# Supplementary material for: Transposon invasion of primate genomes shaped human inflammatory enhancers and susceptibility to inflammatory diseases
Source: Nat Commun. 2025 Nov 3;16:9674. doi: 10.1038/s41467-025-64690-7 (PMC12583588; doi:10.1038/s41467-025-64690-7)
Supplement: Supplementary file 3 — Supplementary Data 1 [file 41467_2025_64690_MOESM3_ESM.xlsx]

## Sheet: ATAC-seq
Public sources of annotated immune-cell enhancers and ATAC-Seq data for constructing a catalog of active immune-cell enhancers
Cell_type	Source	Annotation
CD34+	http://www.enhanceratlas.org/	Enhancer
CD19+	http://www.enhanceratlas.org/	Enhancer
CD4+	http://www.enhanceratlas.org/	Enhancer
CD8+	http://www.enhanceratlas.org/	Enhancer
B_cell_blood	http://www.enhanceratlas.org/	Enhancer
Monocyte	http://www.enhanceratlas.org/	Enhancer
Macrophage	http://www.enhanceratlas.org/	Enhancer
Denditric_cell	http://www.enhanceratlas.org/	Enhancer
Lymphoblastoid cell lines	https://doi.org/10.1038/s41467-021-23397-1	Enhancer
CD14+ monocyte cell	GSM1937385	ATAC-seq
CD14+ monocyte cell	GSM1937386	ATAC-seq
CD14+ monocyte cell	GSM1937397	ATAC-seq
CD14+ monocyte cell	GSM1937398	ATAC-seq
CD19+CD20+ B cell	GSM1937402	ATAC-seq
CD4+ T cell	GSM1937403	ATAC-seq
CD8+ T cell	GSM1937404	ATAC-seq
CD4+ T cell	GSM1937406	ATAC-seq
CD8+ T cell	GSM1937407	ATAC-seq
CD19+CD20+ B cell	GSM1937423	ATAC-seq
CD4+ T cell	GSM1937424	ATAC-seq
CD8+ T cell	GSM1937425	ATAC-seq
CD19+CD20+ B cell	GSM1937427	ATAC-seq
CD4+ T cell	GSM1937428	ATAC-seq
CD4+ T cell	GSM1937429	ATAC-seq
CD8+ T cell	GSM1937430	ATAC-seq
CD8+ T cell	GSM1937431	ATAC-seq
CD14+ monocyte cell	GSM1937452	ATAC-seq
CD14+ monocyte cell	GSM1937453	ATAC-seq
CD19+CD20+ B cell	GSM1937454	ATAC-seq
Effector_memory_CD8pos_T	GSM3320240	ATAC-seq
Effector_memory_CD8pos_T	GSM3320241	ATAC-seq
Effector_CD4pos_T	GSM3320245	ATAC-seq
Effector_CD4pos_T	GSM3320246	ATAC-seq
Monocytes	GSM3320267	ATAC-seq
Monocytes	GSM3320268	ATAC-seq
Effector_memory_CD8pos_T	GSM3320282	ATAC-seq
Effector_memory_CD8pos_T	GSM3320283	ATAC-seq
Effector_CD4pos_T	GSM3320288	ATAC-seq
Effector_CD4pos_T	GSM3320289	ATAC-seq
Monocytes	GSM3320309	ATAC-seq
Effector_memory_CD8pos_T	GSM3320322	ATAC-seq
Effector_memory_CD8pos_T	GSM3320323	ATAC-seq
Effector_CD4pos_T	GSM3320328	ATAC-seq
Effector_CD4pos_T	GSM3320329	ATAC-seq
Monocytes	GSM3320349	ATAC-seq
Monocytes	GSM3320350	ATAC-seq
Effector_memory_CD8pos_T	GSM3320357	ATAC-seq
Effector_memory_CD8pos_T	GSM3320358	ATAC-seq
Effector_CD4pos_T	GSM3320363	ATAC-seq
Monocytes	GSM3320386	ATAC-seq
Monocytes	GSM3320387	ATAC-seq
Monocytes	GSM3320414	ATAC-seq
Monocytes	GSM3320423	ATAC-seq
LCL	GM19150-ATAC	ATAC-seq
