# Supplementary material for: Transposon invasion of primate genomes shaped human inflammatory enhancers and susceptibility to inflammatory diseases
Source: Nat Commun. 2025 Nov 3;16:9674. doi: 10.1038/s41467-025-64690-7 (PMC12583588; doi:10.1038/s41467-025-64690-7)
Supplement: Supplementary file 4 — Supplementary Data 2 [file 41467_2025_64690_MOESM4_ESM.xlsx]

## Sheet: Table_S2_Enhancer_Three_Groups
Putative human pan-immune-cell enhancers stratified according to the LiftOver alignability to the macaque and chimpanzee genomes
chr	start	end	ID	Evolutionary_Group
chr1	26460	29320	Enh_chr1:26460-29320	Rapid
chr1	94000	98610	Enh_chr1:94000-98610	Rapid
chr1	103880	104920	Enh_chr1:103880-104920	Rapid
chr1	270549	274859	Enh_chr1:270549-274859	Rapid
chr1	280449	281419	Enh_chr1:280449-281419	Rapid
chr1	605000	606700	Enh_chr1:605000-606700	Rapid
chr1	788680	791810	Enh_chr1:788680-791810	Rapid
chr1	816200	817400	Enh_chr1:816200-817400	Intermediate
chr1	843600	845580	Enh_chr1:843600-845580	Intermediate
chr1	858200	859200	Enh_chr1:858200-859200	Intermediate
chr1	864050	868000	Enh_chr1:864050-868000	Rapid
chr1	869000	870400	Enh_chr1:869000-870400	Intermediate
chr1	889180	890000	Enh_chr1:889180-890000	Intermediate
chr1	890150	892480	Enh_chr1:890150-892480	Intermediate
chr1	898400	899000	Enh_chr1:898400-899000	Intermediate
chr1	903800	907400	Enh_chr1:903800-907400	Rapid
chr1	923200	925600	Enh_chr1:923200-925600	Intermediate
chr1	966800	970270	Enh_chr1:966800-970270	Rapid
chr1	1004200	1006650	Enh_chr1:1004200-1006650	Rapid
chr1	1035320	1041400	Enh_chr1:1035320-1041400	Intermediate
chr1	1061650	1067160	Enh_chr1:1061650-1067160	Rapid
chr1	1067790	1071230	Enh_chr1:1067790-1071230	Intermediate
chr1	1079400	1080600	Enh_chr1:1079400-1080600	Rapid
chr1	1096930	1100210	Enh_chr1:1096930-1100210	Rapid
chr1	1136200	1140820	Enh_chr1:1136200-1140820	Rapid
chr1	1143400	1147800	Enh_chr1:1143400-1147800	Rapid
chr1	1197930	1203500	Enh_chr1:1197930-1203500	Rapid
chr1	1205400	1210000	Enh_chr1:1205400-1210000	Intermediate
chr1	1212000	1216200	Enh_chr1:1212000-1216200	Intermediate
chr1	1222020	1223240	Enh_chr1:1222020-1223240	Rapid
chr1	1249600	1252000	Enh_chr1:1249600-1252000	Intermediate
chr1	1259800	1262040	Enh_chr1:1259800-1262040	Intermediate
chr1	1368540	1373720	Enh_chr1:1368540-1373720	Intermediate
chr1	1461800	1466310	Enh_chr1:1461800-1466310	Rapid
chr1	1504700	1506600	Enh_chr1:1504700-1506600	Intermediate
chr1	1599000	1600600	Enh_chr1:1599000-1600600	Intermediate
chr1	1606800	1607600	Enh_chr1:1606800-1607600	Static
chr1	1728400	1729800	Enh_chr1:1728400-1729800	Rapid
chr1	1796981	1802200	Enh_chr1:1796981-1802200	Intermediate
chr1	1823400	1837000	Enh_chr1:1823400-1837000	Intermediate
chr1	1839400	1845200	Enh_chr1:1839400-1845200	Intermediate
chr1	1845341	1852311	Enh_chr1:1845341-1852311	Intermediate
chr1	1856651	1862441	Enh_chr1:1856651-1862441	Rapid
chr1	1867581	1874211	Enh_chr1:1867581-1874211	Rapid
chr1	1875800	1884801	Enh_chr1:1875800-1884801	Intermediate
chr1	1884881	1890811	Enh_chr1:1884881-1890811	Intermediate
chr1	1899400	1899600	Enh_chr1:1899400-1899600	Intermediate
chr1	1907901	1909831	Enh_chr1:1907901-1909831	Rapid
chr1	1959211	1959961	Enh_chr1:1959211-1959961	Static
chr1	1960031	1961741	Enh_chr1:1960031-1961741	Static
chr1	1995731	1997411	Enh_chr1:1995731-1997411	Rapid
chr1	2111521	2114321	Enh_chr1:2111521-2114321	Intermediate
chr1	2114961	2116001	Enh_chr1:2114961-2116001	Static
chr1	2125381	2128141	Enh_chr1:2125381-2128141	Static
chr1	2146111	2148871	Enh_chr1:2146111-2148871	Rapid
chr1	2148921	2150781	Enh_chr1:2148921-2150781	Intermediate
chr1	2150981	2154391	Enh_chr1:2150981-2154391	Intermediate
chr1	2187531	2189541	Enh_chr1:2187531-2189541	Intermediate
chr1	2203631	2206301	Enh_chr1:2203631-2206301	Intermediate
chr1	2212400	2213200	Enh_chr1:2212400-2213200	Static
chr1	2229741	2244021	Enh_chr1:2229741-2244021	Intermediate
chr1	2244661	2249281	Enh_chr1:2244661-2249281	Intermediate
chr1	2253911	2257571	Enh_chr1:2253911-2257571	Rapid
chr1	2257591	2285391	Enh_chr1:2257591-2285391	Rapid
chr1	2285591	2302971	Enh_chr1:2285591-2302971	Intermediate
chr1	2311041	2317751	Enh_chr1:2311041-2317751	Intermediate
chr1	2321581	2324091	Enh_chr1:2321581-2324091	Static
chr1	2379200	2384971	Enh_chr1:2379200-2384971	Intermediate
chr1	2495571	2496601	Enh_chr1:2495571-2496601	Static
chr1	2522011	2526461	Enh_chr1:2522011-2526461	Rapid
chr1	2540241	2549921	Enh_chr1:2540241-2549921	Rapid
chr1	2575421	2579921	Enh_chr1:2575421-2579921	Intermediate
chr1	2641901	2644121	Enh_chr1:2641901-2644121	Intermediate
chr1	2839375	2841105	Enh_chr1:2839375-2841105	Intermediate
chr1	2844785	2848325	Enh_chr1:2844785-2848325	Rapid
chr1	2893415	2896135	Enh_chr1:2893415-2896135	Static
chr1	2949615	2955575	Enh_chr1:2949615-2955575	Rapid
chr1	2970956	2974696	Enh_chr1:2970956-2974696	Rapid
chr1	3031356	3034986	Enh_chr1:3031356-3034986	Intermediate
chr1	3093276	3097926	Enh_chr1:3093276-3097926	Intermediate
chr1	3168276	3176156	Enh_chr1:3168276-3176156	Intermediate
chr1	3176806	3186116	Enh_chr1:3176806-3186116	Rapid
chr1	3220166	3223516	Enh_chr1:3220166-3223516	Static
chr1	3306800	3308000	Enh_chr1:3306800-3308000	Intermediate
chr1	3312586	3315106	Enh_chr1:3312586-3315106	Static
chr1	3316286	3317866	Enh_chr1:3316286-3317866	Rapid
chr1	3371746	3375586	Enh_chr1:3371746-3375586	Static
chr1	3381566	3385146	Enh_chr1:3381566-3385146	Intermediate
chr1	3501926	3502226	Enh_chr1:3501926-3502226	Rapid
chr1	3515526	3518486	Enh_chr1:3515526-3518486	Static
chr1	3529376	3532926	Enh_chr1:3529376-3532926	Static
chr1	3536406	3543356	Enh_chr1:3536406-3543356	Intermediate
chr1	3595976	3601716	Enh_chr1:3595976-3601716	Intermediate
chr1	3611400	3612400	Enh_chr1:3611400-3612400	Intermediate
chr1	3617886	3619986	Enh_chr1:3617886-3619986	Static
chr1	3656136	3657346	Enh_chr1:3656136-3657346	Intermediate
chr1	3663726	3669526	Enh_chr1:3663726-3669526	Intermediate
chr1	3672166	3674736	Enh_chr1:3672166-3674736	Static
chr1	3675566	3682326	Enh_chr1:3675566-3682326	Intermediate
chr1	3773186	3776600	Enh_chr1:3773186-3776600	Intermediate
chr1	3787200	3789200	Enh_chr1:3787200-3789200	Static
chr1	3792906	3795856	Enh_chr1:3792906-3795856	Intermediate
chr1	3878516	3882586	Enh_chr1:3878516-3882586	Static
chr1	3890076	3894200	Enh_chr1:3890076-3894200	Rapid
chr1	3922000	3923400	Enh_chr1:3922000-3923400	Intermediate
chr1	4006010	4008660	Enh_chr1:4006010-4008660	Intermediate
chr1	4026220	4029790	Enh_chr1:4026220-4029790	Static
chr1	4043740	4048900	Enh_chr1:4043740-4048900	Intermediate
chr1	4265600	4269400	Enh_chr1:4265600-4269400	Static
chr1	4379400	4380000	Enh_chr1:4379400-4380000	Static
chr1	4735290	4737390	Enh_chr1:4735290-4737390	Static
chr1	4791400	4798400	Enh_chr1:4791400-4798400	Static
chr1	5327700	5331650	Enh_chr1:5327700-5331650	Static
chr1	5348740	5349880	Enh_chr1:5348740-5349880	Static
chr1	5384780	5386630	Enh_chr1:5384780-5386630	Static
chr1	5386750	5391970	Enh_chr1:5386750-5391970	Rapid
chr1	5421580	5424160	Enh_chr1:5421580-5424160	Static
chr1	5481610	5482750	Enh_chr1:5481610-5482750	Static
chr1	5664920	5669360	Enh_chr1:5664920-5669360	Rapid
chr1	5915600	5916200	Enh_chr1:5915600-5916200	Intermediate
chr1	5954400	5955910	Enh_chr1:5954400-5955910	Static
chr1	6006540	6008520	Enh_chr1:6006540-6008520	Static
chr1	6009400	6013660	Enh_chr1:6009400-6013660	Rapid
chr1	6013860	6015800	Enh_chr1:6013860-6015800	Static
chr1	6026450	6029290	Enh_chr1:6026450-6029290	Static
chr1	6036600	6038800	Enh_chr1:6036600-6038800	Intermediate
chr1	6122770	6123680	Enh_chr1:6122770-6123680	Intermediate
chr1	6126850	6128040	Enh_chr1:6126850-6128040	Intermediate
chr1	6137270	6140890	Enh_chr1:6137270-6140890	Intermediate
chr1	6147390	6148850	Enh_chr1:6147390-6148850	Intermediate
chr1	6245200	6246800	Enh_chr1:6245200-6246800	Static
chr1	6258390	6260820	Enh_chr1:6258390-6260820	Intermediate
chr1	6293440	6294860	Enh_chr1:6293440-6294860	Static
chr1	6348800	6349000	Enh_chr1:6348800-6349000	Static
chr1	6357400	6361200	Enh_chr1:6357400-6361200	Intermediate
chr1	6362400	6363800	Enh_chr1:6362400-6363800	Intermediate
chr1	6365000	6365600	Enh_chr1:6365000-6365600	Intermediate
chr1	6399470	6403240	Enh_chr1:6399470-6403240	Intermediate
chr1	6414000	6415800	Enh_chr1:6414000-6415800	Static
chr1	6423400	6425400	Enh_chr1:6423400-6425400	Static
chr1	6435100	6442270	Enh_chr1:6435100-6442270	Intermediate
chr1	6446560	6449000	Enh_chr1:6446560-6449000	Static
chr1	6452940	6457180	Enh_chr1:6452940-6457180	Static
chr1	6459210	6461200	Enh_chr1:6459210-6461200	Static
chr1	6465560	6466060	Enh_chr1:6465560-6466060	Static
chr1	6497200	6498000	Enh_chr1:6497200-6498000	Static
chr1	6545180	6547620	Enh_chr1:6545180-6547620	Intermediate
chr1	6599450	6601790	Enh_chr1:6599450-6601790	Static
chr1	6625290	6628490	Enh_chr1:6625290-6628490	Static
chr1	6740250	6746200	Enh_chr1:6740250-6746200	Rapid
chr1	6750460	6754560	Enh_chr1:6750460-6754560	Intermediate
chr1	6770580	6771910	Enh_chr1:6770580-6771910	Static
chr1	6799790	6803400	Enh_chr1:6799790-6803400	Intermediate
chr1	6818600	6827200	Enh_chr1:6818600-6827200	Static
chr1	6883200	6891200	Enh_chr1:6883200-6891200	Intermediate
chr1	6934160	6936780	Enh_chr1:6934160-6936780	Intermediate
chr1	6961840	6964140	Enh_chr1:6961840-6964140	Intermediate
chr1	6967400	6968000	Enh_chr1:6967400-6968000	Static
chr1	6996200	6997200	Enh_chr1:6996200-6997200	Intermediate
chr1	7548320	7550750	Enh_chr1:7548320-7550750	Rapid
chr1	7643840	7653240	Enh_chr1:7643840-7653240	Intermediate
chr1	7679370	7681870	Enh_chr1:7679370-7681870	Intermediate
chr1	7703290	7706240	Enh_chr1:7703290-7706240	Intermediate
chr1	7771390	7773440	Enh_chr1:7771390-7773440	Static
chr1	7830840	7832230	Enh_chr1:7830840-7832230	Static
chr1	7842400	7843000	Enh_chr1:7842400-7843000	Static
chr1	7899600	7903140	Enh_chr1:7899600-7903140	Rapid
chr1	7929190	7932220	Enh_chr1:7929190-7932220	Static
chr1	7940370	7943200	Enh_chr1:7940370-7943200	Intermediate
chr1	7953500	7955330	Enh_chr1:7953500-7955330	Rapid
chr1	7982200	7983000	Enh_chr1:7982200-7983000	Static
chr1	7993000	7995800	Enh_chr1:7993000-7995800	Rapid
chr1	8003090	8006240	Enh_chr1:8003090-8006240	Intermediate
chr1	8093890	8099600	Enh_chr1:8093890-8099600	Static
chr1	8104000	8108170	Enh_chr1:8104000-8108170	Intermediate
chr1	8112500	8114330	Enh_chr1:8112500-8114330	Intermediate
chr1	8120310	8122960	Enh_chr1:8120310-8122960	Static
chr1	8126450	8129010	Enh_chr1:8126450-8129010	Static
chr1	8144830	8148800	Enh_chr1:8144830-8148800	Intermediate
chr1	8150760	8155600	Enh_chr1:8150760-8155600	Static
chr1	8165800	8171000	Enh_chr1:8165800-8171000	Intermediate
chr1	8210600	8214620	Enh_chr1:8210600-8214620	Static
chr1	8216140	8220720	Enh_chr1:8216140-8220720	Rapid
chr1	8223240	8225980	Enh_chr1:8223240-8225980	Intermediate
chr1	8281200	8285600	Enh_chr1:8281200-8285600	Static
chr1	8317600	8319600	Enh_chr1:8317600-8319600	Static
chr1	8348330	8350750	Enh_chr1:8348330-8350750	Intermediate
chr1	8381630	8385720	Enh_chr1:8381630-8385720	Intermediate
chr1	8386200	8388490	Enh_chr1:8386200-8388490	Rapid
chr1	8390000	8401800	Enh_chr1:8390000-8401800	Intermediate
chr1	8408200	8411600	Enh_chr1:8408200-8411600	Intermediate
chr1	8438100	8440290	Enh_chr1:8438100-8440290	Intermediate
chr1	8460800	8468270	Enh_chr1:8460800-8468270	Intermediate
chr1	8471600	8481200	Enh_chr1:8471600-8481200	Rapid
chr1	8491600	8498640	Enh_chr1:8491600-8498640	Intermediate
chr1	8509161	8512831	Enh_chr1:8509161-8512831	Rapid
chr1	8515741	8518571	Enh_chr1:8515741-8518571	Static
chr1	8521591	8528371	Enh_chr1:8521591-8528371	Intermediate
chr1	8529000	8535251	Enh_chr1:8529000-8535251	Rapid
chr1	8539600	8542400	Enh_chr1:8539600-8542400	Intermediate
chr1	8544400	8549600	Enh_chr1:8544400-8549600	Intermediate
chr1	8554301	8557200	Enh_chr1:8554301-8557200	Intermediate
chr1	8559400	8564600	Enh_chr1:8559400-8564600	Intermediate
chr1	8594800	8598000	Enh_chr1:8594800-8598000	Intermediate
chr1	8600141	8607331	Enh_chr1:8600141-8607331	Intermediate
chr1	8621101	8624301	Enh_chr1:8621101-8624301	Static
chr1	8624891	8631121	Enh_chr1:8624891-8631121	Static
chr1	8642771	8645771	Enh_chr1:8642771-8645771	Intermediate
chr1	8647531	8648461	Enh_chr1:8647531-8648461	Intermediate
chr1	8650671	8654881	Enh_chr1:8650671-8654881	Intermediate
chr1	8659971	8668901	Enh_chr1:8659971-8668901	Intermediate
chr1	8673600	8677400	Enh_chr1:8673600-8677400	Intermediate
chr1	8679000	8686000	Enh_chr1:8679000-8686000	Intermediate
chr1	8686400	8692000	Enh_chr1:8686400-8692000	Static
chr1	8699701	8705621	Enh_chr1:8699701-8705621	Intermediate
chr1	8709281	8724400	Enh_chr1:8709281-8724400	Rapid
chr1	8788531	8790991	Enh_chr1:8788531-8790991	Rapid
chr1	8829000	8830400	Enh_chr1:8829000-8830400	Intermediate
chr1	8848000	8849400	Enh_chr1:8848000-8849400	Intermediate
chr1	8853791	8862800	Enh_chr1:8853791-8862800	Intermediate
chr1	8898491	8901400	Enh_chr1:8898491-8901400	Intermediate
chr1	8907801	8909321	Enh_chr1:8907801-8909321	Intermediate
chr1	8920131	8931581	Enh_chr1:8920131-8931581	Intermediate
chr1	8945961	8948791	Enh_chr1:8945961-8948791	Static
chr1	8959001	8960601	Enh_chr1:8959001-8960601	Rapid
chr1	8967821	8973191	Enh_chr1:8967821-8973191	Intermediate
chr1	9003521	9004751	Enh_chr1:9003521-9004751	Static
chr1	9004881	9011800	Enh_chr1:9004881-9011800	Intermediate
chr1	9035800	9038800	Enh_chr1:9035800-9038800	Static
chr1	9063881	9069501	Enh_chr1:9063881-9069501	Rapid
chr1	9074200	9088000	Enh_chr1:9074200-9088000	Intermediate
chr1	9101400	9102000	Enh_chr1:9101400-9102000	Static
chr1	9110600	9112400	Enh_chr1:9110600-9112400	Static
chr1	9121211	9123761	Enh_chr1:9121211-9123761	Intermediate
chr1	9134400	9137121	Enh_chr1:9134400-9137121	Static
chr1	9142200	9142800	Enh_chr1:9142200-9142800	Static
chr1	9159400	9167211	Enh_chr1:9159400-9167211	Intermediate
chr1	9173541	9176091	Enh_chr1:9173541-9176091	Static
chr1	9177421	9185591	Enh_chr1:9177421-9185591	Static
chr1	9195600	9204461	Enh_chr1:9195600-9204461	Static
chr1	9228400	9229251	Enh_chr1:9228400-9229251	Intermediate
chr1	9238800	9245000	Enh_chr1:9238800-9245000	Intermediate
chr1	9273771	9282511	Enh_chr1:9273771-9282511	Intermediate
chr1	9282600	9284800	Enh_chr1:9282600-9284800	Intermediate
chr1	9299971	9301881	Enh_chr1:9299971-9301881	Static
chr1	9314600	9316921	Enh_chr1:9314600-9316921	Static
chr1	9317400	9318200	Enh_chr1:9317400-9318200	Intermediate
chr1	9400600	9400800	Enh_chr1:9400600-9400800	Static
chr1	9410400	9415000	Enh_chr1:9410400-9415000	Rapid
chr1	9476800	9477200	Enh_chr1:9476800-9477200	Intermediate
chr1	9526000	9530351	Enh_chr1:9526000-9530351	Intermediate
chr1	9545400	9548600	Enh_chr1:9545400-9548600	Intermediate
chr1	9554600	9560800	Enh_chr1:9554600-9560800	Intermediate
chr1	9560912	9562112	Enh_chr1:9560912-9562112	Intermediate
chr1	9589042	9595882	Enh_chr1:9589042-9595882	Static
chr1	9615800	9616200	Enh_chr1:9615800-9616200	Intermediate
chr1	9625602	9631972	Enh_chr1:9625602-9631972	Intermediate
chr1	9638122	9641722	Enh_chr1:9638122-9641722	Intermediate
chr1	9643200	9646600	Enh_chr1:9643200-9646600	Intermediate
chr1	9651802	9652602	Enh_chr1:9651802-9652602	Static
chr1	9666600	9675112	Enh_chr1:9666600-9675112	Rapid
chr1	9686152	9689772	Enh_chr1:9686152-9689772	Intermediate
chr1	9711052	9718800	Enh_chr1:9711052-9718800	Intermediate
chr1	9718912	9719912	Enh_chr1:9718912-9719912	Static
chr1	9724000	9725400	Enh_chr1:9724000-9725400	Static
chr1	9728000	9729600	Enh_chr1:9728000-9729600	Static
chr1	9730702	9731202	Enh_chr1:9730702-9731202	Intermediate
chr1	9785782	9793332	Enh_chr1:9785782-9793332	Intermediate
chr1	9794800	9801000	Enh_chr1:9794800-9801000	Intermediate
chr1	9858400	9868000	Enh_chr1:9858400-9868000	Intermediate
chr1	9880600	9883702	Enh_chr1:9880600-9883702	Intermediate
chr1	9888442	9895002	Enh_chr1:9888442-9895002	Intermediate
chr1	9898362	9902702	Enh_chr1:9898362-9902702	Static
chr1	9903200	9905800	Enh_chr1:9903200-9905800	Intermediate
chr1	9949612	9952000	Enh_chr1:9949612-9952000	Intermediate
chr1	9960382	9962202	Enh_chr1:9960382-9962202	Intermediate
chr1	10018400	10019800	Enh_chr1:10018400-10019800	Intermediate
chr1	10055192	10059042	Enh_chr1:10055192-10059042	Intermediate
chr1	10072752	10076692	Enh_chr1:10072752-10076692	Intermediate
chr1	10147602	10148882	Enh_chr1:10147602-10148882	Intermediate
chr1	10168000	10174200	Enh_chr1:10168000-10174200	Intermediate
chr1	10189200	10190600	Enh_chr1:10189200-10190600	Rapid
chr1	10236000	10239200	Enh_chr1:10236000-10239200	Static
chr1	10250142	10255762	Enh_chr1:10250142-10255762	Static
chr1	10280200	10285000	Enh_chr1:10280200-10285000	Intermediate
chr1	10299000	10301600	Enh_chr1:10299000-10301600	Intermediate
chr1	10307600	10310400	Enh_chr1:10307600-10310400	Static
chr1	10338052	10339762	Enh_chr1:10338052-10339762	Static
chr1	10386933	10389023	Enh_chr1:10386933-10389023	Intermediate
chr1	10413253	10416983	Enh_chr1:10413253-10416983	Intermediate
chr1	10483123	10486233	Enh_chr1:10483123-10486233	Intermediate
chr1	10507200	10518533	Enh_chr1:10507200-10518533	Intermediate
chr1	10524063	10526053	Enh_chr1:10524063-10526053	Static
chr1	10543083	10545563	Enh_chr1:10543083-10545563	Intermediate
chr1	10591200	10592000	Enh_chr1:10591200-10592000	Intermediate
chr1	10693903	10698193	Enh_chr1:10693903-10698193	Static
chr1	10733173	10734783	Enh_chr1:10733173-10734783	Static
chr1	10754973	10756623	Enh_chr1:10754973-10756623	Static
chr1	10793800	10796800	Enh_chr1:10793800-10796800	Static
chr1	10866800	10867800	Enh_chr1:10866800-10867800	Intermediate
chr1	10902973	10907483	Enh_chr1:10902973-10907483	Static
chr1	10909800	10910200	Enh_chr1:10909800-10910200	Static
chr1	10915453	10919073	Enh_chr1:10915453-10919073	Intermediate
chr1	10922000	10923800	Enh_chr1:10922000-10923800	Intermediate
chr1	10931213	10933523	Enh_chr1:10931213-10933523	Intermediate
chr1	10939400	10943600	Enh_chr1:10939400-10943600	Static
chr1	10961000	10970400	Enh_chr1:10961000-10970400	Intermediate
chr1	10978400	10982400	Enh_chr1:10978400-10982400	Intermediate
chr1	11012743	11013713	Enh_chr1:11012743-11013713	Static
chr1	11037800	11038000	Enh_chr1:11037800-11038000	Intermediate
chr1	11072200	11074400	Enh_chr1:11072200-11074400	Intermediate
chr1	11279303	11285643	Enh_chr1:11279303-11285643	Intermediate
chr1	11333503	11336943	Enh_chr1:11333503-11336943	Intermediate
chr1	11375323	11376200	Enh_chr1:11375323-11376200	Intermediate
chr1	11383200	11384800	Enh_chr1:11383200-11384800	Static
chr1	11406103	11409323	Enh_chr1:11406103-11409323	Intermediate
chr1	11650000	11651000	Enh_chr1:11650000-11651000	Static
chr1	11707800	11708800	Enh_chr1:11707800-11708800	Static
chr1	11718493	11719583	Enh_chr1:11718493-11719583	Intermediate
chr1	11724053	11726083	Enh_chr1:11724053-11726083	Static
chr1	11729600	11732200	Enh_chr1:11729600-11732200	Intermediate
chr1	11736233	11745793	Enh_chr1:11736233-11745793	Rapid
chr1	11783600	11786800	Enh_chr1:11783600-11786800	Static
chr1	11790903	11792273	Enh_chr1:11790903-11792273	Static
chr1	11796403	11799673	Enh_chr1:11796403-11799673	Static
chr1	11812743	11815843	Enh_chr1:11812743-11815843	Intermediate
chr1	11865583	11866843	Enh_chr1:11865583-11866843	Intermediate
chr1	11907083	11910323	Enh_chr1:11907083-11910323	Rapid
chr1	11960763	11962353	Enh_chr1:11960763-11962353	Intermediate
chr1	11983603	11987483	Enh_chr1:11983603-11987483	Intermediate
chr1	12002893	12007400	Enh_chr1:12002893-12007400	Intermediate
chr1	12037400	12042600	Enh_chr1:12037400-12042600	Intermediate
chr1	12044143	12048323	Enh_chr1:12044143-12048323	Static
chr1	12051743	12052663	Enh_chr1:12051743-12052663	Static
chr1	12067843	12069043	Enh_chr1:12067843-12069043	Static
chr1	12084683	12093903	Enh_chr1:12084683-12093903	Intermediate
chr1	12100463	12103893	Enh_chr1:12100463-12103893	Intermediate
chr1	12117223	12122123	Enh_chr1:12117223-12122123	Rapid
chr1	12123823	12126200	Enh_chr1:12123823-12126200	Static
chr1	12126233	12128803	Enh_chr1:12126233-12128803	Static
chr1	12130013	12135253	Enh_chr1:12130013-12135253	Static
chr1	12144203	12156933	Enh_chr1:12144203-12156933	Intermediate
chr1	12167173	12186203	Enh_chr1:12167173-12186203	Intermediate
chr1	12197803	12201963	Enh_chr1:12197803-12201963	Static
chr1	12202173	12205803	Enh_chr1:12202173-12205803	Static
chr1	12295293	12297943	Enh_chr1:12295293-12297943	Intermediate
chr1	12341600	12342663	Enh_chr1:12341600-12342663	Static
chr1	12343053	12348623	Enh_chr1:12343053-12348623	Intermediate
chr1	12386331	12386941	Enh_chr1:12386331-12386941	Static
chr1	12412087	12415077	Enh_chr1:12412087-12415077	Static
chr1	12417337	12419727	Enh_chr1:12417337-12419727	Intermediate
chr1	12432904	12443400	Enh_chr1:12432904-12443400	Intermediate
chr1	12446634	12455994	Enh_chr1:12446634-12455994	Static
chr1	12467200	12468000	Enh_chr1:12467200-12468000	Static
chr1	12469775	12482325	Enh_chr1:12469775-12482325	Static
chr1	12495596	12497156	Enh_chr1:12495596-12497156	Static
chr1	12518766	12519726	Enh_chr1:12518766-12519726	Static
chr1	12593667	12597037	Enh_chr1:12593667-12597037	Static
chr1	12603800	12604800	Enh_chr1:12603800-12604800	Static
chr1	12629564	12633374	Enh_chr1:12629564-12633374	Rapid
chr1	13494000	13494800	Enh_chr1:13494000-13494800	Intermediate
chr1	13591855	13594885	Enh_chr1:13591855-13594885	Static
chr1	13641655	13644425	Enh_chr1:13641655-13644425	Intermediate
chr1	13646400	13647200	Enh_chr1:13646400-13647200	Intermediate
chr1	13661975	13668600	Enh_chr1:13661975-13668600	Rapid
chr1	13711165	13714795	Enh_chr1:13711165-13714795	Intermediate
chr1	13732885	13736545	Enh_chr1:13732885-13736545	Static
chr1	13736800	13738000	Enh_chr1:13736800-13738000	Static
chr1	13749485	13765815	Enh_chr1:13749485-13765815	Intermediate
chr1	13766200	13771525	Enh_chr1:13766200-13771525	Static
chr1	13779800	13784400	Enh_chr1:13779800-13784400	Static
chr1	13791800	13796000	Enh_chr1:13791800-13796000	Static
chr1	13796165	13798845	Enh_chr1:13796165-13798845	Static
chr1	13811000	13812000	Enh_chr1:13811000-13812000	Static
chr1	13906800	13909000	Enh_chr1:13906800-13909000	Static
chr1	14597600	14604200	Enh_chr1:14597600-14604200	Static
chr1	14660600	14661600	Enh_chr1:14660600-14661600	Static
chr1	14738944	14743324	Enh_chr1:14738944-14743324	Static
chr1	14752800	14758400	Enh_chr1:14752800-14758400	Intermediate
chr1	14760954	14764774	Enh_chr1:14760954-14764774	Intermediate
chr1	14777400	14779200	Enh_chr1:14777400-14779200	Rapid
chr1	14809664	14812544	Enh_chr1:14809664-14812544	Static
chr1	14881114	14883014	Enh_chr1:14881114-14883014	Intermediate
chr1	14912000	14914800	Enh_chr1:14912000-14914800	Intermediate
chr1	14968224	14970534	Enh_chr1:14968224-14970534	Static
chr1	15082274	15087334	Enh_chr1:15082274-15087334	Static
chr1	15087624	15091514	Enh_chr1:15087624-15091514	Static
chr1	15111600	15113000	Enh_chr1:15111600-15113000	Intermediate
chr1	15134834	15143974	Enh_chr1:15134834-15143974	Rapid
chr1	15146800	15147600	Enh_chr1:15146800-15147600	Intermediate
chr1	15164924	15170894	Enh_chr1:15164924-15170894	Intermediate
chr1	15173800	15180514	Enh_chr1:15173800-15180514	Static
chr1	15228314	15233534	Enh_chr1:15228314-15233534	Intermediate
chr1	15243200	15245800	Enh_chr1:15243200-15245800	Intermediate
chr1	15246800	15250200	Enh_chr1:15246800-15250200	Static
chr1	15251800	15254600	Enh_chr1:15251800-15254600	Static
chr1	15256594	15267584	Enh_chr1:15256594-15267584	Intermediate
chr1	15275224	15278464	Enh_chr1:15275224-15278464	Intermediate
chr1	15289974	15292594	Enh_chr1:15289974-15292594	Intermediate
chr1	15296800	15297954	Enh_chr1:15296800-15297954	Static
chr1	15340104	15345074	Enh_chr1:15340104-15345074	Static
chr1	15345400	15349034	Enh_chr1:15345400-15349034	Intermediate
chr1	15351294	15352874	Enh_chr1:15351294-15352874	Static
chr1	15384200	15387000	Enh_chr1:15384200-15387000	Static
chr1	15410284	15420244	Enh_chr1:15410284-15420244	Intermediate
chr1	15491200	15491400	Enh_chr1:15491200-15491400	Static
chr1	15507905	15511445	Enh_chr1:15507905-15511445	Intermediate
chr1	15562665	15565595	Enh_chr1:15562665-15565595	Intermediate
chr1	15571000	15573000	Enh_chr1:15571000-15573000	Intermediate
chr1	15577865	15581615	Enh_chr1:15577865-15581615	Static
chr1	15595200	15598600	Enh_chr1:15595200-15598600	Intermediate
chr1	15600785	15604935	Enh_chr1:15600785-15604935	Intermediate
chr1	15674400	15675000	Enh_chr1:15674400-15675000	Intermediate
chr1	15684615	15688945	Enh_chr1:15684615-15688945	Intermediate
chr1	15694095	15699445	Enh_chr1:15694095-15699445	Intermediate
chr1	15788165	15790305	Enh_chr1:15788165-15790305	Intermediate
chr1	15798800	15799800	Enh_chr1:15798800-15799800	Static
chr1	15813800	15816245	Enh_chr1:15813800-15816245	Intermediate
chr1	15827365	15834205	Enh_chr1:15827365-15834205	Intermediate
chr1	15836905	15839605	Enh_chr1:15836905-15839605	Static
chr1	15877200	15887905	Enh_chr1:15877200-15887905	Intermediate
chr1	15904000	15905000	Enh_chr1:15904000-15905000	Intermediate
chr1	15915200	15920800	Enh_chr1:15915200-15920800	Intermediate
chr1	15946800	15955485	Enh_chr1:15946800-15955485	Static
chr1	15961975	15969185	Enh_chr1:15961975-15969185	Intermediate
chr1	16004600	16007800	Enh_chr1:16004600-16007800	Intermediate
chr1	16026775	16027400	Enh_chr1:16026775-16027400	Static
chr1	16048600	16049000	Enh_chr1:16048600-16049000	Intermediate
chr1	16069835	16071565	Enh_chr1:16069835-16071565	Intermediate
chr1	16073000	16074600	Enh_chr1:16073000-16074600	Static
chr1	16120805	16124335	Enh_chr1:16120805-16124335	Static
chr1	16153800	16156200	Enh_chr1:16153800-16156200	Static
chr1	16162400	16163200	Enh_chr1:16162400-16163200	Intermediate
chr1	16167035	16169935	Enh_chr1:16167035-16169935	Intermediate
chr1	16171765	16177545	Enh_chr1:16171765-16177545	Intermediate
chr1	16186885	16188495	Enh_chr1:16186885-16188495	Static
chr1	16206345	16206945	Enh_chr1:16206345-16206945	Static
chr1	16248000	16251000	Enh_chr1:16248000-16251000	Static
chr1	16291325	16295000	Enh_chr1:16291325-16295000	Intermediate
chr1	16383200	16393015	Enh_chr1:16383200-16393015	Intermediate
chr1	16419685	16423000	Enh_chr1:16419685-16423000	Static
chr1	16432400	16435200	Enh_chr1:16432400-16435200	Intermediate
chr1	16449400	16454200	Enh_chr1:16449400-16454200	Intermediate
chr1	16492600	16495000	Enh_chr1:16492600-16495000	Intermediate
chr1	16511175	16517145	Enh_chr1:16511175-16517145	Intermediate
chr1	16531465	16537705	Enh_chr1:16531465-16537705	Intermediate
chr1	16540200	16540800	Enh_chr1:16540200-16540800	Static
chr1	16544000	16545400	Enh_chr1:16544000-16545400	Intermediate
chr1	16599075	16603545	Enh_chr1:16599075-16603545	Rapid
chr1	16624995	16625565	Enh_chr1:16624995-16625565	Intermediate
chr1	16676200	16678400	Enh_chr1:16676200-16678400	Rapid
chr1	16682455	16688645	Enh_chr1:16682455-16688645	Rapid
chr1	16691295	16695565	Enh_chr1:16691295-16695565	Rapid
chr1	16725825	16729000	Enh_chr1:16725825-16729000	Intermediate
chr1	16731745	16733945	Enh_chr1:16731745-16733945	Intermediate
chr1	16862400	16863800	Enh_chr1:16862400-16863800	Rapid
chr1	16870015	16875665	Enh_chr1:16870015-16875665	Rapid
chr1	16893185	16898925	Enh_chr1:16893185-16898925	Rapid
chr1	16902415	16909415	Enh_chr1:16902415-16909415	Rapid
chr1	16911995	16915485	Enh_chr1:16911995-16915485	Rapid
chr1	16966575	16968195	Enh_chr1:16966575-16968195	Intermediate
chr1	17022800	17025000	Enh_chr1:17022800-17025000	Static
chr1	17059800	17061000	Enh_chr1:17059800-17061000	Static
chr1	17074600	17076600	Enh_chr1:17074600-17076600	Intermediate
chr1	17096225	17101200	Enh_chr1:17096225-17101200	Static
chr1	17117625	17121800	Enh_chr1:17117625-17121800	Static
chr1	17126000	17129565	Enh_chr1:17126000-17129565	Intermediate
chr1	17138600	17144105	Enh_chr1:17138600-17144105	Static
chr1	17180985	17182735	Enh_chr1:17180985-17182735	Intermediate
chr1	17200400	17202400	Enh_chr1:17200400-17202400	Static
chr1	17206145	17209715	Enh_chr1:17206145-17209715	Intermediate
chr1	17211315	17214855	Enh_chr1:17211315-17214855	Intermediate
chr1	17232975	17235065	Enh_chr1:17232975-17235065	Intermediate
chr1	17249225	17253005	Enh_chr1:17249225-17253005	Static
chr1	17274400	17276000	Enh_chr1:17274400-17276000	Intermediate
chr1	17280795	17282845	Enh_chr1:17280795-17282845	Static
chr1	17285445	17288835	Enh_chr1:17285445-17288835	Intermediate
chr1	17308315	17312435	Enh_chr1:17308315-17312435	Intermediate
chr1	17393400	17393800	Enh_chr1:17393400-17393800	Intermediate
chr1	17398064	17398684	Enh_chr1:17398064-17398684	Rapid
chr1	17430164	17438224	Enh_chr1:17430164-17438224	Intermediate
chr1	17535200	17537600	Enh_chr1:17535200-17537600	Static
chr1	17539600	17542200	Enh_chr1:17539600-17542200	Static
chr1	17567865	17571555	Enh_chr1:17567865-17571555	Static
chr1	17616205	17619335	Enh_chr1:17616205-17619335	Static
chr1	17630000	17630600	Enh_chr1:17630000-17630600	Static
chr1	17635015	17637885	Enh_chr1:17635015-17637885	Intermediate
chr1	18040656	18042186	Enh_chr1:18040656-18042186	Static
chr1	18159376	18162546	Enh_chr1:18159376-18162546	Static
chr1	18580086	18583626	Enh_chr1:18580086-18583626	Static
chr1	18595306	18599186	Enh_chr1:18595306-18599186	Rapid
chr1	18650906	18656486	Enh_chr1:18650906-18656486	Static
chr1	18908000	18908600	Enh_chr1:18908000-18908600	Static
chr1	18921606	18932226	Enh_chr1:18921606-18932226	Rapid
chr1	18943266	18955666	Enh_chr1:18943266-18955666	Intermediate
chr1	18965400	18966200	Enh_chr1:18965400-18966200	Static
chr1	18973026	18973616	Enh_chr1:18973026-18973616	Static
chr1	19010126	19012200	Enh_chr1:19010126-19012200	Intermediate
chr1	19042346	19046376	Enh_chr1:19042346-19046376	Rapid
chr1	19081576	19082806	Enh_chr1:19081576-19082806	Static
chr1	19087000	19090800	Enh_chr1:19087000-19090800	Intermediate
chr1	19123066	19125400	Enh_chr1:19123066-19125400	Static
chr1	19164200	19172000	Enh_chr1:19164200-19172000	Intermediate
chr1	19179226	19181376	Enh_chr1:19179226-19181376	Intermediate
chr1	19202626	19210066	Enh_chr1:19202626-19210066	Intermediate
chr1	19257526	19257826	Enh_chr1:19257526-19257826	Static
chr1	19336600	19337000	Enh_chr1:19336600-19337000	Intermediate
chr1	19360000	19360800	Enh_chr1:19360000-19360800	Static
chr1	19387200	19388800	Enh_chr1:19387200-19388800	Static
chr1	19389726	19396200	Enh_chr1:19389726-19396200	Static
chr1	19405706	19415600	Enh_chr1:19405706-19415600	Intermediate
chr1	19422556	19431676	Enh_chr1:19422556-19431676	Intermediate
chr1	19432200	19441000	Enh_chr1:19432200-19441000	Intermediate
chr1	19445200	19484186	Enh_chr1:19445200-19484186	Intermediate
chr1	19503816	19513366	Enh_chr1:19503816-19513366	Rapid
chr1	19533016	19534586	Enh_chr1:19533016-19534586	Static
chr1	19582200	19582800	Enh_chr1:19582200-19582800	Static
chr1	19643400	19647000	Enh_chr1:19643400-19647000	Static
chr1	19653600	19654400	Enh_chr1:19653600-19654400	Intermediate
chr1	19664400	19665600	Enh_chr1:19664400-19665600	Static
chr1	19686987	19690847	Enh_chr1:19686987-19690847	Static
chr1	19708000	19713600	Enh_chr1:19708000-19713600	Static
chr1	19715200	19716000	Enh_chr1:19715200-19716000	Static
chr1	19790000	19791000	Enh_chr1:19790000-19791000	Static
chr1	19793200	19794600	Enh_chr1:19793200-19794600	Static
chr1	20057717	20061400	Enh_chr1:20057717-20061400	Static
chr1	20075967	20082200	Enh_chr1:20075967-20082200	Intermediate
chr1	20122600	20128200	Enh_chr1:20122600-20128200	Static
chr1	20153600	20155000	Enh_chr1:20153600-20155000	Static
chr1	20170587	20172200	Enh_chr1:20170587-20172200	Rapid
chr1	20185400	20187000	Enh_chr1:20185400-20187000	Static
chr1	20212200	20213600	Enh_chr1:20212200-20213600	Static
chr1	20248097	20250800	Enh_chr1:20248097-20250800	Static
chr1	20320400	20323200	Enh_chr1:20320400-20323200	Static
chr1	20355757	20356897	Enh_chr1:20355757-20356897	Static
chr1	20426200	20427400	Enh_chr1:20426200-20427400	Static
chr1	20493667	20494537	Enh_chr1:20493667-20494537	Intermediate
chr1	20589287	20592347	Enh_chr1:20589287-20592347	Intermediate
chr1	20602447	20604927	Enh_chr1:20602447-20604927	Static
chr1	20633937	20635507	Enh_chr1:20633937-20635507	Static
chr1	20678200	20679967	Enh_chr1:20678200-20679967	Intermediate
chr1	20694267	20697437	Enh_chr1:20694267-20697437	Static
chr1	20717400	20718400	Enh_chr1:20717400-20718400	Static
chr1	20851477	20853557	Enh_chr1:20851477-20853557	Intermediate
chr1	20927507	20929437	Enh_chr1:20927507-20929437	Static
chr1	20930997	20934000	Enh_chr1:20930997-20934000	Intermediate
chr1	20962617	20968967	Enh_chr1:20962617-20968967	Static
chr1	20996057	21000787	Enh_chr1:20996057-21000787	Intermediate
chr1	21017387	21023337	Enh_chr1:21017387-21023337	Rapid
chr1	21050800	21052927	Enh_chr1:21050800-21052927	Rapid
chr1	21075137	21078157	Enh_chr1:21075137-21078157	Intermediate
chr1	21088600	21092657	Enh_chr1:21088600-21092657	Rapid
chr1	21097607	21102397	Enh_chr1:21097607-21102397	Intermediate
chr1	21121887	21128227	Enh_chr1:21121887-21128227	Intermediate
chr1	21147447	21151247	Enh_chr1:21147447-21151247	Intermediate
chr1	21164897	21166717	Enh_chr1:21164897-21166717	Static
chr1	21184000	21184600	Enh_chr1:21184000-21184600	Intermediate
chr1	21216600	21217200	Enh_chr1:21216600-21217200	Static
chr1	21257897	21258687	Enh_chr1:21257897-21258687	Intermediate
chr1	21260457	21263387	Enh_chr1:21260457-21263387	Static
chr1	21278197	21279187	Enh_chr1:21278197-21279187	Intermediate
chr1	21284687	21285887	Enh_chr1:21284687-21285887	Intermediate
chr1	21306417	21309697	Enh_chr1:21306417-21309697	Static
chr1	21316697	21318747	Enh_chr1:21316697-21318747	Intermediate
chr1	21321107	21327807	Enh_chr1:21321107-21327807	Static
chr1	21328857	21345367	Enh_chr1:21328857-21345367	Intermediate
chr1	21364537	21365907	Enh_chr1:21364537-21365907	Intermediate
chr1	21394317	21398757	Enh_chr1:21394317-21398757	Rapid
chr1	21452187	21458027	Enh_chr1:21452187-21458027	Intermediate
chr1	21487237	21490817	Enh_chr1:21487237-21490817	Intermediate
chr1	21508800	21509200	Enh_chr1:21508800-21509200	Static
chr1	21512897	21521797	Enh_chr1:21512897-21521797	Intermediate
chr1	21606277	21608207	Enh_chr1:21606277-21608207	Intermediate
chr1	21622200	21622600	Enh_chr1:21622200-21622600	Static
chr1	21637267	21639987	Enh_chr1:21637267-21639987	Intermediate
chr1	21650377	21652000	Enh_chr1:21650377-21652000	Static
chr1	21659400	21659800	Enh_chr1:21659400-21659800	Intermediate
chr1	21669200	21670000	Enh_chr1:21669200-21670000	Static
chr1	21721600	21722600	Enh_chr1:21721600-21722600	Static
chr1	21760737	21774317	Enh_chr1:21760737-21774317	Intermediate
chr1	21778887	21781007	Enh_chr1:21778887-21781007	Intermediate
chr1	21789600	21793000	Enh_chr1:21789600-21793000	Intermediate
chr1	21797400	21799400	Enh_chr1:21797400-21799400	Intermediate
chr1	21814000	21816000	Enh_chr1:21814000-21816000	Static
chr1	21852000	21853200	Enh_chr1:21852000-21853200	Static
chr1	21864600	21868200	Enh_chr1:21864600-21868200	Static
chr1	21899387	21911477	Enh_chr1:21899387-21911477	Intermediate
chr1	21911607	21915907	Enh_chr1:21911607-21915907	Static
chr1	21955400	21958947	Enh_chr1:21955400-21958947	Static
chr1	22018287	22020200	Enh_chr1:22018287-22020200	Intermediate
chr1	22025647	22025967	Enh_chr1:22025647-22025967	Static
chr1	22031600	22032000	Enh_chr1:22031600-22032000	Intermediate
chr1	22036987	22045200	Enh_chr1:22036987-22045200	Intermediate
chr1	22045600	22049400	Enh_chr1:22045600-22049400	Intermediate
chr1	22052747	22070187	Enh_chr1:22052747-22070187	Intermediate
chr1	22071400	22080800	Enh_chr1:22071400-22080800	Intermediate
chr1	22086867	22094337	Enh_chr1:22086867-22094337	Rapid
chr1	22099400	22106000	Enh_chr1:22099400-22106000	Intermediate
chr1	22142200	22144000	Enh_chr1:22142200-22144000	Static
chr1	22175600	22180200	Enh_chr1:22175600-22180200	Static
chr1	22184600	22187000	Enh_chr1:22184600-22187000	Static
chr1	22397277	22399957	Enh_chr1:22397277-22399957	Intermediate
chr1	22428617	22429067	Enh_chr1:22428617-22429067	Static
chr1	22711047	22712777	Enh_chr1:22711047-22712777	Static
chr1	22733557	22740937	Enh_chr1:22733557-22740937	Intermediate
chr1	22744867	22748587	Enh_chr1:22744867-22748587	Static
chr1	22749007	22751907	Enh_chr1:22749007-22751907	Static
chr1	22884167	22886057	Enh_chr1:22884167-22886057	Intermediate
chr1	23099000	23105207	Enh_chr1:23099000-23105207	Intermediate
chr1	23110217	23116277	Enh_chr1:23110217-23116277	Intermediate
chr1	23147400	23150200	Enh_chr1:23147400-23150200	Intermediate
chr1	23166317	23168757	Enh_chr1:23166317-23168757	Intermediate
chr1	23176600	23180200	Enh_chr1:23176600-23180200	Intermediate
chr1	23216800	23217800	Enh_chr1:23216800-23217800	Static
chr1	23377800	23379200	Enh_chr1:23377800-23379200	Intermediate
chr1	23402877	23404607	Enh_chr1:23402877-23404607	Static
chr1	23421677	23424557	Enh_chr1:23421677-23424557	Intermediate
chr1	23424600	23425200	Enh_chr1:23424600-23425200	Static
chr1	23451527	23452687	Enh_chr1:23451527-23452687	Static
chr1	23497200	23497800	Enh_chr1:23497200-23497800	Intermediate
chr1	23522058	23524378	Enh_chr1:23522058-23524378	Intermediate
chr1	23524488	23526928	Enh_chr1:23524488-23526928	Static
chr1	23537000	23542999	Enh_chr1:23537000-23542999	Intermediate
chr1	23553639	23557929	Enh_chr1:23553639-23557929	Static
chr1	23567000	23569200	Enh_chr1:23567000-23569200	Intermediate
chr1	23572320	23587790	Enh_chr1:23572320-23587790	Intermediate
chr1	23588070	23605400	Enh_chr1:23588070-23605400	Rapid
chr1	23606200	23608400	Enh_chr1:23606200-23608400	Static
chr1	23610500	23617330	Enh_chr1:23610500-23617330	Intermediate
chr1	23623400	23635870	Enh_chr1:23623400-23635870	Intermediate
chr1	23637200	23637600	Enh_chr1:23637200-23637600	Static
chr1	23717600	23731290	Enh_chr1:23717600-23731290	Intermediate
chr1	23735000	23739200	Enh_chr1:23735000-23739200	Intermediate
chr1	23793220	23793700	Enh_chr1:23793220-23793700	Static
chr1	23806510	23808130	Enh_chr1:23806510-23808130	Static
chr1	23809600	23813800	Enh_chr1:23809600-23813800	Static
chr1	23816000	23819000	Enh_chr1:23816000-23819000	Static
chr1	23837660	23840230	Enh_chr1:23837660-23840230	Intermediate
chr1	23886230	23891410	Enh_chr1:23886230-23891410	Intermediate
chr1	23891630	23913240	Enh_chr1:23891630-23913240	Intermediate
chr1	23929600	23933850	Enh_chr1:23929600-23933850	Intermediate
chr1	23942620	23945010	Enh_chr1:23942620-23945010	Static
chr1	23960000	23960930	Enh_chr1:23960000-23960930	Rapid
chr1	24201600	24205200	Enh_chr1:24201600-24205200	Intermediate
chr1	24226000	24229200	Enh_chr1:24226000-24229200	Intermediate
chr1	24236000	24236800	Enh_chr1:24236000-24236800	Static
chr1	24277000	24278200	Enh_chr1:24277000-24278200	Static
chr1	24319400	24323000	Enh_chr1:24319400-24323000	Static
chr1	24350800	24352800	Enh_chr1:24350800-24352800	Static
chr1	24364690	24366250	Enh_chr1:24364690-24366250	Intermediate
chr1	24371860	24374250	Enh_chr1:24371860-24374250	Intermediate
chr1	24384000	24388400	Enh_chr1:24384000-24388400	Static
chr1	24390600	24394200	Enh_chr1:24390600-24394200	Intermediate
chr1	24479810	24490010	Enh_chr1:24479810-24490010	Intermediate
chr1	24533330	24539170	Enh_chr1:24533330-24539170	Intermediate
chr1	24540600	24541400	Enh_chr1:24540600-24541400	Static
chr1	24583949	24588209	Enh_chr1:24583949-24588209	Intermediate
chr1	24688400	24689000	Enh_chr1:24688400-24689000	Intermediate
chr1	24690829	24699449	Enh_chr1:24690829-24699449	Rapid
chr1	24699699	24711469	Enh_chr1:24699699-24711469	Intermediate
chr1	24726579	24729600	Enh_chr1:24726579-24729600	Static
chr1	24731589	24738400	Enh_chr1:24731589-24738400	Intermediate
chr1	24760529	24774829	Enh_chr1:24760529-24774829	Intermediate
chr1	24845609	24850829	Enh_chr1:24845609-24850829	Intermediate
chr1	24855000	24859449	Enh_chr1:24855000-24859449	Intermediate
chr1	24863800	24873419	Enh_chr1:24863800-24873419	Intermediate
chr1	24908119	24918659	Enh_chr1:24908119-24918659	Intermediate
chr1	24924419	24927569	Enh_chr1:24924419-24927569	Static
chr1	24927729	24929579	Enh_chr1:24927729-24929579	Static
chr1	24946479	24951099	Enh_chr1:24946479-24951099	Static
chr1	24951209	24964509	Enh_chr1:24951209-24964509	Intermediate
chr1	24971400	24975000	Enh_chr1:24971400-24975000	Intermediate
chr1	24977209	24998269	Enh_chr1:24977209-24998269	Rapid
chr1	25006089	25014499	Enh_chr1:25006089-25014499	Static
chr1	25017129	25038459	Enh_chr1:25017129-25038459	Intermediate
chr1	25061519	25068019	Enh_chr1:25061519-25068019	Intermediate
chr1	25093400	25097800	Enh_chr1:25093400-25097800	Intermediate
chr1	25098009	25101600	Enh_chr1:25098009-25101600	Static
chr1	25102869	25107200	Enh_chr1:25102869-25107200	Intermediate
chr1	25108899	25111200	Enh_chr1:25108899-25111200	Static
chr1	25139000	25143600	Enh_chr1:25139000-25143600	Intermediate
chr1	25197509	25199659	Enh_chr1:25197509-25199659	Static
chr1	25232209	25232439	Enh_chr1:25232209-25232439	Static
chr1	25238199	25241529	Enh_chr1:25238199-25241529	Intermediate
chr1	25247029	25247309	Enh_chr1:25247029-25247309	Static
chr1	25288139	25290639	Enh_chr1:25288139-25290639	Rapid
chr1	25307829	25310529	Enh_chr1:25307829-25310529	Rapid
chr1	25330000	25331689	Enh_chr1:25330000-25331689	Intermediate
chr1	25357059	25357789	Enh_chr1:25357059-25357789	Rapid
chr1	25381889	25384769	Enh_chr1:25381889-25384769	Static
chr1	25442209	25452849	Enh_chr1:25442209-25452849	Intermediate
chr1	25466600	25468699	Enh_chr1:25466600-25468699	Static
chr1	25504729	25506689	Enh_chr1:25504729-25506689	Rapid
chr1	25543789	25553919	Enh_chr1:25543789-25553919	Intermediate
chr1	25554969	25557200	Enh_chr1:25554969-25557200	Static
chr1	25557269	25563659	Enh_chr1:25557269-25563659	Intermediate
chr1	25565199	25566839	Enh_chr1:25565199-25566839	Intermediate
chr1	25568889	25569689	Enh_chr1:25568889-25569689	Static
chr1	25584179	25588800	Enh_chr1:25584179-25588800	Intermediate
chr1	25607200	25609400	Enh_chr1:25607200-25609400	Static
chr1	25621209	25622889	Enh_chr1:25621209-25622889	Static
chr1	25628529	25633849	Enh_chr1:25628529-25633849	Intermediate
chr1	25640149	25646629	Enh_chr1:25640149-25646629	Intermediate
chr1	25656199	25658719	Enh_chr1:25656199-25658719	Intermediate
chr1	25668739	25680119	Enh_chr1:25668739-25680119	Intermediate
chr1	25696719	25698719	Enh_chr1:25696719-25698719	Static
chr1	25703179	25710299	Enh_chr1:25703179-25710299	Static
chr1	25710669	25713819	Enh_chr1:25710669-25713819	Intermediate
chr1	25729649	25732529	Enh_chr1:25729649-25732529	Static
chr1	25737200	25737600	Enh_chr1:25737200-25737600	Static
chr1	25753599	25757279	Enh_chr1:25753599-25757279	Static
chr1	25764889	25767189	Enh_chr1:25764889-25767189	Intermediate
chr1	25768699	25777729	Enh_chr1:25768699-25777729	Intermediate
chr1	25799600	25806200	Enh_chr1:25799600-25806200	Intermediate
chr1	25917469	25919249	Enh_chr1:25917469-25919249	Intermediate
chr1	25921309	25926189	Enh_chr1:25921309-25926189	Static
chr1	25926379	25934979	Enh_chr1:25926379-25934979	Intermediate
chr1	25942600	25945000	Enh_chr1:25942600-25945000	Intermediate
chr1	25947889	25959759	Enh_chr1:25947889-25959759	Intermediate
chr1	25970279	25972549	Enh_chr1:25970279-25972549	Static
chr1	25990869	25998029	Enh_chr1:25990869-25998029	Intermediate
chr1	26019400	26020200	Enh_chr1:26019400-26020200	Intermediate
chr1	26026919	26028849	Enh_chr1:26026919-26028849	Static
chr1	26104629	26106159	Enh_chr1:26104629-26106159	Static
chr1	26117600	26129579	Enh_chr1:26117600-26129579	Intermediate
chr1	26143199	26147109	Enh_chr1:26143199-26147109	Static
chr1	26161600	26162400	Enh_chr1:26161600-26162400	Static
chr1	26164000	26165800	Enh_chr1:26164000-26165800	Static
chr1	26201519	26205779	Enh_chr1:26201519-26205779	Static
chr1	26225200	26225800	Enh_chr1:26225200-26225800	Static
chr1	26259799	26261159	Enh_chr1:26259799-26261159	Static
chr1	26282939	26294199	Enh_chr1:26282939-26294199	Intermediate
chr1	26335169	26337249	Enh_chr1:26335169-26337249	Static
chr1	26363159	26364529	Enh_chr1:26363159-26364529	Intermediate
chr1	26368589	26372659	Enh_chr1:26368589-26372659	Intermediate
chr1	26373200	26375800	Enh_chr1:26373200-26375800	Static
chr1	26377200	26380739	Enh_chr1:26377200-26380739	Intermediate
chr1	26383259	26386639	Enh_chr1:26383259-26386639	Intermediate
chr1	26388269	26391179	Enh_chr1:26388269-26391179	Intermediate
chr1	26393729	26398969	Enh_chr1:26393729-26398969	Intermediate
chr1	26415689	26419389	Enh_chr1:26415689-26419389	Intermediate
chr1	26472629	26474569	Enh_chr1:26472629-26474569	Static
chr1	26499079	26503489	Enh_chr1:26499079-26503489	Intermediate
chr1	26537129	26540849	Enh_chr1:26537129-26540849	Static
chr1	26574200	26576669	Enh_chr1:26574200-26576669	Rapid
chr1	26578200	26584600	Enh_chr1:26578200-26584600	Intermediate
chr1	26594469	26596869	Enh_chr1:26594469-26596869	Rapid
chr1	26606869	26608159	Enh_chr1:26606869-26608159	Static
chr1	26618159	26622249	Enh_chr1:26618159-26622249	Intermediate
chr1	26625299	26634200	Enh_chr1:26625299-26634200	Rapid
chr1	26638999	26640959	Enh_chr1:26638999-26640959	Rapid
chr1	26647189	26649359	Enh_chr1:26647189-26649359	Intermediate
chr1	26666459	26668559	Enh_chr1:26666459-26668559	Intermediate
chr1	26676209	26678349	Enh_chr1:26676209-26678349	Static
chr1	26697539	26708409	Enh_chr1:26697539-26708409	Intermediate
chr1	26711299	26729189	Enh_chr1:26711299-26729189	Intermediate
chr1	26732789	26735059	Enh_chr1:26732789-26735059	Intermediate
chr1	26737939	26748959	Enh_chr1:26737939-26748959	Intermediate
chr1	26788819	26790749	Enh_chr1:26788819-26790749	Static
chr1	26798409	26802909	Enh_chr1:26798409-26802909	Rapid
chr1	26809049	26812600	Enh_chr1:26809049-26812600	Intermediate
chr1	26820000	26822200	Enh_chr1:26820000-26822200	Intermediate
chr1	26827139	26832439	Enh_chr1:26827139-26832439	Static
chr1	26832609	26835869	Enh_chr1:26832609-26835869	Intermediate
chr1	26838029	26840329	Enh_chr1:26838029-26840329	Intermediate
chr1	26877000	26878200	Enh_chr1:26877000-26878200	Static
chr1	26931649	26933669	Enh_chr1:26931649-26933669	Intermediate
chr1	26959039	26960600	Enh_chr1:26959039-26960600	Static
chr1	26990400	26992200	Enh_chr1:26990400-26992200	Intermediate
chr1	26992800	26997389	Enh_chr1:26992800-26997389	Static
chr1	27000889	27003739	Enh_chr1:27000889-27003739	Static
chr1	27012400	27013600	Enh_chr1:27012400-27013600	Intermediate
chr1	27029609	27032189	Enh_chr1:27029609-27032189	Rapid
chr1	27064679	27068689	Enh_chr1:27064679-27068689	Rapid
chr1	27073269	27080189	Enh_chr1:27073269-27080189	Intermediate
chr1	27097119	27100600	Enh_chr1:27097119-27100600	Static
chr1	27103309	27107569	Enh_chr1:27103309-27107569	Rapid
chr1	27109779	27113400	Enh_chr1:27109779-27113400	Static
chr1	27114289	27121159	Enh_chr1:27114289-27121159	Rapid
chr1	27122169	27123679	Enh_chr1:27122169-27123679	Intermediate
chr1	27131600	27138400	Enh_chr1:27131600-27138400	Intermediate
chr1	27141359	27144039	Enh_chr1:27141359-27144039	Static
chr1	27161200	27164849	Enh_chr1:27161200-27164849	Rapid
chr1	27193129	27203269	Enh_chr1:27193129-27203269	Intermediate
chr1	27234949	27240119	Enh_chr1:27234949-27240119	Intermediate
chr1	27247799	27256639	Enh_chr1:27247799-27256639	Intermediate
chr1	27267669	27281559	Enh_chr1:27267669-27281559	Intermediate
chr1	27298109	27301219	Enh_chr1:27298109-27301219	Static
chr1	27332269	27333949	Enh_chr1:27332269-27333949	Static
chr1	27342149	27345289	Enh_chr1:27342149-27345289	Intermediate
chr1	27364909	27366249	Enh_chr1:27364909-27366249	Static
chr1	27368800	27370800	Enh_chr1:27368800-27370800	Intermediate
chr1	27398376	27405200	Enh_chr1:27398376-27405200	Static
chr1	27413200	27425400	Enh_chr1:27413200-27425400	Intermediate
chr1	27444857	27445967	Enh_chr1:27444857-27445967	Static
chr1	27454209	27456800	Enh_chr1:27454209-27456800	Intermediate
chr1	27471369	27477869	Enh_chr1:27471369-27477869	Rapid
chr1	27477899	27484679	Enh_chr1:27477899-27484679	Rapid
chr1	27499000	27500800	Enh_chr1:27499000-27500800	Intermediate
chr1	27521200	27521800	Enh_chr1:27521200-27521800	Static
chr1	27524479	27529589	Enh_chr1:27524479-27529589	Intermediate
chr1	27540269	27543939	Enh_chr1:27540269-27543939	Intermediate
chr1	27554600	27557800	Enh_chr1:27554600-27557800	Static
chr1	27567689	27570069	Enh_chr1:27567689-27570069	Static
chr1	27575200	27578849	Enh_chr1:27575200-27578849	Static
chr1	27594299	27603389	Enh_chr1:27594299-27603389	Static
chr1	27606000	27612000	Enh_chr1:27606000-27612000	Static
chr1	27617299	27621549	Enh_chr1:27617299-27621549	Intermediate
chr1	27625149	27626039	Enh_chr1:27625149-27626039	Static
chr1	27631599	27635059	Enh_chr1:27631599-27635059	Intermediate
chr1	27643400	27644400	Enh_chr1:27643400-27644400	Static
chr1	27649159	27653899	Enh_chr1:27649159-27653899	Intermediate
chr1	27654809	27657769	Enh_chr1:27654809-27657769	Rapid
chr1	27658489	27663839	Enh_chr1:27658489-27663839	Static
chr1	27773429	27781959	Enh_chr1:27773429-27781959	Intermediate
chr1	27789629	27790729	Enh_chr1:27789629-27790729	Intermediate
chr1	27858200	27858800	Enh_chr1:27858200-27858800	Static
chr1	27862029	27870400	Enh_chr1:27862029-27870400	Intermediate
chr1	27872669	27876579	Enh_chr1:27872669-27876579	Intermediate
chr1	27883049	27885289	Enh_chr1:27883049-27885289	Static
chr1	27885449	27885859	Enh_chr1:27885449-27885859	Static
chr1	27886689	27891519	Enh_chr1:27886689-27891519	Intermediate
chr1	27902809	27906919	Enh_chr1:27902809-27906919	Rapid
chr1	27912519	27913909	Enh_chr1:27912519-27913909	Intermediate
chr1	27931400	27933000	Enh_chr1:27931400-27933000	Intermediate
chr1	27934800	27935400	Enh_chr1:27934800-27935400	Static
chr1	27941409	27945229	Enh_chr1:27941409-27945229	Rapid
chr1	27979000	27981400	Enh_chr1:27979000-27981400	Static
chr1	27989959	27995309	Enh_chr1:27989959-27995309	Static
chr1	28055200	28060800	Enh_chr1:28055200-28060800	Static
chr1	28061200	28068200	Enh_chr1:28061200-28068200	Static
chr1	28110289	28116899	Enh_chr1:28110289-28116899	Static
chr1	28121719	28131219	Enh_chr1:28121719-28131219	Rapid
chr1	28131749	28141919	Enh_chr1:28131749-28141919	Intermediate
chr1	28143009	28150200	Enh_chr1:28143009-28150200	Intermediate
chr1	28151400	28167609	Enh_chr1:28151400-28167609	Intermediate
chr1	28168159	28172449	Enh_chr1:28168159-28172449	Intermediate
chr1	28172529	28176589	Enh_chr1:28172529-28176589	Intermediate
chr1	28189659	28193099	Enh_chr1:28189659-28193099	Intermediate
chr1	28196800	28202000	Enh_chr1:28196800-28202000	Intermediate
chr1	28205800	28210800	Enh_chr1:28205800-28210800	Intermediate
chr1	28242229	28250359	Enh_chr1:28242229-28250359	Intermediate
chr1	28282489	28284129	Enh_chr1:28282489-28284129	Static
chr1	28313119	28318349	Enh_chr1:28313119-28318349	Intermediate
chr1	28320789	28325400	Enh_chr1:28320789-28325400	Intermediate
chr1	28365800	28367000	Enh_chr1:28365800-28367000	Rapid
chr1	28369829	28371369	Enh_chr1:28369829-28371369	Static
chr1	28409479	28418879	Enh_chr1:28409479-28418879	Intermediate
chr1	28438429	28440169	Enh_chr1:28438429-28440169	Intermediate
chr1	28445939	28452289	Enh_chr1:28445939-28452289	Rapid
chr1	28455319	28459079	Enh_chr1:28455319-28459079	Intermediate
chr1	28518308	28520058	Enh_chr1:28518308-28520058	Intermediate
chr1	28598600	28603600	Enh_chr1:28598600-28603600	Rapid
chr1	28648738	28650008	Enh_chr1:28648738-28650008	Intermediate
chr1	28668838	28671188	Enh_chr1:28668838-28671188	Static
chr1	28743988	28752068	Enh_chr1:28743988-28752068	Intermediate
chr1	28774188	28776728	Enh_chr1:28774188-28776728	Intermediate
chr1	28852808	28856238	Enh_chr1:28852808-28856238	Intermediate
chr1	28874618	28876698	Enh_chr1:28874618-28876698	Intermediate
chr1	28887208	28889988	Enh_chr1:28887208-28889988	Static
chr1	28893400	28894000	Enh_chr1:28893400-28894000	Static
chr1	28914768	28919768	Enh_chr1:28914768-28919768	Static
chr1	28923778	28934128	Enh_chr1:28923778-28934128	Intermediate
chr1	28961600	28963200	Enh_chr1:28961600-28963200	Intermediate
chr1	28964648	28967428	Enh_chr1:28964648-28967428	Static
chr1	28983018	28984368	Enh_chr1:28983018-28984368	Intermediate
chr1	29121400	29125200	Enh_chr1:29121400-29125200	Static
chr1	29175888	29181648	Enh_chr1:29175888-29181648	Intermediate
chr1	29202200	29203000	Enh_chr1:29202200-29203000	Static
chr1	29209400	29211800	Enh_chr1:29209400-29211800	Static
chr1	29236000	29238938	Enh_chr1:29236000-29238938	Static
chr1	29259200	29260200	Enh_chr1:29259200-29260200	Static
chr1	29688000	29689800	Enh_chr1:29688000-29689800	Static
chr1	29711400	29713493	Enh_chr1:29711400-29713493	Rapid
chr1	29983353	29987943	Enh_chr1:29983353-29987943	Intermediate
chr1	30187943	30192343	Enh_chr1:30187943-30192343	Intermediate
chr1	30265763	30291543	Enh_chr1:30265763-30291543	Intermediate
chr1	30683963	30686573	Enh_chr1:30683963-30686573	Intermediate
chr1	30744233	30757653	Enh_chr1:30744233-30757653	Intermediate
chr1	30762833	30770373	Enh_chr1:30762833-30770373	Static
chr1	30777200	30781000	Enh_chr1:30777200-30781000	Intermediate
chr1	30782000	30784200	Enh_chr1:30782000-30784200	Static
chr1	30790193	30792183	Enh_chr1:30790193-30792183	Rapid
chr1	30822333	30826113	Enh_chr1:30822333-30826113	Intermediate
chr1	30829903	30831663	Enh_chr1:30829903-30831663	Intermediate
chr1	30840333	30841913	Enh_chr1:30840333-30841913	Static
chr1	30854053	30854433	Enh_chr1:30854053-30854433	Static
chr1	30880600	30882733	Enh_chr1:30880600-30882733	Static
chr1	30891123	30892833	Enh_chr1:30891123-30892833	Static
chr1	30908000	30910600	Enh_chr1:30908000-30910600	Intermediate
chr1	30917423	30920503	Enh_chr1:30917423-30920503	Intermediate
chr1	30975503	30976783	Enh_chr1:30975503-30976783	Static
chr1	30981400	30993600	Enh_chr1:30981400-30993600	Static
chr1	31009253	31012493	Enh_chr1:31009253-31012493	Intermediate
chr1	31013063	31015003	Enh_chr1:31013063-31015003	Intermediate
chr1	31018923	31024413	Enh_chr1:31018923-31024413	Intermediate
chr1	31025923	31028793	Enh_chr1:31025923-31028793	Intermediate
chr1	31054123	31059203	Enh_chr1:31054123-31059203	Rapid
chr1	31154553	31155113	Enh_chr1:31154553-31155113	Static
chr1	31169800	31173333	Enh_chr1:31169800-31173333	Intermediate
chr1	31181600	31182400	Enh_chr1:31181600-31182400	Static
chr1	31239200	31240000	Enh_chr1:31239200-31240000	Static
chr1	31347800	31349200	Enh_chr1:31347800-31349200	Static
chr1	31370213	31374200	Enh_chr1:31370213-31374200	Static
chr1	31431673	31435000	Enh_chr1:31431673-31435000	Rapid
chr1	31437400	31443400	Enh_chr1:31437400-31443400	Intermediate
chr1	31469023	31473600	Enh_chr1:31469023-31473600	Rapid
chr1	31475600	31488600	Enh_chr1:31475600-31488600	Intermediate
chr1	31504800	31513400	Enh_chr1:31504800-31513400	Intermediate
chr1	31522400	31527279	Enh_chr1:31522400-31527279	Intermediate
chr1	31532999	31538529	Enh_chr1:31532999-31538529	Intermediate
chr1	31546929	31551600	Enh_chr1:31546929-31551600	Static
chr1	31587600	31589400	Enh_chr1:31587600-31589400	Static
chr1	31595429	31598519	Enh_chr1:31595429-31598519	Rapid
chr1	31604399	31608859	Enh_chr1:31604399-31608859	Static
chr1	31617800	31618400	Enh_chr1:31617800-31618400	Static
chr1	31637759	31644379	Enh_chr1:31637759-31644379	Intermediate
chr1	31698609	31701200	Enh_chr1:31698609-31701200	Static
chr1	31703600	31708600	Enh_chr1:31703600-31708600	Intermediate
chr1	31713319	31716799	Enh_chr1:31713319-31716799	Intermediate
chr1	31739400	31740000	Enh_chr1:31739400-31740000	Static
chr1	31744000	31746000	Enh_chr1:31744000-31746000	Static
chr1	31748959	31754189	Enh_chr1:31748959-31754189	Static
chr1	31760600	31764800	Enh_chr1:31760600-31764800	Static
chr1	31769000	31769400	Enh_chr1:31769000-31769400	Static
chr1	31780939	31787419	Enh_chr1:31780939-31787419	Intermediate
chr1	31787819	31790119	Enh_chr1:31787819-31790119	Intermediate
chr1	31798599	31799399	Enh_chr1:31798599-31799399	Static
chr1	31825439	31830019	Enh_chr1:31825439-31830019	Intermediate
chr1	31847679	31850439	Enh_chr1:31847679-31850439	Static
chr1	31868559	31874799	Enh_chr1:31868559-31874799	Static
chr1	31875800	31882309	Enh_chr1:31875800-31882309	Static
chr1	31888199	31893600	Enh_chr1:31888199-31893600	Intermediate
chr1	31900769	31906419	Enh_chr1:31900769-31906419	Static
chr1	31909800	31917600	Enh_chr1:31909800-31917600	Intermediate
chr1	31924659	31937979	Enh_chr1:31924659-31937979	Intermediate
chr1	31943389	31946059	Enh_chr1:31943389-31946059	Static
chr1	31952200	31964800	Enh_chr1:31952200-31964800	Intermediate
chr1	31979000	31986400	Enh_chr1:31979000-31986400	Rapid
chr1	32005200	32008600	Enh_chr1:32005200-32008600	Intermediate
chr1	32034599	32035679	Enh_chr1:32034599-32035679	Intermediate
chr1	32045389	32047379	Enh_chr1:32045389-32047379	Intermediate
chr1	32062600	32063600	Enh_chr1:32062600-32063600	Static
chr1	32065509	32067899	Enh_chr1:32065509-32067899	Intermediate
chr1	32073049	32074949	Enh_chr1:32073049-32074949	Static
chr1	32081759	32082889	Enh_chr1:32081759-32082889	Intermediate
chr1	32120639	32123800	Enh_chr1:32120639-32123800	Intermediate
chr1	32143800	32146200	Enh_chr1:32143800-32146200	Static
chr1	32179779	32180319	Enh_chr1:32179779-32180319	Intermediate
chr1	32240669	32241129	Enh_chr1:32240669-32241129	Intermediate
chr1	32251369	32268259	Enh_chr1:32251369-32268259	Intermediate
chr1	32271200	32274729	Enh_chr1:32271200-32274729	Intermediate
chr1	32305400	32312600	Enh_chr1:32305400-32312600	Intermediate
chr1	32314800	32325200	Enh_chr1:32314800-32325200	Intermediate
chr1	32347959	32354179	Enh_chr1:32347959-32354179	Intermediate
chr1	32371800	32372800	Enh_chr1:32371800-32372800	Static
chr1	32413600	32414200	Enh_chr1:32413600-32414200	Intermediate
chr1	32426419	32430000	Enh_chr1:32426419-32430000	Intermediate
chr1	32431200	32433400	Enh_chr1:32431200-32433400	Intermediate
chr1	32448000	32448800	Enh_chr1:32448000-32448800	Intermediate
chr1	32464600	32466019	Enh_chr1:32464600-32466019	Static
chr1	32498069	32501539	Enh_chr1:32498069-32501539	Intermediate
chr1	32531749	32534139	Enh_chr1:32531749-32534139	Intermediate
chr1	32539569	32542029	Enh_chr1:32539569-32542029	Rapid
chr1	32618400	32629800	Enh_chr1:32618400-32629800	Intermediate
chr1	32631879	32639189	Enh_chr1:32631879-32639189	Intermediate
chr1	32660699	32663569	Enh_chr1:32660699-32663569	Intermediate
chr1	32702400	32703400	Enh_chr1:32702400-32703400	Static
chr1	32709200	32712600	Enh_chr1:32709200-32712600	Intermediate
chr1	32716279	32718579	Enh_chr1:32716279-32718579	Static
chr1	32724479	32726239	Enh_chr1:32724479-32726239	Static
chr1	32731600	32731800	Enh_chr1:32731600-32731800	Intermediate
chr1	32741200	32743000	Enh_chr1:32741200-32743000	Static
chr1	32752869	32755619	Enh_chr1:32752869-32755619	Intermediate
chr1	32759200	32762600	Enh_chr1:32759200-32762600	Intermediate
chr1	32797839	32801939	Enh_chr1:32797839-32801939	Rapid
chr1	32870400	32873000	Enh_chr1:32870400-32873000	Static
chr1	32875400	32876800	Enh_chr1:32875400-32876800	Intermediate
chr1	32893000	32894000	Enh_chr1:32893000-32894000	Intermediate
chr1	32901000	32902000	Enh_chr1:32901000-32902000	Static
chr1	32913879	32921409	Enh_chr1:32913879-32921409	Intermediate
chr1	32924499	32926349	Enh_chr1:32924499-32926349	Rapid
chr1	32938529	32942249	Enh_chr1:32938529-32942249	Static
chr1	32956769	32964049	Enh_chr1:32956769-32964049	Intermediate
chr1	32979449	32999809	Enh_chr1:32979449-32999809	Rapid
chr1	33003709	33007719	Enh_chr1:33003709-33007719	Static
chr1	33024569	33026079	Enh_chr1:33024569-33026079	Intermediate
chr1	33031659	33036729	Enh_chr1:33031659-33036729	Intermediate
chr1	33057909	33059029	Enh_chr1:33057909-33059029	Static
chr1	33060939	33062759	Enh_chr1:33060939-33062759	Intermediate
chr1	33080600	33081800	Enh_chr1:33080600-33081800	Static
chr1	33087429	33089239	Enh_chr1:33087429-33089239	Intermediate
chr1	33098179	33101129	Enh_chr1:33098179-33101129	Intermediate
chr1	33118119	33121200	Enh_chr1:33118119-33121200	Static
chr1	33125969	33129479	Enh_chr1:33125969-33129479	Intermediate
chr1	33179989	33181019	Enh_chr1:33179989-33181019	Static
chr1	33237299	33238229	Enh_chr1:33237299-33238229	Static
chr1	33270629	33275000	Enh_chr1:33270629-33275000	Intermediate
chr1	33295400	33296000	Enh_chr1:33295400-33296000	Static
chr1	33301579	33303799	Enh_chr1:33301579-33303799	Static
chr1	33326099	33328869	Enh_chr1:33326099-33328869	Intermediate
chr1	33338600	33340400	Enh_chr1:33338600-33340400	Static
chr1	33360769	33363059	Enh_chr1:33360769-33363059	Intermediate
chr1	33419879	33425319	Enh_chr1:33419879-33425319	Intermediate
chr1	33432539	33435649	Enh_chr1:33432539-33435649	Static
chr1	33455200	33456400	Enh_chr1:33455200-33456400	Intermediate
chr1	33458000	33465600	Enh_chr1:33458000-33465600	Intermediate
chr1	33512400	33513400	Enh_chr1:33512400-33513400	Static
chr1	33867600	33868200	Enh_chr1:33867600-33868200	Static
chr1	33901400	33906400	Enh_chr1:33901400-33906400	Intermediate
chr1	34163000	34165200	Enh_chr1:34163000-34165200	Static
chr1	34528600	34533600	Enh_chr1:34528600-34533600	Rapid
chr1	34596519	34598169	Enh_chr1:34596519-34598169	Intermediate
chr1	34682479	34685659	Enh_chr1:34682479-34685659	Intermediate
chr1	34796400	34797800	Enh_chr1:34796400-34797800	Static
chr1	34799600	34801400	Enh_chr1:34799600-34801400	Intermediate
chr1	34867629	34868579	Enh_chr1:34867629-34868579	Static
chr1	34885400	34886400	Enh_chr1:34885400-34886400	Static
chr1	34918349	34920649	Enh_chr1:34918349-34920649	Static
chr1	34967489	34969759	Enh_chr1:34967489-34969759	Rapid
chr1	35030719	35031809	Enh_chr1:35030719-35031809	Static
chr1	35079439	35081269	Enh_chr1:35079439-35081269	Intermediate
chr1	35115859	35116869	Enh_chr1:35115859-35116869	Rapid
chr1	35145400	35146800	Enh_chr1:35145400-35146800	Intermediate
chr1	35191529	35192219	Enh_chr1:35191529-35192219	Static
chr1	35201800	35202800	Enh_chr1:35201800-35202800	Static
chr1	35241579	35244839	Enh_chr1:35241579-35244839	Intermediate
chr1	35264800	35265600	Enh_chr1:35264800-35265600	Static
chr1	35297400	35300000	Enh_chr1:35297400-35300000	Intermediate
chr1	35341749	35347789	Enh_chr1:35341749-35347789	Rapid
chr1	35361400	35366149	Enh_chr1:35361400-35366149	Intermediate
chr1	35369600	35370800	Enh_chr1:35369600-35370800	Static
chr1	35410529	35413279	Enh_chr1:35410529-35413279	Intermediate
chr1	35442339	35442899	Enh_chr1:35442339-35442899	Static
chr1	35451779	35455600	Enh_chr1:35451779-35455600	Static
chr1	35457149	35458800	Enh_chr1:35457149-35458800	Static
chr1	35461200	35463800	Enh_chr1:35461200-35463800	Static
chr1	35498999	35500369	Enh_chr1:35498999-35500369	Static
chr1	35504400	35512200	Enh_chr1:35504400-35512200	Intermediate
chr1	35535799	35543679	Enh_chr1:35535799-35543679	Static
chr1	35544800	35545600	Enh_chr1:35544800-35545600	Static
chr1	35574999	35579049	Enh_chr1:35574999-35579049	Intermediate
chr1	35593200	35593600	Enh_chr1:35593200-35593600	Static
chr1	35682600	35688079	Enh_chr1:35682600-35688079	Intermediate
chr1	35706779	35709659	Enh_chr1:35706779-35709659	Static
chr1	35735200	35737800	Enh_chr1:35735200-35737800	Static
chr1	35768359	35769849	Enh_chr1:35768359-35769849	Intermediate
chr1	35776000	35777400	Enh_chr1:35776000-35777400	Intermediate
chr1	35779400	35780400	Enh_chr1:35779400-35780400	Static
chr1	35796959	35799200	Enh_chr1:35796959-35799200	Rapid
chr1	35804600	35805000	Enh_chr1:35804600-35805000	Static
chr1	35808439	35813249	Enh_chr1:35808439-35813249	Intermediate
chr1	35837179	35841159	Enh_chr1:35837179-35841159	Intermediate
chr1	35859249	35868139	Enh_chr1:35859249-35868139	Intermediate
chr1	35873200	35876000	Enh_chr1:35873200-35876000	Intermediate
chr1	35893600	35895600	Enh_chr1:35893600-35895600	Intermediate
chr1	35942000	35944600	Enh_chr1:35942000-35944600	Intermediate
chr1	36023199	36023839	Enh_chr1:36023199-36023839	Static
chr1	36034339	36036169	Enh_chr1:36034339-36036169	Intermediate
chr1	36084000	36084600	Enh_chr1:36084000-36084600	Intermediate
chr1	36107859	36111889	Enh_chr1:36107859-36111889	Intermediate
chr1	36115749	36117389	Enh_chr1:36115749-36117389	Static
chr1	36117919	36125800	Enh_chr1:36117919-36125800	Rapid
chr1	36161059	36163929	Enh_chr1:36161059-36163929	Rapid
chr1	36174800	36176099	Enh_chr1:36174800-36176099	Static
chr1	36187600	36188400	Enh_chr1:36187600-36188400	Static
chr1	36202789	36204859	Enh_chr1:36202789-36204859	Rapid
chr1	36206400	36208400	Enh_chr1:36206400-36208400	Intermediate
chr1	36209109	36210399	Enh_chr1:36209109-36210399	Intermediate
chr1	36230200	36241429	Enh_chr1:36230200-36241429	Intermediate
chr1	36246969	36250249	Enh_chr1:36246969-36250249	Intermediate
chr1	36254019	36259369	Enh_chr1:36254019-36259369	Intermediate
chr1	36277600	36282200	Enh_chr1:36277600-36282200	Intermediate
chr1	36284200	36286000	Enh_chr1:36284200-36286000	Static
chr1	36346200	36354319	Enh_chr1:36346200-36354319	Static
chr1	36358839	36361219	Enh_chr1:36358839-36361219	Intermediate
chr1	36363269	36370600	Enh_chr1:36363269-36370600	Intermediate
chr1	36370839	36379429	Enh_chr1:36370839-36379429	Intermediate
chr1	36395399	36397759	Enh_chr1:36395399-36397759	Static
chr1	36411259	36413600	Enh_chr1:36411259-36413600	Rapid
chr1	36420400	36421000	Enh_chr1:36420400-36421000	Static
chr1	36457979	36460039	Enh_chr1:36457979-36460039	Static
chr1	36473600	36475200	Enh_chr1:36473600-36475200	Static
chr1	36486400	36487200	Enh_chr1:36486400-36487200	Static
chr1	36605289	36608119	Enh_chr1:36605289-36608119	Static
chr1	37094200	37095200	Enh_chr1:37094200-37095200	Static
chr1	37286600	37295200	Enh_chr1:37286600-37295200	Static
chr1	37368499	37370179	Enh_chr1:37368499-37370179	Static
chr1	37449019	37450999	Enh_chr1:37449019-37450999	Intermediate
chr1	37486600	37488000	Enh_chr1:37486600-37488000	Static
chr1	37505200	37510000	Enh_chr1:37505200-37510000	Intermediate
chr1	37570800	37571800	Enh_chr1:37570800-37571800	Static
chr1	37575000	37576200	Enh_chr1:37575000-37576200	Static
chr1	37672628	37678800	Enh_chr1:37672628-37678800	Intermediate
chr1	37705000	37706200	Enh_chr1:37705000-37706200	Intermediate
chr1	37755200	37756000	Enh_chr1:37755200-37756000	Static
chr1	37765800	37766200	Enh_chr1:37765800-37766200	Static
chr1	37776800	37777600	Enh_chr1:37776800-37777600	Intermediate
chr1	37822718	37823708	Enh_chr1:37822718-37823708	Static
chr1	37823808	37826968	Enh_chr1:37823808-37826968	Intermediate
chr1	37841428	37857248	Enh_chr1:37841428-37857248	Intermediate
chr1	37890400	37895400	Enh_chr1:37890400-37895400	Intermediate
chr1	37899800	37903400	Enh_chr1:37899800-37903400	Intermediate
chr1	37918178	37927888	Enh_chr1:37918178-37927888	Intermediate
chr1	37929758	37931668	Enh_chr1:37929758-37931668	Static
chr1	37999428	38005348	Enh_chr1:37999428-38005348	Static
chr1	38018800	38019400	Enh_chr1:38018800-38019400	Intermediate
chr1	38025000	38033000	Enh_chr1:38025000-38033000	Static
chr1	38071600	38073800	Enh_chr1:38071600-38073800	Intermediate
chr1	38092400	38096298	Enh_chr1:38092400-38096298	Static
chr1	38114000	38115200	Enh_chr1:38114000-38115200	Static
chr1	38190400	38192000	Enh_chr1:38190400-38192000	Static
chr1	38212800	38214000	Enh_chr1:38212800-38214000	Static
chr1	38297800	38298200	Enh_chr1:38297800-38298200	Static
chr1	38472308	38478888	Enh_chr1:38472308-38478888	Static
chr1	38480738	38483718	Enh_chr1:38480738-38483718	Static
chr1	38524588	38528800	Enh_chr1:38524588-38528800	Intermediate
chr1	38554400	38562438	Enh_chr1:38554400-38562438	Static
chr1	38803800	38804400	Enh_chr1:38803800-38804400	Intermediate
chr1	38812200	38819000	Enh_chr1:38812200-38819000	Intermediate
chr1	38833088	38835178	Enh_chr1:38833088-38835178	Intermediate
chr1	38835200	38835400	Enh_chr1:38835200-38835400	Static
chr1	38847200	38849828	Enh_chr1:38847200-38849828	Static
chr1	38857088	38859408	Enh_chr1:38857088-38859408	Static
chr1	38932268	38933798	Enh_chr1:38932268-38933798	Static
chr1	38976528	38978678	Enh_chr1:38976528-38978678	Intermediate
chr1	38991598	38998168	Enh_chr1:38991598-38998168	Intermediate
chr1	39001108	39004400	Enh_chr1:39001108-39004400	Intermediate
chr1	39026408	39027998	Enh_chr1:39026408-39027998	Intermediate
chr1	39036800	39040000	Enh_chr1:39036800-39040000	Intermediate
chr1	39046600	39052200	Enh_chr1:39046600-39052200	Intermediate
chr1	39080800	39082000	Enh_chr1:39080800-39082000	Intermediate
chr1	39104598	39111668	Enh_chr1:39104598-39111668	Intermediate
chr1	39114578	39116548	Enh_chr1:39114578-39116548	Intermediate
chr1	39182800	39187600	Enh_chr1:39182800-39187600	Static
chr1	39188400	39200478	Enh_chr1:39188400-39200478	Intermediate
chr1	39202278	39208588	Enh_chr1:39202278-39208588	Intermediate
chr1	39210868	39224628	Enh_chr1:39210868-39224628	Intermediate
chr1	39224668	39232728	Enh_chr1:39224668-39232728	Rapid
chr1	39271708	39274558	Enh_chr1:39271708-39274558	Intermediate
chr1	39327358	39328668	Enh_chr1:39327358-39328668	Static
chr1	39391600	39393000	Enh_chr1:39391600-39393000	Static
chr1	39393600	39400868	Enh_chr1:39393600-39400868	Intermediate
chr1	39424538	39427448	Enh_chr1:39424538-39427448	Intermediate
chr1	39508400	39511200	Enh_chr1:39508400-39511200	Static
chr1	39523118	39527600	Enh_chr1:39523118-39527600	Static
chr1	39538800	39539400	Enh_chr1:39538800-39539400	Static
chr1	39541400	39545438	Enh_chr1:39541400-39545438	Intermediate
chr1	39558468	39559628	Enh_chr1:39558468-39559628	Static
chr1	39573208	39575758	Enh_chr1:39573208-39575758	Static
chr1	39589200	39600600	Enh_chr1:39589200-39600600	Rapid
chr1	39657800	39658400	Enh_chr1:39657800-39658400	Static
chr1	39684148	39684438	Enh_chr1:39684148-39684438	Intermediate
chr1	39689488	39693000	Enh_chr1:39689488-39693000	Static
chr1	39720200	39720600	Enh_chr1:39720200-39720600	Static
chr1	39816200	39818400	Enh_chr1:39816200-39818400	Static
chr1	39824200	39827000	Enh_chr1:39824200-39827000	Static
chr1	39831968	39835628	Enh_chr1:39831968-39835628	Static
chr1	39841918	39847400	Enh_chr1:39841918-39847400	Static
chr1	39850258	39851800	Enh_chr1:39850258-39851800	Static
chr1	39874148	39879048	Enh_chr1:39874148-39879048	Intermediate
chr1	39890200	39895800	Enh_chr1:39890200-39895800	Intermediate
chr1	39906800	39910258	Enh_chr1:39906800-39910258	Intermediate
chr1	39915578	39922648	Enh_chr1:39915578-39922648	Intermediate
chr1	39925348	39930528	Enh_chr1:39925348-39930528	Rapid
chr1	39931438	39941748	Enh_chr1:39931438-39941748	Intermediate
chr1	39955388	39957078	Enh_chr1:39955388-39957078	Static
chr1	39958828	39962368	Enh_chr1:39958828-39962368	Rapid
chr1	39990298	39998200	Enh_chr1:39990298-39998200	Rapid
chr1	40000600	40007600	Enh_chr1:40000600-40007600	Rapid
chr1	40013468	40015978	Enh_chr1:40013468-40015978	Intermediate
chr1	40031600	40033000	Enh_chr1:40031600-40033000	Static
chr1	40034200	40035800	Enh_chr1:40034200-40035800	Intermediate
chr1	40040798	40059328	Enh_chr1:40040798-40059328	Intermediate
chr1	40059458	40060058	Enh_chr1:40059458-40060058	Static
chr1	40060168	40061728	Enh_chr1:40060168-40061728	Static
chr1	40064558	40066208	Enh_chr1:40064558-40066208	Static
chr1	40066318	40067488	Enh_chr1:40066318-40067488	Static
chr1	40074188	40077400	Enh_chr1:40074188-40077400	Intermediate
chr1	40144200	40144600	Enh_chr1:40144200-40144600	Static
chr1	40152178	40155168	Enh_chr1:40152178-40155168	Intermediate
chr1	40161638	40166398	Enh_chr1:40161638-40166398	Intermediate
chr1	40178200	40180000	Enh_chr1:40178200-40180000	Static
chr1	40181400	40190200	Enh_chr1:40181400-40190200	Intermediate
chr1	40214000	40228118	Enh_chr1:40214000-40228118	Intermediate
chr1	40228600	40234200	Enh_chr1:40228600-40234200	Intermediate
chr1	40237000	40244600	Enh_chr1:40237000-40244600	Intermediate
chr1	40269600	40274400	Enh_chr1:40269600-40274400	Intermediate
chr1	40312608	40312728	Enh_chr1:40312608-40312728	Static
chr1	40314378	40315588	Enh_chr1:40314378-40315588	Static
chr1	40315668	40317118	Enh_chr1:40315668-40317118	Static
chr1	40332928	40339200	Enh_chr1:40332928-40339200	Intermediate
chr1	40343428	40345758	Enh_chr1:40343428-40345758	Static
chr1	40349458	40357718	Enh_chr1:40349458-40357718	Rapid
chr1	40363200	40364800	Enh_chr1:40363200-40364800	Static
chr1	40374708	40388348	Enh_chr1:40374708-40388348	Intermediate
chr1	40396888	40403168	Enh_chr1:40396888-40403168	Intermediate
chr1	40414238	40415268	Enh_chr1:40414238-40415268	Static
chr1	40423328	40425658	Enh_chr1:40423328-40425658	Static
chr1	40451088	40451808	Enh_chr1:40451088-40451808	Static
chr1	40508878	40509728	Enh_chr1:40508878-40509728	Intermediate
chr1	40574018	40575948	Enh_chr1:40574018-40575948	Intermediate
chr1	40583000	40584200	Enh_chr1:40583000-40584200	Intermediate
chr1	40625000	40631000	Enh_chr1:40625000-40631000	Intermediate
chr1	40633200	40634400	Enh_chr1:40633200-40634400	Intermediate
chr1	40639828	40641708	Enh_chr1:40639828-40641708	Static
chr1	40697658	40702688	Enh_chr1:40697658-40702688	Intermediate
chr1	40707988	40712388	Enh_chr1:40707988-40712388	Static
chr1	40712468	40714948	Enh_chr1:40712468-40714948	Static
chr1	40740600	40743800	Enh_chr1:40740600-40743800	Static
chr1	40750000	40756400	Enh_chr1:40750000-40756400	Intermediate
chr1	40759800	40766800	Enh_chr1:40759800-40766800	Intermediate
chr1	40783000	40784800	Enh_chr1:40783000-40784800	Static
chr1	40793308	40798400	Enh_chr1:40793308-40798400	Static
chr1	40798538	40804938	Enh_chr1:40798538-40804938	Rapid
chr1	40808038	40810808	Enh_chr1:40808038-40810808	Static
chr1	40818678	40819338	Enh_chr1:40818678-40819338	Static
chr1	40824800	40826600	Enh_chr1:40824800-40826600	Static
chr1	40840000	40841600	Enh_chr1:40840000-40841600	Intermediate
chr1	40844800	40845800	Enh_chr1:40844800-40845800	Static
chr1	40849800	40850000	Enh_chr1:40849800-40850000	Static
chr1	40859588	40861048	Enh_chr1:40859588-40861048	Static
chr1	40874800	40879498	Enh_chr1:40874800-40879498	Intermediate
chr1	40894478	40899600	Enh_chr1:40894478-40899600	Intermediate
chr1	40904528	40907668	Enh_chr1:40904528-40907668	Intermediate
chr1	40938278	40940508	Enh_chr1:40938278-40940508	Intermediate
chr1	40952400	40952800	Enh_chr1:40952400-40952800	Static
chr1	40954400	40957200	Enh_chr1:40954400-40957200	Intermediate
chr1	40979828	40982208	Enh_chr1:40979828-40982208	Static
chr1	41002200	41006200	Enh_chr1:41002200-41006200	Static
chr1	41052228	41053898	Enh_chr1:41052228-41053898	Intermediate
chr1	41108048	41110728	Enh_chr1:41108048-41110728	Static
chr1	41170400	41174600	Enh_chr1:41170400-41174600	Static
chr1	41240788	41242058	Enh_chr1:41240788-41242058	Static
chr1	41271748	41279068	Enh_chr1:41271748-41279068	Static
chr1	41343768	41346200	Enh_chr1:41343768-41346200	Intermediate
chr1	41352800	41354800	Enh_chr1:41352800-41354800	Static
chr1	41364478	41368658	Enh_chr1:41364478-41368658	Static
chr1	41380600	41383600	Enh_chr1:41380600-41383600	Rapid
chr1	41395368	41398028	Enh_chr1:41395368-41398028	Intermediate
chr1	41403968	41405208	Enh_chr1:41403968-41405208	Static
chr1	41414348	41418988	Enh_chr1:41414348-41418988	Static
chr1	41427519	41430169	Enh_chr1:41427519-41430169	Static
chr1	41431739	41433479	Enh_chr1:41431739-41433479	Static
chr1	41481000	41488800	Enh_chr1:41481000-41488800	Static
chr1	41495600	41497000	Enh_chr1:41495600-41497000	Static
chr1	41573800	41576800	Enh_chr1:41573800-41576800	Static
chr1	41620000	41627800	Enh_chr1:41620000-41627800	Intermediate
chr1	41636689	41643600	Enh_chr1:41636689-41643600	Intermediate
chr1	41649229	41651699	Enh_chr1:41649229-41651699	Static
chr1	41652069	41668889	Enh_chr1:41652069-41668889	Static
chr1	41670000	41671000	Enh_chr1:41670000-41671000	Static
chr1	41671139	41675969	Enh_chr1:41671139-41675969	Static
chr1	41677219	41690719	Enh_chr1:41677219-41690719	Static
chr1	41694829	41695739	Enh_chr1:41694829-41695739	Static
chr1	41698000	41702000	Enh_chr1:41698000-41702000	Static
chr1	41716400	41722400	Enh_chr1:41716400-41722400	Static
chr1	41723600	41731400	Enh_chr1:41723600-41731400	Static
chr1	41733189	41746619	Enh_chr1:41733189-41746619	Intermediate
chr1	41748209	41753269	Enh_chr1:41748209-41753269	Intermediate
chr1	41762399	41772869	Enh_chr1:41762399-41772869	Intermediate
chr1	41782729	41785509	Enh_chr1:41782729-41785509	Static
chr1	41789059	41795200	Enh_chr1:41789059-41795200	Static
chr1	41798799	41808539	Enh_chr1:41798799-41808539	Static
chr1	41810999	41811679	Enh_chr1:41810999-41811679	Static
chr1	41818600	41820000	Enh_chr1:41818600-41820000	Static
chr1	41849189	41856589	Enh_chr1:41849189-41856589	Rapid
chr1	41861399	41863619	Enh_chr1:41861399-41863619	Static
chr1	41868000	41872400	Enh_chr1:41868000-41872400	Static
chr1	41873800	41884729	Enh_chr1:41873800-41884729	Static
chr1	41887800	41893779	Enh_chr1:41887800-41893779	Intermediate
chr1	41893949	41903889	Enh_chr1:41893949-41903889	Intermediate
chr1	41911959	41918409	Enh_chr1:41911959-41918409	Static
chr1	41933000	41937400	Enh_chr1:41933000-41937400	Intermediate
chr1	41949600	41961400	Enh_chr1:41949600-41961400	Static
chr1	41980769	41982619	Enh_chr1:41980769-41982619	Static
chr1	41994200	41995400	Enh_chr1:41994200-41995400	Static
chr1	42011200	42018600	Enh_chr1:42011200-42018600	Static
chr1	42052359	42053619	Enh_chr1:42052359-42053619	Static
chr1	42257400	42262600	Enh_chr1:42257400-42262600	Rapid
chr1	42298369	42303019	Enh_chr1:42298369-42303019	Static
chr1	42314400	42316000	Enh_chr1:42314400-42316000	Static
chr1	42316709	42323679	Enh_chr1:42316709-42323679	Intermediate
chr1	42324600	42325200	Enh_chr1:42324600-42325200	Static
chr1	42358600	42359800	Enh_chr1:42358600-42359800	Static
chr1	42461489	42468919	Enh_chr1:42461489-42468919	Intermediate
chr1	42475919	42481339	Enh_chr1:42475919-42481339	Intermediate
chr1	42550419	42552209	Enh_chr1:42550419-42552209	Intermediate
chr1	42682729	42683399	Enh_chr1:42682729-42683399	Static
chr1	42731000	42731400	Enh_chr1:42731000-42731400	Static
chr1	42736800	42738000	Enh_chr1:42736800-42738000	Intermediate
chr1	42833089	42835029	Enh_chr1:42833089-42835029	Intermediate
chr1	42837189	42840029	Enh_chr1:42837189-42840029	Static
chr1	42846659	42848329	Enh_chr1:42846659-42848329	Static
chr1	42873800	42874400	Enh_chr1:42873800-42874400	Intermediate
chr1	42922509	42925369	Enh_chr1:42922509-42925369	Intermediate
chr1	42931209	42943219	Enh_chr1:42931209-42943219	Static
chr1	42943319	42954049	Enh_chr1:42943319-42954049	Intermediate
chr1	42979779	42981659	Enh_chr1:42979779-42981659	Static
chr1	42993199	42994479	Enh_chr1:42993199-42994479	Intermediate
chr1	43033999	43036459	Enh_chr1:43033999-43036459	Intermediate
chr1	43068200	43068800	Enh_chr1:43068200-43068800	Intermediate
chr1	43197200	43208200	Enh_chr1:43197200-43208200	Rapid
chr1	43219600	43222800	Enh_chr1:43219600-43222800	Intermediate
chr1	43227200	43227400	Enh_chr1:43227200-43227400	Static
chr1	43238119	43243219	Enh_chr1:43238119-43243219	Static
chr1	43274049	43275219	Enh_chr1:43274049-43275219	Static
chr1	43329039	43331339	Enh_chr1:43329039-43331339	Intermediate
chr1	43349359	43350629	Enh_chr1:43349359-43350629	Static
chr1	43461000	43461400	Enh_chr1:43461000-43461400	Intermediate
chr1	43473600	43474000	Enh_chr1:43473600-43474000	Static
chr1	43530600	43532200	Enh_chr1:43530600-43532200	Static
chr1	43550000	43550800	Enh_chr1:43550000-43550800	Static
chr1	43563419	43566549	Enh_chr1:43563419-43566549	Static
chr1	43568600	43569800	Enh_chr1:43568600-43569800	Static
chr1	43581479	43583829	Enh_chr1:43581479-43583829	Intermediate
chr1	43650249	43652769	Enh_chr1:43650249-43652769	Static
chr1	43779600	43787400	Enh_chr1:43779600-43787400	Static
chr1	43812048	43814888	Enh_chr1:43812048-43814888	Static
chr1	43830200	43838000	Enh_chr1:43830200-43838000	Intermediate
chr1	43845800	43848200	Enh_chr1:43845800-43848200	Intermediate
chr1	43851868	43855028	Enh_chr1:43851868-43855028	Static
chr1	43864000	43866600	Enh_chr1:43864000-43866600	Intermediate
chr1	43867188	43869318	Enh_chr1:43867188-43869318	Static
chr1	43911958	43914988	Enh_chr1:43911958-43914988	Static
chr1	43933400	43934800	Enh_chr1:43933400-43934800	Static
chr1	44029018	44031308	Enh_chr1:44029018-44031308	Static
chr1	44150200	44152400	Enh_chr1:44150200-44152400	Static
chr1	44226818	44228708	Enh_chr1:44226818-44228708	Static
chr1	44238000	44238600	Enh_chr1:44238000-44238600	Intermediate
chr1	44254400	44257148	Enh_chr1:44254400-44257148	Static
chr1	44261108	44266958	Enh_chr1:44261108-44266958	Static
chr1	44304538	44306878	Enh_chr1:44304538-44306878	Static
chr1	44315000	44319618	Enh_chr1:44315000-44319618	Static
chr1	44405200	44409998	Enh_chr1:44405200-44409998	Static
chr1	44412728	44430258	Enh_chr1:44412728-44430258	Static
chr1	44430658	44435088	Enh_chr1:44430658-44435088	Intermediate
chr1	44457028	44462148	Enh_chr1:44457028-44462148	Intermediate
chr1	44472200	44473400	Enh_chr1:44472200-44473400	Static
chr1	44480638	44487358	Enh_chr1:44480638-44487358	Static
chr1	44498288	44500358	Enh_chr1:44498288-44500358	Static
chr1	44518228	44521678	Enh_chr1:44518228-44521678	Intermediate
chr1	44531600	44533200	Enh_chr1:44531600-44533200	Static
chr1	44630648	44635068	Enh_chr1:44630648-44635068	Static
chr1	44663538	44666608	Enh_chr1:44663538-44666608	Static
chr1	44681948	44686728	Enh_chr1:44681948-44686728	Intermediate
chr1	44692600	44699868	Enh_chr1:44692600-44699868	Intermediate
chr1	44707800	44709200	Enh_chr1:44707800-44709200	Intermediate
chr1	44711600	44716400	Enh_chr1:44711600-44716400	Intermediate
chr1	44716800	44724800	Enh_chr1:44716800-44724800	Rapid
chr1	44728400	44733600	Enh_chr1:44728400-44733600	Intermediate
chr1	44755800	44758400	Enh_chr1:44755800-44758400	Static
chr1	44805600	44812988	Enh_chr1:44805600-44812988	Static
chr1	44818908	44819848	Enh_chr1:44818908-44819848	Rapid
chr1	44831000	44832000	Enh_chr1:44831000-44832000	Static
chr1	44832338	44839538	Enh_chr1:44832338-44839538	Intermediate
chr1	44842600	44843800	Enh_chr1:44842600-44843800	Static
chr1	44859648	44863688	Enh_chr1:44859648-44863688	Intermediate
chr1	44999218	45002128	Enh_chr1:44999218-45002128	Intermediate
chr1	45050600	45054400	Enh_chr1:45050600-45054400	Intermediate
chr1	45115208	45121118	Enh_chr1:45115208-45121118	Intermediate
chr1	45271958	45274058	Enh_chr1:45271958-45274058	Intermediate
chr1	45334400	45335000	Enh_chr1:45334400-45335000	Static
chr1	45349200	45349800	Enh_chr1:45349200-45349800	Static
chr1	45359600	45361800	Enh_chr1:45359600-45361800	Static
chr1	45392038	45396400	Enh_chr1:45392038-45396400	Intermediate
chr1	45406308	45414998	Enh_chr1:45406308-45414998	Intermediate
chr1	45465800	45475800	Enh_chr1:45465800-45475800	Intermediate
chr1	45540908	45547600	Enh_chr1:45540908-45547600	Intermediate
chr1	45584208	45587578	Enh_chr1:45584208-45587578	Intermediate
chr1	45606600	45611098	Enh_chr1:45606600-45611098	Intermediate
chr1	45614000	45616400	Enh_chr1:45614000-45616400	Static
chr1	45722128	45724008	Enh_chr1:45722128-45724008	Rapid
chr1	45734600	45736400	Enh_chr1:45734600-45736400	Rapid
chr1	45784200	45789368	Enh_chr1:45784200-45789368	Intermediate
chr1	45834778	45844200	Enh_chr1:45834778-45844200	Intermediate
chr1	45861000	45863800	Enh_chr1:45861000-45863800	Intermediate
chr1	45886000	45887800	Enh_chr1:45886000-45887800	Static
chr1	45912600	45915000	Enh_chr1:45912600-45915000	Static
chr1	45928018	45930258	Enh_chr1:45928018-45930258	Intermediate
chr1	46002888	46004578	Enh_chr1:46002888-46004578	Intermediate
chr1	46017200	46019588	Enh_chr1:46017200-46019588	Intermediate
chr1	46037000	46038200	Enh_chr1:46037000-46038200	Intermediate
chr1	46039400	46048000	Enh_chr1:46039400-46048000	Static
chr1	46060800	46071718	Enh_chr1:46060800-46071718	Rapid
chr1	46096000	46099200	Enh_chr1:46096000-46099200	Static
chr1	46162800	46167800	Enh_chr1:46162800-46167800	Static
chr1	46171000	46175800	Enh_chr1:46171000-46175800	Intermediate
chr1	46181600	46186400	Enh_chr1:46181600-46186400	Static
chr1	46368868	46375818	Enh_chr1:46368868-46375818	Intermediate
chr1	46394000	46394800	Enh_chr1:46394000-46394800	Static
chr1	46402208	46403858	Enh_chr1:46402208-46403858	Intermediate
chr1	46466400	46467200	Enh_chr1:46466400-46467200	Static
chr1	46488488	46490868	Enh_chr1:46488488-46490868	Static
chr1	46521200	46523200	Enh_chr1:46521200-46523200	Static
chr1	46549268	46551018	Enh_chr1:46549268-46551018	Static
chr1	46580628	46583218	Enh_chr1:46580628-46583218	Static
chr1	46585978	46594108	Enh_chr1:46585978-46594108	Intermediate
chr1	46594278	46597268	Enh_chr1:46594278-46597268	Static
chr1	46613368	46614968	Enh_chr1:46613368-46614968	Static
chr1	46657800	46661400	Enh_chr1:46657800-46661400	Intermediate
chr1	46675200	46677600	Enh_chr1:46675200-46677600	Static
chr1	46698518	46701008	Enh_chr1:46698518-46701008	Static
chr1	46744138	46749848	Enh_chr1:46744138-46749848	Intermediate
chr1	47180338	47183588	Enh_chr1:47180338-47183588	Static
chr1	47208868	47216018	Enh_chr1:47208868-47216018	Static
chr1	47231038	47232400	Enh_chr1:47231038-47232400	Static
chr1	47288118	47291400	Enh_chr1:47288118-47291400	Intermediate
chr1	47334118	47335958	Enh_chr1:47334118-47335958	Static
chr1	47350200	47353200	Enh_chr1:47350200-47353200	Rapid
chr1	47404998	47406068	Enh_chr1:47404998-47406068	Static
chr1	47416800	47417000	Enh_chr1:47416800-47417000	Static
chr1	47431000	47434600	Enh_chr1:47431000-47434600	Static
chr1	47444600	47446428	Enh_chr1:47444600-47446428	Static
chr1	47507600	47508600	Enh_chr1:47507600-47508600	Static
chr1	47709600	47710600	Enh_chr1:47709600-47710600	Static
chr1	47997600	47998000	Enh_chr1:47997600-47998000	Static
chr1	48003968	48007388	Enh_chr1:48003968-48007388	Static
chr1	48039000	48040000	Enh_chr1:48039000-48040000	Static
chr1	48061400	48063600	Enh_chr1:48061400-48063600	Static
chr1	48182400	48183000	Enh_chr1:48182400-48183000	Static
chr1	48195798	48197248	Enh_chr1:48195798-48197248	Rapid
chr1	48227400	48228200	Enh_chr1:48227400-48228200	Rapid
chr1	48244798	48247328	Enh_chr1:48244798-48247328	Intermediate
chr1	48468568	48471948	Enh_chr1:48468568-48471948	Static
chr1	48617000	48618000	Enh_chr1:48617000-48618000	Static
chr1	48676000	48681200	Enh_chr1:48676000-48681200	Intermediate
chr1	48749548	48751918	Enh_chr1:48749548-48751918	Static
chr1	48766218	48771128	Enh_chr1:48766218-48771128	Static
chr1	48787800	48797738	Enh_chr1:48787800-48797738	Static
chr1	49392000	49393400	Enh_chr1:49392000-49393400	Intermediate
chr1	50251468	50252608	Enh_chr1:50251468-50252608	Static
chr1	50332800	50333800	Enh_chr1:50332800-50333800	Static
chr1	50378478	50378918	Enh_chr1:50378478-50378918	Static
chr1	50450768	50453388	Enh_chr1:50450768-50453388	Static
chr1	50457708	50459618	Enh_chr1:50457708-50459618	Static
chr1	50490800	50492200	Enh_chr1:50490800-50492200	Static
chr1	50507400	50508848	Enh_chr1:50507400-50508848	Intermediate
chr1	50521600	50523400	Enh_chr1:50521600-50523400	Static
chr1	50611528	50612848	Enh_chr1:50611528-50612848	Static
chr1	50707800	50708200	Enh_chr1:50707800-50708200	Intermediate
chr1	50721578	50726000	Enh_chr1:50721578-50726000	Intermediate
chr1	50915800	50918200	Enh_chr1:50915800-50918200	Rapid
chr1	50929200	50932600	Enh_chr1:50929200-50932600	Intermediate
chr1	50976038	50979238	Enh_chr1:50976038-50979238	Static
chr1	51099800	51101400	Enh_chr1:51099800-51101400	Intermediate
chr1	51169988	51171748	Enh_chr1:51169988-51171748	Intermediate
chr1	51172088	51176698	Enh_chr1:51172088-51176698	Intermediate
chr1	51202800	51204800	Enh_chr1:51202800-51204800	Static
chr1	51214000	51215848	Enh_chr1:51214000-51215848	Static
chr1	51244200	51248400	Enh_chr1:51244200-51248400	Intermediate
chr1	51262000	51270800	Enh_chr1:51262000-51270800	Intermediate
chr1	51282600	51286400	Enh_chr1:51282600-51286400	Intermediate
chr1	51300200	51306400	Enh_chr1:51300200-51306400	Static
chr1	51313800	51315600	Enh_chr1:51313800-51315600	Intermediate
chr1	51330000	51332200	Enh_chr1:51330000-51332200	Static
chr1	51421400	51425800	Enh_chr1:51421400-51425800	Static
chr1	51429528	51435888	Enh_chr1:51429528-51435888	Static
chr1	51438600	51449000	Enh_chr1:51438600-51449000	Intermediate
chr1	51472948	51474798	Enh_chr1:51472948-51474798	Static
chr1	51488728	51493368	Enh_chr1:51488728-51493368	Intermediate
chr1	51500238	51502518	Enh_chr1:51500238-51502518	Intermediate
chr1	51504648	51505688	Enh_chr1:51504648-51505688	Static
chr1	51511118	51519198	Enh_chr1:51511118-51519198	Intermediate
chr1	51532800	51535600	Enh_chr1:51532800-51535600	Intermediate
chr1	51547968	51552800	Enh_chr1:51547968-51552800	Static
chr1	51563578	51565478	Enh_chr1:51563578-51565478	Static
chr1	51565838	51572038	Enh_chr1:51565838-51572038	Static
chr1	51574600	51579708	Enh_chr1:51574600-51579708	Intermediate
chr1	51604818	51606868	Enh_chr1:51604818-51606868	Intermediate
chr1	51617218	51619858	Enh_chr1:51617218-51619858	Static
chr1	51621408	51623458	Enh_chr1:51621408-51623458	Static
chr1	51647368	51650200	Enh_chr1:51647368-51650200	Static
chr1	51665708	51668000	Enh_chr1:51665708-51668000	Intermediate
chr1	51677800	51681000	Enh_chr1:51677800-51681000	Intermediate
chr1	51686400	51692058	Enh_chr1:51686400-51692058	Intermediate
chr1	51714600	51716000	Enh_chr1:51714600-51716000	Static
chr1	51719200	51719400	Enh_chr1:51719200-51719400	Static
chr1	51761000	51765600	Enh_chr1:51761000-51765600	Static
chr1	51772400	51777600	Enh_chr1:51772400-51777600	Static
chr1	51792428	51794468	Enh_chr1:51792428-51794468	Static
chr1	51843800	51844600	Enh_chr1:51843800-51844600	Intermediate
chr1	51850400	51851000	Enh_chr1:51850400-51851000	Static
chr1	51860600	51868400	Enh_chr1:51860600-51868400	Intermediate
chr1	51951800	51957600	Enh_chr1:51951800-51957600	Intermediate
chr1	51990400	51991200	Enh_chr1:51990400-51991200	Static
chr1	52071200	52071800	Enh_chr1:52071200-52071800	Static
chr1	52095800	52098600	Enh_chr1:52095800-52098600	Static
chr1	52101000	52104588	Enh_chr1:52101000-52104588	Intermediate
chr1	52142408	52143498	Enh_chr1:52142408-52143498	Static
chr1	52237400	52242008	Enh_chr1:52237400-52242008	Intermediate
chr1	52423800	52425348	Enh_chr1:52423800-52425348	Intermediate
chr1	52522958	52524200	Enh_chr1:52522958-52524200	Static
chr1	52528758	52535348	Enh_chr1:52528758-52535348	Intermediate
chr1	52567918	52570508	Enh_chr1:52567918-52570508	Static
chr1	52587318	52589608	Enh_chr1:52587318-52589608	Intermediate
chr1	52592600	52593600	Enh_chr1:52592600-52593600	Static
chr1	52632000	52642428	Enh_chr1:52632000-52642428	Intermediate
chr1	52658800	52660200	Enh_chr1:52658800-52660200	Intermediate
chr1	52686000	52686400	Enh_chr1:52686000-52686400	Intermediate
chr1	52858948	52861948	Enh_chr1:52858948-52861948	Intermediate
chr1	52865000	52869200	Enh_chr1:52865000-52869200	Intermediate
chr1	52927468	52929088	Enh_chr1:52927468-52929088	Static
chr1	53023800	53024800	Enh_chr1:53023800-53024800	Intermediate
chr1	53108758	53112558	Enh_chr1:53108758-53112558	Static
chr1	53125358	53128968	Enh_chr1:53125358-53128968	Static
chr1	53134428	53136528	Enh_chr1:53134428-53136528	Intermediate
chr1	53172600	53173200	Enh_chr1:53172600-53173200	Static
chr1	53285800	53287800	Enh_chr1:53285800-53287800	Static
chr1	53291400	53297000	Enh_chr1:53291400-53297000	Static
chr1	53315600	53320000	Enh_chr1:53315600-53320000	Static
chr1	53324788	53326868	Enh_chr1:53324788-53326868	Static
chr1	53334400	53335800	Enh_chr1:53334400-53335800	Static
chr1	53344200	53346800	Enh_chr1:53344200-53346800	Static
chr1	53366288	53369338	Enh_chr1:53366288-53369338	Intermediate
chr1	53389128	53391648	Enh_chr1:53389128-53391648	Static
chr1	53406738	53415818	Enh_chr1:53406738-53415818	Rapid
chr1	53498417	53500387	Enh_chr1:53498417-53500387	Static
chr1	53553877	53555247	Enh_chr1:53553877-53555247	Static
chr1	53561517	53563417	Enh_chr1:53561517-53563417	Static
chr1	53573957	53576517	Enh_chr1:53573957-53576517	Static
chr1	53581457	53590447	Enh_chr1:53581457-53590447	Static
chr1	53600277	53602227	Enh_chr1:53600277-53602227	Static
chr1	53678687	53683867	Enh_chr1:53678687-53683867	Static
chr1	53737800	53740200	Enh_chr1:53737800-53740200	Static
chr1	53765800	53768400	Enh_chr1:53765800-53768400	Static
chr1	53783000	53784000	Enh_chr1:53783000-53784000	Intermediate
chr1	53836537	53838207	Enh_chr1:53836537-53838207	Static
chr1	53869200	53870157	Enh_chr1:53869200-53870157	Intermediate
chr1	54079987	54084007	Enh_chr1:54079987-54084007	Static
chr1	54091787	54096277	Enh_chr1:54091787-54096277	Intermediate
chr1	54219017	54222127	Enh_chr1:54219017-54222127	Static
chr1	54227157	54228247	Enh_chr1:54227157-54228247	Static
chr1	54228827	54231800	Enh_chr1:54228827-54231800	Intermediate
chr1	54276600	54281437	Enh_chr1:54276600-54281437	Static
chr1	54283000	54284000	Enh_chr1:54283000-54284000	Static
chr1	54284477	54294117	Enh_chr1:54284477-54294117	Intermediate
chr1	54351397	54359097	Enh_chr1:54351397-54359097	Static
chr1	54370897	54382927	Enh_chr1:54370897-54382927	Intermediate
chr1	54458737	54466187	Enh_chr1:54458737-54466187	Rapid
chr1	54473477	54478167	Enh_chr1:54473477-54478167	Intermediate
chr1	54478387	54483507	Enh_chr1:54478387-54483507	Intermediate
chr1	54484277	54491657	Enh_chr1:54484277-54491657	Intermediate
chr1	54497000	54501177	Enh_chr1:54497000-54501177	Static
chr1	54541600	54543000	Enh_chr1:54541600-54543000	Static
chr1	54588497	54588727	Enh_chr1:54588497-54588727	Intermediate
chr1	54604427	54605067	Enh_chr1:54604427-54605067	Intermediate
chr1	54651987	54652847	Enh_chr1:54651987-54652847	Static
chr1	54797957	54800587	Enh_chr1:54797957-54800587	Intermediate
chr1	54807087	54808000	Enh_chr1:54807087-54808000	Static
chr1	54812200	54814800	Enh_chr1:54812200-54814800	Intermediate
chr1	54857727	54864200	Enh_chr1:54857727-54864200	Intermediate
chr1	54947277	54951200	Enh_chr1:54947277-54951200	Intermediate
chr1	54964867	54968257	Enh_chr1:54964867-54968257	Intermediate
chr1	54970600	54972200	Enh_chr1:54970600-54972200	Static
chr1	55010800	55011400	Enh_chr1:55010800-55011400	Static
chr1	55060200	55061200	Enh_chr1:55060200-55061200	Static
chr1	55127717	55130600	Enh_chr1:55127717-55130600	Intermediate
chr1	55149857	55153467	Enh_chr1:55149857-55153467	Intermediate
chr1	55179087	55179547	Enh_chr1:55179087-55179547	Static
chr1	55194027	55198800	Enh_chr1:55194027-55198800	Static
chr1	55202267	55205787	Enh_chr1:55202267-55205787	Intermediate
chr1	55243627	55246487	Enh_chr1:55243627-55246487	Intermediate
chr1	55255167	55262747	Enh_chr1:55255167-55262747	Intermediate
chr1	55276400	55278400	Enh_chr1:55276400-55278400	Static
chr1	55286600	55289027	Enh_chr1:55286600-55289027	Static
chr1	55442767	55445597	Enh_chr1:55442767-55445597	Static
chr1	55473157	55477477	Enh_chr1:55473157-55477477	Static
chr1	55640677	55642017	Enh_chr1:55640677-55642017	Static
chr1	56027200	56030400	Enh_chr1:56027200-56030400	Static
chr1	56061400	56063000	Enh_chr1:56061400-56063000	Static
chr1	56123400	56136600	Enh_chr1:56123400-56136600	Static
chr1	56247948	56251408	Enh_chr1:56247948-56251408	Intermediate
chr1	56323800	56336400	Enh_chr1:56323800-56336400	Static
chr1	56422738	56428528	Enh_chr1:56422738-56428528	Intermediate
chr1	56431278	56436598	Enh_chr1:56431278-56436598	Static
chr1	56465178	56468198	Enh_chr1:56465178-56468198	Intermediate
chr1	56468308	56474798	Enh_chr1:56468308-56474798	Intermediate
chr1	56475178	56480218	Enh_chr1:56475178-56480218	Static
chr1	56501038	56511968	Enh_chr1:56501038-56511968	Intermediate
chr1	56512148	56534600	Enh_chr1:56512148-56534600	Intermediate
chr1	56644800	56645800	Enh_chr1:56644800-56645800	Static
chr1	56774147	56774607	Enh_chr1:56774147-56774607	Static
chr1	56908737	56911867	Enh_chr1:56908737-56911867	Static
chr1	57033000	57034000	Enh_chr1:57033000-57034000	Static
chr1	57124200	57125600	Enh_chr1:57124200-57125600	Static
chr1	57137400	57139157	Enh_chr1:57137400-57139157	Static
chr1	57157200	57158400	Enh_chr1:57157200-57158400	Intermediate
chr1	57167600	57169800	Enh_chr1:57167600-57169800	Static
chr1	57549400	57550800	Enh_chr1:57549400-57550800	Static
chr1	57741200	57742400	Enh_chr1:57741200-57742400	Static
chr1	57985968	57987600	Enh_chr1:57985968-57987600	Static
chr1	58103600	58113018	Enh_chr1:58103600-58113018	Intermediate
chr1	58164400	58165600	Enh_chr1:58164400-58165600	Intermediate
chr1	58273098	58274608	Enh_chr1:58273098-58274608	Rapid
chr1	58390648	58393288	Enh_chr1:58390648-58393288	Static
chr1	58487038	58487478	Enh_chr1:58487038-58487478	Static
chr1	58495788	58498598	Enh_chr1:58495788-58498598	Static
chr1	58516000	58516200	Enh_chr1:58516000-58516200	Static
chr1	58583200	58586200	Enh_chr1:58583200-58586200	Intermediate
chr1	58616718	58622778	Enh_chr1:58616718-58622778	Static
chr1	58648298	58650148	Enh_chr1:58648298-58650148	Static
chr1	58669248	58671488	Enh_chr1:58669248-58671488	Static
chr1	58710068	58711718	Enh_chr1:58710068-58711718	Intermediate
chr1	58717318	58720188	Enh_chr1:58717318-58720188	Static
chr1	58723000	58727800	Enh_chr1:58723000-58727800	Intermediate
chr1	58751988	58758058	Enh_chr1:58751988-58758058	Rapid
chr1	58772438	58775028	Enh_chr1:58772438-58775028	Static
chr1	58804200	58811278	Enh_chr1:58804200-58811278	Intermediate
chr1	58814008	58817528	Enh_chr1:58814008-58817528	Static
chr1	58853718	58862338	Enh_chr1:58853718-58862338	Static
chr1	58877788	58890578	Enh_chr1:58877788-58890578	Static
chr1	58893718	58899038	Enh_chr1:58893718-58899038	Intermediate
chr1	58899708	58905198	Enh_chr1:58899708-58905198	Static
chr1	58918938	58923598	Enh_chr1:58918938-58923598	Intermediate
chr1	58929568	58930248	Enh_chr1:58929568-58930248	Static
chr1	58931538	58933838	Enh_chr1:58931538-58933838	Static
chr1	58939438	58945668	Enh_chr1:58939438-58945668	Intermediate
chr1	58963400	58972828	Enh_chr1:58963400-58972828	Rapid
chr1	58975628	58981098	Enh_chr1:58975628-58981098	Intermediate
chr1	58986948	58988358	Enh_chr1:58986948-58988358	Static
chr1	58996200	59000400	Enh_chr1:58996200-59000400	Static
chr1	59004000	59009848	Enh_chr1:59004000-59009848	Static
chr1	59024988	59028508	Enh_chr1:59024988-59028508	Intermediate
chr1	59044800	59047600	Enh_chr1:59044800-59047600	Intermediate
chr1	59062718	59065400	Enh_chr1:59062718-59065400	Intermediate
chr1	59070528	59073178	Enh_chr1:59070528-59073178	Static
chr1	59077138	59081428	Enh_chr1:59077138-59081428	Static
chr1	59084000	59084600	Enh_chr1:59084000-59084600	Static
chr1	59093128	59097938	Enh_chr1:59093128-59097938	Intermediate
chr1	59124948	59126388	Enh_chr1:59124948-59126388	Static
chr1	59135938	59140328	Enh_chr1:59135938-59140328	Intermediate
chr1	59140908	59145200	Enh_chr1:59140908-59145200	Intermediate
chr1	59149800	59152800	Enh_chr1:59149800-59152800	Intermediate
chr1	59225458	59227468	Enh_chr1:59225458-59227468	Static
chr1	59264868	59269088	Enh_chr1:59264868-59269088	Intermediate
chr1	59271000	59273518	Enh_chr1:59271000-59273518	Intermediate
chr1	59292000	59293600	Enh_chr1:59292000-59293600	Intermediate
chr1	59315728	59318968	Enh_chr1:59315728-59318968	Static
chr1	59328200	59329000	Enh_chr1:59328200-59329000	Static
chr1	59332768	59334498	Enh_chr1:59332768-59334498	Static
chr1	59350200	59357200	Enh_chr1:59350200-59357200	Static
chr1	59366988	59369368	Enh_chr1:59366988-59369368	Intermediate
chr1	59409000	59411200	Enh_chr1:59409000-59411200	Static
chr1	59431000	59434600	Enh_chr1:59431000-59434600	Static
chr1	59453108	59456018	Enh_chr1:59453108-59456018	Static
chr1	59477058	59478248	Enh_chr1:59477058-59478248	Static
chr1	59493238	59495298	Enh_chr1:59493238-59495298	Static
chr1	59506468	59508458	Enh_chr1:59506468-59508458	Static
chr1	59549068	59553318	Enh_chr1:59549068-59553318	Static
chr1	59560048	59563328	Enh_chr1:59560048-59563328	Intermediate
chr1	59568538	59573138	Enh_chr1:59568538-59573138	Static
chr1	59577400	59578600	Enh_chr1:59577400-59578600	Static
chr1	59578758	59581988	Enh_chr1:59578758-59581988	Static
chr1	59633558	59634608	Enh_chr1:59633558-59634608	Static
chr1	59669288	59680398	Enh_chr1:59669288-59680398	Static
chr1	59681678	59683678	Enh_chr1:59681678-59683678	Intermediate
chr1	59691108	59694148	Enh_chr1:59691108-59694148	Intermediate
chr1	59694378	59699600	Enh_chr1:59694378-59699600	Intermediate
chr1	59742048	59746118	Enh_chr1:59742048-59746118	Static
chr1	59749188	59754748	Enh_chr1:59749188-59754748	Intermediate
chr1	59926228	59926528	Enh_chr1:59926228-59926528	Intermediate
chr1	60389400	60395318	Enh_chr1:60389400-60395318	Static
chr1	60573288	60578318	Enh_chr1:60573288-60578318	Static
chr1	60831278	60834558	Enh_chr1:60831278-60834558	Intermediate
chr1	60865628	60869448	Enh_chr1:60865628-60869448	Static
chr1	60919128	60924778	Enh_chr1:60919128-60924778	Static
chr1	60942688	60944058	Enh_chr1:60942688-60944058	Static
chr1	60978000	60979600	Enh_chr1:60978000-60979600	Static
chr1	61048928	61055558	Enh_chr1:61048928-61055558	Static
chr1	61056678	61059148	Enh_chr1:61056678-61059148	Static
chr1	61081600	61084298	Enh_chr1:61081600-61084298	Static
chr1	61138988	61142118	Enh_chr1:61138988-61142118	Static
chr1	61156698	61159078	Enh_chr1:61156698-61159078	Static
chr1	61284000	61285400	Enh_chr1:61284000-61285400	Static
chr1	61301800	61303200	Enh_chr1:61301800-61303200	Static
chr1	61318000	61321000	Enh_chr1:61318000-61321000	Static
chr1	61331000	61333600	Enh_chr1:61331000-61333600	Static
chr1	61403378	61404098	Enh_chr1:61403378-61404098	Static
chr1	61419800	61420800	Enh_chr1:61419800-61420800	Static
chr1	61433600	61434800	Enh_chr1:61433600-61434800	Static
chr1	61518428	61521868	Enh_chr1:61518428-61521868	Intermediate
chr1	61545000	61545400	Enh_chr1:61545000-61545400	Static
chr1	61603578	61607128	Enh_chr1:61603578-61607128	Intermediate
chr1	61612348	61614298	Enh_chr1:61612348-61614298	Static
chr1	61742558	61744268	Enh_chr1:61742558-61744268	Static
chr1	61780838	61784648	Enh_chr1:61780838-61784648	Static
chr1	61865400	61866200	Enh_chr1:61865400-61866200	Static
chr1	62159000	62160800	Enh_chr1:62159000-62160800	Static
chr1	62271588	62273198	Enh_chr1:62271588-62273198	Static
chr1	62295208	62296848	Enh_chr1:62295208-62296848	Rapid
chr1	62334029	62336079	Enh_chr1:62334029-62336079	Intermediate
chr1	62351629	62357979	Enh_chr1:62351629-62357979	Static
chr1	62483800	62485800	Enh_chr1:62483800-62485800	Static
chr1	62599000	62599800	Enh_chr1:62599000-62599800	Static
chr1	62612200	62615400	Enh_chr1:62612200-62615400	Static
chr1	62621059	62623800	Enh_chr1:62621059-62623800	Intermediate
chr1	62624400	62626800	Enh_chr1:62624400-62626800	Static
chr1	62675759	62678099	Enh_chr1:62675759-62678099	Intermediate
chr1	62686429	62688219	Enh_chr1:62686429-62688219	Rapid
chr1	62722089	62726400	Enh_chr1:62722089-62726400	Intermediate
chr1	62758799	62760689	Enh_chr1:62758799-62760689	Intermediate
chr1	62793049	62802739	Enh_chr1:62793049-62802739	Intermediate
chr1	62808200	62812200	Enh_chr1:62808200-62812200	Intermediate
chr1	63124000	63129319	Enh_chr1:63124000-63129319	Intermediate
chr1	63329800	63330200	Enh_chr1:63329800-63330200	Static
chr1	63378000	63379000	Enh_chr1:63378000-63379000	Intermediate
chr1	63403059	63404119	Enh_chr1:63403059-63404119	Static
chr1	63462309	63465419	Enh_chr1:63462309-63465419	Intermediate
chr1	63639729	63641729	Enh_chr1:63639729-63641729	Static
chr1	63650959	63651659	Enh_chr1:63650959-63651659	Static
chr1	63703600	63706629	Enh_chr1:63703600-63706629	Static
chr1	63745879	63748549	Enh_chr1:63745879-63748549	Intermediate
chr1	63772800	63775689	Enh_chr1:63772800-63775689	Static
chr1	63827069	63832279	Enh_chr1:63827069-63832279	Static
chr1	63890329	63893989	Enh_chr1:63890329-63893989	Static
chr1	63934800	63939000	Enh_chr1:63934800-63939000	Intermediate
chr1	64003648	64007488	Enh_chr1:64003648-64007488	Static
chr1	64019800	64020200	Enh_chr1:64019800-64020200	Static
chr1	64171000	64174000	Enh_chr1:64171000-64174000	Static
chr1	64222800	64224800	Enh_chr1:64222800-64224800	Static
chr1	64243200	64246000	Enh_chr1:64243200-64246000	Static
chr1	64469800	64471400	Enh_chr1:64469800-64471400	Static
chr1	64494267	64500917	Enh_chr1:64494267-64500917	Static
chr1	64510427	64516677	Enh_chr1:64510427-64516677	Static
chr1	64543977	64545947	Enh_chr1:64543977-64545947	Static
chr1	64550657	64551517	Enh_chr1:64550657-64551517	Intermediate
chr1	64615707	64616527	Enh_chr1:64615707-64616527	Static
chr1	64744400	64746537	Enh_chr1:64744400-64746537	Static
chr1	64768797	64770787	Enh_chr1:64768797-64770787	Intermediate
chr1	64826357	64830577	Enh_chr1:64826357-64830577	Static
chr1	64861200	64862200	Enh_chr1:64861200-64862200	Static
chr1	64863057	64866857	Enh_chr1:64863057-64866857	Static
chr1	64874567	64878457	Enh_chr1:64874567-64878457	Intermediate
chr1	64881000	64883800	Enh_chr1:64881000-64883800	Static
chr1	64886337	64904097	Enh_chr1:64886337-64904097	Intermediate
chr1	64904557	64908497	Enh_chr1:64904557-64908497	Static
chr1	64915297	64919317	Enh_chr1:64915297-64919317	Intermediate
chr1	64920147	64929737	Enh_chr1:64920147-64929737	Intermediate
chr1	64931297	64938157	Enh_chr1:64931297-64938157	Intermediate
chr1	64944547	64966327	Enh_chr1:64944547-64966327	Intermediate
chr1	64986337	64988857	Enh_chr1:64986337-64988857	Intermediate
chr1	65000257	65003600	Enh_chr1:65000257-65003600	Static
chr1	65048947	65051777	Enh_chr1:65048947-65051777	Intermediate
chr1	65053997	65057747	Enh_chr1:65053997-65057747	Static
chr1	65063507	65071027	Enh_chr1:65063507-65071027	Static
chr1	65096207	65098647	Enh_chr1:65096207-65098647	Intermediate
chr1	65148557	65149917	Enh_chr1:65148557-65149917	Static
chr1	65160237	65168267	Enh_chr1:65160237-65168267	Static
chr1	65172200	65183400	Enh_chr1:65172200-65183400	Static
chr1	65204800	65210600	Enh_chr1:65204800-65210600	Rapid
chr1	65211400	65216000	Enh_chr1:65211400-65216000	Intermediate
chr1	65228800	65232600	Enh_chr1:65228800-65232600	Static
chr1	65242837	65244577	Enh_chr1:65242837-65244577	Intermediate
chr1	65247747	65250847	Enh_chr1:65247747-65250847	Intermediate
chr1	65259600	65261400	Enh_chr1:65259600-65261400	Static
chr1	65281200	65283000	Enh_chr1:65281200-65283000	Static
chr1	65393200	65394200	Enh_chr1:65393200-65394200	Intermediate
chr1	65395400	65396600	Enh_chr1:65395400-65396600	Static
chr1	65421457	65425297	Enh_chr1:65421457-65425297	Static
chr1	65459200	65459600	Enh_chr1:65459200-65459600	Static
chr1	65809417	65814697	Enh_chr1:65809417-65814697	Static
chr1	65819807	65822547	Enh_chr1:65819807-65822547	Static
chr1	65829800	65831400	Enh_chr1:65829800-65831400	Static
chr1	65862977	65867257	Enh_chr1:65862977-65867257	Intermediate
chr1	65892200	65896600	Enh_chr1:65892200-65896600	Intermediate
chr1	66181347	66184137	Enh_chr1:66181347-66184137	Static
chr1	66214687	66215737	Enh_chr1:66214687-66215737	Static
chr1	66243000	66248600	Enh_chr1:66243000-66248600	Static
chr1	66249800	66255400	Enh_chr1:66249800-66255400	Intermediate
chr1	66258200	66259200	Enh_chr1:66258200-66259200	Static
chr1	66261200	66261800	Enh_chr1:66261200-66261800	Static
chr1	66264337	66268287	Enh_chr1:66264337-66268287	Static
chr1	66269077	66280377	Enh_chr1:66269077-66280377	Static
chr1	66283457	66287737	Enh_chr1:66283457-66287737	Static
chr1	66287787	66288777	Enh_chr1:66287787-66288777	Static
chr1	66290400	66293377	Enh_chr1:66290400-66293377	Intermediate
chr1	66293907	66297800	Enh_chr1:66293907-66297800	Static
chr1	66300200	66303747	Enh_chr1:66300200-66303747	Static
chr1	66315317	66317797	Enh_chr1:66315317-66317797	Intermediate
chr1	66332617	66339167	Enh_chr1:66332617-66339167	Rapid
chr1	66341367	66343187	Enh_chr1:66341367-66343187	Rapid
chr1	66345477	66348767	Enh_chr1:66345477-66348767	Static
chr1	66355617	66358737	Enh_chr1:66355617-66358737	Intermediate
chr1	66367397	66367687	Enh_chr1:66367397-66367687	Static
chr1	66374577	66377857	Enh_chr1:66374577-66377857	Static
chr1	66378777	66385337	Enh_chr1:66378777-66385337	Intermediate
chr1	66392607	66404000	Enh_chr1:66392607-66404000	Rapid
chr1	66410800	66417407	Enh_chr1:66410800-66417407	Static
chr1	66426000	66427200	Enh_chr1:66426000-66427200	Rapid
chr1	66436000	66441037	Enh_chr1:66436000-66441037	Static
chr1	66441800	66446600	Enh_chr1:66441800-66446600	Static
chr1	66463607	66465557	Enh_chr1:66463607-66465557	Static
chr1	66648317	66650400	Enh_chr1:66648317-66650400	Intermediate
chr1	66724857	66729257	Enh_chr1:66724857-66729257	Intermediate
chr1	66729400	66734000	Enh_chr1:66729400-66734000	Static
chr1	66738147	66740657	Enh_chr1:66738147-66740657	Intermediate
chr1	66752000	66753427	Enh_chr1:66752000-66753427	Intermediate
chr1	66757400	66759800	Enh_chr1:66757400-66759800	Static
chr1	66760607	66762807	Enh_chr1:66760607-66762807	Static
chr1	66787400	66789400	Enh_chr1:66787400-66789400	Intermediate
chr1	66840677	66843217	Enh_chr1:66840677-66843217	Intermediate
chr1	66930397	66940027	Enh_chr1:66930397-66940027	Static
chr1	66950600	66957200	Enh_chr1:66950600-66957200	Static
chr1	66959600	66962800	Enh_chr1:66959600-66962800	Intermediate
chr1	66978200	66988600	Enh_chr1:66978200-66988600	Intermediate
chr1	66995800	66996400	Enh_chr1:66995800-66996400	Static
chr1	66998800	66999800	Enh_chr1:66998800-66999800	Static
chr1	67013200	67014200	Enh_chr1:67013200-67014200	Static
chr1	67044600	67045600	Enh_chr1:67044600-67045600	Static
chr1	67109267	67113800	Enh_chr1:67109267-67113800	Static
chr1	67134600	67135200	Enh_chr1:67134600-67135200	Static
chr1	67148800	67150000	Enh_chr1:67148800-67150000	Static
chr1	67163000	67175600	Enh_chr1:67163000-67175600	Static
chr1	67189400	67196000	Enh_chr1:67189400-67196000	Intermediate
chr1	67211600	67218200	Enh_chr1:67211600-67218200	Intermediate
chr1	67261487	67269257	Enh_chr1:67261487-67269257	Static
chr1	67274217	67275547	Enh_chr1:67274217-67275547	Static
chr1	67285600	67286600	Enh_chr1:67285600-67286600	Static
chr1	67294357	67295577	Enh_chr1:67294357-67295577	Intermediate
chr1	67304200	67304600	Enh_chr1:67304200-67304600	Static
chr1	67332000	67343600	Enh_chr1:67332000-67343600	Rapid
chr1	67350600	67351600	Enh_chr1:67350600-67351600	Static
chr1	67441200	67442000	Enh_chr1:67441200-67442000	Static
chr1	67500200	67501000	Enh_chr1:67500200-67501000	Static
chr1	67561600	67562200	Enh_chr1:67561600-67562200	Static
chr1	67586527	67593667	Enh_chr1:67586527-67593667	Static
chr1	67607200	67611200	Enh_chr1:67607200-67611200	Static
chr1	67634197	67636127	Enh_chr1:67634197-67636127	Static
chr1	67673747	67675167	Enh_chr1:67673747-67675167	Static
chr1	67686587	67687657	Enh_chr1:67686587-67687657	Static
chr1	67721800	67725200	Enh_chr1:67721800-67725200	Static
chr1	67726200	67726800	Enh_chr1:67726200-67726800	Static
chr1	67732287	67737600	Enh_chr1:67732287-67737600	Static
chr1	67746200	67751600	Enh_chr1:67746200-67751600	Intermediate
chr1	67753600	67756200	Enh_chr1:67753600-67756200	Static
chr1	67758600	67761000	Enh_chr1:67758600-67761000	Intermediate
chr1	67766400	67767000	Enh_chr1:67766400-67767000	Static
chr1	67832200	67835600	Enh_chr1:67832200-67835600	Static
chr1	68160400	68161800	Enh_chr1:68160400-68161800	Static
chr1	68178000	68184800	Enh_chr1:68178000-68184800	Intermediate
chr1	68268447	68272467	Enh_chr1:68268447-68272467	Static
chr1	68336407	68341197	Enh_chr1:68336407-68341197	Intermediate
chr1	68346600	68347877	Enh_chr1:68346600-68347877	Intermediate
chr1	68357587	68360057	Enh_chr1:68357587-68360057	Static
chr1	68360467	68362697	Enh_chr1:68360467-68362697	Static
chr1	68383427	68385777	Enh_chr1:68383427-68385777	Static
chr1	69319800	69321600	Enh_chr1:69319800-69321600	Static
chr1	69567200	69568200	Enh_chr1:69567200-69568200	Static
chr1	69687487	69692037	Enh_chr1:69687487-69692037	Static
chr1	69910197	69913337	Enh_chr1:69910197-69913337	Intermediate
chr1	70033000	70034800	Enh_chr1:70033000-70034800	Static
chr1	70083400	70084000	Enh_chr1:70083400-70084000	Intermediate
chr1	70169200	70170400	Enh_chr1:70169200-70170400	Static
chr1	70193600	70196400	Enh_chr1:70193600-70196400	Rapid
chr1	70219517	70221617	Enh_chr1:70219517-70221617	Static
chr1	70226317	70228417	Enh_chr1:70226317-70228417	Static
chr1	70381200	70383800	Enh_chr1:70381200-70383800	Static
chr1	70411587	70412587	Enh_chr1:70411587-70412587	Static
chr1	70451200	70453000	Enh_chr1:70451200-70453000	Static
chr1	70503000	70505800	Enh_chr1:70503000-70505800	Intermediate
chr1	70583400	70584697	Enh_chr1:70583400-70584697	Intermediate
chr1	70675600	70676200	Enh_chr1:70675600-70676200	Intermediate
chr1	70865837	70867397	Enh_chr1:70865837-70867397	Static
chr1	70909800	70910800	Enh_chr1:70909800-70910800	Static
chr1	70978117	70982127	Enh_chr1:70978117-70982127	Intermediate
chr1	71046800	71048000	Enh_chr1:71046800-71048000	Static
chr1	71068200	71070000	Enh_chr1:71068200-71070000	Static
chr1	71412657	71417927	Enh_chr1:71412657-71417927	Static
chr1	71571200	71573617	Enh_chr1:71571200-71573617	Intermediate
chr1	71780800	71781200	Enh_chr1:71780800-71781200	Static
chr1	71791800	71792800	Enh_chr1:71791800-71792800	Static
chr1	71834800	71837200	Enh_chr1:71834800-71837200	Static
chr1	71860817	71861807	Enh_chr1:71860817-71861807	Intermediate
chr1	71880367	71883657	Enh_chr1:71880367-71883657	Static
chr1	71966800	71968600	Enh_chr1:71966800-71968600	Static
chr1	72062247	72065607	Enh_chr1:72062247-72065607	Static
chr1	72280797	72282317	Enh_chr1:72280797-72282317	Static
chr1	72282400	72285400	Enh_chr1:72282400-72285400	Static
chr1	72365707	72367677	Enh_chr1:72365707-72367677	Intermediate
chr1	72432200	72435800	Enh_chr1:72432200-72435800	Static
chr1	72567800	72568800	Enh_chr1:72567800-72568800	Static
chr1	72634557	72637127	Enh_chr1:72634557-72637127	Static
chr1	73515207	73517557	Enh_chr1:73515207-73517557	Static
chr1	73592727	73594617	Enh_chr1:73592727-73594617	Static
chr1	73820400	73822400	Enh_chr1:73820400-73822400	Static
chr1	74398600	74400000	Enh_chr1:74398600-74400000	Static
chr1	74463000	74464200	Enh_chr1:74463000-74464200	Static
chr1	74517400	74518800	Enh_chr1:74517400-74518800	Static
chr1	74579000	74580600	Enh_chr1:74579000-74580600	Intermediate
chr1	74652196	74654316	Enh_chr1:74652196-74654316	Static
chr1	74673000	74674800	Enh_chr1:74673000-74674800	Static
chr1	74680600	74682400	Enh_chr1:74680600-74682400	Static
chr1	74702200	74704200	Enh_chr1:74702200-74704200	Intermediate
chr1	74712800	74717400	Enh_chr1:74712800-74717400	Static
chr1	74748200	74750400	Enh_chr1:74748200-74750400	Static
chr1	74811000	74813600	Enh_chr1:74811000-74813600	Static
chr1	74824000	74825600	Enh_chr1:74824000-74825600	Static
chr1	74856600	74859000	Enh_chr1:74856600-74859000	Intermediate
chr1	75261155	75262295	Enh_chr1:75261155-75262295	Intermediate
chr1	75337800	75342200	Enh_chr1:75337800-75342200	Intermediate
chr1	75391600	75394800	Enh_chr1:75391600-75394800	Static
chr1	75614800	75616200	Enh_chr1:75614800-75616200	Intermediate
chr1	75671200	75673200	Enh_chr1:75671200-75673200	Static
chr1	75744045	75746400	Enh_chr1:75744045-75746400	Intermediate
chr1	75908800	75910400	Enh_chr1:75908800-75910400	Intermediate
chr1	75942800	75943600	Enh_chr1:75942800-75943600	Intermediate
chr1	75984200	75987200	Enh_chr1:75984200-75987200	Static
chr1	75990800	75994600	Enh_chr1:75990800-75994600	Intermediate
chr1	76023375	76025215	Enh_chr1:76023375-76025215	Static
chr1	76074885	76077315	Enh_chr1:76074885-76077315	Intermediate
chr1	76190400	76192200	Enh_chr1:76190400-76192200	Static
chr1	76219055	76220115	Enh_chr1:76219055-76220115	Static
chr1	76266335	76271425	Enh_chr1:76266335-76271425	Intermediate
chr1	76289800	76296845	Enh_chr1:76289800-76296845	Static
chr1	76424000	76426600	Enh_chr1:76424000-76426600	Intermediate
chr1	76493000	76495800	Enh_chr1:76493000-76495800	Intermediate
chr1	76667600	76668600	Enh_chr1:76667600-76668600	Static
chr1	76677400	76678800	Enh_chr1:76677400-76678800	Static
chr1	76713200	76714200	Enh_chr1:76713200-76714200	Static
chr1	76867600	76868600	Enh_chr1:76867600-76868600	Static
chr1	76871200	76872400	Enh_chr1:76871200-76872400	Static
chr1	77215400	77219305	Enh_chr1:77215400-77219305	Intermediate
chr1	77281600	77282800	Enh_chr1:77281600-77282800	Static
chr1	77313365	77314645	Enh_chr1:77313365-77314645	Intermediate
chr1	77411375	77417085	Enh_chr1:77411375-77417085	Intermediate
chr1	77420495	77422895	Enh_chr1:77420495-77422895	Static
chr1	77429435	77433785	Enh_chr1:77429435-77433785	Intermediate
chr1	77475455	77478185	Enh_chr1:77475455-77478185	Rapid
chr1	77504415	77505965	Enh_chr1:77504415-77505965	Static
chr1	77538200	77542000	Enh_chr1:77538200-77542000	Rapid
chr1	77581800	77586645	Enh_chr1:77581800-77586645	Intermediate
chr1	77589975	77595800	Enh_chr1:77589975-77595800	Intermediate
chr1	77651800	77653400	Enh_chr1:77651800-77653400	Intermediate
chr1	77754605	77759635	Enh_chr1:77754605-77759635	Intermediate
chr1	77768200	77773000	Enh_chr1:77768200-77773000	Intermediate
chr1	77824800	77825600	Enh_chr1:77824800-77825600	Static
chr1	77846955	77848345	Enh_chr1:77846955-77848345	Static
chr1	77948400	77953200	Enh_chr1:77948400-77953200	Intermediate
chr1	77973926	77978886	Enh_chr1:77973926-77978886	Intermediate
chr1	77987400	77992000	Enh_chr1:77987400-77992000	Intermediate
chr1	78044600	78047256	Enh_chr1:78044600-78047256	Static
chr1	78061000	78061600	Enh_chr1:78061000-78061600	Intermediate
chr1	78080000	78081600	Enh_chr1:78080000-78081600	Static
chr1	78087400	78088800	Enh_chr1:78087400-78088800	Static
chr1	78141600	78145600	Enh_chr1:78141600-78145600	Intermediate
chr1	78268000	78268400	Enh_chr1:78268000-78268400	Static
chr1	78370000	78372600	Enh_chr1:78370000-78372600	Static
chr1	78376000	78378600	Enh_chr1:78376000-78378600	Static
chr1	78385200	78386400	Enh_chr1:78385200-78386400	Static
chr1	78650655	78654235	Enh_chr1:78650655-78654235	Static
chr1	78677200	78679000	Enh_chr1:78677200-78679000	Static
chr1	78720800	78721600	Enh_chr1:78720800-78721600	Static
chr1	78831400	78835600	Enh_chr1:78831400-78835600	Static
chr1	78840200	78841400	Enh_chr1:78840200-78841400	Static
chr1	78853400	78856200	Enh_chr1:78853400-78856200	Intermediate
chr1	79039400	79043355	Enh_chr1:79039400-79043355	Static
chr1	79188200	79194400	Enh_chr1:79188200-79194400	Static
chr1	79459800	79463000	Enh_chr1:79459800-79463000	Intermediate
chr1	79466800	79473600	Enh_chr1:79466800-79473600	Intermediate
chr1	79517600	79520400	Enh_chr1:79517600-79520400	Intermediate
chr1	79629455	79630200	Enh_chr1:79629455-79630200	Intermediate
chr1	79638000	79639000	Enh_chr1:79638000-79639000	Intermediate
chr1	79667200	79669000	Enh_chr1:79667200-79669000	Static
chr1	79691800	79696200	Enh_chr1:79691800-79696200	Intermediate
chr1	79702400	79713000	Enh_chr1:79702400-79713000	Intermediate
chr1	79741400	79743600	Enh_chr1:79741400-79743600	Static
chr1	79777400	79779000	Enh_chr1:79777400-79779000	Static
chr1	80214600	80215600	Enh_chr1:80214600-80215600	Static
chr1	80638000	80643800	Enh_chr1:80638000-80643800	Intermediate
chr1	80656000	80657200	Enh_chr1:80656000-80657200	Static
chr1	80892200	80893800	Enh_chr1:80892200-80893800	Static
chr1	80924395	80926815	Enh_chr1:80924395-80926815	Intermediate
chr1	81207515	81210255	Enh_chr1:81207515-81210255	Static
chr1	81226000	81227400	Enh_chr1:81226000-81227400	Static
chr1	81428800	81431600	Enh_chr1:81428800-81431600	Static
chr1	81437000	81439800	Enh_chr1:81437000-81439800	Intermediate
chr1	81505395	81506600	Enh_chr1:81505395-81506600	Rapid
chr1	81546600	81550200	Enh_chr1:81546600-81550200	Static
chr1	81579600	81587000	Enh_chr1:81579600-81587000	Static
chr1	82151200	82155000	Enh_chr1:82151200-82155000	Static
chr1	82159046	82163476	Enh_chr1:82159046-82163476	Static
chr1	82224276	82229156	Enh_chr1:82224276-82229156	Static
chr1	82278200	82280200	Enh_chr1:82278200-82280200	Static
chr1	82627897	82629400	Enh_chr1:82627897-82629400	Static
chr1	82762400	82763600	Enh_chr1:82762400-82763600	Static
chr1	82979287	82980800	Enh_chr1:82979287-82980800	Static
chr1	83128600	83130000	Enh_chr1:83128600-83130000	Static
chr1	83295200	83296200	Enh_chr1:83295200-83296200	Static
chr1	83496400	83505800	Enh_chr1:83496400-83505800	Static
chr1	83506800	83510127	Enh_chr1:83506800-83510127	Static
chr1	83692487	83694957	Enh_chr1:83692487-83694957	Static
chr1	83700557	83703117	Enh_chr1:83700557-83703117	Intermediate
chr1	83746000	83746817	Enh_chr1:83746000-83746817	Intermediate
chr1	83758577	83762447	Enh_chr1:83758577-83762447	Static
chr1	83791087	83792967	Enh_chr1:83791087-83792967	Static
chr1	83817267	83821097	Enh_chr1:83817267-83821097	Static
chr1	84089427	84092017	Enh_chr1:84089427-84092017	Static
[truncated: 58,334 more rows]
