# Supplementary material for: Transposon invasion of primate genomes shaped human inflammatory enhancers and susceptibility to inflammatory diseases
Source: Nat Commun. 2025 Nov 3;16:9674. doi: 10.1038/s41467-025-64690-7 (PMC12583588; doi:10.1038/s41467-025-64690-7)
Supplement: Supplementary file 5 — Supplementary Data 3 [file 41467_2025_64690_MOESM5_ESM.xlsx]

## Sheet: Enrichment in enhancers
Statistics of the enrichment of TE subfamilies within distinct enhancer groups
Rname	Rclass	Rfam	Lengh_inset	%_Length_inset	Counts_inset	nrCount_inset	%_nrCount_inset	Length_inGenome	%_Length_inGenome	Counts_inGenome	nrCount_inGenome	%_nrCount_inGenome	Ratio_Length	Ratio_nrCount	binom.P.value by nrCount	hypergenom.P.value by nrCount	binom.P.value by length	hypergenom.P.value by length	binom.adj.P.value by nrCount	hypergenom.adj.P.value by nrCount	binom.adj.P.value by length	hypergenom.adj.P.value by length	Enhancer group	TEage	# of times enriched across 1,000 shuffles of group-matched non-enhancer regions (less than 50 times (5%) is allowed)	# of times enriched across 1,000 shuffles of matched non-enhancer regions, stratified by LiftOver category (less than 50 times is allowed)
AluJb	SINE	Alu	310979	3.71047	1386	1289	3.72791	28546345	2.02267	115950	107846	2.89765	1.83444	1.28653	6.15222e-19	4.12114e-19	0	0	9.62822e-17	6.44958e-17	0	0	Rapid	Primate	0	0
AluJo	SINE	Alu	107713	1.28519	566	535	1.54727	9796237	0.69412	45217	42966	1.15443	1.85153	1.34029	4.40652e-11	3.5282e-11	0	0	4.13773e-09	3.0118e-09	0	0	Rapid	Primate	0	0
AluJr	SINE	Alu	295606	3.52705	1289	1222	3.53414	27688938	1.96192	113102	105889	2.84507	1.79775	1.2422	5.77409e-14	4.35517e-14	0	0	6.77734e-12	5.11188e-12	0	0	Rapid	Primate	0	0
AluSg	SINE	Alu	125515	1.49759	496	485	1.40267	12152790	0.861095	41936	41415	1.11275	1.73917	1.26054	4.24362e-07	3.73755e-07	0	0	2.34398e-05	2.06445e-05	0	0	Rapid	Primate	0	34
AluSx	SINE	Alu	378504	4.51615	1568	1494	4.32079	33086862	2.3444	123113	117865	3.16684	1.92636	1.36438	1.70424e-31	8.3991e-32	0	0	4.0007e-29	1.97169e-29	0	0	Rapid	Primate	0	25
AluSx1	SINE	Alu	330123	3.93889	1254	1231	3.56017	30387590	2.15314	105163	102899	2.76473	1.82937	1.28771	2.94683e-18	2.00508e-18	0	0	3.95297e-16	2.68967e-16	0	0	Rapid	Primate	0	8
AluSx3	SINE	Alu	92052	1.09833	443	431	1.24649	9410657	0.666799	37972	37201	0.999531	1.64716	1.24708	4.73889e-06	4.27487e-06	0	0	0.000177993	0.000160564	0	0	Rapid	Primate	0	20
AluSz	SINE	Alu	334793	3.99461	1308	1261	3.64693	32947624	2.33453	116703	113625	3.05292	1.7111	1.19457	2.42856e-10	1.99456e-10	0	0	1.75417e-08	1.44069e-08	0	0	Rapid	Primate	0	0
AluSz6	SINE	Alu	109669	1.30852	469	456	1.3188	10889295	0.771569	40533	39291	1.05569	1.69593	1.24923	2.19318e-06	1.96356e-06	0	0	9.80665e-05	8.77993e-05	0	0	Rapid	Primate	0	0
AluYh7	SINE	Alu	1762	0.0210234	14	14	0.0404893	77032	0.00545816	471	467	0.0125475	3.85174	3.22688	0.000174545	0.000158787	0	0	0.00442967	0.00402977	0	0	Rapid	Primate	12	38
FLAM_C	SINE	Alu	32470	0.387418	295	288	0.832924	2955612	0.209422	23953	23414	0.629096	1.84994	1.324	2.73727e-06	2.45081e-06	0	0	0.000116832	0.000104605	0	0	Rapid	Primate	0	0
HERVE_a-int	LTR	ERV1	14866	0.177375	13	9	0.0260289	349193	0.0247423	187	128	0.00343915	7.16888	7.56839	4.51751e-06	3.63469e-06	0	0	0.000176748	0.000142207	0	0	Rapid	Primate	0	23
LTR10A	LTR	ERV1	2940	0.0350788	14	12	0.0347052	137865	0.00976853	312	275	0.00738881	3.59101	4.69699	1.55324e-05	1.33466e-05	0	0	0.000502928	0.000432155	0	0	Rapid	Primate	3	45
LTR13_	LTR	ERVK	2708	0.0323107	4	4	0.0115684	32087	0.00227355	36	34	0.000913525	14.2116	12.6635	0.000322553	0.000276438	0	0	0.00765589	0.00665578	0	0	Rapid	Primate	0	0
LTR2B	LTR	ERV1	4485	0.0535131	19	18	0.0520577	145766	0.0103284	321	295	0.00792617	5.18118	6.56783	8.92084e-10	6.08397e-10	0	0	5.98334e-08	4.0806e-08	0	0	Rapid	Primate	0	1
LTR4	LTR	ERV1	1652	0.019711	7	6	0.0173526	47037	0.00333284	101	88	0.00236442	5.91416	7.33905	0.000206816	0.000181666	0	0	0.00511054	0.00448906	0	0	Rapid	Primate	0	7
LTR6B	LTR	ERV1	1952	0.0232904	8	8	0.0231368	78535	0.00556466	156	149	0.00400339	4.18542	5.77929	9.8623e-05	8.65192e-05	0	0	0.00287203	0.00262069	0	0	Rapid	Primate	0	17
LTR73	LTR	ERV1	1351	0.0161196	11	10	0.028921	80139	0.00567831	205	162	0.00435268	2.8388	6.6444	4.21385e-06	3.43168e-06	1.17027e-234	9.42293e-237	0.000172035	0.000140102	9.7246e-234	7.83021e-236	Rapid	Ancient	0	2
AluJb	SINE	Alu	1724713	3.72051	7447	6978	3.78589	28546345	2.00644	115950	107846	2.88267	1.85428	1.31333	8.31611e-109	6.8683e-115	0	0	8.9814e-106	7.41777e-112	0	0	Intermediate	Primate	0	0
AluJo	SINE	Alu	617333	1.33169	2975	2841	1.54137	9796237	0.688548	45217	42966	1.14846	1.93406	1.34212	1.98652e-51	2.84528e-54	0	0	3.57573e-49	5.12151e-52	0	0	Intermediate	Primate	0	0
AluJr	SINE	Alu	1603023	3.458	6974	6514	3.53415	27688938	1.94617	113102	105889	2.83036	1.77682	1.24866	3.00051e-69	5.22643e-73	0	0	8.10138e-67	1.41114e-70	0	0	Intermediate	Primate	0	0
AluJr4	SINE	Alu	141378	0.304977	700	661	0.358623	2664870	0.187306	12166	11421	0.305277	1.62823	1.17475	2.83998e-05	1.78225e-05	0	0	0.00102239	0.000641611	0	0	Intermediate	Primate	0	0
AluSg	SINE	Alu	636587	1.37323	2402	2374	1.28801	12152790	0.854184	41936	41415	1.107	1.60765	1.16351	2.3732e-13	5.54899e-14	0	0	1.60191e-11	3.74557e-12	0	0	Intermediate	Primate	0	11
AluSg4	SINE	Alu	147806	0.318843	674	659	0.357538	2896448	0.203583	11674	11462	0.306373	1.56616	1.167	5.71244e-05	3.7214e-05	0	0	0.00181454	0.00118209	0	0	Intermediate	Primate	0	2
AluSp	SINE	Alu	981610	2.1175	3752	3697	2.00579	18039533	1.26795	63387	62575	1.6726	1.67003	1.19921	1.5083e-27	5.82336e-29	0	0	2.0362e-25	7.86153e-27	0	0	Intermediate	Primate	0	23
AluSq	SINE	Alu	196238	0.423319	773	761	0.412878	3443933	0.242064	12053	11841	0.316504	1.74879	1.3045	1.09566e-12	2.62332e-13	0	0	6.96066e-11	1.66658e-11	0	0	Intermediate	Primate	0	0
AluSq2	SINE	Alu	745453	1.60807	2847	2801	1.51967	14501809	1.01929	50953	49989	1.33618	1.57764	1.13733	9.87215e-12	2.84799e-12	0	0	5.07711e-10	1.46468e-10	0	0	Intermediate	Primate	0	0
AluSx	SINE	Alu	1887089	4.07078	7575	7304	3.96276	33086862	2.32558	123113	117865	3.15047	1.75044	1.25783	1.55472e-82	4.77872e-87	0	0	8.3955e-80	2.58051e-84	0	0	Intermediate	Primate	0	0
AluSx1	SINE	Alu	1715610	3.70087	6425	6310	3.42347	30387590	2.13585	105163	102899	2.75044	1.73274	1.2447	2.62496e-65	7.66015e-69	0	0	5.6699e-63	1.65459e-66	0	0	Intermediate	Primate	0	0
AluSx3	SINE	Alu	487632	1.05191	2169	2132	1.15671	9410657	0.661447	37972	37201	0.994363	1.59031	1.16327	3.9658e-12	1.07863e-12	0	0	2.37948e-10	6.47179e-11	0	0	Intermediate	Primate	0	12
AluSz	SINE	Alu	1882027	4.05986	7123	6961	3.77667	32947624	2.31579	116703	113625	3.03714	1.75312	1.2435	1.87786e-71	2.50095e-75	0	0	6.76031e-69	9.00343e-73	0	0	Intermediate	Primate	0	0
AluSz6	SINE	Alu	595280	1.28412	2361	2299	1.24731	10889295	0.765376	40533	39291	1.05023	1.67777	1.18766	3.99142e-16	6.53011e-17	0	0	3.91885e-14	6.41139e-15	0	0	Intermediate	Primate	0	0
AluYh9	SINE	Alu	880	0.00189831	22	21	0.0113935	13028	0.000915699	173	171	0.00457074	2.07307	2.4927	0.000187286	0.000115967	4.14025e-83	9.98021e-87	0.00493339	0.00313112	2.1812e-82	5.28364e-86	Intermediate	Primate	3	0
Charlie1b	DNA	hAT-Charlie	34507	0.0744376	194	158	0.0857223	654573	0.046008	3005	2330	0.0622797	1.61793	1.37641	7.62428e-05	4.92726e-05	0	0	0.00222547	0.00140038	0	0	Intermediate	Ancient	0	0
FLAM_A	SINE	Alu	103516	0.223302	942	935	0.507281	1709801	0.120177	14873	14754	0.394367	1.85811	1.28632	7.13526e-14	1.47778e-14	0	0	5.50434e-12	1.14e-12	0	0	Intermediate	Primate	0	0
FLAM_C	SINE	Alu	187907	0.405348	1569	1536	0.833351	2955612	0.207741	23953	23414	0.625844	1.95122	1.33156	3.29482e-27	1.16591e-28	0	0	3.95378e-25	1.39909e-26	0	0	Intermediate	Primate	0	0
FRAM	SINE	Alu	165902	0.357879	1226	1208	0.655396	2786229	0.195836	19977	19716	0.526998	1.82745	1.24364	1.20614e-13	2.62198e-14	0	0	8.68424e-12	1.88782e-12	0	0	Intermediate	Primate	0	0
HERV15-int	LTR	ERV1	17781	0.0383567	25	11	0.00596801	193216	0.0135806	112	46	0.00122956	2.82438	4.8538	2.58329e-05	1.10934e-05	0	0	0.000962052	0.000413135	0	0	Intermediate	Primate	2	1
HERV1_I-int	LTR	ERV1	11243	0.0242531	14	7	0.00379783	101226	0.00711488	48	21	0.000561319	3.40879	6.7659	0.000102509	4.43336e-05	0	0	0.00291342	0.00129406	0	0	Intermediate	Primate	0	0
HERV3-int	LTR	ERV1	23463	0.0506138	33	19	0.0103084	398308	0.0279959	281	95	0.0025393	1.8079	4.05954	5.38593e-07	1.73008e-07	0	0	2.23723e-05	7.1865e-06	0	0	Intermediate	Primate	0	0
HERVE_a-int	LTR	ERV1	6726	0.0145092	21	17	0.00922329	349193	0.0245437	187	128	0.00342137	0.591155	2.69579	0.000307262	0.000194373	1	1	0.00771728	0.00488192	1	1	Intermediate	Primate	4	1
L1MB3	LINE	L1	305538	0.659099	1009	696	0.377612	6885567	0.483966	17223	10435	0.278922	1.36187	1.35383	1.40388e-14	2.57086e-15	0	0	1.1663e-12	2.13579e-13	0	0	Intermediate	Ancient	7	11
L1MB5	LINE	L1	179554	0.387329	567	362	0.196402	3886125	0.273144	9674	5362	0.143323	1.41804	1.37034	6.65407e-09	2.54763e-09	0	0	3.26654e-07	1.25066e-07	0	0	Intermediate	Ancient	11	16
L1ME4b	LINE	L1	288304	0.621922	1299	915	0.49643	6239203	0.438535	24298	15590	0.416712	1.41818	1.1913	1.33717e-07	6.30238e-08	0	0	5.7766e-06	2.72263e-06	0	0	Intermediate	Ancient	0	0
L2b	LINE	L2	825058	1.77979	4597	3721	2.01882	17414893	1.22404	91354	70502	1.88448	1.45403	1.07128	1.40907e-05	8.65238e-06	0	0	0.000563627	0.000333735	0	0	Intermediate	Ancient	0	0
LTR13A	LTR	ERVK	13229	0.0285373	26	23	0.0124786	146926	0.010327	187	166	0.00443709	2.76337	2.81233	1.59744e-05	8.00748e-06	0	0	0.000616157	0.000320299	0	0	Intermediate	Primate	0	0
LTR2	LTR	ERV1	24823	0.0535475	79	73	0.0396059	353124	0.02482	845	729	0.0194858	2.15743	2.03255	3.71019e-08	1.35678e-08	0	0	1.74218e-06	6.37097e-07	0	0	Intermediate	Primate	0	6
LTR26D	LTR	ERV1	4950	0.010678	29	18	0.00976584	69461	0.00488221	189	132	0.00352829	2.18713	2.76787	0.000152129	9.08552e-05	0	0	0.00421279	0.00251599	0	0	Intermediate	Primate	0	0
LTR2B	LTR	ERV1	27995	0.0603901	80	79	0.0428612	145766	0.0102455	321	295	0.00788519	5.89433	5.43565	4.42688e-32	1.56602e-35	0	0	6.83005e-30	2.41615e-33	0	0	Intermediate	Primate	0	0
MER112	DNA	hAT-Charlie	37177	0.0801973	282	246	0.133466	684177	0.0480888	4474	3853	0.102989	1.66769	1.29593	5.26554e-05	3.36457e-05	0	0	0.00172327	0.00110113	0	0	Intermediate	Ancient	0	0
MER113	DNA	hAT-Charlie	44765	0.0965659	251	196	0.106339	769828	0.0541089	3714	2981	0.0796806	1.78466	1.33457	6.34329e-05	4.07667e-05	0	0	0.00195736	0.00125794	0	0	Intermediate	Ancient	0	0
MER21A	LTR	ERVL	37227	0.0803051	129	87	0.0472015	731564	0.0514195	1942	1178	0.0314873	1.56176	1.49907	0.00023142	0.000157289	0	0	0.00595079	0.00404458	0	0	Intermediate	Primate	2	0
MER41B	LTR	ERV1	55858	0.120495	187	149	0.0808394	1050411	0.0738303	2824	2169	0.0579762	1.63206	1.39435	6.72286e-05	4.3062e-05	0	0	0.00201686	0.00129186	0	0	Intermediate	Primate	0	0
MER44A	DNA	TcMar-Tigger	32580	0.0702807	166	131	0.0710736	570034	0.040066	2318	1908	0.0509998	1.75412	1.3936	0.000177936	0.0001203	0	0	0.00480426	0.00316888	0	0	Intermediate	Primate	3	3
MIR1_Amn	SINE	MIR	66046	0.142473	706	702	0.380868	1171972	0.0823744	11727	11608	0.310276	1.72957	1.22751	7.69604e-08	3.49295e-08	0	0	3.46322e-06	1.57183e-06	0	0	Intermediate	Ancient	0	0
MIR3	SINE	MIR	539528	1.16386	4860	4736	2.5695	10067301	0.707601	87522	85021	2.27257	1.64479	1.13066	2.72904e-17	3.99633e-18	0	0	2.94737e-15	4.31603e-16	0	0	Intermediate	Ancient	0	0
MIRb	SINE	MIR	1661250	3.5836	11397	10752	5.83346	33772076	2.37374	223029	210322	5.6218	1.50969	1.03765	4.45233e-05	2.91031e-05	0	0	0.00150266	0.000982231	0	0	Intermediate	Ancient	0	0
MIRc	SINE	MIR	646814	1.39529	5213	5008	2.71707	13047311	0.917057	100429	96135	2.56964	1.52149	1.05738	3.76218e-05	2.43217e-05	0	0	0.0013107	0.000847338	0	0	Intermediate	Ancient	0	0
Tigger16a	DNA	TcMar-Tigger	15599	0.0336498	122	109	0.0591376	311631	0.0219036	1781	1584	0.0423395	1.53626	1.39675	0.000532709	0.000382469	0	0	0.0130756	0.00938787	0	0	Intermediate	Ancient	0	0
AmnSINE1	SINE	5S-Deu-L2	15996	0.0570644	160	155	0.127553	279343	0.0197396	2603	2532	0.0678079	2.89086	1.88109	6.5409e-13	2.20356e-13	0	0	4.25567e-11	1.43369e-11	0	0	Static	Ancient	0	4
AmnSINE2	SINE	tRNA-Deu	3178	0.0113372	44	44	0.0362086	66609	0.00470689	651	645	0.0172733	2.40865	2.09621	7.82676e-06	5.1163e-06	0	0	0.000252748	0.00016644	0	0	Static	Ancient	0	2
Charlie15a	DNA	hAT-Charlie	16892	0.0602608	156	155	0.127553	414808	0.0293122	3206	3132	0.0838761	2.05583	1.52073	6.07797e-07	3.78306e-07	0	0	2.34339e-05	1.45858e-05	0	0	Static	Ancient	0	0
Charlie18a	DNA	hAT-Charlie	15326	0.0546742	110	107	0.0880528	412255	0.0291318	2470	2205	0.0590507	1.87679	1.49114	6.07423e-05	4.5049e-05	0	0	0.00147053	0.0010906	0	0	Static	Ancient	0	0
Charlie30a	DNA	hAT-Charlie	3042	0.0108521	33	31	0.0255106	77122	0.00544978	460	434	0.0116227	1.99129	2.1949	6.99199e-05	4.99151e-05	7.08922e-255	1.65371e-261	0.00161748	0.00118095	3.96768e-254	9.25546e-261	Static	Ancient	0	0
Charlie4z	DNA	hAT-Charlie	27113	0.0967234	257	253	0.2082	684213	0.0483495	5922	5731	0.153478	2.0005	1.35654	2.12992e-06	1.41365e-06	0	0	7.1524e-05	4.74713e-05	0	0	Static	Ancient	0	1
Charlie7a	DNA	hAT-Charlie	7523	0.0268377	69	64	0.0526671	220151	0.0155568	1418	1269	0.0339843	1.72514	1.54975	0.000632011	0.000509486	0	0	0.0109654	0.00883959	0	0	Static	Ancient	0	3
L1MB3	LINE	L1	179478	0.640273	582	444	0.365378	6885567	0.486565	17223	10435	0.279453	1.3159	1.30747	3.33752e-08	1.91881e-08	0	0	1.65446e-06	9.51183e-07	0	0	Static	Ancient	33	0
L3b	LINE	CR1	60471	0.215725	479	446	0.367024	1350386	0.0954243	9563	8554	0.229079	2.2607	1.60217	1.40017e-20	2.50982e-21	0	0	1.12121e-18	2.00978e-19	0	0	Static	Ancient	0	7
LFSINE_Vert	SINE	tRNA	11850	0.0422739	123	121	0.0995737	279143	0.0197255	2301	2269	0.0607647	2.14311	1.63868	3.01209e-07	1.80025e-07	0	0	1.3065e-05	7.8086e-06	0	0	Static	Ancient	0	45
LTR50	LTR	ERVL	28362	0.101179	111	87	0.0715943	715298	0.0505461	2553	1842	0.0493295	2.00172	1.45135	0.000607023	0.000490782	0	0	0.0107932	0.00878332	0	0	Static	Ancient	4	18
LTR77	LTR	ERV1	3685	0.0131459	11	11	0.00905216	51148	0.00361434	102	94	0.00251736	3.63715	3.5959	0.000343505	0.000248486	0	0	0.0068767	0.00507203	0	0	Static	Ancient	12	2
MARNA	DNA	TcMar-Mariner	19432	0.069322	134	124	0.102042	566819	0.0400539	3114	2800	0.0749851	1.73072	1.36084	0.000610279	0.000495576	0	0	0.0107932	0.00878332	0	0	Static	Ancient	0	24
MER102a	DNA	hAT-Charlie	19813	0.0706812	131	123	0.10122	516791	0.0365187	2992	2660	0.0712358	1.93548	1.42091	0.000130474	9.99591e-05	0	0	0.00282965	0.00216786	0	0	Static	Ancient	0	1
MER102b	DNA	hAT-Charlie	24002	0.0856251	144	133	0.109449	592276	0.0418528	3144	2835	0.0759224	2.04586	1.44159	3.94445e-05	2.88932e-05	0	0	0.00100151	0.000733606	0	0	Static	Ancient	0	0
MER102c	DNA	hAT-Charlie	20665	0.0737207	142	137	0.11274	508679	0.0359455	3111	2936	0.0786272	2.0509	1.43386	3.88056e-05	2.84243e-05	0	0	0.00100151	0.000733606	0	0	Static	Ancient	0	3
MER112	DNA	hAT-Charlie	25891	0.092364	192	177	0.145657	684177	0.048347	4474	3853	0.103185	1.91044	1.41162	8.01219e-06	5.55026e-06	0	0	0.000252748	0.000170139	0	0	Static	Ancient	0	0
MER113	DNA	hAT-Charlie	33366	0.11903	181	150	0.123439	769828	0.0543995	3714	2981	0.0798323	2.18808	1.54622	3.69801e-07	2.25201e-07	0	0	1.53985e-05	9.37739e-06	0	0	Static	Ancient	0	2
MER117	DNA	hAT-Charlie	22655	0.0808198	202	197	0.162116	577465	0.0408062	4349	4253	0.113897	1.98058	1.42336	1.59453e-06	1.03988e-06	0	0	5.53303e-05	3.60839e-05	0	0	Static	Ancient	0	1
MER20	DNA	hAT-Charlie	113768	0.405858	650	631	0.519265	2980033	0.210582	16632	15638	0.418792	1.92731	1.23991	9.28547e-08	5.59073e-08	0	0	4.20268e-06	2.53041e-06	0	0	Static	Ancient	0	0
MER20B	DNA	hAT-Charlie	34969	0.124749	166	144	0.118501	957739	0.0676781	4104	3282	0.0878932	1.84327	1.34824	0.000351049	0.000279759	0	0	0.00689513	0.00549488	0	0	Static	Ancient	1	5
MER33	DNA	hAT-Charlie	63289	0.225778	358	303	0.249346	1865328	0.131812	9479	7565	0.202594	1.71288	1.23077	0.000252822	0.000200501	0	0	0.00537118	0.00425962	0	0	Static	Ancient	0	0
MER57E1	LTR	ERV1	7938	0.0283182	39	34	0.0279794	131902	0.00932078	499	407	0.0108996	3.03817	2.56701	1.34588e-06	7.81012e-07	0	0	4.83123e-05	2.80356e-05	0	0	Static	Ancient	0	1
MER58B	DNA	hAT-Charlie	47700	0.170166	269	243	0.19997	1390352	0.0982484	6913	5948	0.15929	1.73199	1.25539	0.000340435	0.000272361	0	0	0.0068767	0.00545245	0	0	Static	Ancient	0	1
MER5A	DNA	hAT-Charlie	172717	0.616153	1417	1353	1.11342	4344031	0.306968	34610	32542	0.871487	2.00722	1.2776	1.81284e-18	4.46903e-19	0	0	1.34797e-16	3.32304e-17	0	0	Static	Ancient	0	1
MER5A1	DNA	hAT-Charlie	80141	0.285896	674	646	0.531608	1982820	0.140115	15803	14916	0.399456	2.04044	1.33083	2.01922e-12	8.12264e-13	0	0	1.23648e-10	4.97392e-11	0	0	Static	Ancient	0	0
MER5B	DNA	hAT-Charlie	123561	0.440794	1081	1031	0.848434	2889450	0.204181	24803	23160	0.620234	2.15883	1.36793	4.70251e-22	8.22353e-23	0	0	4.07943e-20	7.13391e-21	0	0	Static	Ancient	0	0
MER63B	DNA	hAT-Blackjack	15289	0.0545422	109	98	0.0806465	451880	0.0319318	2380	1980	0.0530252	1.70808	1.52091	5.99224e-05	4.43294e-05	0	0	0.00147053	0.0010906	0	0	Static	Ancient	0	2
MER81	DNA	hAT-Blackjack	13271	0.0473432	158	153	0.125907	348278	0.0246109	3650	3569	0.0955792	1.92367	1.31731	0.000611718	0.000497806	0	0	0.0107932	0.00878332	0	0	Static	Ancient	0	0
MER91A	DNA	hAT-Tip100	17802	0.0635071	164	159	0.130845	438357	0.0309762	3569	3443	0.0922048	2.05019	1.41907	1.69764e-05	1.20791e-05	0	0	0.000477632	0.000339846	0	0	Static	Ancient	0	0
MIR1_Amn	SINE	MIR	60520	0.2159	648	641	0.527494	1171972	0.0828167	11727	11608	0.310867	2.60696	1.69685	3.80103e-35	1.67239e-36	0	0	4.94609e-33	2.1762e-34	0	0	Static	Ancient	0	0
MIR3	SINE	MIR	529422	1.88867	4677	4577	3.76652	10067301	0.7114	87522	85021	2.27689	2.65486	1.65424	5.92653e-223	7.15465e-232	0	0	3.08476e-220	3.724e-229	0	0	Static	Ancient	0	0
MIRb	SINE	MIR	1488164	5.3089	10006	9632	7.9264	33772076	2.38648	223029	210322	5.6325	2.22457	1.40726	5.7128e-236	8.46837e-245	0	0	5.94703e-233	8.81558e-242	0	0	Static	Ancient	0	10
MIRc	SINE	MIR	612258	2.18418	4854	4687	3.85704	13047311	0.921981	100429	96135	2.57453	2.36901	1.49815	5.94019e-153	8.27637e-159	0	0	2.06125e-150	2.8719e-156	0	0	Static	Ancient	0	0
MLT1J	LTR	ERVL-MaLR	129590	0.462301	552	467	0.384305	3690244	0.260769	15128	11983	0.320909	1.77284	1.19755	8.06581e-05	6.16608e-05	0	0	0.00182533	0.00139541	0	0	Static	Ancient	0	29
MLT1L	LTR	ERVL-MaLR	89413	0.318973	458	361	0.297075	2564589	0.181225	11993	9191	0.246138	1.76009	1.20694	0.000278423	0.000221832	0	0	0.00579678	0.00461855	0	0	Static	Ancient	0	15
MLT1M	LTR	ERVL-MaLR	17989	0.0641743	116	99	0.0814694	402656	0.0284535	2306	2013	0.0539089	2.25541	1.51124	6.92349e-05	5.15279e-05	0	0	0.00161748	0.00119201	0	0	Static	Ancient	0	1
MamRep4096	DNA	hAT-Tip100	7288	0.0259993	61	56	0.0460837	211669	0.0149575	1261	1059	0.0283604	1.73822	1.62493	0.000457213	0.000362911	0	0	0.0086538	0.00686891	0	0	Static	Ancient	0	0
MamSINE1	SINE	tRNA-RTE	32802	0.117018	278	268	0.220543	740614	0.0523351	5832	5621	0.150533	2.23595	1.46509	2.28114e-09	1.15849e-09	0	0	1.31926e-07	6.69994e-08	0	0	Static	Ancient	0	9
MamTip1	DNA	hAT-Tip100	5993	0.0213795	48	46	0.0378545	123245	0.00870904	754	689	0.0184517	2.45487	2.05155	8.44359e-06	5.5569e-06	0	0	0.000258523	0.000170139	0	0	Static	Ancient	0	1
MamTip2	DNA	hAT-Tip100	22190	0.079161	217	214	0.176106	624046	0.0440979	5194	5036	0.134866	1.79512	1.30578	0.000101073	7.72979e-05	0	0	0.00223866	0.00171207	0	0	Static	Ancient	0	3
MamTip2b	DNA	hAT-Tip100	34062	0.121513	269	261	0.214783	920428	0.0650415	6726	6458	0.172948	1.86824	1.2419	0.000389609	0.000313368	0	0	0.0075108	0.00604104	0	0	Static	Ancient	0	5
Plat_L3	LINE	CR1	25147	0.0897098	168	163	0.134137	536400	0.0379044	3341	3162	0.0846796	2.36674	1.58405	2.80811e-08	1.541e-08	0	0	1.46162e-06	8.0209e-07	0	0	Static	Ancient	0	1
Tigger15a	DNA	TcMar-Tigger	37415	0.133475	229	207	0.170345	913862	0.0645775	4829	4209	0.112719	2.06689	1.51124	1.52527e-08	8.26327e-09	0	0	8.35685e-07	4.5274e-07	0	0	Static	Ancient	0	5
Tigger16a	DNA	TcMar-Tigger	13290	0.047411	88	83	0.0683026	311631	0.0220212	1781	1584	0.0424201	2.15297	1.61015	3.3913e-05	2.4403e-05	0	0	0.000905217	0.000651373	0	0	Static	Ancient	0	0
Tigger16b	DNA	TcMar-Tigger	5878	0.0209693	66	65	0.05349	176439	0.012468	1320	1288	0.0344931	1.68185	1.55074	0.000568372	0.00045637	6.69534e-295	4.57297e-302	0.0105656	0.0084836	4.02882e-294	2.7359e-301	Static	Ancient	0	0
Tigger19a	DNA	TcMar-Tigger	19922	0.0710701	162	158	0.130022	508589	0.0359392	3528	3403	0.0911336	1.97751	1.42672	1.38093e-05	9.74562e-06	0	0	0.000402402	0.00028566	0	0	Static	Ancient	0	7
X12_DNA	DNA	TcMar-Tigger	9455	0.0337299	84	83	0.0683026	202154	0.0142851	1359	1338	0.0358321	2.3612	1.90618	6.79913e-08	3.7042e-08	0	0	3.21722e-06	1.75276e-06	0	0	Static	Ancient	0	3

## Sheet:  1kb normalised enhancers 
Rname	Rclass	Rfam	Length_inset	%_Length_inset	Counts_inset	nrCount_inset	%_nrCount_inset	Length_inGenome	%_Lengh_inGenome	Counts_inGenome	nrCount_inGenome	%_nrCount_inGenome	Ratio_Len	Ratio_nrCount	binom.P-value by nrCount	hypergenom.P-value by nrCount	binom.P-value by length	hypergenom.P-value by length	binom.adj.P-value by nrCount	hypergenom.adj.P-value by nrCount	binom.adj.P-value by length	hypergenom.adj.P-value by length	Group	TEage	# of times enriched across 1,000 shiffles of group-matched non-enhancer regions (less than 50 times (5%) is allowed)
AmnSINE1	SINE	5S-Deu-L2	5647	0.0751615	65	64	0.154258	279343	0.020066	2603	2532	0.0682152	3.74571	2.26134	5.7457e-09	4.45769e-09	0	0	4.09126e-07	3.2884e-07	0	0	Static	Ancient	0
AmnSINE2	SINE	tRNA-Deu	1328	0.0176757	20	20	0.0482055	66609	0.00478472	651	645	0.0173771	3.69419	2.77409	6.57612e-05	5.81195e-05	0	0	0.00225232	0.00199059	0	0	Static	Ancient	0
Chap1_Mam	DNA	hAT-Charlie	980	0.0130438	15	15	0.0361542	91836	0.00659685	494	449	0.0120966	1.97728	2.98878	0.000234992	0.000211358	4.1326e-82	1.14138e-82	0.00704241	0.00633414	1.78521e-81	4.93058e-82	Static	Ancient	0
HAL1	LINE	L1	63495	0.845118	222	181	0.43626	7701367	0.553212	20988	10144	0.273292	1.52766	1.59632	2.91817e-09	2.31659e-09	0	0	2.54411e-07	2.01965e-07	0	0	Static	Ancient	0
L1MB3	LINE	L1	48575	0.646533	207	177	0.426619	6885567	0.49461	17223	10435	0.281132	1.30716	1.51751	1.16489e-07	9.73379e-08	0	0	6.98204e-06	5.83419e-06	0	0	Static	Ancient	33
L1MB5	LINE	L1	28207	0.375435	116	91	0.219335	3886125	0.279152	9674	5362	0.144459	1.34491	1.51832	0.000111396	0.000101486	0	0	0.00356097	0.00324417	0	0	Static	Ancient	0
L1MB7	LINE	L1	60390	0.80379	220	185	0.445901	10391629	0.746461	23005	11722	0.315805	1.0768	1.41195	4.93977e-06	4.3421e-06	5.65382e-73	2.28296e-73	0.000236862	0.000208204	2.34719e-72	9.47775e-73	Static	Ancient	0
L1MB8	LINE	L1	43183	0.574765	174	140	0.337439	7080142	0.508587	16470	8930	0.240585	1.13012	1.40257	8.31082e-05	7.56241e-05	5.48544e-138	9.37129e-139	0.0027483	0.00250081	3.169e-137	5.4139e-138	Static	Ancient	0
L2a	LINE	L2	393158	5.23293	1908	1695	4.08542	41122947	2.95398	165333	118279	3.18658	1.77148	1.28207	8.45862e-24	4.55676e-24	0	0	1.35197e-21	7.28321e-22	0	0	Static	Ancient	26
L2b	LINE	L2	205155	2.73061	1291	1169	2.81761	17414893	1.25096	91354	70502	1.89941	2.18281	1.48341	1.02996e-37	3.54822e-38	0	0	2.46933e-35	8.50686e-36	0	0	Static	Ancient	0
L2c	LINE	L2	297150	3.95506	1737	1555	3.74798	25782041	1.852	125823	95177	2.56419	2.13556	1.46167	1.45458e-46	3.88418e-47	0	0	4.6498e-44	1.24164e-44	0	0	Static	Ancient	0
L2d	LINE	L2	46444	0.618169	345	323	0.77852	4623918	0.33215	27779	22691	0.611324	1.86112	1.2735	1.51172e-05	1.35228e-05	0	0	0.000574286	0.00050519	0	0	Static	Ancient	0
L2d2	LINE	L2	80621	1.07306	658	614	1.47991	7710740	0.553885	52472	43286	1.16618	1.93734	1.26903	5.97265e-09	4.86958e-09	0	0	4.09126e-07	3.33566e-07	0	0	Static	Ancient	0
L3	LINE	CR1	92937	1.23699	568	509	1.22683	8849327	0.635673	45083	33063	0.890758	1.94595	1.37729	3.08668e-12	2.27839e-12	0	0	3.28903e-10	2.42775e-10	0	0	Static	Ancient	0
L3b	LINE	CR1	17694	0.235507	166	157	0.378414	1350386	0.0970022	9563	8554	0.230455	2.42785	1.64203	5.31509e-09	4.24263e-09	0	0	4.09126e-07	3.2884e-07	0	0	Static	Ancient	0
L4_A_Mam	LINE	RTE-X	12856	0.171113	97	84	0.202463	1659171	0.119183	6482	4676	0.125977	1.43572	1.60714	3.22927e-05	2.89085e-05	0	0	0.00114699	0.00102679	0	0	Static	Ancient	1
LTR77	LTR	ERV1	1857	0.0247167	8	8	0.0192822	51148	0.00367411	102	94	0.00253248	6.72725	7.61398	1.45534e-05	1.15419e-05	0	0	0.000574286	0.000461197	0	0	Static	Ancient	12
MER44C	DNA	TcMar-Tigger	7743	0.103059	27	26	0.0626672	511929	0.0367734	1086	872	0.0234928	2.80255	2.66751	1.1496e-05	9.90081e-06	0	0	0.000479331	0.000412821	0	0	Static	Primate	0
MER57B2	LTR	ERV1	4467	0.0594557	23	23	0.0554364	297390	0.0213624	1079	910	0.0245165	2.7832	2.26118	0.000371928	0.000340208	0	0	0.0104906	0.00959585	0	0	Static	Primate	0
MER57E1	LTR	ERV1	3131	0.0416736	18	17	0.0409747	131902	0.00947491	499	407	0.0109651	4.39831	3.73684	6.04776e-06	5.03379e-06	0	0	0.000276181	0.000229876	0	0	Static	Ancient	0
MER5A	DNA	hAT-Charlie	52471	0.698389	465	455	1.09668	4344031	0.312044	34610	32542	0.876722	2.23811	1.25088	2.02309e-06	1.76875e-06	0	0	0.000114126	9.97782e-05	0	0	Static	Ancient	0
MER5A1	DNA	hAT-Charlie	24076	0.320451	235	228	0.549543	1982820	0.142432	15803	14916	0.401855	2.24986	1.36751	3.74544e-06	3.28577e-06	0	0	0.000193413	0.000168926	0	0	Static	Ancient	0
MER5B	DNA	hAT-Charlie	37552	0.499817	372	360	0.8677	2889450	0.207558	24803	23160	0.623959	2.40809	1.39064	1.48127e-09	1.17922e-09	0	0	1.42054e-07	1.13087e-07	0	0	Static	Ancient	0
MER73	LTR	ERVL	2222	0.0295748	12	10	0.0241028	110446	0.00793366	280	214	0.00576542	3.72776	4.18057	0.000196204	0.000173279	0	0	0.00606965	0.00536046	0	0	Static	Ancient	0
MIR	SINE	MIR	308906	4.11154	2249	2195	5.29056	27427630	1.97021	173153	160896	4.33474	2.08686	1.2205	1.17385e-20	6.97034e-21	0	0	1.60817e-18	9.54936e-19	0	0	Static	Ancient	0
MIR1_Amn	SINE	MIR	15794	0.210218	197	196	0.472414	1171972	0.0841862	11727	11608	0.312734	2.49706	1.5106	3.54307e-08	2.917e-08	0	0	2.2652e-06	1.86493e-06	0	0	Static	Ancient	0
MIR3	SINE	MIR	152811	2.03391	1463	1444	3.48044	10067301	0.723164	87522	85021	2.29057	2.81252	1.51946	1.61229e-51	3.63812e-52	0	0	7.73092e-49	1.74448e-49	0	0	Static	Ancient	0
MIRb	SINE	MIR	435627	5.79819	3228	3147	7.58514	33772076	2.42595	223029	210322	5.66633	2.39007	1.33863	1.0823e-58	2.14039e-59	0	0	1.03793e-55	2.05263e-56	0	0	Static	Ancient	0
MIRc	SINE	MIR	174214	2.31879	1504	1468	3.53829	13047311	0.937226	100429	96135	2.59	2.47409	1.36614	5.13648e-31	2.21671e-31	0	0	9.85176e-29	4.25165e-29	0	0	Static	Ancient	0
MLT1F1	LTR	ERVL-MaLR	12901	0.171712	58	50	0.120514	945324	0.0679054	3133	2309	0.0622073	2.5287	1.93729	1.55698e-05	1.36965e-05	0	0	0.000574286	0.00050519	0	0	Static	Ancient	0
MLT1L	LTR	ERVL-MaLR	28469	0.378922	178	150	0.361542	2564589	0.184222	11993	9191	0.247617	2.05688	1.46008	7.16459e-06	6.31755e-06	0	0	0.000312311	0.000275388	0	0	Static	Ancient	0
MamRTE1	LINE	RTE-BovB	17052	0.226962	142	133	0.320567	1292684	0.0928573	8840	7840	0.211219	2.4442	1.5177	3.83195e-06	3.34682e-06	0	0	0.000193413	0.000168926	0	0	Static	Ancient	0
MamSINE1	SINE	tRNA-RTE	8646	0.115078	95	92	0.221746	740614	0.0532005	5832	5621	0.151437	2.16311	1.46428	0.000328938	0.000303991	0	0	0.00955914	0.00883415	0	0	Static	Ancient	0
AluJb	SINE	Alu	329386	3.56711	1754	1690	3.46148	28546345	2.01685	115950	107846	2.89024	1.76865	1.19765	1.40924e-13	9.62199e-14	0	0	2.81567e-11	1.92247e-11	0	0	Intermeidate	Primate	0
AluJo	SINE	Alu	124708	1.35053	728	701	1.4358	9796237	0.692122	45217	42966	1.15147	1.95129	1.24692	7.66547e-09	6.06236e-09	0	0	5.89062e-07	4.65869e-07	0	0	Intermeidate	Primate	0
AluJr	SINE	Alu	302895	3.28022	1635	1550	3.17473	27688938	1.95627	113102	105889	2.83779	1.67677	1.11873	5.60068e-06	4.87625e-06	0	0	0.000233128	0.000202974	0	0	Intermeidate	Primate	0
AluSx	SINE	Alu	397360	4.30324	1915	1873	3.83631	33086862	2.33765	123113	117865	3.15874	1.84084	1.2145	6.17936e-17	3.78153e-17	0	0	2.05773e-14	1.25925e-14	0	0	Intermeidate	Primate	0
AluSx1	SINE	Alu	345727	3.74407	1567	1552	3.17883	30387590	2.14694	105163	102899	2.75766	1.74391	1.15273	1.49751e-08	1.20255e-08	0	0	1.06858e-06	8.58102e-07	0	0	Intermeidate	Primate	0
AluSz	SINE	Alu	363414	3.93562	1738	1709	3.5004	32947624	2.32781	116703	113625	3.04511	1.69069	1.14951	5.54688e-09	4.39594e-09	0	0	4.61777e-07	3.65962e-07	0	0	Intermeidate	Primate	0
FLAM_C	SINE	Alu	37253	0.403434	370	368	0.753743	2955612	0.208819	23953	23414	0.627488	1.93197	1.20121	0.000329337	0.00030186	0	0	0.00843609	0.00763358	0	0	Intermeidate	Primate	0
HAL1	LINE	L1	69388	0.751442	277	214	0.438318	7701367	0.544116	20988	10144	0.271856	1.38103	1.61232	5.24293e-11	3.755e-11	0	0	8.72949e-09	5.35892e-09	0	0	Intermeidate	Ancient	0
HAL1M8	LINE	L1	7280	0.0788392	41	34	0.0696393	872170	0.0616204	2152	1202	0.0322132	1.27943	2.16182	4.329e-05	3.76629e-05	5.02471e-91	1.1635e-91	0.00160173	0.00139353	2.90155e-90	6.71873e-91	Intermeidate	Ancient	0
HERV15-int	LTR	ERV1	4176	0.0452243	13	8	0.0163857	193216	0.0136511	112	46	0.00123278	3.31287	13.2916	2.50501e-07	1.4382e-07	0	0	1.47206e-05	8.97975e-06	0	0	Intermeidate	Primate	2
HERV1_I-int	LTR	ERV1	2680	0.0290232	10	6	0.0122893	101226	0.0071518	48	21	0.000562793	4.05817	21.8362	4.7245e-07	2.29912e-07	0	0	2.6221e-05	1.27601e-05	0	0	Intermeidate	Primate	0
HERV3-int	LTR	ERV1	7142	0.0773448	25	14	0.028675	398308	0.0281412	281	95	0.00254597	2.74845	11.2629	7.57043e-11	3.25917e-11	0	0	1.08041e-08	5.35892e-09	0	0	Intermeidate	Primate	0
HERV9NC-int	LTR	ERV1	5309	0.0574942	14	10	0.0204821	670136	0.0473463	252	177	0.00474354	1.21433	4.3179	0.000151979	0.000130299	4.74856e-43	2.44796e-43	0.00460082	0.00394452	1.9932e-42	1.02752e-42	Intermeidate	Primate	0
HERVE_a-int	LTR	ERV1	2975	0.032218	10	8	0.0163857	349193	0.0246711	187	128	0.00343036	1.3059	4.77668	0.000351576	0.000305649	1.99394e-44	9.87393e-45	0.0087806	0.00763358	8.54912e-44	4.2335e-44	Intermeidate	Primate	4
HERVIP10FH-int	LTR	ERV1	4184	0.0453109	12	11	0.0225304	382348	0.0270136	403	243	0.00651232	1.67734	3.45965	0.000471543	0.000419417	1.18998e-208	2.75636e-210	0.0107062	0.00952267	1.15417e-207	2.6734e-209	Intermeidate	Primate	0
HERVP71A-int	LTR	ERV1	1859	0.0201322	7	7	0.0143375	253054	0.0178787	195	77	0.00206357	1.12604	6.9479	8.7118e-05	7.08756e-05	2.69958e-07	2.47026e-07	0.00290103	0.00244154	7.70537e-07	7.05083e-07	Intermeidate	Primate	0
HERVS71-int	LTR	ERV1	4933	0.0534223	7	6	0.0122893	322521	0.0227867	164	66	0.00176878	2.34445	6.9479	0.000276368	0.000232833	0	0	0.00788832	0.00664573	0	0	Intermeidate	Primate	0
L1MB3	LINE	L1	61487	0.665878	261	217	0.444463	6885567	0.486478	17223	10435	0.279655	1.36877	1.58933	1.28092e-10	9.31722e-11	0	0	1.59955e-08	1.16349e-08	0	0	Intermeidate	Ancient	7
L1MB4	LINE	L1	28439	0.307982	129	114	0.233497	3619684	0.255737	9061	5197	0.139278	1.20429	1.67648	2.1895e-07	1.77716e-07	6.76675e-204	2.6282e-205	1.36707e-05	1.04434e-05	6.49999e-203	2.52459e-204	Intermeidate	Ancient	0
L1MB5	LINE	L1	39079	0.423209	168	127	0.260123	3886125	0.274562	9674	5362	0.1437	1.5414	1.81019	6.75616e-10	4.96754e-10	0	0	6.74941e-08	4.96257e-08	0	0	Intermeidate	Ancient	11
L1MB8	LINE	L1	50320	0.544944	198	160	0.327714	7080142	0.500225	16470	8930	0.239321	1.0894	1.36935	8.6264e-05	7.73293e-05	1.1432e-80	3.3705e-81	0.00290103	0.00257507	6.20685e-80	1.82996e-80	Intermeidate	Ancient	0
L1ME4b	LINE	L1	55797	0.604257	296	255	0.522295	6239203	0.440811	24298	15590	0.417807	1.37079	1.25009	0.000309681	0.000283315	0	0	0.0083614	0.00763358	0	0	Intermeidate	Ancient	0
LTR13	LTR	ERVK	6389	0.0691901	17	16	0.0327714	398758	0.028173	472	436	0.0116847	2.4559	2.80466	0.000297389	0.000264522	0	0	0.00825254	0.0073405	0	0	Intermeidate	Primate	0
LTR13A	LTR	ERVK	6846	0.0741392	16	14	0.028675	146926	0.0103806	187	166	0.00444875	7.1421	6.44564	7.92458e-08	5.28197e-08	0	0	5.27777e-06	3.51779e-06	0	0	Intermeidate	Primate	0
LTR2	LTR	ERV1	9041	0.0979101	37	35	0.0716875	353124	0.0249489	845	729	0.019537	3.92443	3.66933	1.79683e-10	1.15265e-10	0	0	1.99448e-08	1.27944e-08	0	0	Intermeidate	Primate	0
LTR24B	LTR	ERV1	3842	0.0416072	22	16	0.0327714	133870	0.00945816	447	314	0.0084151	4.39908	3.89436	6.78104e-06	5.4586e-06	0	0	0.00027097	0.000218126	0	0	Intermeidate	Primate	0
LTR26D	LTR	ERV1	884	0.00957334	8	8	0.0163857	69461	0.00490755	189	132	0.00353756	1.95074	4.63193	0.000429696	0.000376027	1.02136e-71	2.6533e-72	0.00998293	0.00873606	5.31425e-71	1.38055e-71	Intermeidate	Primate	0
LTR2B	LTR	ERV1	11558	0.125168	43	43	0.0880732	145766	0.0102986	321	295	0.0079059	12.1539	11.1402	6.28658e-30	4.25986e-31	0	0	6.28029e-27	4.2556e-28	0	0	Intermeidate	Primate	0
LTR2C	LTR	ERV1	1413	0.0153022	13	12	0.0245786	92529	0.00653734	303	225	0.00602993	2.34073	4.0761	5.98522e-05	5.0421e-05	7.09525e-173	1.99285e-174	0.00213544	0.00179895	6.16361e-172	1.73118e-173	Intermeidate	Primate	0
LTR50	LTR	ERVL	9495	0.102827	55	43	0.0880732	715298	0.0505371	2553	1842	0.049365	2.03468	1.78412	0.000323958	0.000293487	0	0	0.00843609	0.00763358	0	0	Intermeidate	Ancient	0
LTR5B	LTR	ERVK	6170	0.0668184	16	16	0.0327714	339735	0.0240029	440	398	0.0106663	2.78376	3.07244	0.000109161	9.4816e-05	0	0	0.00351779	0.00305552	0	0	Intermeidate	Primate	0
LTR8	LTR	ERV1	17502	0.189539	75	64	0.131086	1513052	0.1069	3366	2599	0.0696523	1.77305	1.882	2.87153e-06	2.4079e-06	0	0	0.000130917	0.000109341	0	0	Intermeidate	Primate	0
MER41B	LTR	ERV1	12729	0.13785	61	53	0.108555	1050411	0.0742135	2824	2169	0.0581285	1.85747	1.86751	2.3226e-05	2.01499e-05	0	0	0.000892416	0.000774222	0	0	Intermeidate	Primate	0
MER44A	DNA	TcMar-Tigger	9176	0.0993721	61	52	0.106507	570034	0.0402739	2318	1908	0.0511338	2.4674	2.08291	1.51346e-06	1.24699e-06	0	0	7.55972e-05	6.22871e-05	0	0	Intermeidate	Primate	3
MER45B	DNA	hAT-Tip100	7149	0.0774206	33	26	0.0532536	480844	0.0339725	1302	935	0.0250577	2.27892	2.12524	0.000407414	0.000368304	0	0	0.00992699	0.00873606	0	0	Intermeidate	Ancient	0
MER57B2	LTR	ERV1	6574	0.0711936	33	31	0.0634947	297390	0.0210111	1079	910	0.0243877	3.38837	2.60355	2.88305e-06	2.36196e-06	0	0	0.000130917	0.000109341	0	0	Intermeidate	Primate	0
MER57E3	LTR	ERV1	2315	0.0250704	16	12	0.0245786	53090	0.00375091	253	147	0.00393955	6.68384	6.23893	9.1501e-07	6.59358e-07	0	0	4.81102e-05	3.46684e-05	0	0	Intermeidate	Primate	0
PABL_A	LTR	ERV1	4019	0.043524	20	16	0.0327714	244479	0.0172729	518	427	0.0114435	2.51979	2.86377	0.000237314	0.000209994	0	0	0.00697285	0.00617012	0	0	Intermeidate	Primate	0
Tigger1	DNA	TcMar-Tigger	70823	0.766982	193	157	0.32157	9214754	0.651039	11912	7206	0.193118	1.17809	1.66514	2.19927e-09	1.66292e-09	0	0	1.99734e-07	1.51024e-07	0	0	Intermeidate	Primate	0
AluSg4	SINE	Alu	7357	0.514798	51	51	0.608229	2896448	0.210706	11674	11462	0.314779	2.44321	1.93224	1.34158e-05	1.30651e-05	0	0	0.000998189	0.00096664	0	0	Rapid	Primate	3
AluYa5	SINE	Alu	3716	0.260023	31	31	0.369708	1114283	0.0810599	3737	3736	0.102601	3.20779	3.60335	2.78409e-09	2.60757e-09	0	0	7.58583e-07	6.63437e-07	0	0	Rapid	Primate	7
AluYb8	SINE	Alu	2799	0.195857	21	21	0.250447	766974	0.0557944	2628	2622	0.0720076	3.51033	3.47807	1.5821e-06	1.51854e-06	0	0	0.000193543	0.000185768	0	0	Rapid	Primate	1
HERVS71-int	LTR	ERV1	6982	0.488558	13	10	0.119261	322521	0.0234622	164	66	0.00181255	20.8232	65.7972	1.57012e-15	7.82566e-16	0	0	1.15247e-12	5.74404e-13	0	0	Rapid	Primate	14
L1MB2	LINE	L1	6435	0.450282	50	27	0.322004	3571766	0.259832	8852	4890	0.134293	1.73297	2.39776	4.74017e-05	4.62414e-05	0	0	0.00316298	0.00308556	0	0	Rapid	Ancient	23
L1MB3	LINE	L1	8810	0.61647	61	52	0.620155	6885567	0.500899	17223	10435	0.286575	1.23073	2.16402	4.93349e-07	4.75244e-07	8.03546e-80	6.58082e-80	7.24236e-05	6.97659e-05	3.40926e-79	2.79209e-79	Rapid	Ancient	2
LTR10A	LTR	ERV1	1941	0.135819	9	8	0.0954085	137865	0.0100292	312	275	0.00755228	13.5425	12.6331	3.65028e-07	3.3459e-07	0	0	6.69826e-05	6.13974e-05	0	0	Rapid	Primate	3
LTR12C	LTR	ERV1	7224	0.505492	19	19	0.226595	3558522	0.258869	2655	2558	0.07025	1.95269	3.22555	1.35993e-05	1.31695e-05	0	0	0.000998189	0.00096664	0	0	Rapid	Primate	0
LTR12E	LTR	ERV1	1669	0.116786	5	5	0.0596303	92287	0.00671353	105	102	0.00280121	17.3957	21.2873	4.89585e-06	4.47377e-06	0	0	0.000449195	0.000410469	0	0	Rapid	Primate	0
LTR2B	LTR	ERV1	1723	0.120565	10	10	0.119261	145766	0.0106039	321	295	0.00810154	11.3699	14.7207	3.10048e-09	2.71159e-09	0	0	7.58583e-07	6.63437e-07	0	0	Rapid	Primate	0
LTR4	LTR	ERV1	1278	0.0894267	5	5	0.0596303	47037	0.00342176	101	88	0.00241673	26.1347	24.674	2.40348e-06	2.16124e-06	0	0	0.000252022	0.000226622	0	0	Rapid	Primate	0

## Sheet: 2kb normalised enhancers
Rname	Rclass	Rfam	Length_inset	%_Length_inset	Counts_inset	nrCount_inset	%_nrCount_inset	Length_inGenome	%_Lengh_inGenome	Counts_inGenome	nrCount_inGenome	%_nrCount_inGenome	Ratio_Len	Ratio_nrCount	binom.P-value by nrCount	hypergenom.P-value by nrCount	binom.P-value by length	hypergenom.P-value by length	binom.adj.P-value by nrCount	hypergenom.adj.P-value by nrCount	binom.adj.P-value by length	hypergenom.adj.P-value by length	Group	TEage	# of times enriched across 1,000 shiffles of group-matched non-enhancer regions (less than 50 times (5%) is allowed)
AmnSINE1	SINE	5S-Deu-L2	6536	0.0643647	76	73	0.147998	279343	0.0201773	2603	2532	0.068245	3.18996	2.16863	2.91427e-09	2.13801e-09	0	0	1.84959e-07	1.35693e-07	0	0	Static	Ancient	0
AmnSINE2	SINE	tRNA-Deu	1661	0.0163571	24	24	0.0486569	66609	0.00481124	651	645	0.0173847	3.39976	2.79884	1.14315e-05	9.53124e-06	0	0	0.000544139	0.000453687	0	0	Static	Ancient	0
Charlie15a	DNA	hAT-Charlie	7603	0.0748722	75	75	0.152053	414808	0.0299621	3206	3132	0.0844168	2.4989	1.80121	2.0724e-06	1.72863e-06	0	0	0.000109607	9.14253e-05	0	0	Static	Ancient	0
Charlie30a	DNA	hAT-Charlie	1396	0.0137474	17	16	0.0324379	77122	0.00557061	460	434	0.0116976	2.46785	2.77304	0.000335886	0.00029903	1.47236e-189	1.60701e-191	0.010315	0.00923104	1.0084e-188	1.10063e-190	Static	Ancient	0
HAL1	LINE	L1	88914	0.8756	265	177	0.358844	7701367	0.556279	20988	10144	0.273411	1.57403	1.31247	0.000290561	0.000264847	0	0	0.00953841	0.0086943	0	0	Static	Ancient	0
L1MB3	LINE	L1	63214	0.622514	234	181	0.366954	6885567	0.497352	17223	10435	0.281254	1.25166	1.3047	0.000329149	0.000300591	0	0	0.010315	0.00923104	0	0	Static	Ancient	33
L2a	LINE	L2	528992	5.20937	2345	1957	3.96756	41122947	2.97036	165333	118279	3.18797	1.75378	1.24454	1.11013e-21	5.73843e-22	0	0	1.50978e-19	7.80427e-20	0	0	Static	Ancient	26
L2b	LINE	L2	285448	2.81101	1632	1427	2.89306	17414893	1.2579	91354	70502	1.90024	2.23469	1.52247	3.84546e-51	6.58866e-52	0	0	9.15221e-49	1.5681e-49	0	0	Static	Ancient	0
L2c	LINE	L2	392354	3.86379	2101	1792	3.63305	25782041	1.86227	125823	95177	2.5653	2.07478	1.41622	1.38539e-45	3.02349e-46	0	0	2.63779e-43	5.75672e-44	0	0	Static	Ancient	0
L2d	LINE	L2	66980	0.6596	463	421	0.853523	4623918	0.333991	27779	22691	0.61159	1.97491	1.39558	4.44361e-11	3.21323e-11	0	0	3.52527e-09	2.54916e-09	0	0	Static	Ancient	0
L2d2	LINE	L2	111282	1.09587	839	749	1.5185	7710740	0.556956	52472	43286	1.16669	1.96762	1.30155	1.94041e-12	1.35175e-12	0	0	1.84727e-10	1.28686e-10	0	0	Static	Ancient	0
L3	LINE	CR1	139474	1.3735	756	633	1.28332	8849327	0.639197	45083	33063	0.891147	2.14879	1.44008	1.9684e-18	1.09849e-18	0	0	2.34239e-16	1.3072e-16	0	0	Static	Ancient	0
L3b	LINE	CR1	25664	0.252732	210	194	0.39331	1350386	0.0975399	9563	8554	0.230556	2.59106	1.70592	4.66306e-12	3.17168e-12	0	0	4.03567e-10	2.74494e-10	0	0	Static	Ancient	0
L4_A_Mam	LINE	RTE-X	22739	0.223927	120	97	0.196655	1659171	0.119844	6482	4676	0.126032	1.86849	1.56035	2.58708e-05	2.26255e-05	0	0	0.00107083	0.000936498	0	0	Static	Ancient	1
LTR104_Mam	LTR	Gypsy	6620	0.0651919	46	38	0.07704	398479	0.0287826	1930	1528	0.0411842	2.26498	1.87062	0.000290138	0.000261549	0	0	0.00953841	0.0086943	0	0	Static	Ancient	0
MER113	DNA	hAT-Charlie	11840	0.116597	77	66	0.133806	769828	0.0556056	3714	2981	0.0803469	2.09686	1.66536	7.88792e-05	6.99713e-05	0	0	0.00312888	0.00277553	0	0	Static	Ancient	0
MER57E1	LTR	ERV1	2971	0.0292576	16	16	0.0324379	131902	0.00952743	499	407	0.0109699	3.07088	2.957	0.000167104	0.000146337	0	0	0.00611857	0.00535819	0	0	Static	Ancient	0
MER5A	DNA	hAT-Charlie	66190	0.651821	562	541	1.09681	4344031	0.313774	34610	32542	0.877104	2.07736	1.25049	2.56139e-07	2.11994e-07	0	0	1.43438e-05	1.18717e-05	0	0	Static	Ancient	0
MER5A1	DNA	hAT-Charlie	33407	0.328983	304	286	0.579828	1982820	0.143221	15803	14916	0.402031	2.29702	1.44225	2.771e-09	2.12356e-09	0	0	1.84959e-07	1.35693e-07	0	0	Static	Ancient	0
MER5B	DNA	hAT-Charlie	47194	0.464753	442	423	0.857577	2889450	0.208708	24803	23160	0.624231	2.22681	1.37381	2.67224e-10	1.98771e-10	0	0	1.9569e-08	1.45561e-08	0	0	Static	Ancient	0
MIR	SINE	MIR	425186	4.18711	2861	2742	5.55905	27427630	1.98113	173153	160896	4.33663	2.1135	1.28188	9.81457e-38	2.94729e-38	0	0	1.55725e-35	4.67636e-36	0	0	Static	Ancient	0
MIR1_Amn	SINE	MIR	20990	0.206704	255	253	0.512924	1171972	0.0846529	11727	11608	0.31287	2.44178	1.63942	1.98023e-13	1.2886e-13	0	0	2.09464e-11	1.36305e-11	0	0	Static	Ancient	0
MIR3	SINE	MIR	201804	1.98731	1848	1810	3.66954	10067301	0.727173	87522	85021	2.29157	2.73293	1.60132	2.39841e-79	1.41832e-80	0	0	1.14164e-76	6.75121e-78	0	0	Static	Ancient	0
MIRb	SINE	MIR	589176	5.80204	4105	3984	8.07704	33772076	2.4394	223029	210322	5.66881	2.37848	1.42482	9.45901e-106	2.5486e-107	0	0	9.00498e-103	2.42627e-104	0	0	Static	Ancient	0
MIRc	SINE	MIR	231603	2.28076	1927	1866	3.78307	13047311	0.942422	100429	96135	2.59113	2.42011	1.46001	3.45914e-55	5.2906e-56	0	0	1.0977e-52	1.67888e-53	0	0	Static	Ancient	0
MamSINE1	SINE	tRNA-RTE	12394	0.122053	121	116	0.235175	740614	0.0534954	5832	5621	0.151503	2.28155	1.55228	5.8062e-06	4.9657e-06	0	0	0.000290921	0.000248808	0	0	Static	Ancient	0
MamTip2	DNA	hAT-Tip100	10001	0.0984871	105	103	0.208819	624046	0.0450756	5194	5036	0.135735	2.18493	1.53843	2.57849e-05	2.25636e-05	0	0	0.00107083	0.000936498	0	0	Static	Ancient	0
Plat_L3	LINE	CR1	8441	0.0831246	69	69	0.139888	536400	0.0387448	3341	3162	0.0852253	2.14544	1.6414	8.39803e-05	7.46111e-05	0	0	0.00319797	0.00284119	0	0	Static	Ancient	0
X12_DNA	DNA	TcMar-Tigger	3385	0.0333345	38	38	0.07704	202154	0.0146018	1359	1338	0.0360631	2.2829	2.13626	2.07494e-05	1.77962e-05	0	0	0.000940637	0.000806762	0	0	Static	Ancient	0
X4b_DNA	DNA	TcMar	2910	0.0286569	21	21	0.0425748	114472	0.00826844	687	632	0.0170343	3.46581	2.49936	0.00018062	0.000159677	0	0	0.00636852	0.00563009	0	0	Static	Ancient	0
AluJb	SINE	Alu	560072	3.74184	2643	2517	3.69897	28546345	2.01455	115950	107846	2.88701	1.8574	1.28124	3.84982e-34	8.64833e-35	0	0	1.97303e-31	4.43227e-32	0	0	Intermeidate	Primate	0
AluJo	SINE	Alu	203619	1.36038	1060	1014	1.49017	9796237	0.691334	45217	42966	1.15019	1.96776	1.29559	9.74959e-16	5.09482e-16	0	0	1.42762e-13	7.46028e-14	0	0	Intermeidate	Primate	0
AluJr	SINE	Alu	517105	3.45478	2447	2297	3.37566	27688938	1.95405	113102	105889	2.83462	1.76801	1.19087	7.72259e-17	3.91733e-17	0	0	1.31928e-14	6.69211e-15	0	0	Intermeidate	Primate	0
AluSg	SINE	Alu	218780	1.46167	893	885	1.30059	12152790	0.857639	41936	41415	1.10867	1.70429	1.17311	1.72255e-06	1.38364e-06	0	0	0.000110351	8.44221e-05	0	0	Intermeidate	Primate	0
AluSp	SINE	Alu	320054	2.13828	1340	1321	1.94133	18039533	1.27307	63387	62575	1.67512	1.67962	1.15892	6.84962e-08	5.18226e-08	0	0	5.40066e-06	4.08601e-06	0	0	Intermeidate	Primate	0
AluSx	SINE	Alu	656157	4.38378	2823	2732	4.01493	33086862	2.33498	123113	117865	3.15522	1.87744	1.27247	3.76241e-35	8.09971e-36	0	0	3.85647e-32	8.3022e-33	0	0	Intermeidate	Primate	0
AluSx1	SINE	Alu	569444	3.80445	2296	2258	3.31834	30387590	2.14449	105163	102899	2.75458	1.77406	1.20466	1.61514e-18	7.57703e-19	0	0	3.31103e-16	1.55329e-16	0	0	Intermeidate	Primate	0
AluSx3	SINE	Alu	168766	1.12753	813	799	1.17421	9410657	0.664123	37972	37201	0.995862	1.69777	1.17908	2.75856e-06	2.23477e-06	0	0	0.000147152	0.000109078	0	0	Intermeidate	Primate	0
AluSz	SINE	Alu	626502	4.18566	2587	2533	3.72248	32947624	2.32516	116703	113625	3.04171	1.80016	1.22381	8.32377e-24	3.06168e-24	0	0	2.13297e-21	7.84556e-22	0	0	Intermeidate	Primate	0
AluSz6	SINE	Alu	192912	1.28884	852	831	1.22123	10889295	0.768472	40533	39291	1.05181	1.67715	1.16108	1.26425e-05	1.05489e-05	0	0	0.000539939	0.000450525	0	0	Intermeidate	Primate	0
FLAM_C	SINE	Alu	63059	0.421297	557	550	0.808277	2955612	0.208581	23953	23414	0.626787	2.01982	1.28956	5.12841e-09	3.64906e-09	0	0	4.77874e-07	3.40026e-07	0	0	Intermeidate	Primate	0
HAL1	LINE	L1	104772	0.699982	368	246	0.36152	7701367	0.543496	20988	10144	0.271552	1.28792	1.33131	9.83283e-06	8.0974e-06	0	0	0.000438202	0.000360862	0	0	Intermeidate	Ancient	0
HERV15-int	LTR	ERV1	8508	0.0568419	17	8	0.0117568	193216	0.0136355	112	46	0.00123141	4.16867	9.5474	2.87125e-06	1.70461e-06	0	0	0.000147152	9.1959e-05	0	0	Intermeidate	Primate	2
HERV1_I-int	LTR	ERV1	2469	0.0164954	7	6	0.00881756	101226	0.00714365	48	21	0.000562165	2.3091	15.685	3.1382e-06	1.56616e-06	4.87422e-292	2.63341e-296	0.000153174	8.91841e-05	5.20425e-291	2.81171e-295	Intermeidate	Primate	0
HERV3-int	LTR	ERV1	10046	0.0671173	20	11	0.0161655	398308	0.0281091	281	95	0.00254313	2.38774	6.35656	2.15605e-06	1.40017e-06	0	0	0.000129997	8.44221e-05	0	0	Intermeidate	Primate	0
HERVS71-int	LTR	ERV1	9903	0.0661619	12	7	0.0102872	322521	0.0227607	164	66	0.0017668	2.90684	5.82247	0.000253869	0.000202314	0	0	0.00929343	0.00740612	0	0	Intermeidate	Primate	0
L1MB3	LINE	L1	98099	0.655399	376	281	0.412956	6885567	0.485924	17223	10435	0.279342	1.34877	1.47831	4.08657e-10	2.71226e-10	0	0	4.18874e-08	2.78006e-08	0	0	Intermeidate	Ancient	7
L1MB4	LINE	L1	48217	0.322138	181	141	0.207213	3619684	0.255446	9061	5197	0.139122	1.26108	1.48943	5.14783e-06	4.15222e-06	0	0	0.000239842	0.000193456	0	0	Intermeidate	Ancient	0
L1MB5	LINE	L1	61847	0.4132	227	153	0.224848	3886125	0.274249	9674	5362	0.143539	1.50666	1.56645	1.35949e-07	1.01189e-07	0	0	9.28988e-06	6.91458e-06	0	0	Intermeidate	Ancient	11
L1MB8	LINE	L1	83051	0.554864	300	213	0.313024	7080142	0.499655	16470	8930	0.239054	1.11049	1.30943	8.95061e-05	7.70215e-05	6.32002e-195	4.68314e-197	0.00352861	0.00303642	5.78395e-194	4.28591e-196	Intermeidate	Ancient	0
L1ME4b	LINE	L1	95488	0.637955	485	377	0.554037	6239203	0.440309	24298	15590	0.417341	1.44888	1.32754	7.69839e-08	5.76134e-08	0	0	5.63632e-06	4.21813e-06	0	0	Intermeidate	Ancient	0
LTR13A	LTR	ERVK	7023	0.0469207	14	12	0.0176351	146926	0.0103688	187	166	0.00444378	4.52519	3.9685	7.67769e-05	6.09664e-05	0	0	0.00314785	0.00249962	0	0	Intermeidate	Primate	0
LTR2	LTR	ERV1	11550	0.0771655	41	38	0.0558446	353124	0.0249204	845	729	0.0195152	3.09648	2.8616	2.35043e-08	1.5403e-08	0	0	2.00766e-06	1.31568e-06	0	0	Intermeidate	Primate	0
LTR24B	LTR	ERV1	5354	0.0357701	27	20	0.0293919	133870	0.00944738	447	314	0.00840571	3.78624	3.49666	2.58378e-06	1.87626e-06	0	0	0.000147132	9.61584e-05	0	0	Intermeidate	Primate	0
LTR2B	LTR	ERV1	15501	0.103562	51	50	0.0734797	145766	0.0102869	321	295	0.00789708	10.0674	9.30467	5.47829e-31	1.56567e-32	0	0	1.87175e-28	5.34937e-30	0	0	Intermeidate	Primate	0
MER21A	LTR	ERVL	11033	0.0737115	51	41	0.0602534	731564	0.0516274	1942	1178	0.0315348	1.42776	1.9107	0.000112578	9.54343e-05	1.58848e-273	8.22521e-277	0.00427381	0.00362297	1.62819e-272	8.43084e-276	Intermeidate	Primate	2
AluJb	SINE	Alu	95827	4.05133	485	452	3.85731	28546345	2.06076	115950	107846	2.94253	1.96594	1.31088	1.194e-08	1.1289e-08	0	0	1.83637e-06	1.73625e-06	0	0	Rapid	Primate	0
AluSg4	SINE	Alu	10050	0.42489	66	65	0.554702	2896448	0.209095	11674	11462	0.312735	2.03204	1.77371	1.43945e-05	1.38929e-05	0	0	0.00100631	0.000971243	0	0	Rapid	Primate	3
AluSx	SINE	Alu	112704	4.76485	532	514	4.38641	33086862	2.38854	123113	117865	3.21589	1.99488	1.36398	5.27535e-12	4.85188e-12	0	0	1.49362e-09	1.30836e-09	0	0	Rapid	Primate	0
AluSx4	SINE	Alu	11762	0.497269	62	62	0.529101	3205850	0.231431	11586	11432	0.311917	2.14867	1.69629	7.60718e-05	7.39147e-05	0	0	0.00417852	0.00406003	0	0	Rapid	Primate	1
AluSz	SINE	Alu	102196	4.3206	451	437	3.72931	32947624	2.37849	116703	113625	3.10021	1.81653	1.20292	7.43402e-05	7.24441e-05	0	0	0.00417852	0.00406003	0	0	Rapid	Primate	0
AluYa5	SINE	Alu	6851	0.289644	43	43	0.366957	1114283	0.0804402	3737	3736	0.101935	3.60073	3.59991	2.94208e-12	2.59052e-12	0	0	1.49362e-09	1.30836e-09	0	0	Rapid	Primate	7
AluYb8	SINE	Alu	5335	0.225551	35	35	0.298686	766974	0.0553679	2628	2622	0.07154	4.07367	4.17509	5.82685e-12	5.10413e-12	0	0	1.49362e-09	1.30836e-09	0	0	Rapid	Primate	1
HERVE_a-int	LTR	ERV1	2072	0.0875991	5	5	0.0426694	349193	0.0252083	187	128	0.00349242	3.47502	12.2177	6.80828e-05	6.37145e-05	0	0	0.00417852	0.00406003	0	0	Rapid	Primate	0
HERVS71-int	LTR	ERV1	5498	0.232442	8	5	0.0426694	322521	0.0232828	164	66	0.00180078	9.98342	23.695	2.92331e-06	2.53621e-06	0	0	0.000249781	0.000216705	0	0	Rapid	Primate	14
Harlequin-int	LTR	ERV1	3755	0.158752	9	7	0.0597372	792438	0.0572062	525	226	0.0061663	2.77509	9.68768	1.08628e-05	1.00748e-05	0	0	0.000835352	0.000774755	0	0	Rapid	Primate	13
L1MB3	LINE	L1	15462	0.653696	84	67	0.57177	6885567	0.49707	17223	10435	0.284714	1.3151	2.00822	1.87913e-07	1.77961e-07	2.87214e-234	1.05228e-234	2.40842e-05	2.28086e-05	2.34965e-233	8.60857e-234	Rapid	Ancient	2
LTR2B	LTR	ERV1	2365	0.0999865	11	11	0.0938727	145766	0.0105229	321	295	0.00804894	9.50183	11.6627	5.53799e-09	4.72915e-09	0	0	1.06468e-06	9.0918e-07	0	0	Rapid	Primate	0
LTR4	LTR	ERV1	1438	0.0607952	7	6	0.0512033	47037	0.00339561	101	88	0.00240104	17.9041	21.3255	5.41019e-07	4.61914e-07	0	0	5.20054e-05	4.44015e-05	0	0	Rapid	Primate	0
MER83C	LTR	ERV1	745	0.0314968	5	5	0.0426694	45162	0.00326025	153	135	0.00368341	9.66086	11.5842	8.72255e-05	8.19655e-05	0	0	0.00447176	0.0042021	0	0	Rapid	Primate	0
SVA_D	Retroposon	SVA	3740	0.158118	18	18	0.15361	1736735	0.125375	1406	1291	0.0352243	1.26116	4.3609	3.84611e-07	3.58254e-07	8.14319e-43	6.84377e-43	4.22523e-05	3.93568e-05	2.66473e-42	2.23951e-42	Rapid	Primate	0
