# Supplementary material for: Transposon invasion of primate genomes shaped human inflammatory enhancers and susceptibility to inflammatory diseases
Source: Nat Commun. 2025 Nov 3;16:9674. doi: 10.1038/s41467-025-64690-7 (PMC12583588; doi:10.1038/s41467-025-64690-7)
Supplement: Supplementary file 6 — Supplementary Data 4 [file 41467_2025_64690_MOESM6_ESM.xlsx]

## Sheet: TFBS enriched in ATAC-seq peaks
Motif.Name	Consensus	P.value	Log.P.value	q.value..Benjamini.	Nb.of.Target.Sequences.with.Motif	Prop.of.Target.Sequences.with.Motif	Nb.of.Background.Sequences.with.Motif	Prop.of.Background.Sequences.with.Motif	Fold change enrichment
MA0491.2:::JUND	NNATGACTCATNN	0	-9774	0	21289	19.82	7184.1	6.82	2.91
MA1634.1:::BATF	DATGACTCATH	0	-9732	0	26188	24.38	10215.5	9.7	2.51
MA0099.3:::FOS::JUN	ATGAGTCATM	0	-9732	0	24809	23.09	9339.4	8.87	2.6
MA0062.3:::GABPA	NBCACTTCCTGTNN	0	-6537	0	38584	35.92	21872.5	20.76	1.73
MA0473.3:::ELF1	RAVCAGGAAGTGVN	0	-5821	0	36038	33.55	20591.6	19.55	1.72
MA0640.2:::ELF3	NNCCACTTCCTGNT	0	-5808	0	40610	37.8	24358.1	23.12	1.63
MA0098.3:::ETS1	ACCGGAAGTR	0	-5563	0	16642	15.49	6663.8	6.33	2.45
MA0511.2:::RUNX2	WAACCGCAA	0	-4386	0	18548	17.27	8793.6	8.35	2.07
MA0841.1:::NFE2	VATGACTCATC	0	-4031	0	5944	5.53	1410.5	1.34	4.13
MA0475.2:::FLI1	ACCGGAARTG	0	-3001	0	9908	9.22	4091.2	3.88	2.38
MA0772.1:::IRF7	MCGAAAGCGAAAVT	0	-2019	0	10815	10.07	5516.9	5.24	1.92
MA1418.1:::IRF3	VSGAAAMGGAAACCGAAACTR	0	-1985	0	4323	4.02	1378.4	1.31	3.07
MA0652.1:::IRF8	HCGAAACCGAAACT	0	-1835	0	2430	2.26	516.1	0.49	4.61
MA1420.1:::IRF5	CCGAAACCGAAACT	0	-1700	0	7570	7.05	3563.3	3.38	2.09
MA0051.1:::IRF2	GGAAAGYGAAASCAAAWC	0	-1623	0	3631	3.38	1176.2	1.12	3.02
MA0653.1:::IRF9	AACGAAACCGAAACT	0	-1586	0	1964	1.83	390.9	0.37	4.95
MA0050.2:::IRF1	NTTTACTTTCACTTTCWBTTT	0	-1580	0	32114	29.89	23695.5	22.49	1.33
MA1419.1:::IRF4	YCGAAACCGAAACTA	0	-1177	0	1643	1.53	366.4	0.35	4.37
MA0107.1:::RELA	GGGAATTTCC	9.99999999999948e-312	-717.1	0	10052	9.36	6701.5	6.36	1.47
MA0105.4:::NFKB1	AGGGGAWTCCCCT	1e-176	-405.7	0	1560	1.45	680.1	0.65	2.23
MA0488.1:::JUN	WDGATGATGTCAT	1e-163	-377.1	0	10002	9.31	7455.2	7.08	1.31
MA1117.1:::RELB	GRATTCCCCNN	1e-127	-292.7	0	8999	8.38	6842	6.5	1.29
MA1509.1:::IRF6	ACCGAAACT	1e-64	-148.3	0	2692	2.51	1873.4	1.78	1.41
MA1102.2:::CTCFL	NSCAGGGGGCGS	1e-31	-72.12	0	15625	14.54	14024.9	13.31	1.09
MA1151.1:::RORC	NWAWNTAGGTCA	1e-24	-56.42	0	11493	10.7	10272.8	9.75	1.1
MA0778.1:::NFKB2	AGGGGAWTCCCCT	1e-24	-55.42	0	5218	4.86	4441.9	4.22	1.15
MA0036.3:::GATA2	NYCTTATCTNH	1e-21	-48.47	0	15898	14.8	14523.3	13.79	1.07
MA0035.4:::GATA1	DTCTAATCTWH	1e-21	-48.39	0	10457	9.73	9371.6	8.9	1.09
MA0069.1:::PAX6	TTCACGCWTGANTT	1e-11	-25.85	0	5219	4.86	4662	4.43	1.1
MA1634.1:::BATF	DATGACTCATH	0	-3052	0	7877	18.45	2896.4	7.02	2.63
MA0099.3:::FOS::JUN	ATGAGTCATM	0	-2881	0	7677	17.98	2870.8	6.95	2.59
MA0491.2:::JUND	NNATGACTCATNN	0	-2844	0	6455	15.12	2168.9	5.25	2.88
MA0098.3:::ETS1	ACCGGAAGTR	0	-2637	0	7299	17.09	2779.8	6.73	2.54
MA0062.3:::GABPA	NBCACTTCCTGTNN	0	-2466	0	13998	32.78	7654.4	18.54	1.77
MA0473.3:::ELF1	RAVCAGGAAGTGVN	0	-2029	0	13106	30.69	7422.5	17.98	1.71
MA0640.2:::ELF3	NNCCACTTCCTGNT	0	-1970	0	14418	33.77	8542.1	20.69	1.63
MA0511.2:::RUNX2	WAACCGCAA	0	-1705	0	6439	15.08	2848.2	6.9	2.19
MA0475.2:::FLI1	ACCGGAARTG	0	-1405	0	4518	10.58	1824.5	4.42	2.39
MA0841.1:::NFE2	VATGACTCATC	0	-1112	0	1777	4.16	444.5	1.08	3.85
MA0652.1:::IRF8	HCGAAACCGAAACT	0	-967.9	0	865	2.03	117.4	0.28	7.25
MA0050.2:::IRF1	NTTTACTTTCACTTTCWBTTT	1e-304	-701.6	0	8715	20.41	5700.1	13.81	1.48
MA0051.1:::IRF2	GGAAAGYGAAASCAAAWC	1e-295	-681.2	0	1143	2.68	296.9	0.72	3.72
MA0653.1:::IRF9	AACGAAACCGAAACT	1e-288	-663.2	0	633	1.48	93.8	0.23	6.43
MA1418.1:::IRF3	VSGAAAMGGAAACCGAAACTR	1e-268	-618.8	0	1225	2.87	360.6	0.87	3.3
MA0772.1:::IRF7	MCGAAAGCGAAAVT	1e-267	-615.2	0	2844	6.66	1341.8	3.25	2.05
MA1419.1:::IRF4	YCGAAACCGAAACTA	1e-204	-471.4	0	516	1.21	89.3	0.22	5.5
MA1420.1:::IRF5	CCGAAACCGAAACT	1e-147	-339.8	0	2194	5.14	1167.9	2.83	1.82
MA0105.4:::NFKB1	AGGGGAWTCCCCT	1e-55	-128	0	585	1.37	273.8	0.66	2.08
MA0107.1:::RELA	GGGAATTTCC	1e-43	-99.79	0	3402	7.97	2590.3	6.28	1.27
MA0488.1:::JUN	WDGATGATGTCAT	1e-22	-51.69	0	2858	6.69	2299	5.57	1.2
MA1509.1:::IRF6	ACCGAAACT	1e-13	-30.2	0	863	2.02	643.5	1.56	1.29
MA0491.2:::JUND	NNATGACTCATNN	0	-23560	0	38707	18.87	10507.9	5.27	3.58
MA0099.3:::FOS::JUN	ATGAGTCATM	0	-23360	0	44977	21.92	13937.6	7	3.13
MA1634.1:::BATF	DATGACTCATH	0	-22550	0	45977	22.41	14855.8	7.46	3
MA0062.3:::GABPA	NBCACTTCCTGTNN	0	-20530	0	73771	35.96	34365	17.25	2.08
MA0098.3:::ETS1	ACCGGAAGTR	0	-17920	0	35775	17.44	11167	5.6	3.11
MA0640.2:::ELF3	NNCCACTTCCTGNT	0	-17680	0	75626	36.86	38006.3	19.07	1.93
MA0473.3:::ELF1	RAVCAGGAAGTGVN	0	-17540	0	68243	33.26	32580.4	16.35	2.03
MA0511.2:::RUNX2	WAACCGCAA	0	-12330	0	34617	16.87	13327.8	6.69	2.52
MA0841.1:::NFE2	VATGACTCATC	0	-9877	0	11638	5.67	2205.5	1.11	5.11
MA0475.2:::FLI1	ACCGGAARTG	0	-9716	0	21513	10.49	7018.2	3.52	2.98
MA0652.1:::IRF8	HCGAAACCGAAACT	0	-5083	0	4817	2.35	703.8	0.35	6.71
MA0772.1:::IRF7	MCGAAAGCGAAAVT	0	-5033	0	17692	8.62	7446.8	3.74	2.3
MA1418.1:::IRF3	VSGAAAMGGAAACCGAAACTR	0	-4432	0	7462	3.64	1946.1	0.98	3.71
MA0653.1:::IRF9	AACGAAACCGAAACT	0	-4360	0	3809	1.86	500.4	0.25	7.44
MA0050.2:::IRF1	NTTTACTTTCACTTTCWBTTT	0	-3903	0	50574	24.65	33773.5	16.95	1.45
MA0051.1:::IRF2	GGAAAGYGAAASCAAAWC	0	-3879	0	6315	3.08	1599.1	0.8	3.85
MA1419.1:::IRF4	YCGAAACCGAAACTA	0	-3480	0	3264	1.59	469.7	0.24	6.63
MA1420.1:::IRF5	CCGAAACCGAAACT	0	-3296	0	12722	6.2	5556.1	2.79	2.22
MA0107.1:::RELA	GGGAATTTCC	0	-1631	0	17157	8.36	10588.7	5.31	1.57
MA0488.1:::JUN	WDGATGATGTCAT	0	-952.4	0	16158	7.88	11047.9	5.54	1.42
MA0105.4:::NFKB1	AGGGGAWTCCCCT	0	-912.3	0	2844	1.39	1104.1	0.55	2.53
MA1102.2:::CTCFL	NSCAGGGGGCGS	0	-710.6	0	32502	15.84	25846.1	12.97	1.22
MA1117.1:::RELB	GRATTCCCCNN	1e-295	-680.3	0	14921	7.27	10662.6	5.35	1.36
MA1509.1:::IRF6	ACCGAAACT	1e-224	-517.3	0	4897	2.39	2911.1	1.46	1.64
MA0778.1:::NFKB2	AGGGGAWTCCCCT	1e-117	-271.6	0	9397	4.58	7154	3.59	1.28
MA1151.1:::RORC	NWAWNTAGGTCA	1e-94	-217.2	0	17379	8.47	14462.1	7.26	1.17
MA0036.3:::GATA2	NYCTTATCTNH	1e-42	-98.16	0	22342	10.89	19860.5	9.97	1.09
MA0035.4:::GATA1	DTCTAATCTWH	1e-37	-85.95	0	14608	7.12	12779.4	6.41	1.11
MA0069.1:::PAX6	TTCACGCWTGANTT	1e-14	-32.83	0	7418	3.62	6587.6	3.31	1.09
MA0099.3:::FOS::JUN	ATGAGTCATM	0	-20850	0	40915	20.72	12837.2	6.67	3.11
MA0491.2:::JUND	NNATGACTCATNN	0	-20550	0	35062	17.75	9802.4	5.09	3.49
MA1634.1:::BATF	DATGACTCATH	0	-20110	0	42270	21.4	13940	7.24	2.96
MA0062.3:::GABPA	NBCACTTCCTGTNN	0	-16220	0	67510	34.18	33381.4	17.33	1.97
MA0640.2:::ELF3	NNCCACTTCCTGNT	0	-14560	0	70402	35.65	37046.8	19.24	1.85
MA0473.3:::ELF1	RAVCAGGAAGTGVN	0	-14340	0	63220	32.01	31745.4	16.48	1.94
MA0098.3:::ETS1	ACCGGAAGTR	0	-12590	0	31698	16.05	11475.2	5.96	2.69
MA0511.2:::RUNX2	WAACCGCAA	0	-11150	0	32269	16.34	12659.6	6.57	2.49
MA0841.1:::NFE2	VATGACTCATC	0	-9016	0	10706	5.42	2051.7	1.07	5.07
MA0475.2:::FLI1	ACCGGAARTG	0	-5942	0	19015	9.63	7692.4	3.99	2.41
MA0772.1:::IRF7	MCGAAAGCGAAAVT	0	-4584	0	16457	8.33	7019.7	3.65	2.28
MA0051.1:::IRF2	GGAAAGYGAAASCAAAWC	0	-4364	0	6429	3.26	1502.5	0.78	4.18
MA1418.1:::IRF3	VSGAAAMGGAAACCGAAACTR	0	-4142	0	7032	3.56	1854	0.96	3.71
MA0652.1:::IRF8	HCGAAACCGAAACT	0	-3890	0	4055	2.05	665.6	0.35	5.86
MA0653.1:::IRF9	AACGAAACCGAAACT	0	-3669	0	3491	1.77	513.4	0.27	6.56
MA0050.2:::IRF1	NTTTACTTTCACTTTCWBTTT	0	-2743	0	44442	22.5	30989.6	16.09	1.4
MA1420.1:::IRF5	CCGAAACCGAAACT	0	-2662	0	11351	5.75	5196.6	2.7	2.13
MA1419.1:::IRF4	YCGAAACCGAAACTA	0	-2563	0	2674	1.35	438.1	0.23	5.87
MA0107.1:::RELA	GGGAATTTCC	0	-1401	0	16396	8.3	10422.4	5.41	1.53
MA0105.4:::NFKB1	AGGGGAWTCCCCT	0	-792.9	0	2803	1.42	1166	0.61	2.33
MA1102.2:::CTCFL	NSCAGGGGGCGS	0	-760.6	0	37364	18.92	30147.8	15.66	1.21
MA0488.1:::JUN	WDGATGATGTCAT	0	-750.4	0	14757	7.47	10398.3	5.4	1.38
MA1117.1:::RELB	GRATTCCCCNN	1e-218	-503.2	0	13984	7.08	10401.2	5.4	1.31
MA1151.1:::RORC	NWAWNTAGGTCA	1e-94	-218.5	0	16648	8.43	13855.8	7.2	1.17
MA0036.3:::GATA2	NYCTTATCTNH	1e-77	-178.6	0	21591	10.93	18614.1	9.67	1.13
MA0778.1:::NFKB2	AGGGGAWTCCCCT	1e-76	-176.2	0	8573	4.34	6821.2	3.54	1.23
MA1509.1:::IRF6	ACCGAAACT	1e-58	-134.5	0	3979	2.01	2975.9	1.55	1.3
MA0035.4:::GATA1	DTCTAATCTWH	1e-40	-93.65	0	14012	7.09	12219.5	6.35	1.12
MA0069.1:::PAX6	TTCACGCWTGANTT	1e-14	-33.67	0	7148	3.62	6354.7	3.3	1.1

## Sheet: Gained TFBS in enhancers
Number of distinct TFBS in immune-cell enhancers, shared or gained after the split from macaque
TFBS	TFBS ID in JASPAR 2022	Total # in enhancers	# gained vs Chimp	# gained vs Macaque	% gained vs Chimp	% gained vs Macaque
IRF1	MA0050,2	428859	7559	49161	1.76258	11.4632
NFKB1	MA0105,4	69393	857	7469	1.23499	10.7633
NFKB2	MA0778,1	161421	1885	13775	1.16775	8.53359
IRF3	MA1418,1	42623	903	3603	2.11857	8.45318
IRF6	MA1509,1	326813	3901	24422	1.19365	7.47277
NFE2	MA0841,1	197004	1783	14061	0.905058	7.13742
RELA	MA0107,1	303256	2899	20737	0.955958	6.83812
IRF9	MA0653,1	25377	205	1735	0.807818	6.8369
RUNX2	MA0511,2	797415	6860	53100	0.86028	6.65902
JUN	MA0488,1	839749	8049	54188	0.958501	6.45288
RELB	MA1117,1	560933	8316	35045	1.48253	6.24763
IRF7	MA0772,1	231063	1859	14358	0.804542	6.21389
CTCFL	MA1102,2	386817	4171	23688	1.07829	6.12383
FOS::JUN	MA0099,3	943709	7319	56917	0.775557	6.0312
PBX1	MA0070,1	179672	1780	10726	0.990694	5.96977
RORA	MA0071,1	515472	4416	30352	0.856691	5.8882
GATA1	MA0035,4	1205121	9964	69054	0.826805	5.73005
IRF4	MA1419,1	37930	324	2144	0.854205	5.65252
ELF3	MA0640,2	547345	5102	30734	0.932136	5.61511
IRF2	MA0051,1	52565	440	2949	0.837059	5.6102
RORC	MA1151,1	1122979	8752	62419	0.779356	5.55834
GATA6	MA1104,2	659167	4691	36241	0.711656	5.498
FLI1	MA0475,2	783118	8134	42680	1.03867	5.45001
ETS1	MA0098,3	777481	7325	42305	0.942145	5.44129
IRF5	MA1420,1	41848	288	2275	0.688205	5.43634
RUNX1	MA0002,2	138990	731	7540	0.525937	5.42485
GATA2	MA0036,3	1210460	8555	65532	0.706756	5.41381
GABPA	MA0062,3	392965	3520	21143	0.895754	5.38038
IRF8	MA0652,1	48712	324	2607	0.665134	5.35186
JUND	MA0491,2	365265	2515	19082	0.688541	5.22415
ELF1	MA0473,3	366123	2880	19086	0.786621	5.213
PAX6	MA0069,1	70845	514	3662	0.725528	5.16903
BATF	MA1634,1	581786	4539	29950	0.780184	5.14794
ZKSCAN1	MA1585,1	328259	2609	16678	0.794799	5.08074

## Sheet: TFBS enriched in ChIP-Seq peaks
TFBS enriched in ChIP-Seq peaks
Chip.Seq	Motif.Name	Consensus	Chip.Seq	P.value	Log.P.value	q.value..Benjamini.	Nb.of.Target.Sequences.with.Motif	Prop.of.Target.Sequences.with.Motif	Nb.of.Background.Sequences.with.Motif	Prop.of.Background.Sequences.with.Motif	Fold.enrichment
NFKB	MA0107.1:::RELA	GGGAATTTCC	KB_peak	0	-2581	0	17135	15.53	9725.7	8.82	1.76
NFKB	MA1117.1:::RELB	GRATTCCCCNN	KB_peak	0	-915	0	14554	13.19	10212.9	9.26	1.42
NFKB	MA0105.4:::NFKB1	AGGGGAWTCCCCT	KB_peak	1e-298	-686.6	0	2370	2.15	1001.6	0.91	2.36
NFKB	MA0778.1:::NFKB2	AGGGGAWTCCCCT	KB_peak	1e-140	-324.4	0	8239	7.47	6210.2	5.63	1.33
IRF1	MA0051.1:::IRF2	GGAAAGYGAAASCAAAWC	IRF1_peak	0	-30900	0	15947	20.59	980.7	1.28	16.09
IRF2	MA0652.1:::IRF8	HCGAAACCGAAACT	IRF1_peak	0	-30090	0	11954	15.44	391.1	0.51	30.27
IRF3	MA0772.1:::IRF7	MCGAAAGCGAAAVT	IRF1_peak	0	-29890	0	27454	35.45	4606.1	6.02	5.89
IRF4	MA0653.1:::IRF9	AACGAAACCGAAACT	IRF1_peak	0	-25530	0	9729	12.56	281.8	0.37	33.95
IRF5	MA1418.1:::IRF3	VSGAAAMGGAAACCGAAACTR	IRF1_peak	0	-23570	0	14228	18.37	1165.1	1.52	12.09
IRF6	MA1419.1:::IRF4	YCGAAACCGAAACTA	IRF1_peak	0	-16390	0	6911	8.92	254.6	0.33	27.03
IRF7	MA0050.2:::IRF1	NTTTACTTTCACTTTCWBTTT	IRF1_peak	0	-13520	0	40986	52.93	19278.3	25.21	2.1
IRF8	MA1420.1:::IRF5	CCGAAACCGAAACT	IRF1_peak	0	-7987	0	11693	15.1	2885.1	3.77	4.01
IRF9	MA1509.1:::IRF6	ACCGAAACT	IRF1_peak	0	-1011	0	3488	4.5	1463	1.91	2.36
