# Supplementary material for: Transposon invasion of primate genomes shaped human inflammatory enhancers and susceptibility to inflammatory diseases
Source: Nat Commun. 2025 Nov 3;16:9674. doi: 10.1038/s41467-025-64690-7 (PMC12583588; doi:10.1038/s41467-025-64690-7)
Supplement: Supplementary file 7 — Supplementary Data 5 [file 41467_2025_64690_MOESM7_ESM.xlsx]

## Sheet: Enhancer_Gene_ABC_link
Enhancer gene targets predicted by the activity-by-contanct maps from Nasser et al. (ref 38)
Only genes upregulated after 4h stimulation of human blood cells by infectious agents from Hawash et al. are selected (ref.7)
ID	Evolutionary_Group	ABC_associate_gene
Enh_chr10:100509513-100513023	Intermediate	SLC25A28
Enh_chr10:101829943-101831063	Intermediate	LDB1
Enh_chr10:101829943-101831063	Intermediate	NOLC1
Enh_chr10:101829943-101831063	Intermediate	PPRC1
Enh_chr10:102133223-102137343	Intermediate	LDB1
Enh_chr10:102133223-102137343	Intermediate	NOLC1
Enh_chr10:102133223-102137343	Intermediate	PPRC1
Enh_chr10:102509303-102513800	Intermediate	SUFU
Enh_chr10:102635600-102635800	Intermediate	TRIM8
Enh_chr10:102704800-102707400	Intermediate	ARL3
Enh_chr10:102790600-102797983	Intermediate	ARL3
Enh_chr10:102790600-102797983	Intermediate	CNNM2
Enh_chr10:102798093-102809883	Intermediate	ARL3
Enh_chr10:102798093-102809883	Intermediate	CNNM2
Enh_chr10:102816263-102821723	Intermediate	ARL3
Enh_chr10:102816263-102821723	Intermediate	CALHM2
Enh_chr10:102816263-102821723	Intermediate	CNNM2
Enh_chr10:102927600-102928203	Intermediate	CNNM2
Enh_chr10:103066800-103071800	Intermediate	CNNM2
Enh_chr10:103447573-103449383	Intermediate	CALHM2
Enh_chr10:103464400-103473800	Intermediate	CALHM2
Enh_chr10:103464400-103473800	Intermediate	CNNM2
Enh_chr10:103464400-103473800	Intermediate	COL17A1
Enh_chr10:103551123-103553513	Intermediate	CALHM2
Enh_chr10:103583163-103584533	Intermediate	CALHM2
Enh_chr10:103676972-103682532	Intermediate	CALHM2
Enh_chr10:103676972-103682532	Intermediate	COL17A1
Enh_chr10:103755922-103767092	Intermediate	CALHM2
Enh_chr10:103755922-103767092	Intermediate	COL17A1
Enh_chr10:104108200-104116200	Intermediate	COL17A1
Enh_chr10:104317200-104326332	Intermediate	COL17A1
Enh_chr10:104345800-104354400	Intermediate	COL17A1
Enh_chr10:110065672-110088652	Intermediate	DUSP5
Enh_chr10:110210312-110216652	Intermediate	DUSP5
Enh_chr10:110322400-110328200	Intermediate	DUSP5
Enh_chr10:110397532-110400642	Intermediate	DUSP5
Enh_chr10:110407400-110418132	Intermediate	ACSL5
Enh_chr10:110407400-110418132	Intermediate	DUSP5
Enh_chr10:110441162-110442600	Intermediate	DUSP5
Enh_chr10:110446352-110448142	Intermediate	DUSP5
Enh_chr10:110455152-110462682	Intermediate	DUSP5
Enh_chr10:110511542-110513762	Intermediate	DUSP5
Enh_chr10:110525200-110531800	Intermediate	DUSP5
Enh_chr10:110532592-110537862	Intermediate	DUSP5
Enh_chr10:110840342-110848002	Intermediate	ACSL5
Enh_chr10:11222917-11231877	Intermediate	CELF2
Enh_chr10:11222917-11231877	Intermediate	USP6NL
Enh_chr10:112386402-112395000	Intermediate	ACSL5
Enh_chr10:112386402-112395000	Intermediate	CASP7
Enh_chr10:112386402-112395000	Intermediate	TCF7L2
Enh_chr10:112980581-112982611	Intermediate	TCF7L2
Enh_chr10:112983821-112991451	Intermediate	TCF7L2
Enh_chr10:113049391-113051561	Intermediate	TCF7L2
Enh_chr10:113152441-113155141	Intermediate	TCF7L2
Enh_chr10:113679981-113683941	Intermediate	ACSL5
Enh_chr10:113679981-113683941	Intermediate	CASP7
Enh_chr10:113679981-113683941	Intermediate	TCF7L2
Enh_chr10:114491881-114510631	Intermediate	CASP7
Enh_chr10:114491881-114510631	Intermediate	TCF7L2
Enh_chr10:11550731-11555401	Intermediate	USP6NL
Enh_chr10:11558991-11562661	Intermediate	USP6NL
Enh_chr10:11602131-11606671	Intermediate	USP6NL
Enh_chr10:11623551-11626981	Intermediate	USP6NL
Enh_chr10:11630961-11633800	Intermediate	USP6NL
Enh_chr10:11660741-11675451	Intermediate	CELF2
Enh_chr10:11660741-11675451	Intermediate	USP6NL
Enh_chr10:11675621-11689181	Intermediate	CELF2
Enh_chr10:11675621-11689181	Intermediate	USP6NL
Enh_chr10:11717000-11722481	Intermediate	USP6NL
Enh_chr10:117340000-117344000	Intermediate	PDZD8
Enh_chr10:117344229-117357429	Intermediate	PDZD8
Enh_chr10:117359539-117374349	Intermediate	PDZD8
Enh_chr10:117649200-117654600	Intermediate	PDZD8
Enh_chr10:118034259-118037649	Intermediate	PDZD8
Enh_chr10:118727308-118735000	Intermediate	PDZD8
Enh_chr10:119304378-119308118	Intermediate	PDZD8
Enh_chr10:119304378-119308118	Intermediate	WDR11
Enh_chr10:119312048-119316968	Intermediate	PDZD8
Enh_chr10:12053161-12055031	Intermediate	OPTN
Enh_chr10:120757168-120761808	Intermediate	FGFR2
Enh_chr10:120757168-120761808	Intermediate	WDR11
Enh_chr10:120826200-120828200	Intermediate	WDR11
Enh_chr10:12179131-12182671	Intermediate	OPTN
Enh_chr10:121918600-121922600	Intermediate	WDR11
Enh_chr10:12240151-12246141	Intermediate	OPTN
Enh_chr10:12262400-12267041	Intermediate	OPTN
Enh_chr10:12262400-12267041	Intermediate	USP6NL
Enh_chr10:12268461-12272671	Intermediate	OPTN
Enh_chr10:12305800-12309961	Intermediate	OPTN
Enh_chr10:12305800-12309961	Intermediate	USP6NL
Enh_chr10:12331600-12335181	Intermediate	OPTN
Enh_chr10:12331600-12335181	Intermediate	USP6NL
Enh_chr10:124283921-124294271	Intermediate	FAM53B
Enh_chr10:124534400-124536841	Intermediate	FAM53B
Enh_chr10:124594921-124607901	Intermediate	FAM53B
Enh_chr10:124636600-124643821	Intermediate	FAM53B
Enh_chr10:124674411-124681601	Intermediate	FAM53B
Enh_chr10:124915351-124920981	Intermediate	FAM53B
Enh_chr10:12586200-12597651	Intermediate	OPTN
Enh_chr10:13104600-13108960	Intermediate	OPTN
Enh_chr10:13710400-13720840	Intermediate	FAM171A1
Enh_chr10:13710400-13720840	Intermediate	OPTN
Enh_chr10:13786270-13790200	Intermediate	OPTN
Enh_chr10:14183600-14186400	Intermediate	OPTN
Enh_chr10:14553391-14566941	Intermediate	OPTN
Enh_chr10:14598071-14604231	Intermediate	FAM171A1
Enh_chr10:14643800-14650701	Intermediate	FAM171A1
Enh_chr10:18418111-18419781	Intermediate	ARL5B
Enh_chr10:18418111-18419781	Intermediate	CACNB2
Enh_chr10:18582200-18583600	Intermediate	ARL5B
Enh_chr10:18626641-18628321	Intermediate	ARL5B
Enh_chr10:18626641-18628321	Intermediate	CACNB2
Enh_chr10:22609721-22616731	Intermediate	SPAG6
Enh_chr10:23372781-23378600	Intermediate	KIAA1217
Enh_chr10:23511831-23514831	Intermediate	KIAA1217
Enh_chr10:23641841-23645611	Intermediate	KIAA1217
Enh_chr10:24381000-24386400	Intermediate	KIAA1217
Enh_chr10:24896701-24906200	Intermediate	KIAA1217
Enh_chr10:26680631-26684371	Intermediate	PDSS1
Enh_chr10:26705601-26707521	Intermediate	PDSS1
Enh_chr10:26735581-26746331	Intermediate	MASTL
Enh_chr10:26735581-26746331	Intermediate	PDSS1
Enh_chr10:26735581-26746331	Intermediate	YME1L1
Enh_chr10:26853481-26860751	Intermediate	PDSS1
Enh_chr10:27318931-27321771	Intermediate	MASTL
Enh_chr10:27318931-27321771	Intermediate	YME1L1
Enh_chr10:28328331-28337541	Intermediate	MASTL
Enh_chr10:28328331-28337541	Intermediate	PDSS1
Enh_chr10:28328331-28337541	Intermediate	YME1L1
Enh_chr10:30415021-30421581	Intermediate	MAP3K8
Enh_chr10:30434381-30437171	Intermediate	MAP3K8
Enh_chr10:30445161-30447781	Intermediate	MAP3K8
Enh_chr10:30452351-30458081	Intermediate	MAP3K8
Enh_chr10:30459501-30460701	Intermediate	MAP3K8
Enh_chr10:30487471-30507771	Intermediate	MAP3K8
Enh_chr10:30522000-30533871	Intermediate	MAP3K8
Enh_chr10:30545101-30561271	Intermediate	MAP3K8
Enh_chr10:30704691-30707171	Intermediate	MAP3K8
Enh_chr10:3093918-3097878	Intermediate	KLF6
Enh_chr10:3468000-3469800	Intermediate	KLF6
Enh_chr10:3481958-3487728	Intermediate	AKR1C3
Enh_chr10:3481958-3487728	Intermediate	KLF6
Enh_chr10:35148492-35151632	Intermediate	CREM
Enh_chr10:35191200-35192400	Intermediate	CREM
Enh_chr10:35196142-35196892	Intermediate	CREM
Enh_chr10:35216600-35221800	Intermediate	CREM
Enh_chr10:35349200-35359000	Intermediate	CREM
Enh_chr10:35376842-35382902	Intermediate	CREM
Enh_chr10:3801928-3813808	Intermediate	AKR1C3
Enh_chr10:3801928-3813808	Intermediate	KLF6
Enh_chr10:3871128-3880148	Intermediate	AKR1C3
Enh_chr10:3871128-3880148	Intermediate	KLF6
Enh_chr10:3885400-3890200	Intermediate	KLF6
Enh_chr10:3900400-3905588	Intermediate	AKR1C3
Enh_chr10:3900400-3905588	Intermediate	KLF6
Enh_chr10:4126548-4134138	Intermediate	AKR1C3
Enh_chr10:4126548-4134138	Intermediate	KLF6
Enh_chr10:4332388-4334878	Intermediate	AKR1C3
Enh_chr10:4332388-4334878	Intermediate	KLF6
Enh_chr10:43360722-43363412	Intermediate	C10orf10
Enh_chr10:43416962-43422262	Intermediate	C10orf10
Enh_chr10:43416962-43422262	Intermediate	CXCL12
Enh_chr10:43451332-43457612	Intermediate	C10orf10
Enh_chr10:43451332-43457612	Intermediate	CXCL12
Enh_chr10:44945302-44954702	Intermediate	C10orf10
Enh_chr10:44973082-44976252	Intermediate	C10orf10
Enh_chr10:44973082-44976252	Intermediate	CXCL12
Enh_chr10:45057902-45060082	Intermediate	C10orf10
Enh_chr10:45351000-45356742	Intermediate	C10orf10
Enh_chr10:45374432-45382482	Intermediate	C10orf10
Enh_chr10:45415562-45424032	Intermediate	C10orf10
Enh_chr10:45415562-45424032	Intermediate	CXCL12
Enh_chr10:45465072-45476192	Intermediate	C10orf10
Enh_chr10:45576412-45583282	Intermediate	C10orf10
Enh_chr10:5233257-5235977	Intermediate	AKR1C3
Enh_chr10:5273627-5276627	Intermediate	AKR1C3
Enh_chr10:5290457-5292897	Intermediate	AKR1C3
Enh_chr10:5290457-5292897	Intermediate	IL15RA
Enh_chr10:5290457-5292897	Intermediate	IL2RA
Enh_chr10:5290457-5292897	Intermediate	PFKFB3
Enh_chr10:5290457-5292897	Intermediate	RBM17
Enh_chr10:5295327-5298677	Intermediate	AKR1C3
Enh_chr10:5317000-5318647	Intermediate	AKR1C3
Enh_chr10:5654200-5661037	Intermediate	AKR1C3
Enh_chr10:5654200-5661037	Intermediate	IL15RA
Enh_chr10:58280400-58283800	Intermediate	UBE2D1
Enh_chr10:5837657-5849687	Intermediate	AKR1C3
Enh_chr10:5837657-5849687	Intermediate	IL15RA
Enh_chr10:5837657-5849687	Intermediate	IL2RA
Enh_chr10:5837657-5849687	Intermediate	PFKFB3
Enh_chr10:5837657-5849687	Intermediate	RBM17
Enh_chr10:5850107-5854997	Intermediate	IL15RA
Enh_chr10:5850107-5854997	Intermediate	PFKFB3
Enh_chr10:5850107-5854997	Intermediate	RBM17
Enh_chr10:58592510-58593810	Intermediate	UBE2D1
Enh_chr10:59046800-59050000	Intermediate	UBE2D1
Enh_chr10:5940827-5947647	Intermediate	IL15RA
Enh_chr10:5940827-5947647	Intermediate	IL2RA
Enh_chr10:5974527-5977397	Intermediate	IL15RA
Enh_chr10:5974527-5977397	Intermediate	IL2RA
Enh_chr10:5974527-5977397	Intermediate	RBM17
Enh_chr10:59814800-59820672	Intermediate	CDK1
Enh_chr10:59827322-59836832	Intermediate	CDK1
Enh_chr10:59827322-59836832	Intermediate	UBE2D1
Enh_chr10:60236402-60237592	Intermediate	ARID5B
Enh_chr10:60236402-60237592	Intermediate	CDK1
Enh_chr10:60236402-60237592	Intermediate	UBE2D1
Enh_chr10:6067367-6074037	Intermediate	IL15RA
Enh_chr10:6067367-6074037	Intermediate	IL2RA
Enh_chr10:6067367-6074037	Intermediate	RBM17
Enh_chr10:61134782-61137782	Intermediate	ARID5B
Enh_chr10:61134782-61137782	Intermediate	CDK1
Enh_chr10:6120037-6127000	Intermediate	PFKFB3
Enh_chr10:6120037-6127000	Intermediate	RBM17
Enh_chr10:6127267-6132157	Intermediate	PFKFB3
Enh_chr10:6127267-6132157	Intermediate	RBM17
Enh_chr10:61384302-61392362	Intermediate	CDK1
Enh_chr10:6150600-6152200	Intermediate	AKR1C3
Enh_chr10:6150600-6152200	Intermediate	IL15RA
Enh_chr10:6150600-6152200	Intermediate	IL2RA
Enh_chr10:6150600-6152200	Intermediate	PFKFB3
Enh_chr10:6150600-6152200	Intermediate	RBM17
Enh_chr10:6168697-6174417	Intermediate	PFKFB3
Enh_chr10:6168697-6174417	Intermediate	RBM17
Enh_chr10:61761002-61765932	Intermediate	ARID5B
Enh_chr10:61761002-61765932	Intermediate	CDK1
Enh_chr10:61761002-61765932	Intermediate	EGR2
Enh_chr10:6182400-6197877	Intermediate	PFKFB3
Enh_chr10:6182400-6197877	Intermediate	RBM17
Enh_chr10:62000321-62003991	Intermediate	ARID5B
Enh_chr10:62000321-62003991	Intermediate	CDK1
Enh_chr10:62000321-62003991	Intermediate	EGR2
Enh_chr10:6266197-6277800	Intermediate	AKR1C3
Enh_chr10:6266197-6277800	Intermediate	IL15RA
Enh_chr10:6266197-6277800	Intermediate	IL2RA
Enh_chr10:6266197-6277800	Intermediate	PFKFB3
Enh_chr10:6266197-6277800	Intermediate	RBM17
Enh_chr10:62679200-62683400	Intermediate	EGR2
Enh_chr10:62850200-62855090	Intermediate	EGR2
Enh_chr10:6294000-6307227	Intermediate	PFKFB3
Enh_chr10:6294000-6307227	Intermediate	RBM17
Enh_chr10:63168600-63179000	Intermediate	EGR2
Enh_chr10:6345798-6352478	Intermediate	AKR1C3
Enh_chr10:6345798-6352478	Intermediate	IL15RA
Enh_chr10:6345798-6352478	Intermediate	IL2RA
Enh_chr10:6345798-6352478	Intermediate	PFKFB3
Enh_chr10:6345798-6352478	Intermediate	RBM17
Enh_chr10:63627070-63631780	Intermediate	ARID5B
Enh_chr10:63627070-63631780	Intermediate	EGR2
Enh_chr10:6380388-6388738	Intermediate	PFKFB3
Enh_chr10:6380388-6388738	Intermediate	RBM17
Enh_chr10:6470138-6478000	Intermediate	AKR1C3
Enh_chr10:6470138-6478000	Intermediate	IL15RA
Enh_chr10:6470138-6478000	Intermediate	IL2RA
Enh_chr10:6470138-6478000	Intermediate	PFKFB3
Enh_chr10:6470138-6478000	Intermediate	RBM17
Enh_chr10:6489148-6508600	Intermediate	RBM17
Enh_chr10:6535178-6546668	Intermediate	AKR1C3
Enh_chr10:6535178-6546668	Intermediate	IL15RA
Enh_chr10:6535178-6546668	Intermediate	IL2RA
Enh_chr10:6535178-6546668	Intermediate	PFKFB3
Enh_chr10:6535178-6546668	Intermediate	RBM17
Enh_chr10:69042614-69069954	Intermediate	COL13A1
Enh_chr10:69042614-69069954	Intermediate	DDX21
Enh_chr10:69042614-69069954	Intermediate	H2AFY2
Enh_chr10:69042614-69069954	Intermediate	LRRC20
Enh_chr10:69042614-69069954	Intermediate	PPA1
Enh_chr10:69042614-69069954	Intermediate	SAR1A
Enh_chr10:69042614-69069954	Intermediate	SRGN
Enh_chr10:69042614-69069954	Intermediate	TSPAN15
Enh_chr10:69072494-69076744	Intermediate	DDX21
Enh_chr10:69072494-69076744	Intermediate	SRGN
Enh_chr10:69097234-69103424	Intermediate	DDX21
Enh_chr10:69097234-69103424	Intermediate	SRGN
Enh_chr10:69124284-69129654	Intermediate	SRGN
Enh_chr10:69221600-69227204	Intermediate	DDX21
Enh_chr10:69221600-69227204	Intermediate	SRGN
Enh_chr10:69221600-69227204	Intermediate	TACR2
Enh_chr10:69221600-69227204	Intermediate	TSPAN15
Enh_chr10:6922578-6931288	Intermediate	AKR1C3
Enh_chr10:6922578-6931288	Intermediate	IL15RA
Enh_chr10:6922578-6931288	Intermediate	IL2RA
Enh_chr10:6922578-6931288	Intermediate	PFKFB3
Enh_chr10:6922578-6931288	Intermediate	RBM17
Enh_chr10:69227374-69231204	Intermediate	TACR2
Enh_chr10:69227374-69231204	Intermediate	TSPAN15
Enh_chr10:69319014-69325274	Intermediate	ADAMTS14
Enh_chr10:69319014-69325274	Intermediate	COL13A1
Enh_chr10:69319014-69325274	Intermediate	DDX21
Enh_chr10:69319014-69325274	Intermediate	H2AFY2
Enh_chr10:69319014-69325274	Intermediate	LRRC20
Enh_chr10:69319014-69325274	Intermediate	PALD1
Enh_chr10:69319014-69325274	Intermediate	PPA1
Enh_chr10:69319014-69325274	Intermediate	PRF1
Enh_chr10:69319014-69325274	Intermediate	SAR1A
Enh_chr10:69319014-69325274	Intermediate	SRGN
Enh_chr10:69319014-69325274	Intermediate	TSPAN15
Enh_chr10:69325704-69350974	Intermediate	COL13A1
Enh_chr10:69325704-69350974	Intermediate	DDX21
Enh_chr10:69325704-69350974	Intermediate	SRGN
Enh_chr10:69325704-69350974	Intermediate	TSPAN15
Enh_chr10:69449800-69454564	Intermediate	TACR2
Enh_chr10:69449800-69454564	Intermediate	TSPAN15
Enh_chr10:69454774-69467200	Intermediate	TACR2
Enh_chr10:69454774-69467200	Intermediate	TSPAN15
Enh_chr10:69950400-69956994	Intermediate	COL13A1
Enh_chr10:69950400-69956994	Intermediate	H2AFY2
Enh_chr10:70173600-70174600	Intermediate	LRRC20
Enh_chr10:70173600-70174600	Intermediate	PPA1
Enh_chr10:70173600-70174600	Intermediate	SAR1A
Enh_chr10:70189794-70195844	Intermediate	H2AFY2
Enh_chr10:70189794-70195844	Intermediate	LRRC20
Enh_chr10:70189794-70195844	Intermediate	PALD1
Enh_chr10:70189794-70195844	Intermediate	PPA1
Enh_chr10:70189794-70195844	Intermediate	SAR1A
Enh_chr10:70351344-70359800	Intermediate	ADAMTS14
Enh_chr10:70351344-70359800	Intermediate	LRRC20
Enh_chr10:70351344-70359800	Intermediate	PALD1
Enh_chr10:70351344-70359800	Intermediate	PPA1
Enh_chr10:70351344-70359800	Intermediate	PRF1
Enh_chr10:70351344-70359800	Intermediate	SAR1A
Enh_chr10:70351344-70359800	Intermediate	TSPAN15
Enh_chr10:70361200-70365034	Intermediate	LRRC20
Enh_chr10:70361200-70365034	Intermediate	PPA1
Enh_chr10:70487474-70498094	Intermediate	ADAMTS14
Enh_chr10:70487474-70498094	Intermediate	LRRC20
Enh_chr10:70487474-70498094	Intermediate	PALD1
Enh_chr10:70487474-70498094	Intermediate	PRF1
Enh_chr10:70558014-70564354	Intermediate	PRF1
Enh_chr10:70571114-70581674	Intermediate	ADAMTS14
Enh_chr10:70571114-70581674	Intermediate	PALD1
Enh_chr10:70571114-70581674	Intermediate	PRF1
Enh_chr10:70584800-70591800	Intermediate	PRF1
Enh_chr10:70592014-70595924	Intermediate	PRF1
Enh_chr10:70681074-70684314	Intermediate	ADAMTS14
Enh_chr10:70741164-70743544	Intermediate	ADAMTS14
Enh_chr10:70741164-70743544	Intermediate	PRF1
Enh_chr10:71243603-71245463	Intermediate	LRRC20
Enh_chr10:71243603-71245463	Intermediate	PRF1
Enh_chr10:71323053-71337933	Intermediate	PALD1
Enh_chr10:71323053-71337933	Intermediate	PRF1
Enh_chr10:71725600-71731983	Intermediate	ADAMTS14
Enh_chr10:71725600-71731983	Intermediate	PALD1
Enh_chr10:71725600-71731983	Intermediate	PRF1
Enh_chr10:71746200-71751200	Intermediate	ADAMTS14
Enh_chr10:71746200-71751200	Intermediate	DDIT4
Enh_chr10:71746200-71751200	Intermediate	LRRC20
Enh_chr10:71746200-71751200	Intermediate	PALD1
Enh_chr10:71746200-71751200	Intermediate	PRF1
Enh_chr10:71746200-71751200	Intermediate	SAR1A
Enh_chr10:7182958-7188618	Intermediate	IL15RA
Enh_chr10:7182958-7188618	Intermediate	IL2RA
Enh_chr10:7182958-7188618	Intermediate	PFKFB3
Enh_chr10:7182958-7188618	Intermediate	RBM17
Enh_chr10:71858600-71861803	Intermediate	PRF1
Enh_chr10:71887592-71890800	Intermediate	ADAMTS14
Enh_chr10:71887592-71890800	Intermediate	DDIT4
Enh_chr10:71887592-71890800	Intermediate	H2AFY2
Enh_chr10:71887592-71890800	Intermediate	LRRC20
Enh_chr10:71887592-71890800	Intermediate	PALD1
Enh_chr10:72243800-72265000	Intermediate	ADAMTS14
Enh_chr10:72243800-72265000	Intermediate	DDIT4
Enh_chr10:72304762-72312802	Intermediate	DDIT4
Enh_chr10:72313642-72325952	Intermediate	ADAMTS14
Enh_chr10:72313642-72325952	Intermediate	C10orf55
Enh_chr10:72313642-72325952	Intermediate	DDIT4
Enh_chr10:72313642-72325952	Intermediate	LRRC20
Enh_chr10:72313642-72325952	Intermediate	NDST2
Enh_chr10:72313642-72325952	Intermediate	PALD1
Enh_chr10:72313642-72325952	Intermediate	PLAU
Enh_chr10:72313642-72325952	Intermediate	PRF1
Enh_chr10:72313642-72325952	Intermediate	ZSWIM8-AS1
Enh_chr10:72326682-72337800	Intermediate	C10orf55
Enh_chr10:72326682-72337800	Intermediate	DDIT4
Enh_chr10:73624252-73627532	Intermediate	NDST2
Enh_chr10:73624252-73627532	Intermediate	PLAU
Enh_chr10:73624252-73627532	Intermediate	ZSWIM8-AS1
Enh_chr10:73757200-73764600	Intermediate	C10orf55
Enh_chr10:73757200-73764600	Intermediate	NDST2
Enh_chr10:73757200-73764600	Intermediate	PLAU
Enh_chr10:73757200-73764600	Intermediate	ZSWIM8-AS1
Enh_chr10:73879400-73880400	Intermediate	C10orf55
Enh_chr10:73879400-73880400	Intermediate	NDST2
Enh_chr10:73879400-73880400	Intermediate	PLAU
Enh_chr10:73879400-73880400	Intermediate	ZSWIM8-AS1
Enh_chr10:73888492-73890372	Intermediate	C10orf55
Enh_chr10:73888492-73890372	Intermediate	PLAU
Enh_chr10:73897612-73902800	Intermediate	C10orf55
Enh_chr10:73897612-73902800	Intermediate	PLAU
Enh_chr10:73931600-73934082	Intermediate	C10orf55
Enh_chr10:73931600-73934082	Intermediate	NDST2
Enh_chr10:73931600-73934082	Intermediate	PLAU
Enh_chr10:73931600-73934082	Intermediate	ZSWIM8-AS1
Enh_chr10:73965492-73970462	Intermediate	C10orf55
Enh_chr10:73965492-73970462	Intermediate	NDST2
Enh_chr10:73965492-73970462	Intermediate	PLAU
Enh_chr10:73978212-73981692	Intermediate	PLAU
Enh_chr10:77800282-77803172	Intermediate	DLG5
Enh_chr10:78751643-78766293	Intermediate	DLG5
Enh_chr10:78972293-78973923	Intermediate	ANXA11
Enh_chr10:78972293-78973923	Intermediate	DLG5
Enh_chr10:78972293-78973923	Intermediate	PPIF
Enh_chr10:78972293-78973923	Intermediate	SFTPD
Enh_chr10:79123923-79139673	Intermediate	ANXA11
Enh_chr10:79123923-79139673	Intermediate	DLG5
Enh_chr10:79123923-79139673	Intermediate	PPIF
Enh_chr10:79279613-79289773	Intermediate	ANXA11
Enh_chr10:79279613-79289773	Intermediate	DLG5
Enh_chr10:79279613-79289773	Intermediate	PPIF
Enh_chr10:79279613-79289773	Intermediate	SFTPD
Enh_chr10:79292600-79296463	Intermediate	ANXA11
Enh_chr10:79292600-79296463	Intermediate	DLG5
Enh_chr10:79292600-79296463	Intermediate	PPIF
Enh_chr10:79292600-79296463	Intermediate	SFTPD
Enh_chr10:79314200-79325113	Intermediate	ANXA11
Enh_chr10:79314200-79325113	Intermediate	DLG5
Enh_chr10:79314200-79325113	Intermediate	PPIF
Enh_chr10:79314200-79325113	Intermediate	SFTPD
Enh_chr10:79347744-79349664	Intermediate	PPIF
Enh_chr10:79355334-79356814	Intermediate	PPIF
Enh_chr10:80103494-80106154	Intermediate	ANXA11
Enh_chr10:80158024-80159094	Intermediate	ANXA11
Enh_chr10:80158024-80159094	Intermediate	SFTPD
Enh_chr10:80164144-80166884	Intermediate	ANXA11
Enh_chr10:80164144-80166884	Intermediate	SFTPD
Enh_chr10:80182754-80202714	Intermediate	ANXA11
Enh_chr10:80182754-80202714	Intermediate	PPIF
Enh_chr10:80182754-80202714	Intermediate	SFTPD
Enh_chr10:80454374-80469654	Intermediate	ANXA11
Enh_chr10:80454374-80469654	Intermediate	PPIF
Enh_chr10:80454374-80469654	Intermediate	SFTPD
Enh_chr10:80480864-80505800	Intermediate	ANXA11
Enh_chr10:80480864-80505800	Intermediate	SFTPD
Enh_chr10:850000-858400	Intermediate	GTPBP4
Enh_chr10:850000-858400	Intermediate	WDR37
Enh_chr10:86409800-86419200	Intermediate	LDB3
Enh_chr10:86876543-86878063	Intermediate	LDB3
Enh_chr10:87053403-87056693	Intermediate	LDB3
Enh_chr10:87541163-87550063	Intermediate	LDB3
Enh_chr10:87850200-87851400	Intermediate	PTEN
Enh_chr10:88026773-88029503	Intermediate	ACTA2-AS1
Enh_chr10:88026773-88029503	Intermediate	ANKRD22
Enh_chr10:88026773-88029503	Intermediate	PTEN
Enh_chr10:88026773-88029503	Intermediate	STAMBPL1
Enh_chr10:88088400-88096200	Intermediate	PTEN
Enh_chr10:88383183-88392863	Intermediate	ACTA2
Enh_chr10:88383183-88392863	Intermediate	ACTA2-AS1
Enh_chr10:88383183-88392863	Intermediate	ANKRD22
Enh_chr10:88383183-88392863	Intermediate	CH25H
Enh_chr10:88383183-88392863	Intermediate	FAS
Enh_chr10:88383183-88392863	Intermediate	IFIT1
Enh_chr10:88383183-88392863	Intermediate	IFIT2
Enh_chr10:88383183-88392863	Intermediate	IFIT3
Enh_chr10:88383183-88392863	Intermediate	IFIT5
Enh_chr10:88383183-88392863	Intermediate	LDB3
Enh_chr10:88383183-88392863	Intermediate	PTEN
Enh_chr10:88383183-88392863	Intermediate	STAMBPL1
Enh_chr10:88791600-88794400	Intermediate	ACTA2-AS1
Enh_chr10:88791600-88794400	Intermediate	ANKRD22
Enh_chr10:88791600-88794400	Intermediate	STAMBPL1
Enh_chr10:88823983-88829200	Intermediate	ACTA2-AS1
Enh_chr10:88823983-88829200	Intermediate	ANKRD22
Enh_chr10:88823983-88829200	Intermediate	CH25H
Enh_chr10:88823983-88829200	Intermediate	STAMBPL1
Enh_chr10:88847513-88852200	Intermediate	ACTA2-AS1
Enh_chr10:88847513-88852200	Intermediate	ANKRD22
Enh_chr10:88847513-88852200	Intermediate	STAMBPL1
Enh_chr10:88880643-88885453	Intermediate	ANKRD22
Enh_chr10:88880643-88885453	Intermediate	STAMBPL1
Enh_chr10:88901743-88903433	Intermediate	ACTA2
Enh_chr10:88901743-88903433	Intermediate	ACTA2-AS1
Enh_chr10:88901743-88903433	Intermediate	ANKRD22
Enh_chr10:88901743-88903433	Intermediate	CH25H
Enh_chr10:88901743-88903433	Intermediate	FAS
Enh_chr10:88901743-88903433	Intermediate	IFIT1
Enh_chr10:88901743-88903433	Intermediate	STAMBPL1
Enh_chr10:88944000-88947800	Intermediate	ACTA2-AS1
Enh_chr10:88974253-88976193	Intermediate	ACTA2
Enh_chr10:88974253-88976193	Intermediate	ACTA2-AS1
Enh_chr10:88974253-88976193	Intermediate	CH25H
Enh_chr10:88974253-88976193	Intermediate	FAS
Enh_chr10:88974253-88976193	Intermediate	STAMBPL1
Enh_chr10:88998413-89003023	Intermediate	ACTA2
Enh_chr10:88998413-89003023	Intermediate	ACTA2-AS1
Enh_chr10:88998413-89003023	Intermediate	CH25H
Enh_chr10:88998413-89003023	Intermediate	FAS
Enh_chr10:89090133-89093083	Intermediate	CH25H
Enh_chr10:89119503-89124773	Intermediate	ACTA2
Enh_chr10:89119503-89124773	Intermediate	ACTA2-AS1
Enh_chr10:89119503-89124773	Intermediate	ANKRD22
Enh_chr10:89119503-89124773	Intermediate	CH25H
Enh_chr10:89119503-89124773	Intermediate	FAS
Enh_chr10:89119503-89124773	Intermediate	IFIT1
Enh_chr10:89119503-89124773	Intermediate	IFIT2
Enh_chr10:89119503-89124773	Intermediate	IFIT3
Enh_chr10:89119503-89124773	Intermediate	IFIT5
Enh_chr10:89119503-89124773	Intermediate	STAMBPL1
Enh_chr10:89155243-89157863	Intermediate	CH25H
Enh_chr10:89228403-89247533	Intermediate	ACTA2
Enh_chr10:89228403-89247533	Intermediate	ACTA2-AS1
Enh_chr10:89228403-89247533	Intermediate	ANKRD22
Enh_chr10:89228403-89247533	Intermediate	CH25H
Enh_chr10:89228403-89247533	Intermediate	FAS
Enh_chr10:89228403-89247533	Intermediate	IFIT1
Enh_chr10:89228403-89247533	Intermediate	IFIT2
Enh_chr10:89228403-89247533	Intermediate	IFIT3
Enh_chr10:89228403-89247533	Intermediate	IFIT5
Enh_chr10:89228403-89247533	Intermediate	PCGF5
Enh_chr10:89228403-89247533	Intermediate	STAMBPL1
Enh_chr10:89295200-89297800	Intermediate	CH25H
Enh_chr10:89295200-89297800	Intermediate	IFIT1
Enh_chr10:89295200-89297800	Intermediate	IFIT2
Enh_chr10:89295200-89297800	Intermediate	IFIT3
Enh_chr10:89295200-89297800	Intermediate	IFIT5
Enh_chr10:89332623-89337413	Intermediate	ACTA2
Enh_chr10:89332623-89337413	Intermediate	ACTA2-AS1
Enh_chr10:89332623-89337413	Intermediate	ANKRD22
Enh_chr10:89332623-89337413	Intermediate	CH25H
Enh_chr10:89332623-89337413	Intermediate	FAS
Enh_chr10:89332623-89337413	Intermediate	IFIT1
Enh_chr10:89332623-89337413	Intermediate	IFIT2
Enh_chr10:89332623-89337413	Intermediate	IFIT3
Enh_chr10:89332623-89337413	Intermediate	IFIT5
Enh_chr10:89332623-89337413	Intermediate	STAMBPL1
Enh_chr10:89345123-89353200	Intermediate	IFIT1
Enh_chr10:89345123-89353200	Intermediate	IFIT2
Enh_chr10:89345123-89353200	Intermediate	IFIT3
Enh_chr10:89345123-89353200	Intermediate	IFIT5
Enh_chr10:89366200-89370200	Intermediate	IFIT1
Enh_chr10:89885553-89892723	Intermediate	ACTA2
Enh_chr10:89885553-89892723	Intermediate	ACTA2-AS1
Enh_chr10:89885553-89892723	Intermediate	ANKRD22
Enh_chr10:89885553-89892723	Intermediate	CH25H
Enh_chr10:89885553-89892723	Intermediate	FAS
Enh_chr10:89885553-89892723	Intermediate	IFIT1
Enh_chr10:89885553-89892723	Intermediate	IFIT2
Enh_chr10:89885553-89892723	Intermediate	IFIT3
Enh_chr10:89885553-89892723	Intermediate	IFIT5
Enh_chr10:89885553-89892723	Intermediate	PCGF5
Enh_chr10:89885553-89892723	Intermediate	STAMBPL1
Enh_chr10:93411063-93415553	Intermediate	MYOF
Enh_chr10:93426313-93429413	Intermediate	MYOF
Enh_chr10:93470013-93477373	Intermediate	MYOF
Enh_chr10:93477893-93483600	Intermediate	MYOF
Enh_chr10:95756713-95760903	Intermediate	BLNK
Enh_chr10:95756713-95760903	Intermediate	ENTPD1
Enh_chr10:95760953-95763813	Intermediate	ENTPD1
Enh_chr10:95788723-95797473	Intermediate	BLNK
Enh_chr10:95788723-95797473	Intermediate	ENTPD1
Enh_chr10:95828923-95839683	Intermediate	BLNK
Enh_chr10:95828923-95839683	Intermediate	ENTPD1
Enh_chr10:95908063-95908693	Intermediate	BLNK
Enh_chr10:95908063-95908693	Intermediate	ENTPD1
Enh_chr10:96242784-96245504	Intermediate	BLNK
Enh_chr10:96284963-96292223	Intermediate	ARHGAP19
Enh_chr10:96284963-96292223	Intermediate	BLNK
Enh_chr10:96642600-96662413	Intermediate	BLNK
Enh_chr10:96642600-96662413	Intermediate	PIK3AP1
Enh_chr10:96682783-96709563	Intermediate	PIK3AP1
Enh_chr10:96725600-96728200	Intermediate	PIK3AP1
Enh_chr10:96736633-96742933	Intermediate	PIK3AP1
Enh_chr10:97021000-97025800	Intermediate	ARHGAP19
Enh_chr10:97021000-97025800	Intermediate	AVPI1
Enh_chr10:97216283-97220763	Intermediate	ARHGAP19
Enh_chr10:97363903-97366600	Intermediate	ARHGAP19
Enh_chr10:97363903-97366600	Intermediate	RRP12
Enh_chr10:97399133-97400303	Intermediate	ARHGAP19
Enh_chr10:97399133-97400303	Intermediate	AVPI1
Enh_chr10:97399133-97400303	Intermediate	BLNK
Enh_chr10:97399133-97400303	Intermediate	MARVELD1
Enh_chr10:97399133-97400303	Intermediate	PI4K2A
Enh_chr10:97399133-97400303	Intermediate	PYROXD2
Enh_chr10:97399133-97400303	Intermediate	RRP12
Enh_chr10:97406000-97408200	Intermediate	ARHGAP19
Enh_chr10:97406000-97408200	Intermediate	RRP12
Enh_chr10:97411363-97416103	Intermediate	RRP12
Enh_chr10:97418000-97421600	Intermediate	ARHGAP19
Enh_chr10:97418000-97421600	Intermediate	MARVELD1
Enh_chr10:97418000-97421600	Intermediate	PI4K2A
Enh_chr10:97418000-97421600	Intermediate	RRP12
Enh_chr10:97426443-97430313	Intermediate	RRP12
Enh_chr10:97539303-97545363	Intermediate	ARHGAP19
Enh_chr10:97539303-97545363	Intermediate	AVPI1
Enh_chr10:97539303-97545363	Intermediate	BLNK
Enh_chr10:97539303-97545363	Intermediate	ENTPD1
Enh_chr10:97539303-97545363	Intermediate	MARVELD1
Enh_chr10:97539303-97545363	Intermediate	PI4K2A
Enh_chr10:97539303-97545363	Intermediate	PIK3AP1
Enh_chr10:97539303-97545363	Intermediate	PYROXD2
Enh_chr10:97539303-97545363	Intermediate	RRP12
Enh_chr10:97641183-97650933	Intermediate	AVPI1
Enh_chr10:97641183-97650933	Intermediate	MARVELD1
Enh_chr10:97641183-97650933	Intermediate	PI4K2A
Enh_chr10:97641183-97650933	Intermediate	RRP12
Enh_chr10:98312903-98318853	Intermediate	LOXL4
Enh_chr10:98312903-98318853	Intermediate	PYROXD2
Enh_chr10:98338863-98342433	Intermediate	LOXL4
Enh_chr10:98338863-98342433	Intermediate	PYROXD2
Enh_chr10:98348573-98350773	Intermediate	LOXL4
Enh_chr10:98348573-98350773	Intermediate	PYROXD2
Enh_chr10:99992683-99996053	Intermediate	COX15
Enh_chr11:102239039-102241400	Intermediate	BIRC2
Enh_chr11:102239039-102241400	Intermediate	BIRC3
Enh_chr11:102282329-102284859	Intermediate	BIRC2
Enh_chr11:102282329-102284859	Intermediate	BIRC3
Enh_chr11:102282329-102284859	Intermediate	MMP7
Enh_chr11:102303129-102304839	Intermediate	BIRC2
Enh_chr11:102303129-102304839	Intermediate	BIRC3
Enh_chr11:102303129-102304839	Intermediate	MMP7
Enh_chr11:102340999-102342200	Intermediate	BIRC2
Enh_chr11:102340999-102342200	Intermediate	BIRC3
Enh_chr11:102340999-102342200	Intermediate	MMP7
Enh_chr11:102359800-102362889	Intermediate	BIRC2
Enh_chr11:102359800-102362889	Intermediate	BIRC3
Enh_chr11:102359800-102362889	Intermediate	MMP7
Enh_chr11:102412579-102418659	Intermediate	MMP7
Enh_chr11:102425509-102432800	Intermediate	BIRC2
Enh_chr11:102425509-102432800	Intermediate	MMP7
Enh_chr11:102473400-102479809	Intermediate	BIRC2
Enh_chr11:102473400-102479809	Intermediate	BIRC3
Enh_chr11:102473400-102479809	Intermediate	MMP7
Enh_chr11:102530400-102532200	Intermediate	MMP7
Enh_chr11:102543600-102555600	Intermediate	BIRC2
Enh_chr11:102543600-102555600	Intermediate	BIRC3
Enh_chr11:102543600-102555600	Intermediate	MMP7
Enh_chr11:102587349-102594619	Intermediate	BIRC2
Enh_chr11:102587349-102594619	Intermediate	BIRC3
Enh_chr11:102587349-102594619	Intermediate	MMP7
Enh_chr11:102757199-102761039	Intermediate	BIRC2
Enh_chr11:102757199-102761039	Intermediate	BIRC3
Enh_chr11:102757199-102761039	Intermediate	MMP7
Enh_chr11:10280883-10294013	Intermediate	ADM
Enh_chr11:10297200-10300000	Intermediate	ADM
Enh_chr11:10313800-10321000	Intermediate	ADM
Enh_chr11:10325443-10330563	Intermediate	ADM
Enh_chr11:103902892-103905382	Intermediate	CARD16
Enh_chr11:103902892-103905382	Intermediate	CASP1
Enh_chr11:103902892-103905382	Intermediate	CASP12
Enh_chr11:103902892-103905382	Intermediate	CASP4
Enh_chr11:103902892-103905382	Intermediate	CASP5
Enh_chr11:104073272-104076822	Intermediate	CARD16
Enh_chr11:104073272-104076822	Intermediate	CASP12
Enh_chr11:104073272-104076822	Intermediate	CASP4
Enh_chr11:104073272-104076822	Intermediate	CASP5
Enh_chr11:10432933-10440033	Intermediate	ADM
Enh_chr11:104797963-104800823	Intermediate	CARD16
Enh_chr11:104797963-104800823	Intermediate	CASP1
Enh_chr11:104797963-104800823	Intermediate	CASP12
Enh_chr11:104797963-104800823	Intermediate	CASP4
Enh_chr11:104797963-104800823	Intermediate	CASP5
Enh_chr11:104833713-104839243	Intermediate	CASP12
Enh_chr11:104858313-104860233	Intermediate	CARD16
Enh_chr11:104858313-104860233	Intermediate	CASP1
Enh_chr11:104858313-104860233	Intermediate	CASP12
Enh_chr11:104858313-104860233	Intermediate	CASP4
Enh_chr11:104858313-104860233	Intermediate	CASP5
Enh_chr11:104879600-104882800	Intermediate	CASP12
Enh_chr11:104897400-104899200	Intermediate	CASP12
Enh_chr11:104907423-104908400	Intermediate	CASP12
Enh_chr11:104907423-104908400	Intermediate	CASP4
Enh_chr11:104907423-104908400	Intermediate	CASP5
Enh_chr11:104914693-104918103	Intermediate	CASP12
Enh_chr11:104933433-104936413	Intermediate	CASP12
Enh_chr11:104933433-104936413	Intermediate	CASP4
Enh_chr11:105022293-105024600	Intermediate	CASP1
Enh_chr11:105022293-105024600	Intermediate	CASP5
Enh_chr11:105055323-105055943	Intermediate	CARD16
Enh_chr11:105055323-105055943	Intermediate	CASP1
Enh_chr11:105055323-105055943	Intermediate	CASP5
Enh_chr11:105069373-105074723	Intermediate	CARD16
Enh_chr11:105187913-105192723	Intermediate	CARD16
Enh_chr11:105187913-105192723	Intermediate	CASP1
Enh_chr11:105187913-105192723	Intermediate	CASP12
Enh_chr11:105187913-105192723	Intermediate	CASP4
Enh_chr11:105187913-105192723	Intermediate	CASP5
Enh_chr11:105242553-105246743	Intermediate	CARD16
Enh_chr11:105242553-105246743	Intermediate	CASP1
Enh_chr11:105242553-105246743	Intermediate	CASP12
Enh_chr11:105242553-105246743	Intermediate	CASP4
Enh_chr11:105242553-105246743	Intermediate	CASP5
Enh_chr11:107040200-107044600	Intermediate	CARD16
Enh_chr11:107040200-107044600	Intermediate	KBTBD3
Enh_chr11:107040200-107044600	Intermediate	SLC35F2
Enh_chr11:107824344-107826200	Intermediate	SLC35F2
Enh_chr11:107839074-107843104	Intermediate	KBTBD3
Enh_chr11:107839074-107843104	Intermediate	KDELC2
Enh_chr11:107839074-107843104	Intermediate	SLC35F2
Enh_chr11:107928794-107930814	Intermediate	SLC35F2
Enh_chr11:107955664-107958684	Intermediate	SLC35F2
Enh_chr11:107986604-107989504	Intermediate	SLC35F2
Enh_chr11:108229323-108243943	Intermediate	KDELC2
Enh_chr11:108229323-108243943	Intermediate	SLC35F2
Enh_chr11:108495000-108498163	Intermediate	KDELC2
Enh_chr11:10930323-10932613	Intermediate	MICAL2
Enh_chr11:109945784-109947364	Intermediate	ARHGAP20
Enh_chr11:109945784-109947364	Intermediate	ZC3H12C
Enh_chr11:110067974-110079200	Intermediate	ARHGAP20
Enh_chr11:110067974-110079200	Intermediate	ZC3H12C
Enh_chr11:110327505-110330135	Intermediate	ARHGAP20
Enh_chr11:110345000-110351800	Intermediate	ARHGAP20
Enh_chr11:110345000-110351800	Intermediate	ZC3H12C
Enh_chr11:110371000-110375656	Intermediate	ARHGAP20
Enh_chr11:110371000-110375656	Intermediate	LAYN
Enh_chr11:110371000-110375656	Intermediate	ZC3H12C
Enh_chr11:110487426-110494676	Intermediate	ARHGAP20
Enh_chr11:110494836-110499396	Intermediate	ARHGAP20
Enh_chr11:110494836-110499396	Intermediate	LAYN
Enh_chr11:110494836-110499396	Intermediate	ZC3H12C
Enh_chr11:110796400-110802567	Intermediate	ARHGAP20
Enh_chr11:111374905-111379155	Intermediate	ARHGAP20
Enh_chr11:111436400-111437400	Intermediate	LAYN
Enh_chr11:111446000-111447000	Intermediate	ARHGAP20
Enh_chr11:111446000-111447000	Intermediate	LAYN
Enh_chr11:111844727-111849207	Intermediate	LAYN
Enh_chr11:111937556-111941336	Intermediate	IL18
Enh_chr11:112015400-112019800	Intermediate	IL18
Enh_chr11:112119337-112122527	Intermediate	IL18
Enh_chr11:112155667-112162377	Intermediate	IL18
Enh_chr11:112155667-112162377	Intermediate	LAYN
Enh_chr11:112177757-112180477	Intermediate	IL18
Enh_chr11:114156438-114175428	Intermediate	RBM7
Enh_chr11:115704062-115713142	Intermediate	RBM7
Enh_chr11:116849284-116857004	Intermediate	BACE1
Enh_chr11:116849284-116857004	Intermediate	SIK3
Enh_chr11:116978024-116991944	Intermediate	SIK3
Enh_chr11:117011124-117012414	Intermediate	SIK3
Enh_chr11:117056344-117066000	Intermediate	SIK3
Enh_chr11:117069254-117080000	Intermediate	SIK3
Enh_chr11:117184600-117191000	Intermediate	BACE1
Enh_chr11:117184600-117191000	Intermediate	SIK3
Enh_chr11:117184600-117191000	Intermediate	TAGLN
Enh_chr11:117312524-117316600	Intermediate	BACE1
Enh_chr11:117814215-117818815	Intermediate	BACE1
Enh_chr11:117814215-117818815	Intermediate	PHLDB1
Enh_chr11:117814215-117818815	Intermediate	SIK3
Enh_chr11:117814215-117818815	Intermediate	TAGLN
Enh_chr11:117814215-117818815	Intermediate	TMPRSS13
Enh_chr11:117906785-117908400	Intermediate	TMPRSS13
Enh_chr11:117927365-117938000	Intermediate	TMPRSS13
Enh_chr11:117941400-117955465	Intermediate	TMPRSS13
Enh_chr11:117956885-117962335	Intermediate	TMPRSS13
Enh_chr11:117967535-117976385	Intermediate	TMPRSS13
Enh_chr11:117978800-117981000	Intermediate	TMPRSS13
Enh_chr11:117986815-117988375	Intermediate	TMPRSS13
Enh_chr11:117989625-117993235	Intermediate	TMPRSS13
Enh_chr11:118001485-118017765	Intermediate	BACE1
Enh_chr11:118001485-118017765	Intermediate	CD3G
Enh_chr11:118001485-118017765	Intermediate	HMBS
Enh_chr11:118001485-118017765	Intermediate	HYOU1
Enh_chr11:118001485-118017765	Intermediate	PHLDB1
Enh_chr11:118001485-118017765	Intermediate	SIK3
Enh_chr11:118001485-118017765	Intermediate	TAGLN
Enh_chr11:118001485-118017765	Intermediate	TMPRSS13
Enh_chr11:118001485-118017765	Intermediate	USP2
Enh_chr11:118079015-118085435	Intermediate	TMPRSS13
Enh_chr11:118205995-118210235	Intermediate	PHLDB1
Enh_chr11:118237265-118247600	Intermediate	BACE1
Enh_chr11:118237265-118247600	Intermediate	CD3G
Enh_chr11:118237265-118247600	Intermediate	HYOU1
Enh_chr11:118237265-118247600	Intermediate	PHLDB1
Enh_chr11:118237265-118247600	Intermediate	USP2
Enh_chr11:118314485-118323955	Intermediate	CD3G
Enh_chr11:118314485-118323955	Intermediate	PHLDB1
Enh_chr11:118413935-118416845	Intermediate	CD3G
Enh_chr11:11842223-11847943	Intermediate	MICAL2
Enh_chr11:118512185-118515765	Intermediate	PHLDB1
Enh_chr11:118572555-118576565	Intermediate	PHLDB1
Enh_chr11:118593800-118596600	Intermediate	PHLDB1
Enh_chr11:118689600-118697800	Intermediate	PHLDB1
Enh_chr11:118698171-118707181	Intermediate	PHLDB1
Enh_chr11:118818171-118825241	Intermediate	PHLDB1
Enh_chr11:119206610-119211600	Intermediate	HMBS
Enh_chr11:119206610-119211600	Intermediate	HYOU1
Enh_chr11:119206610-119211600	Intermediate	USP2
Enh_chr11:119364000-119364600	Intermediate	USP2
Enh_chr11:119420000-119424000	Intermediate	USP2
Enh_chr11:119509000-119513800	Intermediate	USP2
Enh_chr11:119523550-119526630	Intermediate	USP2
Enh_chr11:12093633-12096253	Intermediate	MICAL2
Enh_chr11:12101783-12105800	Intermediate	MICAL2
Enh_chr11:12173000-12180303	Intermediate	MICAL2
Enh_chr11:12191803-12204043	Intermediate	MICAL2
Enh_chr11:12191803-12204043	Intermediate	MICALCL
Enh_chr11:12205953-12208013	Intermediate	MICAL2
Enh_chr11:12213683-12219713	Intermediate	MICAL2
Enh_chr11:122656212-122677572	Intermediate	UBASH3B
Enh_chr11:122689302-122702222	Intermediate	UBASH3B
Enh_chr11:122708482-122721002	Intermediate	HSPA8
Enh_chr11:122708482-122721002	Intermediate	UBASH3B
Enh_chr11:122721192-122729582	Intermediate	UBASH3B
Enh_chr11:122735962-122753052	Intermediate	UBASH3B
Enh_chr11:122838592-122853942	Intermediate	HSPA8
Enh_chr11:122838592-122853942	Intermediate	UBASH3B
Enh_chr11:123086022-123089200	Intermediate	HSPA8
Enh_chr11:123478000-123485400	Intermediate	HSPA8
Enh_chr11:125037000-125037400	Intermediate	SLC37A2
Enh_chr11:125063424-125076754	Intermediate	FEZ1
Enh_chr11:125063424-125076754	Intermediate	PUS3
Enh_chr11:125063424-125076754	Intermediate	SLC37A2
Enh_chr11:125079764-125080604	Intermediate	SLC37A2
Enh_chr11:125511400-125517800	Intermediate	FEZ1
Enh_chr11:125511400-125517800	Intermediate	PUS3
Enh_chr11:125511400-125517800	Intermediate	SLC37A2
Enh_chr11:126187400-126190600	Intermediate	PUS3
Enh_chr11:126316600-126320715	Intermediate	PUS3
Enh_chr11:128269855-128275455	Intermediate	KCNJ1
Enh_chr11:128295365-128313195	Intermediate	KCNJ1
Enh_chr11:128295365-128313195	Intermediate	TMEM45B
Enh_chr11:128569800-128576985	Intermediate	KCNJ1
Enh_chr11:128622600-128631475	Intermediate	KCNJ1
Enh_chr11:128904615-128905545	Intermediate	KCNJ1
Enh_chr11:129823685-129827515	Intermediate	KCNJ1
Enh_chr11:129823685-129827515	Intermediate	ST14
Enh_chr11:129823685-129827515	Intermediate	TMEM45B
Enh_chr11:129929415-129931015	Intermediate	ST14
Enh_chr11:129929415-129931015	Intermediate	TMEM45B
Enh_chr11:130049245-130053025	Intermediate	ST14
Enh_chr11:130049245-130053025	Intermediate	TMEM45B
Enh_chr11:130160065-130173255	Intermediate	ST14
Enh_chr11:1329600-1331930	Intermediate	TOLLIP
Enh_chr11:133267600-133271800	Intermediate	IGSF9B
Enh_chr11:1334810-1339570	Intermediate	TOLLIP
Enh_chr11:134032865-134037505	Intermediate	GLB1L3
Enh_chr11:134032865-134037505	Intermediate	IGSF9B
Enh_chr11:134274600-134277316	Intermediate	GLB1L3
Enh_chr11:134348326-134351846	Intermediate	GLB1L3
Enh_chr11:134348326-134351846	Intermediate	IGSF9B
Enh_chr11:134581826-134586506	Intermediate	GLB1L3
Enh_chr11:134581826-134586506	Intermediate	IGSF9B
Enh_chr11:13668803-13683773	Intermediate	RRAS2
Enh_chr11:13867973-13870923	Intermediate	CALCB
Enh_chr11:13867973-13870923	Intermediate	RRAS2
Enh_chr11:14335884-14338064	Intermediate	RRAS2
Enh_chr11:14338374-14341414	Intermediate	RRAS2
Enh_chr11:14380594-14382254	Intermediate	RRAS2
Enh_chr11:14392954-14394994	Intermediate	RRAS2
Enh_chr11:14539454-14546134	Intermediate	RRAS2
Enh_chr11:14576894-14581614	Intermediate	CALCB
Enh_chr11:14576894-14581614	Intermediate	INSC
Enh_chr11:14576894-14581614	Intermediate	RRAS2
Enh_chr11:14759414-14769874	Intermediate	CALCB
Enh_chr11:14759414-14769874	Intermediate	RRAS2
Enh_chr11:15112800-15115200	Intermediate	CALCB
Enh_chr11:15112800-15115200	Intermediate	INSC
Enh_chr11:18276343-18278663	Intermediate	HPS5
Enh_chr11:18276343-18278663	Intermediate	LDHA
Enh_chr11:18279200-18283633	Intermediate	HPS5
Enh_chr11:18310000-18316363	Intermediate	HPS5
Enh_chr11:18310000-18316363	Intermediate	LDHA
Enh_chr11:18310000-18316363	Intermediate	SPTY2D1
Enh_chr11:18382200-18387800	Intermediate	HPS5
Enh_chr11:18382200-18387800	Intermediate	LDHA
Enh_chr11:18382200-18387800	Intermediate	NAV2
Enh_chr11:18382200-18387800	Intermediate	SPTY2D1
Enh_chr11:18586303-18588603	Intermediate	SPTY2D1
Enh_chr11:18612493-18622600	Intermediate	SPTY2D1
Enh_chr11:18672083-18673643	Intermediate	SPTY2D1
Enh_chr11:18720533-18722600	Intermediate	NAV2
Enh_chr11:18720533-18722600	Intermediate	SPTY2D1
Enh_chr11:19441000-19443800	Intermediate	NAV2
Enh_chr11:19624794-19627014	Intermediate	NAV2
Enh_chr11:2532120-2537060	Intermediate	OSBPL5
Enh_chr11:2898400-2900400	Intermediate	OSBPL5
Enh_chr11:3012280-3015780	Intermediate	OSBPL5
Enh_chr11:3153030-3165210	Intermediate	OSBPL5
Enh_chr11:33177734-33181634	Intermediate	CSTF3
Enh_chr11:33193024-33200814	Intermediate	CSTF3
Enh_chr11:33207234-33215524	Intermediate	CSTF3
Enh_chr11:33207234-33215524	Intermediate	WT1
Enh_chr11:33346800-33348400	Intermediate	CSTF3
Enh_chr11:33731464-33733494	Intermediate	CSTF3
Enh_chr11:33888953-33891793	Intermediate	ABTB2
Enh_chr11:33888953-33891793	Intermediate	CAT
Enh_chr11:33888953-33891793	Intermediate	LMO2
Enh_chr11:33906353-33916503	Intermediate	LMO2
Enh_chr11:33928183-33938883	Intermediate	CAT
Enh_chr11:33928183-33938883	Intermediate	LMO2
Enh_chr11:33939400-33944200	Intermediate	LMO2
Enh_chr11:34052633-34058353	Intermediate	ABTB2
Enh_chr11:34052633-34058353	Intermediate	CAT
Enh_chr11:34052633-34058353	Intermediate	CD44
Enh_chr11:34052633-34058353	Intermediate	CSTF3
Enh_chr11:34052633-34058353	Intermediate	LMO2
Enh_chr11:34174200-34183200	Intermediate	ABTB2
Enh_chr11:34202800-34209283	Intermediate	ABTB2
Enh_chr11:34229373-34236600	Intermediate	ABTB2
Enh_chr11:34229373-34236600	Intermediate	CAT
Enh_chr11:34238400-34252993	Intermediate	ABTB2
Enh_chr11:34370833-34372553	Intermediate	ABTB2
Enh_chr11:34370833-34372553	Intermediate	CAT
Enh_chr11:34404200-34406853	Intermediate	CAT
Enh_chr11:34415743-34430093	Intermediate	ABTB2
Enh_chr11:34415743-34430093	Intermediate	CAT
Enh_chr11:34439083-34450983	Intermediate	CAT
Enh_chr11:35075933-35091443	Intermediate	ABTB2
Enh_chr11:35075933-35091443	Intermediate	CAT
Enh_chr11:35075933-35091443	Intermediate	CD44
Enh_chr11:35075933-35091443	Intermediate	COMMD9
Enh_chr11:35075933-35091443	Intermediate	CSTF3
Enh_chr11:35075933-35091443	Intermediate	LMO2
Enh_chr11:35075933-35091443	Intermediate	SLC1A2
Enh_chr11:35104553-35112603	Intermediate	CD44
Enh_chr11:3511000-3513600	Intermediate	OSBPL5
Enh_chr11:35125383-35127963	Intermediate	CD44
Enh_chr11:35223323-35229123	Intermediate	ABTB2
Enh_chr11:35223323-35229123	Intermediate	CAT
Enh_chr11:35223323-35229123	Intermediate	CD44
Enh_chr11:35223323-35229123	Intermediate	COMMD9
Enh_chr11:35223323-35229123	Intermediate	SLC1A2
Enh_chr11:35234853-35237493	Intermediate	CD44
Enh_chr11:35241193-35248953	Intermediate	ABTB2
Enh_chr11:35241193-35248953	Intermediate	CAT
Enh_chr11:35241193-35248953	Intermediate	CD44
Enh_chr11:35241193-35248953	Intermediate	COMMD9
Enh_chr11:35241193-35248953	Intermediate	LMO2
Enh_chr11:35306243-35315200	Intermediate	COMMD9
Enh_chr11:35329443-35333133	Intermediate	COMMD9
Enh_chr11:36149190-36150600	Intermediate	CAT
Enh_chr11:36149190-36150600	Intermediate	CD44
Enh_chr11:36149190-36150600	Intermediate	COMMD9
Enh_chr11:36149190-36150600	Intermediate	SLC1A2
Enh_chr11:36287390-36289360	Intermediate	COMMD9
Enh_chr11:36352410-36370170	Intermediate	COMMD9
Enh_chr11:36383990-36393270	Intermediate	COMMD9
Enh_chr11:36404930-36413850	Intermediate	COMMD9
Enh_chr11:36419300-36424090	Intermediate	COMMD9
Enh_chr11:36499400-36501200	Intermediate	COMMD9
Enh_chr11:3889540-3897600	Intermediate	TRIM21
Enh_chr11:4432650-4437950	Intermediate	TRIM21
Enh_chr11:4450360-4460760	Intermediate	TRIM21
Enh_chr11:44542340-44561400	Intermediate	CD82
Enh_chr11:44565740-44582530	Intermediate	CD82
Enh_chr11:44565740-44582530	Intermediate	DGKZ
Enh_chr11:44565740-44582530	Intermediate	TP53I11
Enh_chr11:44605430-44615270	Intermediate	CD82
Enh_chr11:44605430-44615270	Intermediate	TP53I11
Enh_chr11:44861000-44863519	Intermediate	CD82
Enh_chr11:4492600-4494200	Intermediate	TRIM21
Enh_chr11:45027869-45030329	Intermediate	TP53I11
Enh_chr11:45031599-45033619	Intermediate	TP53I11
Enh_chr11:45078609-45084439	Intermediate	CD82
Enh_chr11:45078609-45084439	Intermediate	TP53I11
Enh_chr11:45856089-45858729	Intermediate	AMBRA1
Enh_chr11:45856089-45858729	Intermediate	TP53I11
Enh_chr11:46317489-46320259	Intermediate	AMBRA1
Enh_chr11:46317489-46320259	Intermediate	DGKZ
Enh_chr11:46332600-46340270	Intermediate	AMBRA1
Enh_chr11:46332600-46340270	Intermediate	ARHGAP1
Enh_chr11:46332600-46340270	Intermediate	DGKZ
Enh_chr11:46332600-46340270	Intermediate	TP53I11
Enh_chr11:46412950-46416750	Intermediate	AMBRA1
Enh_chr11:46558960-46562840	Intermediate	AMBRA1
Enh_chr11:46558960-46562840	Intermediate	ARHGAP1
Enh_chr11:46602800-46605200	Intermediate	AMBRA1
Enh_chr11:47385039-47402099	Intermediate	AMBRA1
Enh_chr11:47385039-47402099	Intermediate	ARHGAP1
Enh_chr11:47385039-47402099	Intermediate	DGKZ
Enh_chr11:47385039-47402099	Intermediate	KBTBD4
Enh_chr11:47385039-47402099	Intermediate	MYBPC3
Enh_chr11:47385039-47402099	Intermediate	RAPSN
Enh_chr11:47504348-47523238	Intermediate	AMBRA1
Enh_chr11:47504348-47523238	Intermediate	ARHGAP1
Enh_chr11:47504348-47523238	Intermediate	KBTBD4
Enh_chr11:47504348-47523238	Intermediate	MYBPC3
Enh_chr11:47504348-47523238	Intermediate	RAPSN
Enh_chr11:47528988-47545848	Intermediate	KBTBD4
Enh_chr11:47591200-47592200	Intermediate	KBTBD4
Enh_chr11:47591200-47592200	Intermediate	RAPSN
Enh_chr11:47610638-47613548	Intermediate	KBTBD4
Enh_chr11:5279510-5281600	Intermediate	TRIM34
Enh_chr11:5279510-5281600	Intermediate	TRIM6
Enh_chr11:5682660-5684590	Intermediate	TRIM22
Enh_chr11:5682660-5684590	Intermediate	TRIM34
Enh_chr11:5682660-5684590	Intermediate	TRIM5
Enh_chr11:5682660-5684590	Intermediate	TRIM6
Enh_chr11:5690110-5696160	Intermediate	TRIM22
Enh_chr11:5690110-5696160	Intermediate	TRIM34
Enh_chr11:5690110-5696160	Intermediate	TRIM5
Enh_chr11:5690110-5696160	Intermediate	TRIM6
Enh_chr11:587460-589550	Intermediate	IRF7
Enh_chr11:587460-589550	Intermediate	RASSF7
Enh_chr11:59223017-59227687	Intermediate	PATL1
Enh_chr11:59266200-59277217	Intermediate	PATL1
Enh_chr11:59548717-59552647	Intermediate	MS4A7
Enh_chr11:59548717-59552647	Intermediate	PATL1
Enh_chr11:59555367-59561987	Intermediate	PATL1
Enh_chr11:59565357-59567107	Intermediate	PATL1
Enh_chr11:59764087-59773207	Intermediate	PATL1
Enh_chr11:60362417-60369000	Intermediate	MS4A7
Enh_chr11:60375600-60383127	Intermediate	MS4A7
Enh_chr11:60476007-60484600	Intermediate	MS4A7
Enh_chr11:60858600-60859200	Intermediate	CCDC86
Enh_chr11:60931400-60933538	Intermediate	SLC15A3
Enh_chr11:60931400-60933538	Intermediate	TMEM132A
Enh_chr11:60971400-60990048	Intermediate	CCDC86
Enh_chr11:60971400-60990048	Intermediate	MS4A7
Enh_chr11:60971400-60990048	Intermediate	SLC15A3
Enh_chr11:60971400-60990048	Intermediate	TMEM132A
Enh_chr11:61020378-61030568	Intermediate	SLC15A3
Enh_chr11:61020378-61030568	Intermediate	TMEM132A
Enh_chr11:61058648-61062928	Intermediate	SLC15A3
Enh_chr11:61090000-61095800	Intermediate	SLC15A3
Enh_chr11:61090000-61095800	Intermediate	TMEM132A
Enh_chr11:62022588-62027718	Intermediate	ASRGL1
Enh_chr11:62022588-62027718	Intermediate	CCDC86
Enh_chr11:62022588-62027718	Intermediate	FADS1
Enh_chr11:62022588-62027718	Intermediate	FADS2
Enh_chr11:62022588-62027718	Intermediate	MS4A7
Enh_chr11:62022588-62027718	Intermediate	SLC15A3
Enh_chr11:62538428-62546658	Intermediate	ASRGL1
Enh_chr11:62538428-62546658	Intermediate	B3GAT3
Enh_chr11:62549600-62562200	Intermediate	ASRGL1
Enh_chr11:62549600-62562200	Intermediate	B3GAT3
Enh_chr11:62549600-62562200	Intermediate	FADS1
Enh_chr11:62549600-62562200	Intermediate	FADS2
Enh_chr11:62549600-62562200	Intermediate	POLR2G
Enh_chr11:63534400-63539508	Intermediate	HRASLS2
Enh_chr11:63549498-63555000	Intermediate	HRASLS2
Enh_chr11:6356500-6358390	Intermediate	PRKCDBP
Enh_chr11:63570600-63575548	Intermediate	HRASLS2
Enh_chr11:63581298-63584158	Intermediate	HRASLS2
Enh_chr11:6411360-6418980	Intermediate	APBB1
Enh_chr11:6411360-6418980	Intermediate	TRIM3
Enh_chr11:64186368-64188028	Intermediate	STIP1
Enh_chr11:64360588-64361128	Intermediate	RPS6KA4
Enh_chr11:64497498-64505238	Intermediate	RPS6KA4
Enh_chr11:6468770-6470130	Intermediate	APBB1
Enh_chr11:6468770-6470130	Intermediate	TRIM3
Enh_chr11:64860338-64872228	Intermediate	BATF2
Enh_chr11:64860338-64872228	Intermediate	EHD1
Enh_chr11:64860338-64872228	Intermediate	SNX15
Enh_chr11:64885418-64886368	Intermediate	EHD1
Enh_chr11:64899400-64901400	Intermediate	EHD1
Enh_chr11:64995278-64999400	Intermediate	BATF2
Enh_chr11:64995278-64999400	Intermediate	SNX15
Enh_chr11:65027638-65030228	Intermediate	SNX15
Enh_chr11:65279000-65280989	Intermediate	CDC42EP2
Enh_chr11:65289869-65294149	Intermediate	CDC42EP2
Enh_chr11:65329600-65330200	Intermediate	CDC42EP2
Enh_chr11:65361619-65364209	Intermediate	TIGD3
Enh_chr11:65370439-65372229	Intermediate	TIGD3
Enh_chr11:65426529-65433449	Intermediate	CDC42EP2
Enh_chr11:65426529-65433449	Intermediate	TIGD3
Enh_chr11:65475789-65479949	Intermediate	CDC42EP2
Enh_chr11:65475789-65479949	Intermediate	TIGD3
Enh_chr11:65540619-65540869	Intermediate	CDC42EP2
Enh_chr11:65540619-65540869	Intermediate	RELA
Enh_chr11:65540619-65540869	Intermediate	TIGD3
Enh_chr11:65586299-65589749	Intermediate	RELA
Enh_chr11:65791000-65792600	Intermediate	OVOL1
Enh_chr11:65813669-65815559	Intermediate	OVOL1
Enh_chr11:65813669-65815559	Intermediate	RELA
Enh_chr11:65898089-65900239	Intermediate	DRAP1
Enh_chr11:65898089-65900239	Intermediate	FIBP
Enh_chr11:65898089-65900239	Intermediate	FOSL1
Enh_chr11:65908800-65914000	Intermediate	FOSL1
Enh_chr11:65924600-65930109	Intermediate	DRAP1
Enh_chr11:65924600-65930109	Intermediate	FIBP
Enh_chr11:65924600-65930109	Intermediate	FOSL1
Enh_chr11:65941200-65942000	Intermediate	DRAP1
Enh_chr11:65941200-65942000	Intermediate	FIBP
Enh_chr11:65941200-65942000	Intermediate	FOSL1
Enh_chr11:6634309-6637409	Intermediate	APBB1
Enh_chr11:6634309-6637409	Intermediate	MRPL17
Enh_chr11:6634309-6637409	Intermediate	TRIM3
Enh_chr11:6634309-6637409	Intermediate	TRIM34
Enh_chr11:6666400-6668600	Intermediate	MRPL17
Enh_chr11:67262400-67263600	Intermediate	SSH3
Enh_chr11:67266809-67277269	Intermediate	AIP
Enh_chr11:67266809-67277269	Intermediate	SSH3
Enh_chr11:67266809-67277269	Intermediate	TBC1D10C
Enh_chr11:67266809-67277269	Intermediate	TMEM134
Enh_chr11:67292179-67294859	Intermediate	SSH3
Enh_chr11:67421219-67423369	Intermediate	AIP
Enh_chr11:67421219-67423369	Intermediate	TBC1D10C
Enh_chr11:67421219-67423369	Intermediate	TMEM134
Enh_chr11:67458600-67462000	Intermediate	AIP
Enh_chr11:67458600-67462000	Intermediate	TBC1D10C
Enh_chr11:67458600-67462000	Intermediate	TMEM134
Enh_chr11:67464699-67464799	Intermediate	AIP
Enh_chr11:67464699-67464799	Intermediate	TBC1D10C
Enh_chr11:67464699-67464799	Intermediate	TMEM134
Enh_chr11:67483259-67485249	Intermediate	AIP
Enh_chr11:67483259-67485249	Intermediate	TBC1D10C
Enh_chr11:67483259-67485249	Intermediate	TMEM134
Enh_chr11:67996789-67997669	Intermediate	UNC93B1
Enh_chr11:68008400-68015290	Intermediate	UNC93B1
Enh_chr11:71417800-71422200	Intermediate	DHCR7
Enh_chr11:71425400-71427000	Intermediate	DHCR7
Enh_chr11:72065034-72074000	Intermediate	DHCR7
Enh_chr11:72065034-72074000	Intermediate	LAMTOR1
Enh_chr11:72065034-72074000	Intermediate	LRTOMT
Enh_chr11:72065034-72074000	Intermediate	P2RY2
Enh_chr11:72099254-72103184	Intermediate	LAMTOR1
Enh_chr11:72099254-72103184	Intermediate	LRTOMT
Enh_chr11:726480-726610	Intermediate	IRF7
Enh_chr11:726480-726610	Intermediate	RASSF7
Enh_chr11:72732595-72748235	Intermediate	P2RY2
Enh_chr11:72732595-72748235	Intermediate	P2RY6
Enh_chr11:72804645-72809800	Intermediate	P2RY2
Enh_chr11:72804645-72809800	Intermediate	P2RY6
Enh_chr11:73150085-73161135	Intermediate	P2RY2
Enh_chr11:73150085-73161135	Intermediate	P2RY6
Enh_chr11:73268400-73276205	Intermediate	P2RY2
Enh_chr11:73268400-73276205	Intermediate	P2RY6
Enh_chr11:73778605-73780405	Intermediate	KCNE3
Enh_chr11:73778605-73780405	Intermediate	P2RY6
Enh_chr11:73992835-74000275	Intermediate	DGAT2
Enh_chr11:73992835-74000275	Intermediate	P2RY6
Enh_chr11:74016835-74028285	Intermediate	KCNE3
Enh_chr11:74462105-74467395	Intermediate	KCNE3
Enh_chr11:747580-752180	Intermediate	IRF7
Enh_chr11:747580-752180	Intermediate	RASSF7
Enh_chr11:747580-752180	Intermediate	TSPAN4
Enh_chr11:75172575-75188135	Intermediate	DGAT2
Enh_chr11:75340186-75351586	Intermediate	DGAT2
Enh_chr11:75340186-75351586	Intermediate	KCNE3
Enh_chr11:75340186-75351586	Intermediate	LRRC32
Enh_chr11:75535775-75539000	Intermediate	DGAT2
Enh_chr11:75575435-75577255	Intermediate	DGAT2
Enh_chr11:7575200-7581629	Intermediate	CYB5R2
Enh_chr11:75766000-75780265	Intermediate	DGAT2
Enh_chr11:76635586-76640696	Intermediate	LRRC32
Enh_chr11:76685226-76689026	Intermediate	LRRC32
Enh_chr11:76801996-76805606	Intermediate	ACER3
Enh_chr11:76823236-76826476	Intermediate	ACER3
Enh_chr11:76855400-76858800	Intermediate	ACER3
Enh_chr11:76882816-76886616	Intermediate	ACER3
Enh_chr11:77046000-77048023	Intermediate	ACER3
Enh_chr11:78285774-78294354	Intermediate	KCTD21-AS1
Enh_chr11:78308164-78317044	Intermediate	KCTD21-AS1
Enh_chr11:78346884-78357014	Intermediate	KCTD21-AS1
Enh_chr11:78423400-78430600	Intermediate	KCTD21-AS1
Enh_chr11:78462600-78467400	Intermediate	KCTD21-AS1
Enh_chr11:8201023-8209483	Intermediate	CYB5R2
Enh_chr11:8201023-8209483	Intermediate	DENND5A
Enh_chr11:8201023-8209483	Intermediate	NRIP3
Enh_chr11:8201023-8209483	Intermediate	SCUBE2
Enh_chr11:82955038-82965158	Intermediate	ANKRD42
Enh_chr11:82968598-82973058	Intermediate	ANKRD42
Enh_chr11:83166400-83176228	Intermediate	ANKRD42
Enh_chr11:834590-835730	Intermediate	TSPAN4
Enh_chr11:852340-861260	Intermediate	TSPAN4
Enh_chr11:85749047-85757617	Intermediate	TMEM126B
Enh_chr11:86058288-86068648	Intermediate	TMEM126B
Enh_chr11:86210200-86221600	Intermediate	TMEM126B
Enh_chr11:86739188-86745478	Intermediate	RAB38
Enh_chr11:86739188-86745478	Intermediate	TMEM126B
Enh_chr11:87368248-87371298	Intermediate	RAB38
Enh_chr11:88177800-88181000	Intermediate	RAB38
Enh_chr11:88266400-88268062	Intermediate	RAB38
Enh_chr11:88300792-88304042	Intermediate	RAB38
Enh_chr11:88352592-88358912	Intermediate	RAB38
Enh_chr11:88401252-88406392	Intermediate	RAB38
Enh_chr11:88412952-88416912	Intermediate	RAB38
Enh_chr11:88432302-88438522	Intermediate	RAB38
Enh_chr11:8996153-9004600	Intermediate	NRIP3
Enh_chr11:8996153-9004600	Intermediate	SCUBE2
Enh_chr11:9206600-9216600	Intermediate	DENND5A
Enh_chr11:9245723-9255083	Intermediate	DENND5A
Enh_chr11:9279323-9281600	Intermediate	DENND5A
Enh_chr11:93520444-93534044	Intermediate	PANX1
Enh_chr11:93520444-93534044	Intermediate	SMCO4
Enh_chr11:93520444-93534044	Intermediate	VSTM5
Enh_chr11:93534464-93543274	Intermediate	PANX1
Enh_chr11:93534464-93543274	Intermediate	SMCO4
Enh_chr11:93534464-93543274	Intermediate	VSTM5
Enh_chr11:9362413-9366073	Intermediate	ADM
Enh_chr11:9362413-9366073	Intermediate	DENND5A
Enh_chr11:9362413-9366073	Intermediate	NRIP3
Enh_chr11:9362413-9366073	Intermediate	SCUBE2
Enh_chr11:94129494-94137654	Intermediate	ENDOD1
Enh_chr11:94129494-94137654	Intermediate	PANX1
Enh_chr11:94129494-94137654	Intermediate	SMCO4
Enh_chr11:94129494-94137654	Intermediate	VSTM5
Enh_chr11:94139864-94144924	Intermediate	PANX1
Enh_chr11:94147200-94153484	Intermediate	PANX1
Enh_chr11:94555400-94559400	Intermediate	PIWIL4
Enh_chr11:94572934-94576844	Intermediate	ENDOD1
Enh_chr11:94572934-94576844	Intermediate	PANX1
Enh_chr11:94572934-94576844	Intermediate	PIWIL4
Enh_chr11:94572934-94576844	Intermediate	SMCO4
Enh_chr11:94572934-94576844	Intermediate	VSTM5
Enh_chr11:94601200-94605200	Intermediate	PANX1
Enh_chr11:94601200-94605200	Intermediate	PIWIL4
Enh_chr11:95083600-95086400	Intermediate	ENDOD1
Enh_chr11:95095026-95097756	Intermediate	ENDOD1
Enh_chr11:95151746-95155316	Intermediate	ENDOD1
Enh_chr11:95151746-95155316	Intermediate	PANX1
Enh_chr11:95151746-95155316	Intermediate	VSTM5
Enh_chr11:95247176-95257916	Intermediate	ENDOD1
Enh_chr11:95247176-95257916	Intermediate	PANX1
Enh_chr11:95247176-95257916	Intermediate	SMCO4
Enh_chr11:95696346-95707000	Intermediate	ENDOD1
Enh_chr11:95696346-95707000	Intermediate	PANX1
Enh_chr11:95710800-95720886	Intermediate	ENDOD1
Enh_chr11:95710800-95720886	Intermediate	MAML2
Enh_chr11:95710800-95720886	Intermediate	PANX1
Enh_chr11:96150800-96159000	Intermediate	ENDOD1
Enh_chr11:96150800-96159000	Intermediate	MAML2
Enh_chr11:96150800-96159000	Intermediate	PIWIL4
Enh_chr11:96183400-96192446	Intermediate	MAML2
Enh_chr11:96193400-96201636	Intermediate	MAML2
Enh_chr11:96224056-96233986	Intermediate	MAML2
Enh_chr11:96252136-96269800	Intermediate	MAML2
Enh_chr11:96298800-96301596	Intermediate	MAML2
Enh_chr11:96312176-96322606	Intermediate	MAML2
Enh_chr11:96327886-96336436	Intermediate	MAML2
Enh_chr11:9686363-9694143	Intermediate	ADM
Enh_chr11:9686363-9694143	Intermediate	DENND5A
Enh_chr12:100140942-100142582	Intermediate	UHRF1BP1L
Enh_chr12:100140942-100142582	Intermediate	UTP20
Enh_chr12:100573782-100580792	Intermediate	UHRF1BP1L
Enh_chr12:100573782-100580792	Intermediate	UTP20
Enh_chr12:101614522-101617192	Intermediate	IGF1
Enh_chr12:101614522-101617192	Intermediate	UTP20
Enh_chr12:101670400-101673252	Intermediate	UTP20
Enh_chr12:101761762-101764192	Intermediate	DRAM1
Enh_chr12:101761762-101764192	Intermediate	UTP20
Enh_chr12:101771162-101780142	Intermediate	DRAM1
Enh_chr12:101837600-101840400	Intermediate	DRAM1
Enh_chr12:101853772-101863232	Intermediate	DRAM1
Enh_chr12:101853772-101863232	Intermediate	IGF1
Enh_chr12:101853772-101863232	Intermediate	UTP20
Enh_chr12:101863782-101867172	Intermediate	DRAM1
Enh_chr12:101883502-101895262	Intermediate	DRAM1
Enh_chr12:101899200-101904462	Intermediate	DRAM1
Enh_chr12:101924212-101929112	Intermediate	DRAM1
Enh_chr12:101924212-101929112	Intermediate	IGF1
Enh_chr12:101924212-101929112	Intermediate	UTP20
Enh_chr12:102009472-102012200	Intermediate	DRAM1
Enh_chr12:102009472-102012200	Intermediate	IGF1
Enh_chr12:102009472-102012200	Intermediate	UTP20
Enh_chr12:10364031-10367281	Intermediate	MAGOHB
Enh_chr12:10391000-10396400	Intermediate	CLEC12A
Enh_chr12:10391000-10396400	Intermediate	MAGOHB
Enh_chr12:10391000-10396400	Intermediate	OLR1
Enh_chr12:104173162-104178642	Intermediate	EID3
Enh_chr12:104476222-104502032	Intermediate	CKAP4
Enh_chr12:104563462-104572002	Intermediate	EID3
Enh_chr12:104563462-104572002	Intermediate	SLC41A2
Enh_chr12:104636122-104646502	Intermediate	EID3
Enh_chr12:104667282-104674600	Intermediate	CKAP4
Enh_chr12:104667282-104674600	Intermediate	EID3
Enh_chr12:104667282-104674600	Intermediate	NUAK1
Enh_chr12:104667282-104674600	Intermediate	SLC41A2
Enh_chr12:104718182-104724082	Intermediate	EID3
Enh_chr12:104928000-104938802	Intermediate	SLC41A2
Enh_chr12:10553600-10560200	Intermediate	BCL2L14
Enh_chr12:10553600-10560200	Intermediate	CLEC12A
Enh_chr12:10553600-10560200	Intermediate	MAGOHB
Enh_chr12:10553600-10560200	Intermediate	OLR1
Enh_chr12:106287522-106290232	Intermediate	CKAP4
Enh_chr12:10671381-10675600	Intermediate	MAGOHB
Enh_chr12:10715201-10715691	Intermediate	MAGOHB
Enh_chr12:107320073-107325653	Intermediate	CKAP4
Enh_chr12:107776773-107785200	Intermediate	FICD
Enh_chr12:107776773-107785200	Intermediate	NUAK1
Enh_chr12:108295363-108319283	Intermediate	FICD
Enh_chr12:108295363-108319283	Intermediate	USP30-AS1
Enh_chr12:108658924-108669200	Intermediate	CORO1C
Enh_chr12:108658924-108669200	Intermediate	USP30-AS1
Enh_chr12:108694824-108704200	Intermediate	CORO1C
Enh_chr12:108742724-108747714	Intermediate	CORO1C
Enh_chr12:108818314-108823254	Intermediate	CORO1C
Enh_chr12:108818314-108823254	Intermediate	FICD
Enh_chr12:108818314-108823254	Intermediate	USP30-AS1
Enh_chr12:108836104-108849800	Intermediate	CORO1C
Enh_chr12:108836104-108849800	Intermediate	FICD
Enh_chr12:108836104-108849800	Intermediate	USP30-AS1
Enh_chr12:109061600-109063200	Intermediate	USP30-AS1
Enh_chr12:110012135-110013115	Intermediate	FAM216A
Enh_chr12:110453600-110462200	Intermediate	FAM216A
Enh_chr12:110453600-110462200	Intermediate	HVCN1
Enh_chr12:110453600-110462200	Intermediate	TCTN1
Enh_chr12:110588600-110592645	Intermediate	FAM216A
Enh_chr12:110588600-110592645	Intermediate	HVCN1
Enh_chr12:110588600-110592645	Intermediate	TCTN1
Enh_chr12:110605045-110606795	Intermediate	FAM216A
Enh_chr12:110605045-110606795	Intermediate	HVCN1
Enh_chr12:110605045-110606795	Intermediate	TCTN1
Enh_chr12:110618295-110619835	Intermediate	HVCN1
Enh_chr12:110618295-110619835	Intermediate	TCTN1
Enh_chr12:110619955-110629400	Intermediate	HVCN1
Enh_chr12:110619955-110629400	Intermediate	TCTN1
Enh_chr12:110632200-110644400	Intermediate	HVCN1
Enh_chr12:110632200-110644400	Intermediate	TCTN1
Enh_chr12:110661445-110665165	Intermediate	FAM216A
Enh_chr12:110661445-110665165	Intermediate	HVCN1
Enh_chr12:110661445-110665165	Intermediate	TCTN1
Enh_chr12:110665245-110683215	Intermediate	FAM216A
Enh_chr12:110665245-110683215	Intermediate	HVCN1
Enh_chr12:110665245-110683215	Intermediate	TCTN1
Enh_chr12:110716800-110719600	Intermediate	HVCN1
Enh_chr12:111396286-111398246	Intermediate	ALDH2
Enh_chr12:111423746-111429866	Intermediate	HVCN1
Enh_chr12:111423746-111429866	Intermediate	NAA25
Enh_chr12:111435026-111446746	Intermediate	ALDH2
Enh_chr12:111435026-111446746	Intermediate	HVCN1
Enh_chr12:111435026-111446746	Intermediate	NAA25
Enh_chr12:111435026-111446746	Intermediate	TCTN1
Enh_chr12:111757000-111780956	Intermediate	ALDH2
Enh_chr12:111990400-112003376	Intermediate	ALDH2
Enh_chr12:111990400-112003376	Intermediate	NAA25
Enh_chr12:111990400-112003376	Intermediate	TRAFD1
Enh_chr12:112094400-112098966	Intermediate	NAA25
Enh_chr12:112094400-112098966	Intermediate	TRAFD1
Enh_chr12:112105106-112108706	Intermediate	NAA25
Enh_chr12:112105106-112108706	Intermediate	TRAFD1
Enh_chr12:112116200-112117400	Intermediate	NAA25
Enh_chr12:112116200-112117400	Intermediate	TRAFD1
Enh_chr12:112130566-112133886	Intermediate	NAA25
Enh_chr12:112130566-112133886	Intermediate	TRAFD1
Enh_chr12:112919965-112929400	Intermediate	OAS1
Enh_chr12:112919965-112929400	Intermediate	OAS3
Enh_chr12:113081200-113090800	Intermediate	OAS1
Enh_chr12:113081200-113090800	Intermediate	OAS2
Enh_chr12:113081200-113090800	Intermediate	OAS3
Enh_chr12:113081200-113090800	Intermediate	SDSL
Enh_chr12:113199365-113218600	Intermediate	NAA25
Enh_chr12:113199365-113218600	Intermediate	OAS1
Enh_chr12:113199365-113218600	Intermediate	OAS2
Enh_chr12:113199365-113218600	Intermediate	OAS3
Enh_chr12:113199365-113218600	Intermediate	RPH3A
Enh_chr12:113199365-113218600	Intermediate	SDSL
Enh_chr12:113199365-113218600	Intermediate	TRAFD1
Enh_chr12:113444845-113446325	Intermediate	SDSL
Enh_chr12:11542000-11548000	Intermediate	BCL2L14
Enh_chr12:11542000-11548000	Intermediate	ETV6
Enh_chr12:11542000-11548000	Intermediate	MANSC1
Enh_chr12:11573400-11582400	Intermediate	BCL2L14
Enh_chr12:11573400-11582400	Intermediate	ETV6
Enh_chr12:11573400-11582400	Intermediate	MANSC1
Enh_chr12:116590895-116596365	Intermediate	TESC
Enh_chr12:116657925-116664305	Intermediate	TESC
Enh_chr12:116816925-116821755	Intermediate	TESC
Enh_chr12:116918400-116927925	Intermediate	TESC
Enh_chr12:11696600-11734086	Intermediate	BCL2L14
Enh_chr12:11696600-11734086	Intermediate	EMP1
Enh_chr12:11696600-11734086	Intermediate	ETV6
Enh_chr12:11696600-11734086	Intermediate	MAGOHB
Enh_chr12:11696600-11734086	Intermediate	MANSC1
Enh_chr12:117041985-117046555	Intermediate	TESC
Enh_chr12:117051200-117054355	Intermediate	TESC
Enh_chr12:117056885-117072235	Intermediate	TESC
Enh_chr12:117105200-117107000	Intermediate	TESC
Enh_chr12:117133225-117134825	Intermediate	TESC
Enh_chr12:11734586-11752446	Intermediate	BCL2L14
Enh_chr12:11734586-11752446	Intermediate	ETV6
Enh_chr12:11734586-11752446	Intermediate	MANSC1
Enh_chr12:11796396-11816386	Intermediate	BCL2L14
Enh_chr12:11796396-11816386	Intermediate	ETV6
Enh_chr12:11796396-11816386	Intermediate	MANSC1
Enh_chr12:118324085-118340600	Intermediate	TESC
Enh_chr12:118352595-118366275	Intermediate	TESC
Enh_chr12:11853566-11858966	Intermediate	BCL2L14
Enh_chr12:11853566-11858966	Intermediate	ETV6
Enh_chr12:11853566-11858966	Intermediate	MANSC1
Enh_chr12:120010336-120016596	Intermediate	SIRT4
Enh_chr12:12006000-12018676	Intermediate	BCL2L14
Enh_chr12:12006000-12018676	Intermediate	CDKN1B
Enh_chr12:12006000-12018676	Intermediate	ETV6
Enh_chr12:12006000-12018676	Intermediate	MANSC1
Enh_chr12:12021600-12026600	Intermediate	BCL2L14
Enh_chr12:120227487-120236587	Intermediate	SIRT4
Enh_chr12:120246737-120254400	Intermediate	SIRT4
Enh_chr12:12031600-12037600	Intermediate	BCL2L14
Enh_chr12:12031600-12037600	Intermediate	MANSC1
Enh_chr12:120316567-120318567	Intermediate	SIRT4
Enh_chr12:1204504-1206064	Intermediate	WNT5B
Enh_chr12:12071656-12072906	Intermediate	BCL2L14
Enh_chr12:120958400-120964097	Intermediate	OASL
Enh_chr12:120958400-120964097	Intermediate	P2RX7
Enh_chr12:120958400-120964097	Intermediate	UNC119B
Enh_chr12:121124200-121125200	Intermediate	P2RX7
Enh_chr12:121127800-121130600	Intermediate	OASL
Enh_chr12:121127800-121130600	Intermediate	P2RX4
Enh_chr12:121127800-121130600	Intermediate	P2RX7
Enh_chr12:121173397-121177400	Intermediate	P2RX4
Enh_chr12:121173397-121177400	Intermediate	P2RX7
Enh_chr12:121187847-121193937	Intermediate	P2RX4
Enh_chr12:121187847-121193937	Intermediate	P2RX7
Enh_chr12:121195567-121198800	Intermediate	P2RX4
Enh_chr12:121195567-121198800	Intermediate	P2RX7
Enh_chr12:121210297-121218200	Intermediate	OASL
Enh_chr12:121210297-121218200	Intermediate	P2RX4
Enh_chr12:121210297-121218200	Intermediate	P2RX7
Enh_chr12:121210297-121218200	Intermediate	SIRT4
Enh_chr12:121210297-121218200	Intermediate	UNC119B
Enh_chr12:121222600-121229800	Intermediate	OASL
Enh_chr12:121222600-121229800	Intermediate	P2RX4
Enh_chr12:121222600-121229800	Intermediate	P2RX7
Enh_chr12:121240600-121242917	Intermediate	OASL
Enh_chr12:121240600-121242917	Intermediate	P2RX4
Enh_chr12:121240600-121242917	Intermediate	P2RX7
Enh_chr12:121240600-121242917	Intermediate	UNC119B
Enh_chr12:121275800-121278400	Intermediate	OASL
Enh_chr12:121275800-121278400	Intermediate	P2RX4
Enh_chr12:121275800-121278400	Intermediate	P2RX7
Enh_chr12:121284237-121296637	Intermediate	OASL
Enh_chr12:121284237-121296637	Intermediate	P2RX4
Enh_chr12:121284237-121296637	Intermediate	P2RX7
Enh_chr12:121284237-121296637	Intermediate	SIRT4
Enh_chr12:121284237-121296637	Intermediate	UNC119B
Enh_chr12:121284237-121296637	Intermediate	VPS37B
Enh_chr12:121449357-121470917	Intermediate	OASL
Enh_chr12:121449357-121470917	Intermediate	P2RX7
Enh_chr12:121589505-121593015	Intermediate	P2RX4
Enh_chr12:121589505-121593015	Intermediate	UNC119B
Enh_chr12:122645943-122648433	Intermediate	HCAR1
Enh_chr12:122713353-122727603	Intermediate	HCAR1
Enh_chr12:122731600-122734400	Intermediate	HCAR1
Enh_chr12:122869600-122895943	Intermediate	VPS37B
Enh_chr12:122902513-122907613	Intermediate	VPS37B
Enh_chr12:123040793-123045403	Intermediate	PITPNM2
Enh_chr12:123069883-123077600	Intermediate	PITPNM2
Enh_chr12:123114800-123123953	Intermediate	PITPNM2
Enh_chr12:123130613-123133513	Intermediate	HCAR1
Enh_chr12:123130613-123133513	Intermediate	PITPNM2
Enh_chr12:123130613-123133513	Intermediate	RILPL2
Enh_chr12:123130613-123133513	Intermediate	VPS37B
Enh_chr12:123426273-123429053	Intermediate	RILPL2
Enh_chr12:123431963-123436073	Intermediate	RILPL2
Enh_chr12:12378206-12381826	Intermediate	BCL2L14
Enh_chr12:12378206-12381826	Intermediate	CDKN1B
Enh_chr12:12378206-12381826	Intermediate	MANSC1
Enh_chr12:12438706-12444736	Intermediate	BCL2L14
Enh_chr12:12438706-12444736	Intermediate	MANSC1
Enh_chr12:124457164-124460114	Intermediate	SCARB1
Enh_chr12:124754264-124757374	Intermediate	SCARB1
Enh_chr12:124773254-124777624	Intermediate	SCARB1
Enh_chr12:12478600-12491200	Intermediate	BCL2L14
Enh_chr12:12478600-12491200	Intermediate	CDKN1B
Enh_chr12:12478600-12491200	Intermediate	EMP1
Enh_chr12:12478600-12491200	Intermediate	ETV6
Enh_chr12:12478600-12491200	Intermediate	MANSC1
Enh_chr12:124850944-124857574	Intermediate	SCARB1
Enh_chr12:124860544-124863594	Intermediate	SCARB1
Enh_chr12:124879084-124888600	Intermediate	SCARB1
Enh_chr12:124897800-124907600	Intermediate	SCARB1
Enh_chr12:124920044-124922754	Intermediate	SCARB1
Enh_chr12:124926284-124931514	Intermediate	SCARB1
Enh_chr12:124937424-124941494	Intermediate	LINC00943
Enh_chr12:124937424-124941494	Intermediate	SCARB1
Enh_chr12:12580600-12587200	Intermediate	BCL2L14
Enh_chr12:12580600-12587200	Intermediate	CDKN1B
Enh_chr12:12580600-12587200	Intermediate	EMP1
Enh_chr12:12580600-12587200	Intermediate	MANSC1
Enh_chr12:12805800-12809600	Intermediate	BCL2L14
Enh_chr12:12805800-12809600	Intermediate	CDKN1B
Enh_chr12:12805800-12809600	Intermediate	EMP1
Enh_chr12:12805800-12809600	Intermediate	MANSC1
Enh_chr12:12990796-12995446	Intermediate	EMP1
Enh_chr12:12990796-12995446	Intermediate	MANSC1
Enh_chr12:13141546-13146016	Intermediate	EMP1
Enh_chr12:13152046-13158996	Intermediate	EMP1
Enh_chr12:14272066-14285400	Intermediate	ARHGDIB
Enh_chr12:14272066-14285400	Intermediate	EMP1
Enh_chr12:14272066-14285400	Intermediate	PDE6H
Enh_chr12:1472214-1475054	Intermediate	SLC6A12
Enh_chr12:1472214-1475054	Intermediate	WNT5B
Enh_chr12:14939200-14940200	Intermediate	ARHGDIB
Enh_chr12:14939200-14940200	Intermediate	PDE6H
Enh_chr12:14979000-14981800	Intermediate	ARHGDIB
Enh_chr12:14979000-14981800	Intermediate	PDE6H
Enh_chr12:14981866-14991800	Intermediate	ARHGDIB
Enh_chr12:14981866-14991800	Intermediate	PDE6H
Enh_chr12:1604974-1609400	Intermediate	CACNA2D4
Enh_chr12:1604974-1609400	Intermediate	SLC6A12
Enh_chr12:1604974-1609400	Intermediate	WNK1
Enh_chr12:1604974-1609400	Intermediate	WNT5B
Enh_chr12:1616000-1620800	Intermediate	WNT5B
Enh_chr12:1664800-1669400	Intermediate	CACNA2D4
Enh_chr12:1664800-1669400	Intermediate	WNT5B
Enh_chr12:22287616-22289006	Intermediate	ST8SIA1
Enh_chr12:22317376-22322826	Intermediate	ETNK1
Enh_chr12:22317376-22322826	Intermediate	ST8SIA1
Enh_chr12:22395416-22398786	Intermediate	ETNK1
Enh_chr12:22395416-22398786	Intermediate	ST8SIA1
Enh_chr12:22535346-22544066	Intermediate	ETNK1
Enh_chr12:22535346-22544066	Intermediate	ST8SIA1
Enh_chr12:2293354-2299400	Intermediate	CACNA2D4
Enh_chr12:2293354-2299400	Intermediate	WNT5B
Enh_chr12:2332994-2346404	Intermediate	CACNA2D4
Enh_chr12:2332994-2346404	Intermediate	WNT5B
Enh_chr12:24599226-24601716	Intermediate	LRMP
Enh_chr12:24657966-24662776	Intermediate	BCAT1
Enh_chr12:24657966-24662776	Intermediate	LRMP
Enh_chr12:24836600-24842000	Intermediate	BCAT1
Enh_chr12:24836600-24842000	Intermediate	LRMP
Enh_chr12:24854200-24855800	Intermediate	BCAT1
Enh_chr12:24918200-24923526	Intermediate	BCAT1
Enh_chr12:24931066-24933800	Intermediate	BCAT1
Enh_chr12:24943526-24948926	Intermediate	BCAT1
Enh_chr12:24975526-24980436	Intermediate	BCAT1
Enh_chr12:24975526-24980436	Intermediate	LRMP
Enh_chr12:2499164-2504434	Intermediate	CACNA2D4
Enh_chr12:25017456-25026800	Intermediate	LRMP
Enh_chr12:25038276-25040156	Intermediate	LRMP
Enh_chr12:25069626-25075876	Intermediate	BCAT1
Enh_chr12:25069626-25075876	Intermediate	LRMP
Enh_chr12:26153387-26160957	Intermediate	ARNTL2
Enh_chr12:26153387-26160957	Intermediate	BCAT1
Enh_chr12:26153387-26160957	Intermediate	PPFIBP1
Enh_chr12:26153387-26160957	Intermediate	STK38L
Enh_chr12:26296887-26304800	Intermediate	ARNTL2
Enh_chr12:26296887-26304800	Intermediate	PPFIBP1
Enh_chr12:26831877-26832687	Intermediate	ARNTL2
Enh_chr12:26831877-26832687	Intermediate	PPFIBP1
Enh_chr12:26831877-26832687	Intermediate	STK38L
Enh_chr12:26863147-26876057	Intermediate	ARNTL2
Enh_chr12:26863147-26876057	Intermediate	PPFIBP1
Enh_chr12:26863147-26876057	Intermediate	STK38L
Enh_chr12:27142400-27150400	Intermediate	STK38L
Enh_chr12:27175557-27186800	Intermediate	ARNTL2
Enh_chr12:27175557-27186800	Intermediate	PPFIBP1
Enh_chr12:27175557-27186800	Intermediate	STK38L
Enh_chr12:27234400-27240400	Intermediate	ARNTL2
Enh_chr12:27234400-27240400	Intermediate	PPFIBP1
Enh_chr12:27234400-27240400	Intermediate	STK38L
Enh_chr12:27303000-27311400	Intermediate	ARNTL2
Enh_chr12:27547567-27551847	Intermediate	ARNTL2
Enh_chr12:27547567-27551847	Intermediate	PPFIBP1
Enh_chr12:27626177-27628577	Intermediate	PPFIBP1
Enh_chr12:29435067-29436467	Intermediate	PPFIBP1
Enh_chr12:31314716-31319316	Intermediate	FAM60A
Enh_chr12:31353556-31355366	Intermediate	FAM60A
Enh_chr12:31685056-31688636	Intermediate	FAM60A
Enh_chr12:31740216-31753716	Intermediate	FAM60A
Enh_chr12:31831086-31837226	Intermediate	FAM60A
Enh_chr12:31883696-31900996	Intermediate	FAM60A
Enh_chr12:32260600-32268200	Intermediate	FAM60A
Enh_chr12:3818484-3821864	Intermediate	PARP11
Enh_chr12:3836200-3840274	Intermediate	PARP11
Enh_chr12:3894044-3901264	Intermediate	C12orf4
Enh_chr12:3894044-3901264	Intermediate	NDUFA9
Enh_chr12:3894044-3901264	Intermediate	PARP11
Enh_chr12:3894044-3901264	Intermediate	RAD51AP1
Enh_chr12:3946364-3952224	Intermediate	PARP11
Enh_chr12:406264-407724	Intermediate	SLC6A12
Enh_chr12:4132844-4138314	Intermediate	PARP11
Enh_chr12:4145664-4155514	Intermediate	PARP11
Enh_chr12:4434394-4436124	Intermediate	C12orf4
Enh_chr12:4434394-4436124	Intermediate	NDUFA9
Enh_chr12:4434394-4436124	Intermediate	RAD51AP1
Enh_chr12:4505600-4509000	Intermediate	C12orf4
Enh_chr12:4505600-4509000	Intermediate	RAD51AP1
Enh_chr12:4560044-4572364	Intermediate	C12orf4
Enh_chr12:4560044-4572364	Intermediate	NDUFA9
Enh_chr12:4560044-4572364	Intermediate	PARP11
Enh_chr12:4560044-4572364	Intermediate	RAD51AP1
Enh_chr12:47079200-47081400	Intermediate	PCED1B
Enh_chr12:47203387-47216157	Intermediate	PCED1B
Enh_chr12:47273807-47279657	Intermediate	PCED1B
Enh_chr12:47352877-47358597	Intermediate	PCED1B
Enh_chr12:47359197-47369617	Intermediate	PCED1B
Enh_chr12:47390000-47397600	Intermediate	PCED1B
Enh_chr12:47830047-47838400	Intermediate	HDAC7
Enh_chr12:47830047-47838400	Intermediate	PCED1B
Enh_chr12:47830047-47838400	Intermediate	RAPGEF3
Enh_chr12:47865177-47872800	Intermediate	HDAC7
Enh_chr12:47865177-47872800	Intermediate	RAPGEF3
Enh_chr12:4823284-4832474	Intermediate	C12orf4
Enh_chr12:4823284-4832474	Intermediate	NDUFA9
Enh_chr12:4823284-4832474	Intermediate	PARP11
Enh_chr12:4823284-4832474	Intermediate	RAD51AP1
Enh_chr12:48278337-48289077	Intermediate	ZNF641
Enh_chr12:48848347-48852087	Intermediate	RND1
Enh_chr12:49265187-49269457	Intermediate	FAM186B
Enh_chr12:49265187-49269457	Intermediate	FMNL3
Enh_chr12:49265187-49269457	Intermediate	GPD1
Enh_chr12:49265187-49269457	Intermediate	NCKAP5L
Enh_chr12:49265187-49269457	Intermediate	PRPF40B
Enh_chr12:49265187-49269457	Intermediate	RND1
Enh_chr12:49265187-49269457	Intermediate	TUBA1A
Enh_chr12:49265187-49269457	Intermediate	ZNF641
Enh_chr12:49341800-49348757	Intermediate	FAM186B
Enh_chr12:49668557-49678000	Intermediate	FAM186B
Enh_chr12:49668557-49678000	Intermediate	FMNL3
Enh_chr12:49668557-49678000	Intermediate	NCKAP5L
Enh_chr12:49668557-49678000	Intermediate	PRPF40B
Enh_chr12:49693857-49707047	Intermediate	FMNL3
Enh_chr12:49693857-49707047	Intermediate	NCKAP5L
Enh_chr12:49693857-49707047	Intermediate	PRPF40B
Enh_chr12:49742277-49752457	Intermediate	FMNL3
Enh_chr12:49753077-49755627	Intermediate	FMNL3
Enh_chr12:49753077-49755627	Intermediate	NCKAP5L
Enh_chr12:49753077-49755627	Intermediate	PRPF40B
Enh_chr12:49761000-49765400	Intermediate	NCKAP5L
Enh_chr12:50932517-50937777	Intermediate	METTL7A
Enh_chr12:50932517-50937777	Intermediate	SLC11A2
Enh_chr12:51016807-51025767	Intermediate	BIN2
Enh_chr12:51016807-51025767	Intermediate	CSRNP2
Enh_chr12:51016807-51025767	Intermediate	METTL7A
Enh_chr12:51016807-51025767	Intermediate	SLC11A2
Enh_chr12:51081277-51083227	Intermediate	CSRNP2
Enh_chr12:51087200-51089967	Intermediate	CSRNP2
Enh_chr12:51241116-51242326	Intermediate	BIN2
Enh_chr12:51241116-51242326	Intermediate	CSRNP2
Enh_chr12:51314116-51324016	Intermediate	BIN2
Enh_chr12:51329836-51331136	Intermediate	BIN2
Enh_chr12:52022936-52026546	Intermediate	NR4A1
Enh_chr12:52116000-52124600	Intermediate	NR4A1
Enh_chr12:53235400-53237200	Intermediate	ESPL1
Enh_chr12:53360866-53370186	Intermediate	ESPL1
Enh_chr12:53360866-53370186	Intermediate	MAP3K12
Enh_chr12:53360866-53370186	Intermediate	NR4A1
Enh_chr12:53489756-53494956	Intermediate	MAP3K12
Enh_chr12:537914-541954	Intermediate	SLC6A12
Enh_chr12:54285246-54292106	Intermediate	GPR84
Enh_chr12:54306036-54309436	Intermediate	GPR84
Enh_chr12:54355306-54361276	Intermediate	GPR84
Enh_chr12:54355306-54361276	Intermediate	PDE1B
Enh_chr12:54355306-54361276	Intermediate	ZNF385A
Enh_chr12:54381566-54386200	Intermediate	GPR84
Enh_chr12:54381566-54386200	Intermediate	PDE1B
Enh_chr12:54381566-54386200	Intermediate	ZNF385A
Enh_chr12:54409736-54414786	Intermediate	GPR84
Enh_chr12:54409736-54414786	Intermediate	PDE1B
Enh_chr12:54409736-54414786	Intermediate	ZNF385A
Enh_chr12:54423200-54423800	Intermediate	ZNF385A
Enh_chr12:55640806-55643946	Intermediate	BLOC1S1
Enh_chr12:55640806-55643946	Intermediate	RDH5
Enh_chr12:55724746-55725436	Intermediate	RDH5
Enh_chr12:55734676-55738276	Intermediate	BLOC1S1
Enh_chr12:55734676-55738276	Intermediate	IKZF4
Enh_chr12:55734676-55738276	Intermediate	RDH5
Enh_chr12:55847000-55848400	Intermediate	BLOC1S1
Enh_chr12:55847000-55848400	Intermediate	CDK2
Enh_chr12:55847000-55848400	Intermediate	IL23A
Enh_chr12:55847000-55848400	Intermediate	PDE1B
Enh_chr12:55847000-55848400	Intermediate	RDH5
Enh_chr12:55847000-55848400	Intermediate	SPRYD4
Enh_chr12:55847000-55848400	Intermediate	STAT2
Enh_chr12:55847000-55848400	Intermediate	SUOX
Enh_chr12:55847000-55848400	Intermediate	TIMELESS
Enh_chr12:55981456-55987200	Intermediate	CDK2
Enh_chr12:55981456-55987200	Intermediate	IKZF4
Enh_chr12:55981456-55987200	Intermediate	SUOX
Enh_chr12:56006716-56008676	Intermediate	IKZF4
Enh_chr12:56006716-56008676	Intermediate	SUOX
Enh_chr12:56335800-56339800	Intermediate	IL23A
Enh_chr12:56335800-56339800	Intermediate	SPRYD4
Enh_chr12:56335800-56339800	Intermediate	STAT2
Enh_chr12:56335800-56339800	Intermediate	TIMELESS
Enh_chr12:56573416-56575636	Intermediate	SPRYD4
Enh_chr12:57055000-57069227	Intermediate	LRP1
Enh_chr12:57055000-57069227	Intermediate	MYO1A
Enh_chr12:57118400-57120000	Intermediate	LRP1
Enh_chr12:57277600-57282000	Intermediate	GLI1
Enh_chr12:57452000-57456600	Intermediate	GLI1
Enh_chr12:57830917-57846367	Intermediate	CTDSP2
Enh_chr12:57830917-57846367	Intermediate	CYP27B1
Enh_chr12:57830917-57846367	Intermediate	GLI1
Enh_chr12:57830917-57846367	Intermediate	METTL1
Enh_chr12:57830917-57846367	Intermediate	MYO1A
Enh_chr12:596804-599184	Intermediate	WNK1
Enh_chr12:615414-624874	Intermediate	WNK1
Enh_chr12:6160134-6171264	Intermediate	C12orf4
Enh_chr12:6160134-6171264	Intermediate	CD27
Enh_chr12:6160134-6171264	Intermediate	CD27-AS1
Enh_chr12:6160134-6171264	Intermediate	IFFO1
Enh_chr12:6160134-6171264	Intermediate	NDUFA9
Enh_chr12:6160134-6171264	Intermediate	NECAP1
Enh_chr12:6160134-6171264	Intermediate	PLEKHG6
Enh_chr12:6160134-6171264	Intermediate	PTMS
Enh_chr12:6160134-6171264	Intermediate	RAD51AP1
Enh_chr12:6160134-6171264	Intermediate	VAMP1
Enh_chr12:61867429-61873579	Intermediate	FAM19A2
Enh_chr12:62207819-62210709	Intermediate	FAM19A2
Enh_chr12:62213429-62218189	Intermediate	FAM19A2
Enh_chr12:62260499-62277959	Intermediate	FAM19A2
Enh_chr12:6277724-6279454	Intermediate	PLEKHG6
Enh_chr12:6294124-6297084	Intermediate	CD27-AS1
Enh_chr12:6294124-6297084	Intermediate	PLEKHG6
Enh_chr12:6294124-6297084	Intermediate	VAMP1
Enh_chr12:6307600-6315800	Intermediate	PLEKHG6
Enh_chr12:6320754-6327800	Intermediate	PLEKHG6
Enh_chr12:632614-634814	Intermediate	WNK1
Enh_chr12:6328800-6333064	Intermediate	CD27-AS1
Enh_chr12:6328800-6333064	Intermediate	PLEKHG6
Enh_chr12:6334244-6341774	Intermediate	C12orf4
Enh_chr12:6334244-6341774	Intermediate	C3AR1
Enh_chr12:6334244-6341774	Intermediate	CD27
Enh_chr12:6334244-6341774	Intermediate	CD27-AS1
Enh_chr12:6334244-6341774	Intermediate	IFFO1
Enh_chr12:6334244-6341774	Intermediate	LAG3
Enh_chr12:6334244-6341774	Intermediate	NDUFA9
Enh_chr12:6334244-6341774	Intermediate	NECAP1
Enh_chr12:6334244-6341774	Intermediate	PLEKHG6
Enh_chr12:6334244-6341774	Intermediate	PTMS
Enh_chr12:6334244-6341774	Intermediate	RAD51AP1
Enh_chr12:6334244-6341774	Intermediate	VAMP1
Enh_chr12:634954-640834	Intermediate	WNK1
Enh_chr12:6367200-6369000	Intermediate	CD27-AS1
Enh_chr12:6367200-6369000	Intermediate	VAMP1
Enh_chr12:63954280-63958000	Intermediate	SRGAP1
Enh_chr12:64087020-64091270	Intermediate	SRGAP1
Enh_chr12:641024-643504	Intermediate	CACNA2D4
Enh_chr12:641024-643504	Intermediate	SLC6A12
Enh_chr12:641024-643504	Intermediate	SLC6A13
Enh_chr12:641024-643504	Intermediate	WNK1
Enh_chr12:641024-643504	Intermediate	WNT5B
Enh_chr12:6413824-6418554	Intermediate	CD27-AS1
Enh_chr12:64455960-64460180	Intermediate	SRGAP1
Enh_chr12:64455960-64460180	Intermediate	TBK1
Enh_chr12:64591530-64600510	Intermediate	RASSF3
Enh_chr12:64610740-64617510	Intermediate	RASSF3
Enh_chr12:64664460-64674890	Intermediate	IRAK3
Enh_chr12:64664460-64674890	Intermediate	RASSF3
Enh_chr12:64664460-64674890	Intermediate	SRGAP1
Enh_chr12:64664460-64674890	Intermediate	TBC1D30
Enh_chr12:64664460-64674890	Intermediate	TBK1
Enh_chr12:64698860-64703100	Intermediate	RASSF3
Enh_chr12:64747920-64752690	Intermediate	TBC1D30
Enh_chr12:64799600-64802800	Intermediate	TBC1D30
Enh_chr12:6552264-6555254	Intermediate	IFFO1
Enh_chr12:66069800-66075400	Intermediate	HELB
Enh_chr12:66069800-66075400	Intermediate	IRAK3
Enh_chr12:66069800-66075400	Intermediate	TBC1D30
Enh_chr12:6610600-6616514	Intermediate	CD27
Enh_chr12:6610600-6616514	Intermediate	CD27-AS1
Enh_chr12:6610600-6616514	Intermediate	IFFO1
Enh_chr12:6610600-6616514	Intermediate	LAG3
Enh_chr12:6610600-6616514	Intermediate	NDUFA9
Enh_chr12:6610600-6616514	Intermediate	PTMS
Enh_chr12:6610600-6616514	Intermediate	VAMP1
Enh_chr12:66167150-66169860	Intermediate	IRAK3
Enh_chr12:66189430-66201200	Intermediate	HELB
Enh_chr12:66189430-66201200	Intermediate	IRAK3
Enh_chr12:66240960-66243020	Intermediate	HELB
Enh_chr12:66240960-66243020	Intermediate	IRAK3
Enh_chr12:66267200-66269800	Intermediate	HELB
Enh_chr12:66267200-66269800	Intermediate	IRAK3
Enh_chr12:66302790-66304730	Intermediate	HELB
Enh_chr12:66302790-66304730	Intermediate	IRAK3
Enh_chr12:6641904-6645734	Intermediate	CD27
Enh_chr12:6641904-6645734	Intermediate	CD27-AS1
Enh_chr12:6641904-6645734	Intermediate	IFFO1
Enh_chr12:6641904-6645734	Intermediate	PTMS
Enh_chr12:6641904-6645734	Intermediate	VAMP1
Enh_chr12:673734-676074	Intermediate	WNK1
Enh_chr12:673734-676074	Intermediate	WNT5B
Enh_chr12:6740134-6747984	Intermediate	LAG3
Enh_chr12:6740134-6747984	Intermediate	PTMS
Enh_chr12:6786800-6787000	Intermediate	LAG3
Enh_chr12:6786800-6787000	Intermediate	PTMS
Enh_chr12:6789664-6796844	Intermediate	LAG3
Enh_chr12:6789664-6796844	Intermediate	PTMS
Enh_chr12:68116900-68123800	Intermediate	IFNG
Enh_chr12:681274-687854	Intermediate	SLC6A12
Enh_chr12:681274-687854	Intermediate	WNK1
Enh_chr12:681274-687854	Intermediate	WNT5B
Enh_chr12:68156200-68164800	Intermediate	IFNG
Enh_chr12:68180260-68182460	Intermediate	IFNG
Enh_chr12:68558940-68561960	Intermediate	RAP1B
Enh_chr12:68597260-68600750	Intermediate	RAP1B
Enh_chr12:68611050-68625420	Intermediate	RAP1B
Enh_chr12:68950380-68955210	Intermediate	CPM
Enh_chr12:68958000-68963160	Intermediate	CPM
Enh_chr12:69038480-69041190	Intermediate	CPM
Enh_chr12:69101360-69105050	Intermediate	CPM
Enh_chr12:69327170-69338350	Intermediate	CPM
Enh_chr12:718184-731334	Intermediate	WNK1
Enh_chr12:72745680-72750870	Intermediate	RAB21
Enh_chr12:72745680-72750870	Intermediate	THAP2
Enh_chr12:75456390-75458620	Intermediate	GLIPR1
Enh_chr12:75470590-75475210	Intermediate	GLIPR1
Enh_chr12:75470590-75475210	Intermediate	PHLDA1
Enh_chr12:75526200-75527800	Intermediate	PHLDA1
Enh_chr12:75639800-75645600	Intermediate	CSRP2
Enh_chr12:75639800-75645600	Intermediate	E2F7
Enh_chr12:75639800-75645600	Intermediate	GLIPR1
Enh_chr12:75639800-75645600	Intermediate	PHLDA1
Enh_chr12:75773400-75775200	Intermediate	PHLDA1
Enh_chr12:75950920-75955560	Intermediate	CSRP2
Enh_chr12:75950920-75955560	Intermediate	E2F7
Enh_chr12:75950920-75955560	Intermediate	GLIPR1
Enh_chr12:75950920-75955560	Intermediate	PHLDA1
Enh_chr12:76017010-76022380	Intermediate	CSRP2
Enh_chr12:76017010-76022380	Intermediate	E2F7
Enh_chr12:76017010-76022380	Intermediate	GLIPR1
Enh_chr12:76017010-76022380	Intermediate	NAV3
Enh_chr12:76017010-76022380	Intermediate	PHLDA1
Enh_chr12:76037000-76037800	Intermediate	PHLDA1
Enh_chr12:76170800-76175080	Intermediate	CSRP2
Enh_chr12:76170800-76175080	Intermediate	E2F7
Enh_chr12:76170800-76175080	Intermediate	GLIPR1
Enh_chr12:76170800-76175080	Intermediate	NAV3
Enh_chr12:76170800-76175080	Intermediate	PHLDA1
Enh_chr12:76517930-76521870	Intermediate	CSRP2
Enh_chr12:77069600-77073400	Intermediate	CSRP2
Enh_chr12:77069600-77073400	Intermediate	E2F7
Enh_chr12:77994800-78000200	Intermediate	NAV3
Enh_chr12:784000-803634	Intermediate	WNK1
Enh_chr12:7957864-7974174	Intermediate	C3AR1
Enh_chr12:7957864-7974174	Intermediate	CLEC4D
Enh_chr12:7957864-7974174	Intermediate	CLEC4E
Enh_chr12:7957864-7974174	Intermediate	NECAP1
Enh_chr12:7985924-7992224	Intermediate	NECAP1
Enh_chr12:80186260-80188600	Intermediate	LIN7A
Enh_chr12:80296600-80301000	Intermediate	LIN7A
Enh_chr12:8055524-8058314	Intermediate	C3AR1
Enh_chr12:8055524-8058314	Intermediate	NECAP1
Enh_chr12:8060194-8067000	Intermediate	C3AR1
Enh_chr12:8060194-8067000	Intermediate	NECAP1
Enh_chr12:80776331-80779451	Intermediate	LIN7A
Enh_chr12:80807200-80816200	Intermediate	LIN7A
Enh_chr12:8082384-8089934	Intermediate	C3AR1
Enh_chr12:8082384-8089934	Intermediate	NECAP1
Enh_chr12:815200-826200	Intermediate	WNK1
Enh_chr12:8153314-8159614	Intermediate	C3AR1
Enh_chr12:8153314-8159614	Intermediate	CLEC4D
Enh_chr12:8153314-8159614	Intermediate	CLEC6A
Enh_chr12:8153314-8159614	Intermediate	NECAP1
Enh_chr12:81948200-81960200	Intermediate	LIN7A
Enh_chr12:8448400-8459600	Intermediate	CLEC4D
Enh_chr12:8448400-8459600	Intermediate	CLEC4E
Enh_chr12:8448400-8459600	Intermediate	CLEC6A
Enh_chr12:8465000-8468254	Intermediate	CLEC4D
Enh_chr12:8465000-8468254	Intermediate	CLEC4E
Enh_chr12:8465000-8468254	Intermediate	CLEC6A
Enh_chr12:8489684-8495364	Intermediate	CLEC4D
Enh_chr12:8489684-8495364	Intermediate	CLEC4E
Enh_chr12:8489684-8495364	Intermediate	CLEC6A
Enh_chr12:8519164-8520224	Intermediate	CLEC4D
Enh_chr12:8539944-8542800	Intermediate	CLEC4E
Enh_chr12:8571354-8573914	Intermediate	CLEC4D
Enh_chr12:8571354-8573914	Intermediate	CLEC4E
Enh_chr12:8583800-8584400	Intermediate	CLEC4E
Enh_chr12:8617600-8621000	Intermediate	CLEC4D
Enh_chr12:8617600-8621000	Intermediate	CLEC4E
Enh_chr12:88297800-88303600	Intermediate	KITLG
Enh_chr12:89038113-89042313	Intermediate	DUSP6
Enh_chr12:89064653-89068883	Intermediate	DUSP6
Enh_chr12:89064653-89068883	Intermediate	KITLG
Enh_chr12:89154683-89170313	Intermediate	ATP2B1
Enh_chr12:89154683-89170313	Intermediate	DUSP6
Enh_chr12:89154683-89170313	Intermediate	KITLG
Enh_chr12:89369933-89371403	Intermediate	DUSP6
Enh_chr12:89373123-89376883	Intermediate	DUSP6
Enh_chr12:89373123-89376883	Intermediate	KITLG
Enh_chr12:89387503-89394903	Intermediate	DUSP6
Enh_chr12:89387503-89394903	Intermediate	KITLG
Enh_chr12:89397183-89399113	Intermediate	DUSP6
Enh_chr12:89754833-89759000	Intermediate	ATP2B1
Enh_chr12:89754833-89759000	Intermediate	DUSP6
Enh_chr12:89754833-89759000	Intermediate	KITLG
Enh_chr12:89764800-89770763	Intermediate	ATP2B1
Enh_chr12:89764800-89770763	Intermediate	KITLG
Enh_chr12:89854603-89865923	Intermediate	ATP2B1
Enh_chr12:89854603-89865923	Intermediate	DUSP6
Enh_chr12:89854603-89865923	Intermediate	KITLG
Enh_chr12:9022334-9033754	Intermediate	CLEC4D
Enh_chr12:9022334-9033754	Intermediate	CLEC4E
Enh_chr12:92393484-92406974	Intermediate	PLEKHG7
Enh_chr12:92532814-92542894	Intermediate	SOCS2
Enh_chr12:9360600-9367200	Intermediate	CLEC6A
Enh_chr12:9360600-9367200	Intermediate	CLECL1
Enh_chr12:93776004-93783174	Intermediate	SOCS2
Enh_chr12:93783304-93787474	Intermediate	SOCS2
Enh_chr12:93845664-93849964	Intermediate	SOCS2
Enh_chr12:94120254-94129684	Intermediate	SOCS2
Enh_chr12:94673000-94680144	Intermediate	FGD6
Enh_chr12:95130264-95134114	Intermediate	FGD6
Enh_chr12:96019242-96022142	Intermediate	HAL
Enh_chr12:96019242-96022142	Intermediate	LTA4H
Enh_chr12:96053512-96056612	Intermediate	CDK17
Enh_chr12:96053512-96056612	Intermediate	HAL
Enh_chr12:96053512-96056612	Intermediate	LTA4H
Enh_chr12:96175192-96178512	Intermediate	HAL
Enh_chr12:96175192-96178512	Intermediate	LTA4H
Enh_chr12:96203600-96216642	Intermediate	LTA4H
Enh_chr12:96346400-96358200	Intermediate	CDK17
Enh_chr12:96368000-96379800	Intermediate	CDK17
Enh_chr12:96368000-96379800	Intermediate	HAL
Enh_chr12:96368000-96379800	Intermediate	LTA4H
Enh_chr12:9648934-9653674	Intermediate	CD69
Enh_chr12:9648934-9653674	Intermediate	CLEC12A
Enh_chr12:9648934-9653674	Intermediate	CLECL1
Enh_chr12:96499000-96507400	Intermediate	CDK17
Enh_chr12:9669794-9680914	Intermediate	CLECL1
Enh_chr12:9698000-9704124	Intermediate	CLECL1
Enh_chr12:9718774-9722484	Intermediate	CD69
Enh_chr12:9718774-9722484	Intermediate	CLECL1
Enh_chr12:9728444-9732944	Intermediate	CD69
Enh_chr12:9728444-9732944	Intermediate	CLECL1
Enh_chr12:9756424-9760754	Intermediate	CD69
Enh_chr12:9756424-9760754	Intermediate	CLEC12A
Enh_chr12:9756424-9760754	Intermediate	CLEC12B
Enh_chr12:9756424-9760754	Intermediate	CLECL1
Enh_chr12:9772514-9776744	Intermediate	CD69
Enh_chr13:106864542-106868562	Intermediate	TNFSF13B
Enh_chr13:108280192-108284052	Intermediate	TNFSF13B
Enh_chr13:108367412-108370212	Intermediate	TNFSF13B
Enh_chr13:110407800-110412600	Intermediate	COL4A2
Enh_chr13:110469323-110476800	Intermediate	CARS2
Enh_chr13:110469323-110476800	Intermediate	COL4A2
Enh_chr13:110469323-110476800	Intermediate	ING1
Enh_chr13:110518173-110552423	Intermediate	CARS2
Enh_chr13:110518173-110552423	Intermediate	COL4A2
Enh_chr13:110518173-110552423	Intermediate	ING1
Enh_chr13:110663523-110667333	Intermediate	CARS2
Enh_chr13:110663523-110667333	Intermediate	ING1
Enh_chr13:110675393-110676973	Intermediate	CARS2
Enh_chr13:110675393-110676973	Intermediate	ING1
Enh_chr13:110697093-110701143	Intermediate	CARS2
Enh_chr13:110697093-110701143	Intermediate	ING1
Enh_chr13:110702373-110705513	Intermediate	CARS2
Enh_chr13:110702373-110705513	Intermediate	ING1
Enh_chr13:110725363-110727273	Intermediate	CARS2
Enh_chr13:110725363-110727273	Intermediate	ING1
Enh_chr13:110953373-110956013	Intermediate	CARS2
Enh_chr13:110953373-110956013	Intermediate	ING1
Enh_chr13:112873676-112874896	Intermediate	PCID2
Enh_chr13:113180046-113180156	Intermediate	PROZ
Enh_chr13:113602600-113610105	Intermediate	PCID2
Enh_chr13:20117791-20122041	Intermediate	CRYL1
Enh_chr13:20126581-20130791	Intermediate	CRYL1
Enh_chr13:20172051-20177711	Intermediate	CRYL1
Enh_chr13:20172051-20177711	Intermediate	GJB6
Enh_chr13:20219000-20221961	Intermediate	GJB6
Enh_chr13:20231800-20232600	Intermediate	GJB6
Enh_chr13:20473361-20480531	Intermediate	CRYL1
Enh_chr13:20473361-20480531	Intermediate	GJB6
Enh_chr13:20495011-20496411	Intermediate	CRYL1
Enh_chr13:20498351-20503481	Intermediate	CRYL1
Enh_chr13:20538461-20539421	Intermediate	CRYL1
Enh_chr13:20942861-20946971	Intermediate	CRYL1
Enh_chr13:21069221-21077961	Intermediate	CRYL1
Enh_chr13:21216061-21221311	Intermediate	CRYL1
Enh_chr13:21433161-21441591	Intermediate	CRYL1
Enh_chr13:21433161-21441591	Intermediate	GJB6
Enh_chr13:23557600-23568800	Intermediate	SPATA13
Enh_chr13:23979200-23980881	Intermediate	SPATA13
Enh_chr13:24253202-24255000	Intermediate	SPATA13
Enh_chr13:24270912-24278612	Intermediate	SPATA13
Enh_chr13:24278822-24283552	Intermediate	SPATA13
Enh_chr13:26979733-26985663	Intermediate	POMP
Enh_chr13:26979733-26985663	Intermediate	SLC46A3
Enh_chr13:28029453-28038333	Intermediate	FLT1
Enh_chr13:28029453-28038333	Intermediate	POMP
Enh_chr13:28029453-28038333	Intermediate	SLC46A3
Enh_chr13:28267200-28272000	Intermediate	FLT1
Enh_chr13:28267200-28272000	Intermediate	SLC46A3
Enh_chr13:28400463-28403683	Intermediate	FLT1
Enh_chr13:28467623-28472703	Intermediate	FLT1
Enh_chr13:28467623-28472703	Intermediate	POMP
Enh_chr13:28467623-28472703	Intermediate	SLC46A3
Enh_chr13:28522400-28533593	Intermediate	FLT1
Enh_chr13:28522400-28533593	Intermediate	POMP
Enh_chr13:28572513-28576200	Intermediate	FLT1
Enh_chr13:28572513-28576200	Intermediate	POMP
Enh_chr13:28572513-28576200	Intermediate	SLC46A3
Enh_chr13:28636400-28643800	Intermediate	POMP
Enh_chr13:28704103-28709313	Intermediate	SLC46A3
Enh_chr13:29572803-29574600	Intermediate	SLC7A1
Enh_chr13:29593483-29595413	Intermediate	SLC7A1
Enh_chr13:29757723-29761200	Intermediate	LINC00544
Enh_chr13:29957713-29959703	Intermediate	LINC00544
Enh_chr13:30118913-30123133	Intermediate	LINC00544
Enh_chr13:30140600-30153153	Intermediate	ALOX5AP
Enh_chr13:30140600-30153153	Intermediate	LINC00544
Enh_chr13:30140600-30153153	Intermediate	SLC7A1
Enh_chr13:30140600-30153153	Intermediate	USPL1
Enh_chr13:30355200-30356000	Intermediate	ALOX5AP
Enh_chr13:30355200-30356000	Intermediate	LINC00544
Enh_chr13:30355200-30356000	Intermediate	SLC46A3
Enh_chr13:30355200-30356000	Intermediate	SLC7A1
Enh_chr13:30355200-30356000	Intermediate	USPL1
Enh_chr13:30388063-30390313	Intermediate	LINC00544
Enh_chr13:30388063-30390313	Intermediate	USPL1
Enh_chr13:30407200-30409403	Intermediate	ALOX5AP
Enh_chr13:30407200-30409403	Intermediate	LINC00544
Enh_chr13:30407200-30409403	Intermediate	USPL1
Enh_chr13:30606783-30613400	Intermediate	USPL1
Enh_chr13:30625373-30629933	Intermediate	USPL1
Enh_chr13:30652200-30657000	Intermediate	USPL1
Enh_chr13:30689453-30693593	Intermediate	ALOX5AP
Enh_chr13:30689453-30693593	Intermediate	LINC00544
Enh_chr13:30689453-30693593	Intermediate	USPL1
Enh_chr13:30694393-30699093	Intermediate	ALOX5AP
Enh_chr13:30694393-30699093	Intermediate	USPL1
Enh_chr13:30718153-30723173	Intermediate	ALOX5AP
Enh_chr13:30735673-30749913	Intermediate	ALOX5AP
Enh_chr13:30735673-30749913	Intermediate	LINC00544
Enh_chr13:30735673-30749913	Intermediate	SLC7A1
Enh_chr13:30735673-30749913	Intermediate	USPL1
Enh_chr13:30773103-30775703	Intermediate	ALOX5AP
Enh_chr13:30844393-30846573	Intermediate	ALOX5AP
Enh_chr13:30844393-30846573	Intermediate	USPL1
Enh_chr13:30847600-30848800	Intermediate	ALOX5AP
Enh_chr13:31947600-31952963	Intermediate	BRCA2
Enh_chr13:31947600-31952963	Intermediate	KL
Enh_chr13:31963253-31969403	Intermediate	BRCA2
Enh_chr13:32308400-32310600	Intermediate	BRCA2
Enh_chr13:33143000-33152400	Intermediate	KL
[truncated: 22,501 more rows]
