# Supplementary material for: Transposon invasion of primate genomes shaped human inflammatory enhancers and susceptibility to inflammatory diseases
Source: Nat Commun. 2025 Nov 3;16:9674. doi: 10.1038/s41467-025-64690-7 (PMC12583588; doi:10.1038/s41467-025-64690-7)
Supplement: Supplementary file 8 — Supplementary Data 6 [file 41467_2025_64690_MOESM8_ESM.xlsx]

## Sheet: Sheet1
ChIP-seq datasets used in this study
Database	TF	Cell type	Source
ENCODE	IRF1	HepG2	ENCFF368IYV
ENCODE	IRF1	K562	ENCFF020ODE
ENCODE	IRF1	K562	ENCFF083SUA
ENCODE	IRF1	K562	ENCFF093BBG
ENCODE	IRF1	K562	ENCFF123EUU
ENCODE	IRF1	K562	ENCFF557FUM
ENCODE	IRF1	K562	ENCFF653CLO
ENCODE	IRF1	WTC11	ENCFF837ISW
ENCODE	NFKB2	HepG2	ENCFF687TJX
ENCODE	REL	HepG2	ENCFF542SUS
ENCODE	RELA	GM12878	ENCFF141SMI
ENCODE	RELA	GM12878	ENCFF781YDP
ENCODE	RELA	GM12891	ENCFF959VAY
ENCODE	RELA	GM12892	ENCFF540NJK
ENCODE	RELA	GM15510	ENCFF378SFI
ENCODE	RELA	GM18526	ENCFF081GHQ
ENCODE	RELA	GM18951	ENCFF730UOY
ENCODE	RELA	GM19099	ENCFF834SPC
ENCODE	RELA	GM19193	ENCFF629EIZ
ENCODE	RELA	HepG2	ENCFF089XCL
ENCODE	RELA	K562	ENCFF936WES
ENCODE	RELA	WTC11	ENCFF095PJP
ENCODE	RELB	GM12878	ENCFF968MBN
REMAP	ETS1	786-O	GSE86092
REMAP	ETS1	A-549	ENCSR000BPU
REMAP	ETS1	ALL-SIL	GSE102209
REMAP	ETS1	CD4-pos	GSE146787
REMAP	ETS1	CTV-1_DSG	GSE128835
REMAP	ETS1	CTV-1_DSG_SPI1-mut	GSE128835
REMAP	ETS1	DU145	GSE59021
REMAP	ETS1	GM12878	ENCSR000BKA
REMAP	ETS1	HEY-A8	GSE101832
REMAP	ETS1	HUVEC-C	GSE109625
REMAP	ETS1	HUVEC-C	GSE41166
REMAP	ETS1	HUVEC-C	GSE93030
REMAP	ETS1	HUVEC-C_12h	GSE93030
REMAP	ETS1	HUVEC-C_1h	GSE93030
REMAP	ETS1	HUVEC-C_4h	GSE93030
REMAP	ETS1	HUVEC-C_VEGF_12H	GSE41166
REMAP	ETS1	HUVEC-C_VEGF_12h	GSE109625
REMAP	ETS1	HUVEC-C_VEGF_1H	GSE41166
REMAP	ETS1	HUVEC-C_VEGF_1h	GSE109625
REMAP	ETS1	HUVEC-C_VEGF_4H	GSE41166
REMAP	ETS1	HUVEC-C_VEGF_4h	GSE109625
REMAP	ETS1	HUVEC-C_modETS1	GSE93030
REMAP	ETS1	Hep-G2	ENCSR681WHQ
REMAP	ETS1	K-562	ENCSR000BKQ
REMAP	ETS1	OVCAR-8	GSE101832
REMAP	ETS1	PANC-1	GSE59021
REMAP	ETS1	RWPE-1	GSE29808
REMAP	ETS1	SCC-25	GSE109884
REMAP	ETS1	THP-6_shCtrl	GSE138516
REMAP	ETS1	THP-6_shEts1	GSE138516
REMAP	ETS1	cardiomyocyte_D0	GSE129986
REMAP	ETS1	cardiomyocyte_D14	GSE129986
REMAP	ETS1	cardiomyocyte_D2	GSE129986
REMAP	ETS1	cardiomyocyte_D5	GSE129986
REMAP	ETS1	cardiomyocyte_D9	GSE129986
REMAP	ETS1	hESC	ENCSR534VHI
REMAP	IRF1	AsPC-1	GSE141606
REMAP	IRF1	AsPC-1_IFNg	GSE141606
REMAP	IRF1	AsPC-1_ZBED2-cDNA	GSE141606
REMAP	IRF1	CD14	GSE43036
REMAP	IRF1	CD14_LPS	GSE43036
REMAP	IRF1	HAEC_IL1b_4h	GSE89970
REMAP	IRF1	HAEC_TNFa_4h	GSE89970
REMAP	IRF1	K-562	ENCSR000EGK
REMAP	IRF1	K-562	ENCSR000EGL
REMAP	IRF1	K-562	ENCSR000EGT
REMAP	IRF1	K-562	ENCSR000EGU
REMAP	IRF1	K-562	ENCSR854MCV
REMAP	IRF1	K-562	GSE129380
REMAP	IRF1	K-562_EPZ	GSE129380
REMAP	IRF1	PDAC	GSE64557
REMAP	IRF1	U-937	GSE142197
REMAP	IRF1	U-937_ZnSO4	GSE142197
REMAP	IRF1	monocyte_nopretreatment	GSE100381
REMAP	IRF1	monocyte_notreatment	GSE100381
REMAP	NFKB1	CD4	GSE116695
REMAP	NFKB1	CD4-pos	GSE126505
REMAP	NFKB1	CD4-pos_ID206	GSE126505
REMAP	NFKB1	HEK293T	GSE129618
REMAP	NFKB1	HEK293T_2KR	GSE129618
REMAP	NFKB1	L1236	GSE63736
REMAP	NFKB1	MCF10A-Er-Src_EtOH	GSE115597
REMAP	NFKB1	MCF10A-Er-Src_TAM	GSE115597
REMAP	NFKB2	L1236	GSE63736
REMAP	REL	Ramos	GSE139810
REMAP	RELA	786-M1A	GSE98012
REMAP	RELA	786-O	GSE109953
REMAP	RELA	786-O	GSE86092
REMAP	RELA	AC16	GSE51169
REMAP	RELA	AC16_TNFA	GSE51169
REMAP	RELA	BJAB	GSE117250
REMAP	RELA	BJAB_1h-activation	GSE117250
REMAP	RELA	BJAB_4h-activation	GSE117250
REMAP	RELA	CD4_Th1_BAY	GSE62482
REMAP	RELA	CD4_Th1_DMSO	GSE62482
REMAP	RELA	Detroit-562_LPS	GSE91018
REMAP	RELA	Detroit-562_Pam2CSK4	GSE91018
REMAP	RELA	Detroit-562_Poly-I	GSE91018
REMAP	RELA	Detroit-562_TNFa	GSE91018
REMAP	RELA	Detroit-562_tri-DAP	GSE91018
REMAP	RELA	FaDu	GSE132018
REMAP	RELA	FaDu_LPS	GSE132018
REMAP	RELA	GM10847	ENCSR000DYM
REMAP	RELA	GM12878	ENCSR000EAG
REMAP	RELA	GM12878	ENCSR664POU
REMAP	RELA	GM12891	ENCSR000EAI
REMAP	RELA	GM12892	ENCSR000EAN
REMAP	RELA	GM15510	ENCSR000EAQ
REMAP	RELA	GM18505	ENCSR000EAW
REMAP	RELA	GM18526	ENCSR000EBA
REMAP	RELA	GM18951	ENCSR000EBD
REMAP	RELA	GM19099	ENCSR000EBI
REMAP	RELA	GM19193	ENCSR000EBM
REMAP	RELA	HAEC	GSE89970
REMAP	RELA	HAEC_IL1b_4h	GSE89970
REMAP	RELA	HAEC_TNFa_4h	GSE89970
REMAP	RELA	HDF_DMSO	GSE77225
REMAP	RELA	HDF_NUTLIN	GSE77225
REMAP	RELA	HEK293	GSE89017
REMAP	RELA	HEK293_15min	GSE89017
REMAP	RELA	HEK293_30_min	GSE89017
REMAP	RELA	HEK293_60_min	GSE89017
REMAP	RELA	HEK293_TNF	GSE121361
REMAP	RELA	HEK293_TNF-15min	GSE75562
REMAP	RELA	HEK293_TNF-1h	GSE75562
REMAP	RELA	HEK293_TNF-30min	GSE75562
REMAP	RELA	HUVEC-C	GSE121890
REMAP	RELA	HUVEC-C	GSE53998
REMAP	RELA	HUVEC-C_Scr	GSE87552
REMAP	RELA	HUVEC-C_TNF	GSE43070
REMAP	RELA	HUVEC-C_TNF	GSE53998
REMAP	RELA	HUVEC-C_TNF-30min	GSE121890
REMAP	RELA	HUVEC-C_TNF-60min	GSE121890
REMAP	RELA	HUVEC-C_TNF_0M	GSE34500
REMAP	RELA	HUVEC-C_TNF_30M	GSE34500
REMAP	RELA	HUVEC-C_TNF_JQ1	GSE53998
REMAP	RELA	HeLa-B2_DMSO	GSE24518
REMAP	RELA	HeLa-B2_GRKD_DMSO	GSE24518
REMAP	RELA	HeLa-B2_GRKD_TA_TNFA	GSE24518
REMAP	RELA	HeLa-B2_P65KD_DMSO	GSE24518
REMAP	RELA	HeLa-B2_P65KD_TA_TNFA	GSE24518
REMAP	RELA	HeLa-B2_TA	GSE24518
REMAP	RELA	HeLa-B2_TA_TNFA	GSE24518
REMAP	RELA	HeLa-B2_TNFA	GSE24518
REMAP	RELA	HeLa_E39I-0H	GSE116284
REMAP	RELA	HeLa_WT-1H	GSE116284
REMAP	RELA	HeLa_ctrl-1H	GSE116284
REMAP	RELA	Huh-7_IL1	GSE89212
REMAP	RELA	IMR-90	GSE43070
REMAP	RELA	IMR-90_TNF	GSE43070
REMAP	RELA	K-562	ENCSR772EEN
REMAP	RELA	KB	GSE52469
REMAP	RELA	KB_5Z	GSE64223
REMAP	RELA	KB_5Z_IL	GSE64223
REMAP	RELA	KB_IL	GSE52469
REMAP	RELA	L1236	GSE63736
REMAP	RELA	LNCaP_DHT_TNFA	GSE83860
REMAP	RELA	LNCaP_SICTR_TNFA	GSE83860
REMAP	RELA	LNCaP_SIFOXA1_TNFA	GSE83860
REMAP	RELA	LNCaP_TNFA	GSE83860
REMAP	RELA	MCF-7	GSE59530
REMAP	RELA	MCF-7_E2	GSE59530
REMAP	RELA	MCF-7_E2_45m	GSE67295
REMAP	RELA	MCF-7_E2_TNF	GSE59530
REMAP	RELA	MCF-7_IL1b_45m	GSE67295
REMAP	RELA	MCF-7_TNF	GSE59530
REMAP	RELA	MCF-7_TNFa_45m	GSE67295
REMAP	RELA	MCF-7_Veh	GSE67295
REMAP	RELA	SGBS	GSE64233
REMAP	RELA	SGBS_TNF	GSE64233
REMAP	RELA	SW480_0h_TNFa	GSE102796
REMAP	RELA	SW480_16h_TNFa	GSE102796
REMAP	RELA	THP-1_eGFP-Pam3csk-0h	GSE103477
REMAP	RELA	THP-1_eGFP-Pam3csk-4h	GSE103477
REMAP	RELA	U2OS	GSE109996
REMAP	RELA	U2OS_10Gy_2h_recovery	GSE109996
REMAP	RELA	aortic-endothelial-cell_IL1B_D10	GSE139377
REMAP	RELA	aortic-endothelial-cell_IL1B_D11	GSE139377
REMAP	RELA	aortic-endothelial-cell_IL1B_D13	GSE139377
REMAP	RELA	aortic-endothelial-cell_IL1B_D14	GSE139377
REMAP	RELA	aortic-endothelial-cell_IL1B_D16	GSE139377
REMAP	RELA	aortic-endothelial-cell_IL1B_D2	GSE139377
REMAP	RELA	aortic-endothelial-cell_IL1B_D21	GSE139377
REMAP	RELA	aortic-endothelial-cell_IL1B_D22	GSE139377
REMAP	RELA	aortic-endothelial-cell_IL1B_D24	GSE139377
REMAP	RELA	aortic-endothelial-cell_IL1B_D25	GSE139377
REMAP	RELA	aortic-endothelial-cell_IL1B_D26	GSE139377
REMAP	RELA	aortic-endothelial-cell_IL1B_D27	GSE139377
REMAP	RELA	aortic-endothelial-cell_IL1B_D28	GSE139377
REMAP	RELA	aortic-endothelial-cell_IL1B_D3	GSE139377
REMAP	RELA	aortic-endothelial-cell_IL1B_D31	GSE139377
REMAP	RELA	aortic-endothelial-cell_IL1B_D33	GSE139377
REMAP	RELA	aortic-endothelial-cell_IL1B_D35	GSE139377
REMAP	RELA	aortic-endothelial-cell_IL1B_D38	GSE139377
REMAP	RELA	aortic-endothelial-cell_IL1B_D39	GSE139377
REMAP	RELA	aortic-endothelial-cell_IL1B_D4	GSE139377
REMAP	RELA	aortic-endothelial-cell_IL1B_D40	GSE139377
REMAP	RELA	aortic-endothelial-cell_IL1B_D41	GSE139377
REMAP	RELA	aortic-endothelial-cell_IL1B_D45	GSE139377
REMAP	RELA	aortic-endothelial-cell_IL1B_D47	GSE139377
REMAP	RELA	aortic-endothelial-cell_IL1B_D49	GSE139377
REMAP	RELA	aortic-endothelial-cell_IL1B_D53	GSE139377
REMAP	RELA	aortic-endothelial-cell_IL1B_D6	GSE139377
REMAP	RELA	aortic-endothelial-cell_IL1B_D7	GSE139377
REMAP	RELA	aortic-endothelial-cell_IL1B_D8	GSE139377
REMAP	RELA	aortic-endothelial-cell_IL1B_D9	GSE139377
REMAP	RELA	mammary-epithelial-cell	GSE71069
REMAP	RELA	mammary-epithelial-cell_EGF	GSE71069
REMAP	RELA	mammary-epithelial-cell_IL1	GSE71069
REMAP	RELB	GM12878	ENCSR387QUV
REMAP	RELB	L1236	GSE63736
REMAP	RUNX1	697	GSE138031
REMAP	RUNX1	ALL-SIL	GSE102209
REMAP	RUNX1	AML	GSE111821
REMAP	RUNX1	AML	GSE111917
REMAP	RUNX1	AML_Blast	GSE60130
REMAP	RUNX1	AML_age-50-70	GSE111821
REMAP	RUNX1	AML_bone-marrow	GSE111821
REMAP	RUNX1	BCP-ALL_patient1	GSE109377
REMAP	RUNX1	CCRF-CEM	GSE33850
REMAP	RUNX1	CD34	GSE64862
REMAP	RUNX1	CD34_ADULT	GSE70660
REMAP	RUNX1	CD34_FETAL	GSE70660
REMAP	RUNX1	H9_DOX-0	GSE137670
REMAP	RUNX1	H9_DOX-0_HA	GSE137670
REMAP	RUNX1	H9_DOX-5_HA	GSE137670
REMAP	RUNX1	HL-60	GSE107553
REMAP	RUNX1	Jurkat	GSE29180
REMAP	RUNX1	Jurkat	GSE42575
REMAP	RUNX1	Jurkat	GSE68976
REMAP	RUNX1	Jurkat	GSE76181
REMAP	RUNX1	Jurkat	GSE85524
REMAP	RUNX1	K-562	ENCSR414TYY
REMAP	RUNX1	K-562	ENCSR588AKU
REMAP	RUNX1	Kasumi-1	GSE45738
REMAP	RUNX1	Kasumi-1	GSE62847
REMAP	RUNX1	Kasumi-1	GSE65427
REMAP	RUNX1	MCF-10A	GSE121370
REMAP	RUNX1	MCF-10A	GSE129314
REMAP	RUNX1	MCF-10A_asynchronous	GSE121370
REMAP	RUNX1	MCF-10A_mitotic	GSE121370
REMAP	RUNX1	MCF-7	GSE75070
REMAP	RUNX1	ME-1	GSE117138
REMAP	RUNX1	ME-1	GSE46044
REMAP	RUNX1	ME-1_CBFB-MYH11-KD	GSE117138
REMAP	RUNX1	ME-1_Con	GSE128771
REMAP	RUNX1	ME-1_Human-leukemia_AI-10-49	GSE101789
REMAP	RUNX1	ME-1_KD	GSE128771
REMAP	RUNX1	MV4-11	GSE79899
REMAP	RUNX1	NALM-6	GSE109377
REMAP	RUNX1	NALM-6	GSE126300
REMAP	RUNX1	NB4	GSE81992
REMAP	RUNX1	PBMC	GSE85524
REMAP	RUNX1	SKH1	GSE87283
REMAP	RUNX1	SKH1_10d	GSE87283
REMAP	RUNX1	SKH1_RUNX1-EVI1_KD	GSE87283
REMAP	RUNX1	SKNO-1	GSE23730
REMAP	RUNX1	THP-1	GSE79899
REMAP	RUNX1	U-937	GSE65427
REMAP	RUNX1	VCaP_DHT24H	GSE58428
REMAP	RUNX1	epididymis_HEE	GSE109061
REMAP	RUNX1	epididymis_HEE_R1881	GSE109061
REMAP	RUNX1	hiPSC_DOX_d31	GSE111917
REMAP	RUNX1	hiPSC_DOX_d34	GSE111917
REMAP	RUNX1	keratinocyte	GSE98483
REMAP	RUNX1_mut	CD34	GSE111917
