# Supplementary material for: Transposon invasion of primate genomes shaped human inflammatory enhancers and susceptibility to inflammatory diseases
Source: Nat Commun. 2025 Nov 3;16:9674. doi: 10.1038/s41467-025-64690-7 (PMC12583588; doi:10.1038/s41467-025-64690-7)
Supplement: Supplementary file 9 — Supplementary Data 7 [file 41467_2025_64690_MOESM9_ESM.xlsx]

## Sheet: PS-SNPs
Single nucleotide polymorphisms under positive selection in human populations
rsID	CHROM	POS_B38	REF	ALT	ANCESTRAL	DERIVED	DAF_CEU	DAF_YRI	DAF_CHS	pvalue_positiveSelection	POP_positiveSelection	rank_local_enrich_bestPOP	Enh_chr	Enh_start	Enh_end	EnhID
rs7418179	chr1	923421	A	G	A	G	0.826531	0.186916	0.461538	0.00120526	CEU	0.0159116	chr1	923200	925600	Enh_chr1:923200-925600
rs6696281	chr1	967724	C	T	T	C	0.97449	0.406542	0.850962	0.000105073	CEU	0.0421718	chr1	966800	970270	Enh_chr1:966800-970270
rs28695703	chr1	968975	C	T	C	T	0	0.257009	0	0.00361566	YRI	0.321983	chr1	966800	970270	Enh_chr1:966800-970270
rs59766802	chr1	969637	T	C	C	T	0.994898	0.331776	0.855769	0.00267836	CEU	0.0395638	chr1	966800	970270	Enh_chr1:966800-970270
rs7555426	chr1	969780	C	T	C	T	0.989796	0.21028	0.8125	0.00026584	CEU	0.0392275	chr1	966800	970270	Enh_chr1:966800-970270
rs7522959	chr1	969785	A	G	A	G	0.989796	0.219626	0.826923	2.86462e-05	CEU	0.0392187	chr1	966800	970270	Enh_chr1:966800-970270
rs10126047	chr1	1038743	C	T	C	T	0	0.158879	0	0.00296831	YRI	0.283916	chr1	1035320	1041400	Enh_chr1:1035320-1041400
rs3813194	chr1	1063202	G	C	G	C	0.596939	0.0420561	0.783654	0.000226821	CHS	0.155598	chr1	1061650	1067160	Enh_chr1:1061650-1067160
rs4073176	chr1	1069577	G	A	G	A	0.617347	0.238318	0.788462	0.00169555	CHS	0.157339	chr1	1067790	1071230	Enh_chr1:1067790-1071230
rs4073177	chr1	1069600	G	A	G	A	0.617347	0.238318	0.788462	0.00169555	CHS	0.157432	chr1	1067790	1071230	Enh_chr1:1067790-1071230
rs9442394	chr1	1070843	G	A	G	A	0.617347	0.238318	0.783654	0.00178664	CHS	0.159059	chr1	1067790	1071230	Enh_chr1:1067790-1071230
rs4970353	chr1	1098619	C	T	C	T	0.622449	0.252336	0.778846	0.00223496	CHS	0.141548	chr1	1096930	1100210	Enh_chr1:1096930-1100210
rs12405246	chr1	1198407	T	C	C	T	0.744898	0.420561	0.153846	0.0059312	CEU	0.154917	chr1	1197930	1203500	Enh_chr1:1197930-1203500
rs35009659	chr1	1198435	T	C	C	T	0.744898	0.420561	0.153846	0.0059312	CEU	0.154924	chr1	1197930	1203500	Enh_chr1:1197930-1203500
rs9729550	chr1	1199862	A	C	C	A	0.739796	0.341121	0.153846	0.00114841	CEU	0.154821	chr1	1197930	1203500	Enh_chr1:1197930-1203500
rs3813201	chr1	1215852	T	C	C	T	0.882653	0.672897	0.721154	0.00692793	CEU	0.148594	chr1	1212000	1216200	Enh_chr1:1212000-1216200
rs75805572	chr1	1261950	C	T	C	T	0	0.196262	0.0336538	0.00354376	YRI	0.430663	chr1	1259800	1262040	Enh_chr1:1259800-1262040
rs112274320	chr1	1370429	C	G	C	G	0	0.331776	0	0.00147934	YRI	0.108005	chr1	1368540	1373720	Enh_chr1:1368540-1373720
rs35194784	chr1	1370430	T	C	C	T	0.908163	0.705607	0.0961538	0.00305005	CHS	0.0312654	chr1	1368540	1373720	Enh_chr1:1368540-1373720
rs35566806	chr1	1370532	C	T	C	T	0.0918367	0.28972	0.903846	0.000671866	CHS	0.0312834	chr1	1368540	1373720	Enh_chr1:1368540-1373720
rs34457386	chr1	1370584	G	C	G	C	0.0918367	0.28972	0.903846	0.000671866	CHS	0.0312574	chr1	1368540	1373720	Enh_chr1:1368540-1373720
rs112607487	chr1	1371538	C	T	C	T	0	0.28972	0	0.0095191	YRI	0.106458	chr1	1368540	1373720	Enh_chr1:1368540-1373720
rs12408046	chr1	1372909	G	A	A	G	0.913265	0.831776	0.100962	0.00102311	CHS	0.030693	chr1	1368540	1373720	Enh_chr1:1368540-1373720
rs12408050	chr1	1373006	G	A	A	G	0.913265	0.817757	0.100962	0.000935329	CHS	0.0307033	chr1	1368540	1373720	Enh_chr1:1368540-1373720
rs12408051	chr1	1373007	G	A	A	G	0.913265	0.841121	0.100962	0.000935329	CHS	0.0307073	chr1	1368540	1373720	Enh_chr1:1368540-1373720
rs2144688	chr1	1825782	G	A	G	A	0.0408163	0.369159	0.110577	0.00395837	YRI	0.0465559	chr1	1823400	1837000	Enh_chr1:1823400-1837000
rs9786963	chr1	1827587	T	C	C	T	0.0357143	0.504673	0.110577	0.00354942	YRI	0.0465821	chr1	1823400	1837000	Enh_chr1:1823400-1837000
rs12568603	chr1	1829550	A	C	C	A	0.0357143	0.504673	0.110577	0.00354942	YRI	0.0488585	chr1	1823400	1837000	Enh_chr1:1823400-1837000
rs1999704	chr1	1829897	A	C	C	A	0.0357143	0.504673	0.110577	0.00354942	YRI	0.0495231	chr1	1823400	1837000	Enh_chr1:1823400-1837000
rs7553640	chr1	1830575	T	C	C	T	0.0357143	0.457944	0.110577	0.00400166	YRI	0.0501909	chr1	1823400	1837000	Enh_chr1:1823400-1837000
rs6603797	chr1	1834144	T	C	C	T	0.0357143	0.5	0.110577	0.00369397	YRI	0.050823	chr1	1823400	1837000	Enh_chr1:1823400-1837000
rs6603798	chr1	1834920	A	G	G	A	0.0357143	0.504673	0.115385	0.00369397	YRI	0.0513411	chr1	1823400	1837000	Enh_chr1:1823400-1837000
rs10907189	chr1	1841296	T	C	C	T	0.0357143	0.514019	0.105769	0.00342625	YRI	0.0555795	chr1	1839400	1845200	Enh_chr1:1839400-1845200
rs6692959	chr1	1847597	T	C	C	T	0.0357143	0.5	0.105769	0.00308479	YRI	0.053703	chr1	1845341	1852311	Enh_chr1:1845341-1852311
rs6603801	chr1	1849439	T	C	C	T	0.0357143	0.514019	0.105769	0.00275204	YRI	0.0555938	chr1	1845341	1852311	Enh_chr1:1845341-1852311
rs1889678	chr1	1861564	A	G	G	A	0.0357143	0.514019	0.105769	0.00275204	YRI	0.0473895	chr1	1856651	1862441	Enh_chr1:1856651-1862441
rs12076620	chr1	1861632	A	G	G	A	0.0357143	0.514019	0.105769	0.00275204	YRI	0.0473871	chr1	1856651	1862441	Enh_chr1:1856651-1862441
rs10907192	chr1	1861672	A	G	G	A	0.0357143	0.514019	0.105769	0.00275204	YRI	0.0474083	chr1	1856651	1862441	Enh_chr1:1856651-1862441
rs7511905	chr1	1862347	A	C	C	A	0.0357143	0.514019	0.105769	0.00149733	YRI	0.0468837	chr1	1856651	1862441	Enh_chr1:1856651-1862441
rs6603802	chr1	1881082	C	T	T	C	0.484694	0.934579	0.504808	0.00362064	YRI	0.05306	chr1	1875800	1884801	Enh_chr1:1875800-1884801
rs6670776	chr1	1881389	G	A	A	G	0.0357143	0.514019	0.105769	0.00881553	YRI	0.052055	chr1	1875800	1884801	Enh_chr1:1875800-1884801
rs10796396	chr1	1885731	G	A	A	G	0.0357143	0.514019	0.100962	0.00881553	YRI	0.0433963	chr1	1884881	1890811	Enh_chr1:1884881-1890811
rs6603804	chr1	1887939	T	C	C	T	0.0357143	0.514019	0.105769	0.00881553	YRI	0.0411456	chr1	1884881	1890811	Enh_chr1:1884881-1890811
rs3107140	chr1	2112343	C	T	C	T	0	0.411215	0	0.00454574	YRI	0.0410415	chr1	2111521	2114321	Enh_chr1:2111521-2114321
rs3107141	chr1	2112545	C	T	C	T	0.903061	0.929907	0.9375	0.000284872	YRI	0.0408667	chr1	2111521	2114321	Enh_chr1:2111521-2114321
rs925904	chr1	2112579	C	G	C	G	0	0.35514	0	3.00289e-05	YRI	0.0408674	chr1	2111521	2114321	Enh_chr1:2111521-2114321
rs925905	chr1	2112598	T	C	T	C	0.668367	0.752336	0.572115	0.00791341	YRI	0.0408619	chr1	2111521	2114321	Enh_chr1:2111521-2114321
rs925906	chr1	2112615	A	C	A	C	0.668367	0.869159	0.572115	0.00231503	YRI	0.0408627	chr1	2111521	2114321	Enh_chr1:2111521-2114321
rs1467218	chr1	2115032	G	A	G	A	0	0.359813	0	1.58411e-05	YRI	0.0463689	chr1	2114961	2116001	Enh_chr1:2114961-2116001
rs262673	chr1	2148489	C	T	C	T	0	0.219626	0	0.000399612	YRI	0.0643776	chr1	2146111	2148871	Enh_chr1:2146111-2148871
rs7542479	chr1	2150034	C	T	C	T	0	0.196262	0	0.00855259	YRI	0.0633471	chr1	2148921	2150781	Enh_chr1:2148921-2150781
rs262666	chr1	2151375	C	G	C	G	0	0.233645	0	0.000723032	YRI	0.0616572	chr1	2150981	2154391	Enh_chr1:2150981-2154391
rs3107125	chr1	2153701	G	A	G	A	0.0765306	0	0	0.00958879	CEU	0.359461	chr1	2150981	2154391	Enh_chr1:2150981-2154391
rs530680	chr1	2204652	A	G	A	G	0.112245	0.570093	0.0673077	0.000795841	YRI	0.0776284	chr1	2203631	2206301	Enh_chr1:2203631-2206301
rs429136	chr1	2205698	G	A	G	A	0.112245	0.556075	0.0673077	0.000872621	YRI	0.0776211	chr1	2203631	2206301	Enh_chr1:2203631-2206301
rs7536233	chr1	2231034	C	T	C	T	0.0969388	0.350467	0.00961538	0.00208291	YRI	0.07192	chr1	2229741	2244021	Enh_chr1:2229741-2244021
rs11577042	chr1	2233384	G	T	G	T	0.102041	0.32243	0.00961538	0.00167353	YRI	0.0891329	chr1	2229741	2244021	Enh_chr1:2229741-2244021
rs262680	chr1	2235710	C	T	C	T	0.408163	0.168224	0.721154	0.00664093	CHS	0.38158	chr1	2229741	2244021	Enh_chr1:2229741-2244021
rs58949163	chr1	2237274	C	T	C	T	0.102041	0.294393	0.00961538	0.00596852	YRI	0.0841922	chr1	2229741	2244021	Enh_chr1:2229741-2244021
rs56765029	chr1	2239033	T	C	T	C	0.0153061	0.182243	0.567308	0.00681507	CHS	0.37522	chr1	2229741	2244021	Enh_chr1:2229741-2244021
rs10910033	chr1	2241740	A	G	A	G	0.0153061	0.182243	0.567308	0.00681507	CHS	0.387618	chr1	2229741	2244021	Enh_chr1:2229741-2244021
rs75086328	chr1	2249188	G	C	G	C	0.0153061	0.0514019	0.427885	0.00329584	CHS	0.394311	chr1	2244661	2249281	Enh_chr1:2244661-2249281
rs72643475	chr1	2292928	G	T	G	T	0.0918367	0	0.278846	0.005776	CHS	0.327336	chr1	2285591	2302971	Enh_chr1:2285591-2302971
rs12562729	chr1	2297701	C	T	C	T	0.0867347	0	0.278846	0.00201231	CHS	0.435003	chr1	2285591	2302971	Enh_chr1:2285591-2302971
rs12035227	chr1	2383824	C	G	G	C	0.627551	0.78972	0.475962	0.00028314	YRI	0.0963736	chr1	2379200	2384971	Enh_chr1:2379200-2384971
rs2843127	chr1	2384278	A	G	G	A	0.438776	0.542056	0.105769	0.00391817	YRI	0.0952676	chr1	2379200	2384971	Enh_chr1:2379200-2384971
rs2494624	chr1	2523491	G	C	C	G	0.831633	0.247664	0.524038	0.00232064	CEU	0.120977	chr1	2522011	2526461	Enh_chr1:2522011-2526461
rs3122923	chr1	2524061	A	C	C	A	0.795918	0.247664	0.528846	0.00377906	CEU	0.121497	chr1	2522011	2526461	Enh_chr1:2522011-2526461
rs55929178	chr1	2544035	C	T	C	T	0.265306	0	0.00480769	0.00312482	CEU	0.179048	chr1	2540241	2549921	Enh_chr1:2540241-2549921
rs72852392	chr1	2894782	C	G	G	C	0	0.939252	0	0.00190069	YRI	0.592884	chr1	2893415	2896135	Enh_chr1:2893415-2896135
rs72630981	chr1	3180547	G	A	G	A	0.178571	0	0	0.00190927	CEU	0.164307	chr1	3176806	3186116	Enh_chr1:3176806-3186116
rs2651932	chr1	3182097	A	G	G	A	0.94898	0.607477	0.692308	0.00191724	CEU	0.164287	chr1	3176806	3186116	Enh_chr1:3176806-3186116
rs2817147	chr1	3220635	T	C	C	T	0.755102	0.0233645	0.548077	0.00330296	CEU	0.178952	chr1	3220166	3223516	Enh_chr1:3220166-3223516
rs2817148	chr1	3221572	A	G	G	A	0.994898	0.518692	0.908654	0.00706434	CEU	0.179055	chr1	3220166	3223516	Enh_chr1:3220166-3223516
rs2651892	chr1	3222431	A	G	G	A	0.994898	0.546729	0.908654	0.00729428	CEU	0.179654	chr1	3220166	3223516	Enh_chr1:3220166-3223516
rs2817149	chr1	3222664	G	A	A	G	0.994898	0.546729	0.908654	0.00778081	CEU	0.177826	chr1	3220166	3223516	Enh_chr1:3220166-3223516
rs2817150	chr1	3223178	T	C	C	T	0.755102	0.0233645	0.543269	0.00753908	CEU	0.175734	chr1	3220166	3223516	Enh_chr1:3220166-3223516
rs75988676	chr1	3307923	C	T	C	T	0	0.14486	0	0.00622591	YRI	0.193911	chr1	3306800	3308000	Enh_chr1:3306800-3308000
rs78393086	chr1	3317211	C	T	C	T	0.0612245	0	0	0.00620223	CEU	0.316153	chr1	3316286	3317866	Enh_chr1:3316286-3317866
rs7531407	chr1	3317374	C	T	C	T	0	0.32243	0	0.00361848	YRI	0.222172	chr1	3316286	3317866	Enh_chr1:3316286-3317866
rs12135987	chr1	3372960	G	A	G	A	0.295918	0.11215	0.673077	1.21865e-06	CHS	0.232125	chr1	3371746	3375586	Enh_chr1:3371746-3375586
rs2368593	chr1	3374643	G	T	G	T	0.331633	0.205607	0.692308	0.00463999	CHS	0.231325	chr1	3371746	3375586	Enh_chr1:3371746-3375586
rs116618871	chr1	3538329	C	G	C	G	0	0.088785	0	0.00166187	YRI	0.266078	chr1	3536406	3543356	Enh_chr1:3536406-3543356
rs116325844	chr1	3538765	T	G	T	G	0	0.17757	0	0.0039756	YRI	0.266152	chr1	3536406	3543356	Enh_chr1:3536406-3543356
rs4648532	chr1	3617959	A	G	A	G	0.734694	0.453271	0.990385	0.00352313	CHS	0.581376	chr1	3617886	3619986	Enh_chr1:3617886-3619986
rs2840327	chr1	3773325	G	A	G	A	0.0612245	0.0420561	0.581731	0.00750543	CHS	0.188348	chr1	3773186	3776600	Enh_chr1:3773186-3776600
rs2797432	chr1	3774700	A	G	G	A	0.469388	0.0186916	0.326923	0.00995851	CEU	0.140064	chr1	3773186	3776600	Enh_chr1:3773186-3776600
rs6673829	chr1	3774926	G	A	G	A	0.362245	0.0186916	0	0.00295954	CEU	0.139791	chr1	3773186	3776600	Enh_chr1:3773186-3776600
rs9424296	chr1	3775028	C	A	C	A	0.0408163	0	0.552885	1.76389e-05	CHS	0.190099	chr1	3773186	3776600	Enh_chr1:3773186-3776600
rs7537868	chr1	3775563	C	T	C	T	0	0.280374	0	0.00329665	YRI	0.0434593	chr1	3773186	3776600	Enh_chr1:3773186-3776600
rs1175548	chr1	3776468	A	G	A	G	0.341837	0.771028	0	8.77762e-05	YRI	0.044401	chr1	3773186	3776600	Enh_chr1:3773186-3776600
rs9424313	chr1	3776546	C	A	C	A	0.0612245	0.0373832	0.557692	0.00045679	CHS	0.193457	chr1	3773186	3776600	Enh_chr1:3773186-3776600
rs74802248	chr1	3794213	C	T	T	C	0	0.981308	0	0.00258329	YRI	0.0923711	chr1	3792906	3795856	Enh_chr1:3792906-3795856
rs4478781	chr1	4026767	C	T	C	T	0.122449	0.378505	0.0528846	0.000112869	YRI	0.169164	chr1	4026220	4029790	Enh_chr1:4026220-4029790
rs648712	chr1	4735686	C	T	C	T	0.80102	0.546729	0.259615	0.00672212	CEU	0.305494	chr1	4735290	4737390	Enh_chr1:4735290-4737390
rs486207	chr1	4735687	T	G	T	G	0.80102	0.546729	0.259615	0.00672212	CEU	0.305469	chr1	4735290	4737390	Enh_chr1:4735290-4737390
rs432330	chr1	4735718	T	A	T	A	0.80102	0.546729	0.259615	0.00672212	CEU	0.305446	chr1	4735290	4737390	Enh_chr1:4735290-4737390
rs435239	chr1	4735756	G	C	C	G	0.0510204	0.0794393	0.711538	0.000289826	CHS	0.0681333	chr1	4735290	4737390	Enh_chr1:4735290-4737390
rs392630	chr1	4736498	A	G	G	A	0.0459184	0.0794393	0.5625	0.00448165	CHS	0.0678511	chr1	4735290	4737390	Enh_chr1:4735290-4737390
rs742246	chr1	4793352	A	C	C	A	0.377551	0.341121	0.918269	9.11255e-06	CHS	0.0586345	chr1	4791400	4798400	Enh_chr1:4791400-4798400
rs932350	chr1	4793628	T	C	C	T	0.341837	0.242991	0.918269	0.00183785	CHS	0.0613759	chr1	4791400	4798400	Enh_chr1:4791400-4798400
rs72639948	chr1	4798331	A	G	A	G	0.306122	0.0140187	0.0288462	0.00673905	CEU	0.0820492	chr1	4791400	4798400	Enh_chr1:4791400-4798400
rs11587319	chr1	5348829	A	C	C	A	0.969388	0.700935	0	0.00369848	YRI	0.450123	chr1	5348740	5349880	Enh_chr1:5348740-5349880
rs806114	chr1	6007580	C	G	C	G	0.852041	0.747664	0.692308	0.0081769	CEU	0.913245	chr1	6006540	6008520	Enh_chr1:6006540-6008520
rs12037728	chr1	6027143	T	A	T	A	0.433673	0.228972	0.581731	0.00459159	YRI	0.513157	chr1	6026450	6029290	Enh_chr1:6026450-6029290
rs11810598	chr1	6127167	G	A	G	A	0	0.252336	0	0.00962154	YRI	0.378752	chr1	6126850	6128040	Enh_chr1:6126850-6128040
rs6703624	chr1	6127514	C	G	G	C	0.857143	0.934579	0.663462	0.00374507	YRI	0.379156	chr1	6126850	6128040	Enh_chr1:6126850-6128040
rs12067671	chr1	6399750	A	G	G	A	0.816327	0.107477	0.817308	0.00308761	YRI	0.310413	chr1	6399470	6403240	Enh_chr1:6399470-6403240
rs3810985	chr1	6423976	T	C	C	T	0.77551	0.149533	0.370192	0.000189682	CEU	0.245364	chr1	6423400	6425400	Enh_chr1:6423400-6425400
rs4908551	chr1	6438908	C	T	T	C	0.852041	0.518692	0	0.00542187	YRI	0.0904666	chr1	6435100	6442270	Enh_chr1:6435100-6442270
rs10864548	chr1	6441736	T	C	C	T	0.816327	0.401869	0.822115	0.00176973	YRI	0.0900414	chr1	6435100	6442270	Enh_chr1:6435100-6442270
rs6673748	chr1	6446883	G	C	G	C	0.0561224	0.696262	0.00961538	0.00819689	YRI	0.0886985	chr1	6446560	6449000	Enh_chr1:6446560-6449000
rs115833446	chr1	6447740	G	A	G	A	0.0612245	0.696262	0.00961538	0.00819689	YRI	0.0890444	chr1	6446560	6449000	Enh_chr1:6446560-6449000
rs11808508	chr1	6448062	G	C	G	C	0.0561224	0.696262	0.00961538	0.00819689	YRI	0.0887156	chr1	6446560	6449000	Enh_chr1:6446560-6449000
rs12732682	chr1	6448207	C	G	C	G	0.0561224	0.654206	0.00961538	0.00326374	YRI	0.0887084	chr1	6446560	6449000	Enh_chr1:6446560-6449000
rs149033367	chr1	6448565	A	G	A	G	0.0561224	0.696262	0.00961538	0.00819689	YRI	0.0879988	chr1	6446560	6449000	Enh_chr1:6446560-6449000
rs112292564	chr1	6448573	G	T	G	T	0.0561224	0.696262	0.00961538	0.00819689	YRI	0.0880151	chr1	6446560	6449000	Enh_chr1:6446560-6449000
rs3007413	chr1	6456955	T	C	C	T	0.846939	0.275701	0.990385	0.00553028	CHS	0.981453	chr1	6452940	6457180	Enh_chr1:6452940-6457180
rs3007414	chr1	6456991	T	C	C	T	0.846939	0.275701	0.990385	0.00553028	CHS	0.840666	chr1	6452940	6457180	Enh_chr1:6452940-6457180
rs2986758	chr1	6461090	A	C	C	A	0.857143	0.247664	0.990385	0.00179352	YRI	0.100171	chr1	6459210	6461200	Enh_chr1:6459210-6461200
rs3007416	chr1	6465948	A	G	A	G	0.0510204	0.616822	0	0.00498656	YRI	0.0976252	chr1	6465560	6466060	Enh_chr1:6465560-6466060
rs10746502	chr1	6547139	T	C	T	C	0.908163	0.621495	0.778846	0.00313978	CEU	0.0295226	chr1	6545180	6547620	Enh_chr1:6545180-6547620
rs11120789	chr1	6935253	A	C	A	C	0	0.163551	0	0.00226574	YRI	0.986141	chr1	6934160	6936780	Enh_chr1:6934160-6936780
rs58167413	chr1	7645937	C	T	T	C	0.928571	0.196262	0.913462	0.00394256	YRI	0.176008	chr1	7643840	7653240	Enh_chr1:7643840-7653240
rs947412	chr1	7681758	C	G	C	G	0.397959	0.485981	0.692308	0.00402893	YRI	0.5195	chr1	7679370	7681870	Enh_chr1:7679370-7681870
rs72550038	chr1	7900087	T	C	C	T	0.984694	0.700935	0.360577	0.0019467	CEU	0.0666606	chr1	7899600	7903140	Enh_chr1:7899600-7903140
rs12564368	chr1	7900281	G	C	C	G	0.984694	0.700935	0.360577	0.0019467	CEU	0.0666567	chr1	7899600	7903140	Enh_chr1:7899600-7903140
rs12403908	chr1	7900767	T	C	C	T	0.984694	0.700935	0.360577	0.0019467	CEU	0.0664181	chr1	7899600	7903140	Enh_chr1:7899600-7903140
rs12404752	chr1	7900803	G	A	A	G	0.984694	0.700935	0.360577	0.0019467	CEU	0.0664228	chr1	7899600	7903140	Enh_chr1:7899600-7903140
rs12068202	chr1	7901234	A	G	G	A	0.984694	0.341121	0.360577	0.000103385	CEU	0.0650587	chr1	7899600	7903140	Enh_chr1:7899600-7903140
rs76391507	chr1	7901439	A	C	A	C	0.0153061	0.299065	0.639423	0.00904045	CHS	0.0998746	chr1	7899600	7903140	Enh_chr1:7899600-7903140
rs12407642	chr1	7901715	C	T	T	C	0.984694	0.700935	0.360577	0.0019467	CEU	0.064379	chr1	7899600	7903140	Enh_chr1:7899600-7903140
rs10489448	chr1	7901741	C	T	C	T	0.0153061	0.046729	0.639423	0.000892882	CHS	0.0998669	chr1	7899600	7903140	Enh_chr1:7899600-7903140
rs12405361	chr1	7901967	G	A	G	A	0.0153061	0.299065	0.639423	0.00904045	CHS	0.0998824	chr1	7899600	7903140	Enh_chr1:7899600-7903140
rs12405385	chr1	7902097	G	A	G	A	0.0153061	0.299065	0.639423	0.00904045	CHS	0.0998798	chr1	7899600	7903140	Enh_chr1:7899600-7903140
rs12405387	chr1	7902153	G	C	G	C	0.0153061	0.299065	0.639423	0.00904045	CHS	0.0998709	chr1	7899600	7903140	Enh_chr1:7899600-7903140
rs12404522	chr1	7902251	T	C	T	C	0.0153061	0.299065	0.639423	0.00904045	CHS	0.0998978	chr1	7899600	7903140	Enh_chr1:7899600-7903140
rs79314241	chr1	7902438	C	G	C	G	0.0153061	0.299065	0.639423	0.00904045	CHS	0.0995564	chr1	7899600	7903140	Enh_chr1:7899600-7903140
rs77615777	chr1	7902894	T	G	T	G	0.0153061	0.00934579	0.644231	0.000294776	CHS	0.0995595	chr1	7899600	7903140	Enh_chr1:7899600-7903140
rs226484	chr1	7929226	T	C	C	T	0.984694	0.61215	0.418269	0.00114039	CEU	0.0416797	chr1	7929190	7932220	Enh_chr1:7929190-7932220
rs161823	chr1	7930231	A	G	G	A	0.984694	0.228972	0.418269	6.28674e-05	CEU	0.0416758	chr1	7929190	7932220	Enh_chr1:7929190-7932220
rs161810	chr1	7940737	T	C	C	T	0.984694	0.630841	0.4375	0.00144669	CEU	0.0380386	chr1	7940370	7943200	Enh_chr1:7940370-7943200
rs519546	chr1	7941406	A	C	C	A	0.979592	0.551402	0.427885	0.000779341	CEU	0.0372038	chr1	7940370	7943200	Enh_chr1:7940370-7943200
rs113070609	chr1	7941904	A	G	A	G	0.0204082	0.331776	0.596154	0.00959371	CHS	0.111544	chr1	7940370	7943200	Enh_chr1:7940370-7943200
rs76413824	chr1	7942371	C	T	C	T	0	0	0.524038	6.31717e-05	CHS	0.109302	chr1	7940370	7943200	Enh_chr1:7940370-7943200
rs10864320	chr1	7943004	G	A	G	A	0.0102041	0.11215	0.629808	0.00577232	CHS	0.0975214	chr1	7940370	7943200	Enh_chr1:7940370-7943200
rs2284662	chr1	7982910	G	T	G	T	0	0	0.615385	0.000118013	CHS	0.0956839	chr1	7982200	7983000	Enh_chr1:7982200-7983000
rs72634228	chr1	8004518	A	G	A	G	0.454082	0.046729	0	0.00737326	CEU	0.621741	chr1	8003090	8006240	Enh_chr1:8003090-8006240
rs7554403	chr1	8005478	G	C	G	C	0	0.21028	0	0.00936961	YRI	0.903312	chr1	8003090	8006240	Enh_chr1:8003090-8006240
rs225099	chr1	8006104	T	G	T	G	0	0.0560748	0.620192	0.00347752	CHS	0.108186	chr1	8003090	8006240	Enh_chr1:8003090-8006240
rs10864326	chr1	8094229	G	A	G	A	0.52551	0.0514019	0	0.00124133	CEU	0.148261	chr1	8093890	8099600	Enh_chr1:8093890-8099600
rs10864327	chr1	8094487	G	A	G	A	0.52551	0.046729	0	0.00116345	CEU	0.148307	chr1	8093890	8099600	Enh_chr1:8093890-8099600
rs12064219	chr1	8099234	A	G	A	G	0	0.299065	0	0.0076931	YRI	0.528719	chr1	8093890	8099600	Enh_chr1:8093890-8099600
rs77784203	chr1	8099311	A	T	A	T	0.52551	0.046729	0	0.00200672	CEU	0.147717	chr1	8093890	8099600	Enh_chr1:8093890-8099600
rs6689067	chr1	8104308	T	C	T	C	0.52551	0.046729	0	0.00200672	CEU	0.143682	chr1	8104000	8108170	Enh_chr1:8104000-8108170
rs72634267	chr1	8105032	G	A	G	A	0.52551	0.046729	0	0.00200672	CEU	0.143774	chr1	8104000	8108170	Enh_chr1:8104000-8108170
rs72857627	chr1	8105229	G	A	G	A	0	0.299065	0	0.00330406	YRI	0.51743	chr1	8104000	8108170	Enh_chr1:8104000-8108170
rs13374405	chr1	8105340	T	C	T	C	0.52551	0.0514019	0	0.00214018	CEU	0.143709	chr1	8104000	8108170	Enh_chr1:8104000-8108170
rs13374333	chr1	8105514	A	G	A	G	0.52551	0.046729	0	0.00200672	CEU	0.14302	chr1	8104000	8108170	Enh_chr1:8104000-8108170
rs12081956	chr1	8106221	C	T	C	T	0	0.191589	0	0.0037567	YRI	0.520331	chr1	8104000	8108170	Enh_chr1:8104000-8108170
rs12067089	chr1	8106823	A	G	A	G	0	0.317757	0	0.00689748	YRI	0.521557	chr1	8104000	8108170	Enh_chr1:8104000-8108170
rs72857630	chr1	8107161	C	G	C	G	0	0.317757	0	0.00689748	YRI	0.523472	chr1	8104000	8108170	Enh_chr1:8104000-8108170
rs72634274	chr1	8113485	C	G	C	G	0.52551	0.11215	0	0.00269935	CEU	0.150146	chr1	8112500	8114330	Enh_chr1:8112500-8114330
rs4405150	chr1	8113612	T	C	C	T	0.188776	0.107477	0.75	0.00920487	CHS	0.130218	chr1	8112500	8114330	Enh_chr1:8112500-8114330
rs2066150	chr1	8120710	T	C	T	C	0	0.481308	0	0.00313207	YRI	0.409992	chr1	8120310	8122960	Enh_chr1:8120310-8122960
rs2045248	chr1	8121000	T	C	C	T	0.530612	0.0514019	0	0.00325918	CEU	0.159975	chr1	8120310	8122960	Enh_chr1:8120310-8122960
rs2061151	chr1	8121047	A	T	A	T	0	0.420561	0	0.00247263	YRI	0.409152	chr1	8120310	8122960	Enh_chr1:8120310-8122960
rs4908731	chr1	8121539	T	C	C	T	0.530612	0.107477	0	0.00400232	CEU	0.159779	chr1	8120310	8122960	Enh_chr1:8120310-8122960
rs7529559	chr1	8122039	G	T	T	G	0	0.46729	0	0.00869891	YRI	0.409602	chr1	8120310	8122960	Enh_chr1:8120310-8122960
rs7519212	chr1	8122047	A	G	G	A	0	0.46729	0	0.00869891	YRI	0.409301	chr1	8120310	8122960	Enh_chr1:8120310-8122960
rs60598971	chr1	8167659	C	T	T	C	0.97449	0.429907	0.995192	0.00901005	YRI	0.562526	chr1	8165800	8171000	Enh_chr1:8165800-8171000
rs10864337	chr1	8168634	A	G	G	A	0.97449	0.425234	0.995192	0.00163391	YRI	0.561003	chr1	8165800	8171000	Enh_chr1:8165800-8171000
rs405689	chr1	8213491	C	T	T	C	0.336735	0.0700935	0.759615	0.000255415	CHS	0.256048	chr1	8210600	8214620	Enh_chr1:8210600-8214620
rs448202	chr1	8213791	C	T	T	C	0.413265	0.126168	0.870192	4.60569e-05	CHS	0.252245	chr1	8210600	8214620	Enh_chr1:8210600-8214620
rs1467013	chr1	8317768	G	A	G	A	0.581633	0.214953	0.822115	0.00718125	CHS	0.0806279	chr1	8317600	8319600	Enh_chr1:8317600-8319600
rs61785826	chr1	8319003	G	T	G	T	0.234694	0	0	0.000341349	CEU	0.24613	chr1	8317600	8319600	Enh_chr1:8317600-8319600
rs11121162	chr1	8319388	G	A	G	A	0.581633	0.299065	0.817308	0.00918847	CHS	0.0731515	chr1	8317600	8319600	Enh_chr1:8317600-8319600
rs10779701	chr1	8319566	G	A	G	A	0.581633	0.299065	0.817308	0.00918847	CHS	0.0731377	chr1	8317600	8319600	Enh_chr1:8317600-8319600
rs10864351	chr1	8349612	C	A	C	A	0.566327	0.275701	0.860577	0.00196875	CHS	0.0602411	chr1	8348330	8350750	Enh_chr1:8348330-8350750
rs2587513	chr1	8387177	T	C	T	C	0.576531	0.186916	0.875	0.00522657	CHS	0.0222948	chr1	8386200	8388490	Enh_chr1:8386200-8388490
rs72636930	chr1	8391659	C	T	C	T	0.137755	0	0	0.000383588	CEU	0.169687	chr1	8390000	8401800	Enh_chr1:8390000-8401800
rs117580521	chr1	8391863	T	C	T	C	0	0	0.322115	0.00274597	CHS	0.0318726	chr1	8390000	8401800	Enh_chr1:8390000-8401800
rs2708629	chr1	8394732	T	C	T	C	0.576531	0.186916	0.875	0.00522657	CHS	0.0309472	chr1	8390000	8401800	Enh_chr1:8390000-8401800
rs12567722	chr1	8400443	G	A	G	A	0.260204	0.0046729	0.682692	0.000314151	CHS	0.0348574	chr1	8390000	8401800	Enh_chr1:8390000-8401800
rs12040962	chr1	8476841	A	C	A	C	0.290816	0.0046729	0.798077	6.66328e-05	CHS	0.143817	chr1	8471600	8481200	Enh_chr1:8471600-8481200
rs72866101	chr1	8492197	C	T	C	T	0	0.107477	0	0.00889075	YRI	0.893374	chr1	8491600	8498640	Enh_chr1:8491600-8498640
rs2024774	chr1	8510397	C	G	C	G	0.265306	0.107477	0.802885	0.00060106	CHS	0.190361	chr1	8509161	8512831	Enh_chr1:8509161-8512831
rs1473420	chr1	8556779	T	G	T	G	0.622449	0.46729	0.855769	0.00672908	CHS	0.0671741	chr1	8554301	8557200	Enh_chr1:8554301-8557200
rs4440881	chr1	8628947	T	C	T	C	0.30102	0.0046729	0.802885	0.000215749	CHS	0.067968	chr1	8624891	8631121	Enh_chr1:8624891-8631121
rs12040568	chr1	8667885	G	T	G	T	0.290816	0.0046729	0.802885	5.54957e-05	CHS	0.0657371	chr1	8659971	8668901	Enh_chr1:8659971-8668901
rs6577518	chr1	8688864	T	C	T	C	0.295918	0.0327103	0.802885	0.000112919	CHS	0.0680363	chr1	8686400	8692000	Enh_chr1:8686400-8692000
rs7554486	chr1	8702298	G	A	G	A	0.637755	0.453271	0.860577	0.0070315	CHS	0.066009	chr1	8699701	8705621	Enh_chr1:8699701-8705621
rs72855896	chr1	8717211	G	A	G	A	0	0.130841	0	0.00896368	YRI	0.643648	chr1	8709281	8724400	Enh_chr1:8709281-8724400
rs2065603	chr1	8848153	G	A	G	A	0.602041	0.523364	0.899038	0.00158025	CHS	0.0154505	chr1	8848000	8849400	Enh_chr1:8848000-8849400
rs11121245	chr1	8856165	T	C	T	C	0.581633	0.121495	0.903846	3.17592e-05	CHS	0.0166464	chr1	8853791	8862800	Enh_chr1:8853791-8862800
rs2038903	chr1	8856458	G	T	G	T	0.515306	0.0841121	0.899038	1.47275e-05	CHS	0.0169127	chr1	8853791	8862800	Enh_chr1:8853791-8862800
rs11121246	chr1	8857043	T	G	T	G	0.581633	0.126168	0.903846	3.28301e-05	CHS	0.0168906	chr1	8853791	8862800	Enh_chr1:8853791-8862800
rs11590606	chr1	8857610	C	T	C	T	0.581633	0.126168	0.903846	3.28301e-05	CHS	0.0166433	chr1	8853791	8862800	Enh_chr1:8853791-8862800
rs2047094	chr1	8857756	C	A	C	A	0.581633	0.126168	0.903846	3.28301e-05	CHS	0.0166494	chr1	8853791	8862800	Enh_chr1:8853791-8862800
rs10864368	chr1	8858254	T	C	T	C	0.581633	0.126168	0.903846	0.0015875	CHS	0.0161609	chr1	8853791	8862800	Enh_chr1:8853791-8862800
rs2071414	chr1	8860653	T	G	T	G	0.316327	0.121495	0.764423	0.000272771	CHS	0.0159428	chr1	8853791	8862800	Enh_chr1:8853791-8862800
rs12751621	chr1	8899011	C	T	C	T	0.311224	0.121495	0.725962	0.0060789	CHS	0.0180294	chr1	8898491	8901400	Enh_chr1:8898491-8901400
rs113753950	chr1	8899572	C	T	C	T	0	0.168224	0	0.0097642	YRI	0.807705	chr1	8898491	8901400	Enh_chr1:8898491-8901400
rs12034719	chr1	8900094	G	A	G	A	0.311224	0.130841	0.721154	0.00670383	CHS	0.0186029	chr1	8898491	8901400	Enh_chr1:8898491-8901400
rs12032404	chr1	8900328	T	C	T	C	0.311224	0.130841	0.725962	0.0063506	CHS	0.0183459	chr1	8898491	8901400	Enh_chr1:8898491-8901400
rs12033337	chr1	8901285	T	C	T	C	0.311224	0.135514	0.725962	0.0023495	CHS	0.0181388	chr1	8898491	8901400	Enh_chr1:8898491-8901400
rs1812348	chr1	8907804	A	G	G	A	0.387755	0.154206	0.754808	0.000697865	CHS	0.024131	chr1	8907801	8909321	Enh_chr1:8907801-8909321
rs10864369	chr1	8908291	T	C	C	T	0.387755	0.154206	0.754808	0.000697865	CHS	0.0253512	chr1	8907801	8909321	Enh_chr1:8907801-8909321
rs7534552	chr1	8909160	G	A	A	G	0.397959	0.154206	0.764423	0.00620567	CHS	0.0250285	chr1	8907801	8909321	Enh_chr1:8907801-8909321
rs75592589	chr1	8930797	C	T	C	T	0.122449	0.0607477	0.413462	0.00180765	CHS	0.0324064	chr1	8920131	8931581	Enh_chr1:8920131-8931581
rs4609454	chr1	8931082	A	G	A	G	0.295918	0.523364	0.865385	0.00847433	CHS	0.0358072	chr1	8920131	8931581	Enh_chr1:8920131-8931581
rs61784242	chr1	8931242	C	T	C	T	0.295918	0.476636	0.865385	0.00633932	CHS	0.0357903	chr1	8920131	8931581	Enh_chr1:8920131-8931581
rs34897790	chr1	9003812	C	T	C	T	0.127551	0.0560748	0.264423	0.00996074	CHS	0.374904	chr1	9003521	9004751	Enh_chr1:9003521-9004751
rs7544111	chr1	9005363	C	T	C	T	0.234694	0.0046729	0.134615	0.00836958	CEU	0.71043	chr1	9004881	9011800	Enh_chr1:9004881-9011800
rs11121313	chr1	9074879	T	C	C	T	0.581633	0.570093	0.379808	0.00296077	YRI	0.363114	chr1	9074200	9088000	Enh_chr1:9074200-9088000
rs58634632	chr1	9082597	T	C	T	C	0	0.140187	0	0.00892662	YRI	0.363712	chr1	9074200	9088000	Enh_chr1:9074200-9088000
rs797253	chr1	9160057	T	C	T	C	0.969388	0.953271	0.759615	0.00900284	CEU	0.707034	chr1	9159400	9167211	Enh_chr1:9159400-9167211
rs10864391	chr1	9161983	A	G	A	G	0.403061	0.616822	0.466346	0.00706962	YRI	0.496963	chr1	9159400	9167211	Enh_chr1:9159400-9167211
rs6577557	chr1	9163497	G	A	G	A	0.117347	0	0.4375	0.00206161	CHS	0.653903	chr1	9159400	9167211	Enh_chr1:9159400-9167211
rs6669897	chr1	9180199	A	G	G	A	0	0.88785	0	0.000565111	YRI	0.396745	chr1	9177421	9185591	Enh_chr1:9177421-9185591
rs797265	chr1	9180963	T	C	C	T	0.755102	0.556075	0.875	0.00536456	YRI	0.398254	chr1	9177421	9185591	Enh_chr1:9177421-9185591
rs2311049	chr1	9274272	C	A	A	C	0.382653	0.214953	0.701923	0.00868837	CHS	0.149886	chr1	9273771	9282511	Enh_chr1:9273771-9282511
rs9434754	chr1	9276592	T	C	C	T	0.382653	0.448598	0.711538	0.0076846	CHS	0.148116	chr1	9273771	9282511	Enh_chr1:9273771-9282511
rs658997	chr1	9283562	C	T	T	C	0.882653	0.663551	0.990385	0.00171056	YRI	0.590107	chr1	9282600	9284800	Enh_chr1:9282600-9284800
rs760573	chr1	9283770	T	C	C	T	0.647959	0.280374	0.822115	0.00826211	CHS	0.150985	chr1	9282600	9284800	Enh_chr1:9282600-9284800
rs522526	chr1	9315146	C	T	C	T	0.688776	0.878505	0.259615	0.00541536	YRI	0.585484	chr1	9314600	9316921	Enh_chr1:9314600-9316921
rs525476	chr1	9315527	C	T	T	C	0.658163	0.738318	0.336538	0.00535575	YRI	0.585029	chr1	9314600	9316921	Enh_chr1:9314600-9316921
rs557573	chr1	9316737	G	A	A	G	0.984694	0.560748	0	0.00818981	CEU	0.336478	chr1	9314600	9316921	Enh_chr1:9314600-9316921
rs11121370	chr1	9316760	T	C	T	C	0.00510204	0.345794	0	0.00785813	YRI	0.585387	chr1	9314600	9316921	Enh_chr1:9314600-9316921
rs10864407	chr1	9316780	C	T	C	T	0.00510204	0.331776	0	0.00292423	YRI	0.585619	chr1	9314600	9316921	Enh_chr1:9314600-9316921
rs72642738	chr1	9317467	G	T	G	T	0.306122	0.0327103	0.673077	0.0049346	CHS	0.178263	chr1	9317400	9318200	Enh_chr1:9317400-9318200
rs617018	chr1	9318043	A	G	G	A	0.306122	0.0327103	0.75	0.00618504	CHS	0.196808	chr1	9317400	9318200	Enh_chr1:9317400-9318200
rs6660810	chr1	9555100	G	A	A	G	0.77551	0.158879	0.0961538	0.00055404	CEU	0.118019	chr1	9554600	9560800	Enh_chr1:9554600-9560800
rs58670998	chr1	9559322	C	T	C	T	0.00510204	0	0.490385	0.000726948	CHS	0.170922	chr1	9554600	9560800	Enh_chr1:9554600-9560800
rs4926485	chr1	9631917	C	G	C	G	0.80102	0.285047	0.125	0.00358488	CEU	0.0513922	chr1	9625602	9631972	Enh_chr1:9625602-9631972
rs9430194	chr1	9638856	C	A	A	C	0.668367	0.168224	0.0576923	0.00197746	CEU	0.0590656	chr1	9638122	9641722	Enh_chr1:9638122-9641722
rs12028233	chr1	9639710	A	G	G	A	0.80102	0.14486	0.158654	0.00125465	CEU	0.0590508	chr1	9638122	9641722	Enh_chr1:9638122-9641722
rs12039250	chr1	9666647	A	G	G	A	0.872449	0.196262	0.331731	0.000393446	CEU	0.0524336	chr1	9666600	9675112	Enh_chr1:9666600-9675112
rs6700217	chr1	9667109	T	C	C	T	0.515306	0.0186916	0.00961538	0.00103334	CEU	0.0515169	chr1	9666600	9675112	Enh_chr1:9666600-9675112
rs78631014	chr1	9672833	C	G	C	G	0.0408163	0.0934579	0.533654	0.00233341	CHS	0.247132	chr1	9666600	9675112	Enh_chr1:9666600-9675112
rs11121472	chr1	9673163	C	A	A	C	0.872449	0.593458	0.331731	0.0067029	CEU	0.0397171	chr1	9666600	9675112	Enh_chr1:9666600-9675112
rs12568084	chr1	9674229	G	A	G	A	0.0408163	0.0934579	0.528846	0.00779269	CHS	0.247132	chr1	9666600	9675112	Enh_chr1:9666600-9675112
rs6541017	chr1	9711506	A	G	G	A	0.852041	0.817757	0.774038	0.0085985	YRI	0.191619	chr1	9711052	9718800	Enh_chr1:9711052-9718800
rs7516129	chr1	9711731	A	C	C	A	0	0.827103	0.961538	0.0065452	YRI	0.191695	chr1	9711052	9718800	Enh_chr1:9711052-9718800
rs3934934	chr1	9716281	A	G	G	A	0.897959	0.294393	0.826923	0.00488446	YRI	0.194929	chr1	9711052	9718800	Enh_chr1:9711052-9718800
rs2230735	chr1	9716517	A	G	G	A	0	0.82243	0.961538	0.00692513	YRI	0.194521	chr1	9711052	9718800	Enh_chr1:9711052-9718800
rs11806520	chr1	9786563	G	A	A	G	0.938776	0.373832	0.8125	0.0078038	YRI	0.154485	chr1	9785782	9793332	Enh_chr1:9785782-9793332
rs7530083	chr1	9790915	T	C	C	T	0.938776	0.308411	0.9375	0.00575741	YRI	0.150625	chr1	9785782	9793332	Enh_chr1:9785782-9793332
rs12087051	chr1	9799766	A	C	C	A	0.938776	0.28972	0.942308	0.0035398	YRI	0.151039	chr1	9794800	9801000	Enh_chr1:9794800-9801000
rs4417070	chr1	9880835	T	C	C	T	0	0.476636	0	0.00368423	YRI	0.362942	chr1	9880600	9883702	Enh_chr1:9880600-9883702
rs6660069	chr1	9888955	C	T	T	C	0	0.481308	0	0.00385583	YRI	0.892434	chr1	9888442	9895002	Enh_chr1:9888442-9895002
rs72858042	chr1	9891117	A	G	G	A	0	0.481308	0	0.00385583	YRI	0.880714	chr1	9888442	9895002	Enh_chr1:9888442-9895002
rs1660733	chr1	9951013	C	A	C	A	0.877551	0.140187	0.5625	0.000337072	CEU	0.00999585	chr1	9949612	9952000	Enh_chr1:9949612-9952000
rs11121522	chr1	10148710	T	C	C	T	0.882653	0.242991	0.6875	0.000229063	CEU	0.0441675	chr1	10147602	10148882	Enh_chr1:10147602-10148882
rs17034560	chr1	10169100	G	A	A	G	0.964286	0.46729	0.701923	2.59021e-05	CEU	0.0651625	chr1	10168000	10174200	Enh_chr1:10168000-10174200
rs12092513	chr1	10171405	C	T	T	C	0.913265	0.303738	0.701923	0.00440282	CEU	0.0658546	chr1	10168000	10174200	Enh_chr1:10168000-10174200
rs12131785	chr1	10281458	C	T	C	T	0.260204	0	0	0.000434003	CEU	0.421394	chr1	10280200	10285000	Enh_chr1:10280200-10285000
rs6540934	chr1	10509873	C	T	C	T	0.0102041	0.261682	0.100962	0.00999514	YRI	0.760982	chr1	10507200	10518533	Enh_chr1:10507200-10518533
rs6683737	chr1	10697105	G	A	G	A	0	0.28972	0	0.00811729	YRI	0.245229	chr1	10693903	10698193	Enh_chr1:10693903-10698193
rs755106	chr1	10733725	A	G	G	A	0	0.607477	0	0.00660578	YRI	0.4042	chr1	10733173	10734783	Enh_chr1:10733173-10734783
rs11121680	chr1	11012817	C	A	C	A	0	0.523364	0	0.000957022	YRI	0.0996886	chr1	11012743	11013713	Enh_chr1:11012743-11013713
rs4133584	chr1	11012828	C	T	C	T	0.862245	0.121495	0.668269	0.00786118	CEU	0.655712	chr1	11012743	11013713	Enh_chr1:11012743-11013713
rs11121681	chr1	11012838	C	T	C	T	0	0.518692	0	0.000957022	YRI	0.0996875	chr1	11012743	11013713	Enh_chr1:11012743-11013713
rs79978214	chr1	11012860	C	T	C	T	0	0.163551	0	0.00864221	YRI	0.0997975	chr1	11012743	11013713	Enh_chr1:11012743-11013713
rs6685950	chr1	11280415	G	T	T	G	0.964286	0.565421	0.865385	0.00320682	CEU	0.86079	chr1	11279303	11285643	Enh_chr1:11279303-11285643
rs10864497	chr1	11281509	C	T	T	C	0.964286	0.841121	0.865385	0.00596964	CEU	0.738206	chr1	11279303	11285643	Enh_chr1:11279303-11285643
rs10779753	chr1	11281556	T	A	A	T	0.964286	0.565421	0.865385	0.00320682	CEU	0.615513	chr1	11279303	11285643	Enh_chr1:11279303-11285643
rs2788543	chr1	11284572	T	C	C	T	0.709184	0.046729	0.783654	0.00567384	YRI	0.0218161	chr1	11279303	11285643	Enh_chr1:11279303-11285643
rs2788565	chr1	11333588	C	T	C	T	0	0.663551	0.0480769	0.00114976	YRI	0.11071	chr1	11333503	11336943	Enh_chr1:11333503-11336943
rs2982379	chr1	11334377	A	G	G	A	0.377551	0.0233645	0.850962	9.5914e-07	CHS	0.0754572	chr1	11333503	11336943	Enh_chr1:11333503-11336943
rs2993668	chr1	11334725	C	T	C	T	0.607143	0.0981308	0.0769231	0.00425944	CEU	0.713833	chr1	11333503	11336943	Enh_chr1:11333503-11336943
rs2744835	chr1	11335359	G	A	G	A	0.00510204	0.771028	0.0480769	7.28867e-05	YRI	0.110687	chr1	11333503	11336943	Enh_chr1:11333503-11336943
rs2744836	chr1	11335529	A	G	A	G	0.00510204	0.771028	0.0528846	3.69555e-05	YRI	0.110658	chr1	11333503	11336943	Enh_chr1:11333503-11336943
rs2744837	chr1	11336118	A	T	T	A	0.377551	0.0233645	0.850962	5.74205e-06	CHS	0.0748584	chr1	11333503	11336943	Enh_chr1:11333503-11336943
rs2744838	chr1	11336366	A	G	G	A	0.377551	0.0233645	0.850962	5.74205e-06	CHS	0.0754442	chr1	11333503	11336943	Enh_chr1:11333503-11336943
rs2788564	chr1	11336553	T	C	C	T	0.387755	0.0514019	0.850962	8.61995e-06	CHS	0.0754422	chr1	11333503	11336943	Enh_chr1:11333503-11336943
rs3120821	chr1	11336777	C	T	C	T	0.607143	0.102804	0.0769231	0.00446288	CEU	0.567744	chr1	11333503	11336943	Enh_chr1:11333503-11336943
rs2922247	chr1	11407857	C	T	C	T	0.571429	0.0140187	0.25	0.00667759	CEU	0.739323	chr1	11406103	11409323	Enh_chr1:11406103-11409323
rs6540992	chr1	11739171	T	A	T	A	0.637755	0.214953	0.903846	0.000572676	CHS	0.0432223	chr1	11736233	11745793	Enh_chr1:11736233-11745793
rs11121815	chr1	11739991	T	C	C	T	0.214286	0.584112	0.0192308	0.00991755	YRI	0.48461	chr1	11736233	11745793	Enh_chr1:11736233-11745793
rs10864543	chr1	11784273	C	T	C	T	0.571429	0.149533	0.841346	0.000565318	CHS	0.0389206	chr1	11783600	11786800	Enh_chr1:11783600-11786800
rs6541005	chr1	11797468	A	T	A	T	0.545918	0.345794	0.788462	0.00255039	CHS	0.0459601	chr1	11796403	11799673	Enh_chr1:11796403-11799673
rs4846052	chr1	11797894	T	C	T	C	0.561224	0.163551	0.831731	0.000789065	CHS	0.0461707	chr1	11796403	11799673	Enh_chr1:11796403-11799673
rs12406667	chr1	11813794	C	T	C	T	0.540816	0.149533	0.841346	0.0004423	CHS	0.0383174	chr1	11812743	11815843	Enh_chr1:11812743-11815843
rs12404124	chr1	11813812	G	T	G	T	0.545918	0.504673	0.841346	0.00172023	CHS	0.0383198	chr1	11812743	11815843	Enh_chr1:11812743-11815843
rs1318408	chr1	11865724	A	G	G	A	0.892857	0.799065	0.947115	0.00721566	YRI	0.276085	chr1	11865583	11866843	Enh_chr1:11865583-11866843
rs4846060	chr1	11865982	T	C	C	T	0.862245	0.551402	0.903846	0.0090755	CHS	0.102867	chr1	11865583	11866843	Enh_chr1:11865583-11866843
rs113173691	chr1	12005968	G	C	G	C	0	0.0841121	0	0.00801324	YRI	0.762873	chr1	12002893	12007400	Enh_chr1:12002893-12007400
rs11121850	chr1	12037511	C	T	C	T	0.25	0.102804	0.514423	0.00278361	CHS	0.224202	chr1	12037400	12042600	Enh_chr1:12037400-12042600
rs35249183	chr1	12039288	A	G	A	G	0.117347	0	0	0.00765797	CEU	0.69632	chr1	12037400	12042600	Enh_chr1:12037400-12042600
rs1201112	chr1	12085307	G	A	G	A	0.545918	0.939252	0.197115	0.0098441	YRI	0.193422	chr1	12084683	12093903	Enh_chr1:12084683-12093903
rs11121882	chr1	12145830	T	G	G	T	0	0.649533	0	0.00517183	YRI	0.0386627	chr1	12144203	12156933	Enh_chr1:12144203-12156933
rs631272	chr1	12146698	G	A	A	G	0.510204	0.817757	0.764423	0.00510386	YRI	0.0392375	chr1	12144203	12156933	Enh_chr1:12144203-12156933
rs648194	chr1	12153108	T	C	C	T	0.959184	0.939252	0.985577	0.000697873	YRI	0.0410228	chr1	12144203	12156933	Enh_chr1:12144203-12156933
rs595254	chr1	12168753	G	C	C	G	0.984694	0.621495	0	0.000333021	YRI	0.0440002	chr1	12167173	12186203	Enh_chr1:12167173-12186203
rs645984	chr1	12178830	C	T	T	C	0	0.953271	0	0.000685043	YRI	0.0623921	chr1	12167173	12186203	Enh_chr1:12167173-12186203
rs499646	chr1	12179032	G	A	A	G	0.954082	0.817757	0.975962	0.00708833	YRI	0.0630618	chr1	12167173	12186203	Enh_chr1:12167173-12186203
rs72866627	chr1	12295437	T	C	C	T	0.954082	0.38785	0.783654	0.000117052	CEU	5.45418e-05	chr1	12295293	12297943	Enh_chr1:12295293-12297943
rs28460077	chr1	12345114	T	C	C	T	0.954082	0.411215	0.783654	0.000122859	CEU	0.000317347	chr1	12343053	12348623	Enh_chr1:12343053-12348623
rs28619111	chr1	12345988	C	T	T	C	0.887755	0.359813	0.701923	8.06166e-06	CEU	0.000350383	chr1	12343053	12348623	Enh_chr1:12343053-12348623
rs78861416	chr1	12346346	C	A	A	C	0.989796	0.939252	0.975962	0.000902135	CEU	0.000348683	chr1	12343053	12348623	Enh_chr1:12343053-12348623
rs12057615	chr1	12417853	T	C	C	T	0.989796	0.78972	0.975962	0.000790925	CEU	0.00360079	chr1	12417337	12419727	Enh_chr1:12417337-12419727
rs6541023	chr1	12435965	T	C	C	T	0.954082	0.448598	0.783654	0.000135037	CEU	0.00723802	chr1	12432904	12443400	Enh_chr1:12432904-12443400
rs11121908	chr1	12438447	T	C	C	T	0.994898	0.873832	0.975962	0.00382231	YRI	0.0838854	chr1	12432904	12443400	Enh_chr1:12432904-12443400
rs114722444	chr1	12440786	C	G	G	C	0.994898	0.929907	0.975962	0.00234214	YRI	0.0823661	chr1	12432904	12443400	Enh_chr1:12432904-12443400
rs72869509	chr1	12477891	G	A	A	G	0.994898	0.88785	0.975962	0.00268617	YRI	0.0384677	chr1	12469775	12482325	Enh_chr1:12469775-12482325
rs2206321	chr1	12480708	A	G	G	A	0.954082	0.537383	0.778846	0.00016118	CEU	0.0354516	chr1	12469775	12482325	Enh_chr1:12469775-12482325
rs115037374	chr1	12481129	C	T	T	C	0.994898	0.934579	0.975962	0.0018187	YRI	0.0426532	chr1	12469775	12482325	Enh_chr1:12469775-12482325
rs4328068	chr1	13643787	A	G	G	A	0.892857	0.546729	0.961538	0.000390863	YRI	0.0685188	chr1	13641655	13644425	Enh_chr1:13641655-13644425
rs34732498	chr1	13643966	T	C	C	T	0.892857	0.537383	0.961538	0.000390863	YRI	0.0685219	chr1	13641655	13644425	Enh_chr1:13641655-13644425
rs2486182	chr1	13662732	T	C	C	T	0.892857	0.53271	0.956731	0.000289359	YRI	0.0656955	chr1	13661975	13668600	Enh_chr1:13661975-13668600
rs2495029	chr1	13663763	T	C	C	T	0.892857	0.728972	0.961538	0.000151118	YRI	0.0652461	chr1	13661975	13668600	Enh_chr1:13661975-13668600
rs12130956	chr1	13665534	G	A	G	A	0.362245	0.0280374	0.125	0.000263936	CEU	0.276085	chr1	13661975	13668600	Enh_chr1:13661975-13668600
rs2495037	chr1	13666351	A	G	G	A	0.903061	0.53271	0.807692	0.00356871	YRI	0.0627849	chr1	13661975	13668600	Enh_chr1:13661975-13668600
rs2495053	chr1	13713535	T	C	C	T	0.97449	0.850467	0.980769	0.00485511	CHS	0.945257	chr1	13711165	13714795	Enh_chr1:13711165-13714795
rs1211211	chr1	13753728	T	C	C	T	0.673469	0.757009	0.581731	0.0019515	YRI	0.0952911	chr1	13749485	13765815	Enh_chr1:13749485-13765815
rs2359756	chr1	13769925	A	G	A	G	0.418367	0.738318	0.485577	0.00976539	YRI	0.12285	chr1	13766200	13771525	Enh_chr1:13766200-13771525
rs17346675	chr1	13770587	T	C	T	C	0.142857	0	0	0.00738507	CEU	0.677068	chr1	13766200	13771525	Enh_chr1:13766200-13771525
rs1203651	chr1	13782619	A	G	G	A	0.673469	0.794393	0.581731	0.00217447	YRI	0.161531	chr1	13779800	13784400	Enh_chr1:13779800-13784400
rs2281170	chr1	13797603	G	A	G	A	0.408163	0.635514	0.254808	0.00318312	YRI	0.232998	chr1	13796165	13798845	Enh_chr1:13796165-13798845
rs1290991	chr1	14599490	C	T	C	T	0	0.453271	0	4.22143e-06	YRI	0.0561326	chr1	14597600	14604200	Enh_chr1:14597600-14604200
rs3916543	chr1	14809994	A	G	G	A	0.816327	0.462617	0.961538	0.00124765	CEU	0.244364	chr1	14809664	14812544	Enh_chr1:14809664-14812544
rs3916544	chr1	14810012	C	T	T	C	0.816327	0.518692	0.961538	0.00124765	CEU	0.2442	chr1	14809664	14812544	Enh_chr1:14809664-14812544
rs57044337	chr1	14811243	G	A	G	A	0.0102041	0.0794393	0.538462	0.000151408	CHS	0.137753	chr1	14809664	14812544	Enh_chr1:14809664-14812544
rs6681120	chr1	14811564	C	T	T	C	0.760204	0.607477	0.956731	0.00323362	CHS	0.137804	chr1	14809664	14812544	Enh_chr1:14809664-14812544
rs2690022	chr1	14881456	T	C	C	T	0.219388	0.383178	0.0528846	0.00399263	YRI	0.220763	chr1	14881114	14883014	Enh_chr1:14881114-14883014
rs2311970	chr1	14970189	T	G	G	T	0.505102	0	0.620192	0.00113595	CHS	0.434068	chr1	14968224	14970534	Enh_chr1:14968224-14970534
rs4501834	chr1	15082660	G	C	G	C	0.22449	0.481308	0.903846	0.00894748	CHS	0.132639	chr1	15082274	15087334	Enh_chr1:15082274-15087334
rs17372042	chr1	15083541	G	A	G	A	0.132653	0	0	0.00357346	CEU	0.153185	chr1	15082274	15087334	Enh_chr1:15082274-15087334
rs6665995	chr1	15083927	A	G	G	A	0.69898	0.420561	0.0961538	0.00522498	CEU	0.153654	chr1	15082274	15087334	Enh_chr1:15082274-15087334
rs6668887	chr1	15084196	T	C	T	C	0.22449	0.495327	0.903846	0.00984439	CHS	0.131936	chr1	15082274	15087334	Enh_chr1:15082274-15087334
rs6429709	chr1	15084503	A	G	G	A	0.69898	0.420561	0.0961538	0.00522498	CEU	0.154689	chr1	15082274	15087334	Enh_chr1:15082274-15087334
rs6656957	chr1	15085068	C	A	C	A	0.209184	0.495327	0.841346	0.00911102	CHS	0.132633	chr1	15082274	15087334	Enh_chr1:15082274-15087334
rs6669698	chr1	15085165	A	G	A	G	0.209184	0.495327	0.841346	0.00911102	CHS	0.132668	chr1	15082274	15087334	Enh_chr1:15082274-15087334
rs6669703	chr1	15085174	A	C	A	C	0.209184	0.495327	0.841346	0.00911102	CHS	0.132686	chr1	15082274	15087334	Enh_chr1:15082274-15087334
rs10927670	chr1	15085919	G	T	T	G	0.841837	0.542056	0.278846	0.00864375	CEU	0.159174	chr1	15082274	15087334	Enh_chr1:15082274-15087334
rs192680068	chr1	15136057	A	G	A	G	0	0.261682	0	0.00897153	YRI	0.356532	chr1	15134834	15143974	Enh_chr1:15134834-15143974
rs79580144	chr1	15138107	G	T	G	T	0	0.238318	0	0.00813109	YRI	0.361777	chr1	15134834	15143974	Enh_chr1:15134834-15143974
rs6690884	chr1	15138605	G	A	G	A	0	0.0934579	0	0.00137404	YRI	0.36466	chr1	15134834	15143974	Enh_chr1:15134834-15143974
rs7535675	chr1	15143295	C	T	C	T	0	0.233645	0	0.004158	YRI	0.382578	chr1	15134834	15143974	Enh_chr1:15134834-15143974
rs10803363	chr1	15174850	T	A	T	A	0.627551	0.35514	0.9375	0.000151517	CHS	0.0893991	chr1	15173800	15180514	Enh_chr1:15173800-15180514
rs4661588	chr1	15175005	T	A	T	A	0.831633	0.35514	0.985577	0.00971514	CHS	0.0896044	chr1	15173800	15180514	Enh_chr1:15173800-15180514
rs6663472	chr1	15175210	G	T	G	T	0.627551	0.35514	0.9375	0.000151517	CHS	0.0896054	chr1	15173800	15180514	Enh_chr1:15173800-15180514
rs6663559	chr1	15175269	G	A	G	A	0.627551	0.35514	0.9375	0.000151517	CHS	0.0896059	chr1	15173800	15180514	Enh_chr1:15173800-15180514
rs6688611	chr1	15175274	C	T	C	T	0.627551	0.35514	0.9375	0.000151517	CHS	0.0896057	chr1	15173800	15180514	Enh_chr1:15173800-15180514
rs6703631	chr1	15175421	A	T	A	T	0.831633	0.471963	0.985577	0.000269188	CHS	0.0892582	chr1	15173800	15180514	Enh_chr1:15173800-15180514
rs10754886	chr1	15175985	C	T	C	T	0.831633	0.35514	0.985577	0.000209553	CHS	0.0901388	chr1	15173800	15180514	Enh_chr1:15173800-15180514
rs1883758	chr1	15177155	C	T	C	T	0.831633	0.35514	0.975962	0.000209553	CHS	0.0935872	chr1	15173800	15180514	Enh_chr1:15173800-15180514
rs12039330	chr1	15177935	G	A	G	A	0	0	0.288462	0.00638611	CHS	0.0958687	chr1	15173800	15180514	Enh_chr1:15173800-15180514
rs2489665	chr1	15231512	C	T	T	C	0.316327	0.579439	0.759615	0.00983701	CHS	0.186513	chr1	15228314	15233534	Enh_chr1:15228314-15233534
rs7529980	chr1	15261890	T	C	C	T	0.392857	0	0.00961538	0.000317713	CEU	0.453575	chr1	15256594	15267584	Enh_chr1:15256594-15267584
rs12569342	chr1	15263561	G	A	G	A	0.362245	0.205607	0.538462	0.00744264	CHS	0.491911	chr1	15256594	15267584	Enh_chr1:15256594-15267584
rs763821	chr1	15341780	G	A	A	G	0.581633	0.542056	0.951923	0.00366549	YRI	0.50693	chr1	15340104	15345074	Enh_chr1:15340104-15345074
rs486089	chr1	15344987	G	A	G	A	0.321429	0.308411	0.879808	0.000289166	CHS	0.354914	chr1	15340104	15345074	Enh_chr1:15340104-15345074
rs10754894	chr1	15508739	G	A	G	A	0.239796	0	0.567308	0.00743527	CHS	0.556483	chr1	15507905	15511445	Enh_chr1:15507905-15511445
rs72645826	chr1	15563246	A	G	G	A	0.739796	0.537383	0.951923	0.00305988	CHS	0.157686	chr1	15562665	15565595	Enh_chr1:15562665-15565595
rs72645829	chr1	15563253	A	G	G	A	0.739796	0.537383	0.951923	0.00305988	CHS	0.157821	chr1	15562665	15565595	Enh_chr1:15562665-15565595
rs4518900	chr1	15563286	T	C	T	C	0.0765306	0	0	0.00151347	CEU	0.515758	chr1	15562665	15565595	Enh_chr1:15562665-15565595
rs59532384	chr1	15563726	C	G	G	C	0.714286	0.401869	0.951923	0.00197047	CHS	0.158688	chr1	15562665	15565595	Enh_chr1:15562665-15565595
rs11587541	chr1	15572983	T	C	C	T	0.739796	0.537383	0.951923	0.00305988	CHS	0.133031	chr1	15571000	15573000	Enh_chr1:15571000-15573000
rs6669156	chr1	15578711	T	A	A	T	0.739796	0.509346	0.951923	0.00284287	CHS	0.130645	chr1	15577865	15581615	Enh_chr1:15577865-15581615
rs6669417	chr1	15595876	G	T	T	G	0.693878	0.523364	0.975962	0.00934	CHS	0.113987	chr1	15595200	15598600	Enh_chr1:15595200-15598600
rs6675334	chr1	15597085	A	T	T	A	0.693878	0.53271	0.975962	0.00963374	CHS	0.113216	chr1	15595200	15598600	Enh_chr1:15595200-15598600
rs74455544	chr1	15600871	G	C	C	G	0.693878	0.453271	0.980769	0.00562226	CHS	0.0915664	chr1	15600785	15604935	Enh_chr1:15600785-15604935
rs6692461	chr1	15601954	A	G	G	A	0.693878	0.448598	0.980769	0.00546143	CHS	0.0866602	chr1	15600785	15604935	Enh_chr1:15600785-15604935
rs6692489	chr1	15602022	A	G	G	A	0.693878	0.448598	0.980769	0.00554429	CHS	0.0866576	chr1	15600785	15604935	Enh_chr1:15600785-15604935
rs72871747	chr1	15602355	C	G	G	C	0.693878	0.448598	0.980769	0.00554429	CHS	0.0862676	chr1	15600785	15604935	Enh_chr1:15600785-15604935
rs56128111	chr1	15602453	T	G	G	T	0.693878	0.588785	0.980769	0.0087217	CHS	0.086278	chr1	15600785	15604935	Enh_chr1:15600785-15604935
rs72645889	chr1	15603756	T	G	G	T	0.693878	0.588785	0.980769	0.0087217	CHS	0.0860023	chr1	15600785	15604935	Enh_chr1:15600785-15604935
rs75820936	chr1	15604242	T	C	C	T	0.693878	0.593458	0.975962	0.00885334	CHS	0.0854949	chr1	15600785	15604935	Enh_chr1:15600785-15604935
rs7540289	chr1	15694287	C	T	T	C	0.739796	0.242991	0.9375	0.00279365	CHS	0.0333594	chr1	15694095	15699445	Enh_chr1:15694095-15699445
rs6656222	chr1	15694824	T	C	C	T	0.739796	0.242991	0.9375	0.00279365	CHS	0.0333467	chr1	15694095	15699445	Enh_chr1:15694095-15699445
rs11589957	chr1	15799712	A	G	A	G	0.311224	0	0.00480769	0.00204136	CEU	0.757697	chr1	15798800	15799800	Enh_chr1:15798800-15799800
rs74057527	chr1	16004978	A	T	A	T	0	0.313084	0	0.00436849	YRI	0.813729	chr1	16004600	16007800	Enh_chr1:16004600-16007800
rs74057529	chr1	16005460	C	T	C	T	0	0.158879	0	0.00655224	YRI	0.913316	chr1	16004600	16007800	Enh_chr1:16004600-16007800
rs112380901	chr1	16027252	C	A	C	A	0	0.196262	0	0.00855259	YRI	0.918569	chr1	16026775	16027400	Enh_chr1:16026775-16027400
rs12062567	chr1	16071475	A	G	G	A	0.954082	0.714953	0	0.00685413	YRI	0.680114	chr1	16069835	16071565	Enh_chr1:16069835-16071565
rs61769950	chr1	16154871	C	T	C	T	0.117347	0	0.466346	0.000491462	CHS	0.113071	chr1	16153800	16156200	Enh_chr1:16153800-16156200
rs729402	chr1	16162611	C	T	T	C	0.612245	0.247664	0.889423	0.00622417	CHS	0.143493	chr1	16162400	16163200	Enh_chr1:16162400-16163200
rs1497407	chr1	16173110	T	C	T	C	0.576531	0.0280374	0.836538	3.14517e-05	CHS	0.141703	chr1	16171765	16177545	Enh_chr1:16171765-16177545
rs7519043	chr1	16174028	C	T	T	C	0.423469	0.920561	0.163462	0.00681216	YRI	0.301941	chr1	16171765	16177545	Enh_chr1:16171765-16177545
rs2983160	chr1	16294937	A	G	A	G	0	0.17757	0	0.00581186	YRI	0.549172	chr1	16291325	16295000	Enh_chr1:16291325-16295000
rs57435118	chr1	16432588	G	A	G	A	0.19898	0.0420561	0.576923	0.00328	CHS	0.132643	chr1	16432400	16435200	Enh_chr1:16432400-16435200
rs6664792	chr1	17141011	C	A	C	A	0.704082	0.182243	0.341346	0.00902989	CEU	0.173973	chr1	17138600	17144105	Enh_chr1:17138600-17144105
rs3003457	chr1	17181436	C	T	T	C	0.663265	0.476636	0.9375	0.00328217	CHS	0.103988	chr1	17180985	17182735	Enh_chr1:17180985-17182735
rs34645207	chr1	17182644	T	C	C	T	0.693878	0.495327	0.975962	0.00217345	CHS	0.103455	chr1	17180985	17182735	Enh_chr1:17180985-17182735
rs34274040	chr1	17182735	T	G	G	T	0.693878	0.495327	0.975962	0.00217345	CHS	0.103436	chr1	17180985	17182735	Enh_chr1:17180985-17182735
rs4244378	chr1	17206513	T	C	C	T	0.709184	0.271028	0.879808	0.000532498	CHS	0.0958144	chr1	17206145	17209715	Enh_chr1:17206145-17209715
rs7418084	chr1	17434839	G	A	G	A	0.102041	0	0	0.00403092	CEU	0.608236	chr1	17430164	17438224	Enh_chr1:17430164-17438224
rs11203430	chr1	17616400	G	A	A	G	0.846939	0.602804	0.923077	0.0032654	CHS	0.173509	chr1	17616205	17619335	Enh_chr1:17616205-17619335
rs1105150	chr1	17635519	T	C	C	T	0.831633	0.471963	0.918269	0.00321767	CHS	0.209965	chr1	17635015	17637885	Enh_chr1:17635015-17637885
rs3753377	chr1	17636501	T	C	C	T	0.831633	0.476636	0.918269	0.00323574	CHS	0.211063	chr1	17635015	17637885	Enh_chr1:17635015-17637885
rs733813	chr1	18580990	A	G	A	G	0.459184	0.420561	0.783654	0.00512094	CHS	0.0945209	chr1	18580086	18583626	Enh_chr1:18580086-18583626
rs6668189	chr1	18581381	C	T	C	T	0	0.247664	0	0.00717202	YRI	0.419439	chr1	18580086	18583626	Enh_chr1:18580086-18583626
rs112740565	chr1	18598145	G	A	G	A	0.341837	0	0.0432692	0.00857786	CEU	0.409346	chr1	18595306	18599186	Enh_chr1:18595306-18599186
rs12092183	chr1	18598426	C	A	C	A	0	0.168224	0	0.00225296	YRI	0.423686	chr1	18595306	18599186	Enh_chr1:18595306-18599186
rs1883583	chr1	18599018	A	T	T	A	0.459184	0.186916	0.788462	0.000617754	CHS	0.0959315	chr1	18595306	18599186	Enh_chr1:18595306-18599186
rs28687442	chr1	18932045	G	A	G	A	0.469388	0.864486	0.548077	0.00717685	YRI	0.932442	chr1	18921606	18932226	Enh_chr1:18921606-18932226
rs28611345	chr1	19011197	A	C	A	C	0.316327	0.0841121	0.576923	0.00653717	CHS	0.179758	chr1	19010126	19012200	Enh_chr1:19010126-19012200
rs12565185	chr1	19171815	G	A	G	A	0.336735	0.0747664	0.649038	0.00112595	CHS	0.0603384	chr1	19164200	19172000	Enh_chr1:19164200-19172000
rs12566296	chr1	19171949	A	C	A	C	0.336735	0.0934579	0.649038	0.00115195	CHS	0.0589537	chr1	19164200	19172000	Enh_chr1:19164200-19172000
rs6675077	chr1	19390973	C	T	C	T	0	0.308411	0	0.00794388	YRI	0.17522	chr1	19389726	19396200	Enh_chr1:19389726-19396200
rs6692548	chr1	19393304	T	C	T	C	0	0.252336	0	0.00856967	YRI	0.157071	chr1	19389726	19396200	Enh_chr1:19389726-19396200
rs56101112	chr1	19411217	A	T	A	T	0	0.275701	0	0.00155981	YRI	0.142396	chr1	19405706	19415600	Enh_chr1:19405706-19415600
rs58316814	chr1	19411394	G	T	G	T	0	0.257009	0	0.00177692	YRI	0.142148	chr1	19405706	19415600	Enh_chr1:19405706-19415600
rs72959358	chr1	19411715	C	T	C	T	0	0.257009	0	0.00917599	YRI	0.14101	chr1	19405706	19415600	Enh_chr1:19405706-19415600
rs72959359	chr1	19411907	C	T	C	T	0	0.257009	0	0.00381393	YRI	0.140653	chr1	19405706	19415600	Enh_chr1:19405706-19415600
rs57787016	chr1	19431108	A	G	A	G	0	0.415888	0	5.0714e-05	YRI	0.15963	chr1	19422556	19431676	Enh_chr1:19422556-19431676
rs11585820	chr1	19433341	A	G	A	G	0.137755	0.495327	0.125	0.00137974	YRI	0.156263	chr1	19432200	19441000	Enh_chr1:19432200-19441000
rs946897	chr1	19433613	G	C	G	C	0.137755	0.495327	0.125	0.00137974	YRI	0.155828	chr1	19432200	19441000	Enh_chr1:19432200-19441000
rs72947506	chr1	19433700	A	C	A	C	0	0.411215	0	5.0714e-05	YRI	0.155868	chr1	19432200	19441000	Enh_chr1:19432200-19441000
rs12726973	chr1	19434834	G	C	G	C	0.142857	0.495327	0.125	0.00141724	YRI	0.154072	chr1	19432200	19441000	Enh_chr1:19432200-19441000
rs114989748	chr1	19436611	T	C	T	C	0	0.116822	0	0.00497203	YRI	0.152211	chr1	19432200	19441000	Enh_chr1:19432200-19441000
rs57271511	chr1	19439057	C	T	C	T	0	0.411215	0	5.0714e-05	YRI	0.149569	chr1	19432200	19441000	Enh_chr1:19432200-19441000
rs72947509	chr1	19440832	G	A	G	A	0.137755	0.495327	0.125	0.00249784	YRI	0.145509	chr1	19432200	19441000	Enh_chr1:19432200-19441000
rs72947522	chr1	19446281	C	G	C	G	0	0.397196	0	5.38668e-05	YRI	0.141875	chr1	19445200	19484186	Enh_chr1:19445200-19484186
rs1340422	chr1	19457152	C	T	T	C	0	0.317757	0	0.00759324	YRI	0.140681	chr1	19445200	19484186	Enh_chr1:19445200-19484186
rs78373984	chr1	19462989	A	G	G	A	0.994898	0.570093	0.855769	0.00440128	CEU	0.620493	chr1	19445200	19484186	Enh_chr1:19445200-19484186
rs10917459	chr1	19480198	G	T	G	T	0.97449	0.392523	0.798077	0.00847273	YRI	0.110706	chr1	19445200	19484186	Enh_chr1:19445200-19484186
rs2745210	chr1	19582559	C	T	C	T	0	0.514019	0	4.78128e-05	YRI	0.0634411	chr1	19582200	19582800	Enh_chr1:19582200-19582800
rs11810271	chr1	19646092	A	G	G	A	0.729592	0.0700935	0.836538	0.00751755	YRI	0.285719	chr1	19643400	19647000	Enh_chr1:19643400-19647000
rs4655167	chr1	20250537	G	C	G	C	0.0765306	0.0373832	0.413462	0.0026997	CHS	0.344542	chr1	20248097	20250800	Enh_chr1:20248097-20250800
rs77045255	chr1	20320892	C	G	G	C	0.867347	0.962617	0.514423	0.00770169	YRI	0.722231	chr1	20320400	20323200	Enh_chr1:20320400-20323200
rs12048985	chr1	20321932	G	A	G	A	0.132653	0	0.475962	0.00347667	CHS	0.441163	chr1	20320400	20323200	Enh_chr1:20320400-20323200
rs2076856	chr1	20694682	G	A	G	A	0.00510204	0.242991	0	0.00313144	YRI	0.770743	chr1	20694267	20697437	Enh_chr1:20694267-20697437
rs78858920	chr1	20927864	T	C	T	C	0.00510204	0	0.254808	0.00070137	CHS	0.351782	chr1	20927507	20929437	Enh_chr1:20927507-20929437
rs61781106	chr1	20931711	G	A	G	A	0.352041	0.0140187	0.0384615	0.00828911	CEU	0.672297	chr1	20930997	20934000	Enh_chr1:20930997-20934000
rs1869320	chr1	20967842	C	T	T	C	0	0.247664	0	0.00242571	YRI	0.433817	chr1	20962617	20968967	Enh_chr1:20962617-20968967
rs10465530	chr1	21021346	C	T	T	C	0	0.247664	0	0.00630656	YRI	0.711963	chr1	21017387	21023337	Enh_chr1:21017387-21023337
rs6426663	chr1	21050821	C	T	T	C	0	0.247664	0	0.00242571	YRI	0.27422	chr1	21050800	21052927	Enh_chr1:21050800-21052927
rs6693020	chr1	21051564	A	G	A	G	0.377551	0.0233645	0.0721154	0.00335952	CEU	0.927688	chr1	21050800	21052927	Enh_chr1:21050800-21052927
rs6426670	chr1	21123510	G	A	A	G	0	0.247664	0	0.00499674	YRI	0.283386	chr1	21121887	21128227	Enh_chr1:21121887-21128227
rs6426671	chr1	21123977	A	G	G	A	0	0.247664	0	0.00499674	YRI	0.281397	chr1	21121887	21128227	Enh_chr1:21121887-21128227
rs77585769	chr1	21148938	G	A	G	A	0	0.247664	0	0.00309878	YRI	0.931275	chr1	21147447	21151247	Enh_chr1:21147447-21151247
rs74058838	chr1	21165632	T	A	T	A	0	0.247664	0	0.00499674	YRI	0.445129	chr1	21164897	21166717	Enh_chr1:21164897-21166717
rs212525	chr1	21258092	A	G	G	A	0.428571	0.126168	0.0625	0.00802844	CEU	0.193945	chr1	21257897	21258687	Enh_chr1:21257897-21258687
rs212526	chr1	21258448	T	C	C	T	0.423469	0.0981308	0.0625	0.00635981	CEU	0.193434	chr1	21257897	21258687	Enh_chr1:21257897-21258687
rs212532	chr1	21262110	C	G	G	C	0.423469	0.046729	0.0625	0.00261108	CEU	0.19216	chr1	21260457	21263387	Enh_chr1:21260457-21263387
rs11810746	chr1	21307474	T	C	T	C	0	0.35514	0	0.00214361	YRI	0.326914	chr1	21306417	21309697	Enh_chr1:21306417-21309697
rs6667223	chr1	21762348	G	A	G	A	0.704082	0.126168	0.663462	0.00268753	CEU	0.314165	chr1	21760737	21774317	Enh_chr1:21760737-21774317
rs10917051	chr1	21814713	A	C	C	A	0.316327	0.626168	0.399038	0.00556531	YRI	0.713331	chr1	21814000	21816000	Enh_chr1:21814000-21816000
rs878949	chr1	21900598	T	C	C	T	0.642857	0.0654206	0.153846	0.000286014	CEU	0.0923637	chr1	21899387	21911477	Enh_chr1:21899387-21911477
rs61300657	chr1	21904122	C	T	C	T	0	0.242991	0.0913462	0.00939139	YRI	0.142774	chr1	21899387	21911477	Enh_chr1:21899387-21911477
rs2445130	chr1	21911229	A	G	G	A	0	0.313084	0.0192308	0.0041545	YRI	0.158881	chr1	21899387	21911477	Enh_chr1:21899387-21911477
rs2445131	chr1	21913281	T	C	T	C	0.607143	0.149533	0.307692	0.00441691	CEU	0.0819695	chr1	21911607	21915907	Enh_chr1:21911607-21915907
rs2445132	chr1	21913517	C	G	G	C	0.00510204	0.383178	0.00480769	0.00380134	YRI	0.13652	chr1	21911607	21915907	Enh_chr1:21911607-21915907
rs2445133	chr1	21915160	A	G	G	A	0.00510204	0.373832	0.00480769	0.000448347	YRI	0.138582	chr1	21911607	21915907	Enh_chr1:21911607-21915907
rs12122512	chr1	21956445	C	T	C	T	0.602041	0.0233645	0.144231	0.00116882	CEU	0.0685751	chr1	21955400	21958947	Enh_chr1:21955400-21958947
rs6662815	chr1	21956679	C	T	C	T	0.892857	0.598131	0.961538	0.0064975	CHS	0.996939	chr1	21955400	21958947	Enh_chr1:21955400-21958947
rs10917076	chr1	21957242	C	T	C	T	0.612245	0.0420561	0.1875	0.00173765	CEU	0.0674696	chr1	21955400	21958947	Enh_chr1:21955400-21958947
rs6426730	chr1	21957970	T	A	A	T	0.00510204	0.275701	0.00480769	0.00310313	YRI	0.0682139	chr1	21955400	21958947	Enh_chr1:21955400-21958947
rs6681950	chr1	21958166	T	C	C	T	0.00510204	0.275701	0.00480769	0.00528322	YRI	0.0678759	chr1	21955400	21958947	Enh_chr1:21955400-21958947
rs6681966	chr1	21958215	T	C	C	T	0.00510204	0.275701	0.00480769	0.00528322	YRI	0.0678567	chr1	21955400	21958947	Enh_chr1:21955400-21958947
rs2501281	chr1	22038465	A	C	A	C	0.683673	0.827103	0.307692	0.00183026	YRI	0.345883	chr1	22036987	22045200	Enh_chr1:22036987-22045200
rs60087035	chr1	22048315	T	C	T	C	0.22449	0	0.485577	0.00630798	CHS	0.599154	chr1	22045600	22049400	Enh_chr1:22045600-22049400
rs56318008	chr1	22143914	C	T	C	T	0.178571	0	0.490385	0.00409931	CHS	0.817266	chr1	22142200	22144000	Enh_chr1:22142200-22144000
rs55938609	chr1	22143958	G	C	G	C	0.178571	0	0.490385	0.00409931	CHS	0.776214	chr1	22142200	22144000	Enh_chr1:22142200-22144000
rs10442639	chr1	22734872	C	T	C	T	0.321429	0.0140187	0.528846	0.000194128	CHS	0.104946	chr1	22733557	22740937	Enh_chr1:22733557-22740937
rs10442640	chr1	22736559	G	A	G	A	0.30102	0.0186916	0.538462	0.00183876	CHS	0.103779	chr1	22733557	22740937	Enh_chr1:22733557-22740937
rs963113	chr1	22739999	T	C	T	C	0.469388	0.140187	0.889423	0.00112709	CHS	0.101116	chr1	22733557	22740937	Enh_chr1:22733557-22740937
rs1318720	chr1	22740019	T	C	T	C	0.469388	0.219626	0.966346	0.000810275	CHS	0.10054	chr1	22733557	22740937	Enh_chr1:22733557-22740937
rs114389531	chr1	22740158	C	T	T	C	0	0.957944	0	0.00853133	YRI	0.438186	chr1	22733557	22740937	Enh_chr1:22733557-22740937
rs4612601	chr1	22740551	G	A	A	G	0.530612	0.551402	0.0384615	0.00739389	YRI	0.433883	chr1	22733557	22740937	Enh_chr1:22733557-22740937
rs12046210	chr1	22885350	G	A	G	A	0.47449	0	0.144231	0.00385922	CEU	0.0527511	chr1	22884167	22886057	Enh_chr1:22884167-22886057
rs669623	chr1	23378884	T	A	A	T	0.0357143	0.429907	0.0913462	0.000576826	YRI	0.282636	chr1	23377800	23379200	Enh_chr1:23377800-23379200
rs1001207	chr1	23422655	G	A	G	A	0.836735	0.0607477	0.658654	0.00281115	CEU	0.129016	chr1	23421677	23424557	Enh_chr1:23421677-23424557
rs3218162	chr1	23522655	C	T	C	T	0.0561224	0	0	0.00263395	CEU	0.73919	chr1	23522058	23524378	Enh_chr1:23522058-23524378
rs3218160	chr1	23523273	T	C	C	T	0.367347	0.920561	0.168269	0.00553055	YRI	0.480746	chr1	23522058	23524378	Enh_chr1:23522058-23524378
rs3218159	chr1	23523555	T	C	C	T	0.367347	0.920561	0.168269	0.00571965	YRI	0.481349	chr1	23522058	23524378	Enh_chr1:23522058-23524378
rs3218158	chr1	23523700	G	T	T	G	0.367347	0.920561	0.168269	0.00571965	YRI	0.482537	chr1	23522058	23524378	Enh_chr1:23522058-23524378
rs2075997	chr1	23523796	A	G	G	A	0.367347	0.920561	0.168269	0.00571965	YRI	0.482319	chr1	23522058	23524378	Enh_chr1:23522058-23524378
rs2075998	chr1	23523871	T	C	C	T	0.367347	0.920561	0.168269	0.00571965	YRI	0.482208	chr1	23522058	23524378	Enh_chr1:23522058-23524378
rs57655155	chr1	23524095	C	A	C	A	0.535714	0.331776	0.798077	0.00403849	CHS	0.360918	chr1	23522058	23524378	Enh_chr1:23522058-23524378
rs2092085	chr1	23537323	G	A	G	A	0.239796	0.00934579	0.615385	0.00587406	CHS	0.357219	chr1	23537000	23542999	Enh_chr1:23537000-23542999
rs28689498	chr1	23556041	T	C	T	C	0	0.200935	0	0.00339478	YRI	0.303536	chr1	23553639	23557929	Enh_chr1:23553639-23557929
rs2071495	chr1	23557842	C	G	C	G	0.153061	0	0.581731	0.000727426	CHS	0.334095	chr1	23553639	23557929	Enh_chr1:23553639-23557929
rs80307340	chr1	23574552	C	G	C	G	0	0.140187	0	0.00623346	YRI	0.435076	chr1	23572320	23587790	Enh_chr1:23572320-23587790
rs2811951	chr1	23589879	A	T	T	A	0	0.719626	0	0.00480592	YRI	0.442647	chr1	23588070	23605400	Enh_chr1:23588070-23605400
rs61675433	chr1	23592097	A	G	G	A	0	0.53271	0	4.47602e-05	YRI	0.437972	chr1	23588070	23605400	Enh_chr1:23588070-23605400
rs12072957	chr1	23595546	T	A	A	T	0	0.808411	0	0.00238507	YRI	0.440704	chr1	23588070	23605400	Enh_chr1:23588070-23605400
rs12072003	chr1	23595705	A	T	T	A	0	0.808411	0	0.00238507	YRI	0.440734	chr1	23588070	23605400	Enh_chr1:23588070-23605400
rs77899304	chr1	23630085	T	C	T	C	0.255102	0.0046729	0.0336538	0.00300516	CEU	0.987732	chr1	23623400	23635870	Enh_chr1:23623400-23635870
rs10917420	chr1	23736497	C	T	C	T	0.55102	0.327103	0.514423	0.000396908	YRI	0.15175	chr1	23735000	23739200	Enh_chr1:23735000-23739200
rs11800561	chr1	23837908	T	G	T	G	0.617347	0.439252	0.480769	0.00259473	YRI	0.358984	chr1	23837660	23840230	Enh_chr1:23837660-23840230
rs2501406	chr1	23899040	T	C	T	C	0	0.911215	0	0.00272404	YRI	0.175419	chr1	23891630	23913240	Enh_chr1:23891630-23913240
rs6669556	chr1	23902128	C	T	C	T	0.821429	0.584112	0.615385	0.000788477	YRI	0.172228	chr1	23891630	23913240	Enh_chr1:23891630-23913240
rs4259582	chr1	23904526	A	G	A	G	0.994898	0.537383	0	0.00506465	YRI	0.170963	chr1	23891630	23913240	Enh_chr1:23891630-23913240
rs6679436	chr1	23907697	T	C	T	C	0	0.78972	0	0.00965777	YRI	0.167387	chr1	23891630	23913240	Enh_chr1:23891630-23913240
rs2501412	chr1	23908363	C	T	C	T	0.994898	0.504673	0	0.00787074	YRI	0.167098	chr1	23891630	23913240	Enh_chr1:23891630-23913240
rs2501413	chr1	23908468	C	A	C	A	0.994898	0.5	0	0.000522119	YRI	0.166565	chr1	23891630	23913240	Enh_chr1:23891630-23913240
rs9424339	chr1	23911472	A	T	A	T	0.821429	0.490654	0.615385	0.00306898	CEU	0.769791	chr1	23891630	23913240	Enh_chr1:23891630-23913240
rs7538162	chr1	24227306	G	A	G	A	0.00510204	0.341121	0	0.00206578	YRI	0.0355413	chr1	24226000	24229200	Enh_chr1:24226000-24229200
rs10903059	chr1	24227749	C	T	C	T	0.0153061	0.504673	0	0.00264651	YRI	0.0349582	chr1	24226000	24229200	Enh_chr1:24226000-24229200
rs59986889	chr1	24228548	C	G	C	G	0.0102041	0.504673	0	0.00137668	YRI	0.0349161	chr1	24226000	24229200	Enh_chr1:24226000-24229200
rs4648848	chr1	24228589	A	C	A	C	0.341837	0.046729	0	0.00751246	CEU	0.602878	chr1	24226000	24229200	Enh_chr1:24226000-24229200
rs12075715	chr1	24228905	C	A	C	A	0.0102041	0.509346	0	0.00132413	YRI	0.0355439	chr1	24226000	24229200	Enh_chr1:24226000-24229200
rs12079020	chr1	24228989	T	C	T	C	0.00510204	0.130841	0	0.00697631	YRI	0.0352466	chr1	24226000	24229200	Enh_chr1:24226000-24229200
rs59793167	chr1	24236770	C	T	C	T	0.00510204	0.331776	0	0.000540682	YRI	0.0433168	chr1	24236000	24236800	Enh_chr1:24236000-24236800
rs4648860	chr1	24351782	C	T	C	T	0.168367	0.546729	0.0432692	0.00125536	YRI	0.207164	chr1	24350800	24352800	Enh_chr1:24350800-24352800
rs12129607	chr1	24698738	A	G	G	A	0.612245	0.864486	0.495192	0.00985118	YRI	0.804295	chr1	24690829	24699449	Enh_chr1:24690829-24699449
rs3122048	chr1	24726582	T	C	C	T	0.612245	0.836449	0.682692	0.0095844	YRI	0.985222	chr1	24726579	24729600	Enh_chr1:24726579-24729600
rs12730190	chr1	24767044	A	G	A	G	0.326531	0.0046729	0.293269	0.00145225	CEU	0.310139	chr1	24760529	24774829	Enh_chr1:24760529-24774829
rs11808619	chr1	24857010	G	A	A	G	0.989796	0.551402	0	0.00308995	CEU	0.358979	chr1	24855000	24859449	Enh_chr1:24855000-24859449
rs962544	chr1	24908617	T	C	T	C	0.357143	0.761682	0.365385	0.000765418	YRI	0.277102	chr1	24908119	24918659	Enh_chr1:24908119-24918659
rs1293203	chr1	24949368	C	T	C	T	0.397959	0	0.293269	0.00551084	CEU	0.275139	chr1	24946479	24951099	Enh_chr1:24946479-24951099
rs58398593	chr1	24949373	C	A	C	A	0	0.154206	0	0.00690021	YRI	0.174562	chr1	24946479	24951099	Enh_chr1:24946479-24951099
rs72876153	chr1	24957317	C	T	C	T	0	0.205607	0	0.0042163	YRI	0.187007	chr1	24951209	24964509	Enh_chr1:24951209-24964509
rs78890025	chr1	24960741	G	A	A	G	0	0.901869	0	0.00323201	YRI	0.300968	chr1	24951209	24964509	Enh_chr1:24951209-24964509
rs56791372	chr1	24964341	G	T	G	T	0	0.219626	0	0.00485622	YRI	0.306255	chr1	24951209	24964509	Enh_chr1:24951209-24964509
rs72877706	chr1	24984230	G	T	G	T	0	0.331776	0	0.000666351	YRI	0.332934	chr1	24977209	24998269	Enh_chr1:24977209-24998269
rs435833	chr1	24985537	T	C	C	T	0.663265	0.397196	0.350962	0.00491755	CEU	0.130552	chr1	24977209	24998269	Enh_chr1:24977209-24998269
rs56313014	chr1	24986146	G	A	G	A	0	0.331776	0	0.000666351	YRI	0.336827	chr1	24977209	24998269	Enh_chr1:24977209-24998269
rs419655	chr1	24986471	T	C	C	T	0.683673	0.0186916	0.350962	0.00058696	CEU	0.131732	chr1	24977209	24998269	Enh_chr1:24977209-24998269
rs59899669	chr1	24988423	A	G	A	G	0	0.392523	0	1.19421e-06	YRI	0.343113	chr1	24977209	24998269	Enh_chr1:24977209-24998269
rs11249225	chr1	24989097	G	C	G	C	0.00510204	0.584112	0	0.00597513	YRI	0.343498	chr1	24977209	24998269	Enh_chr1:24977209-24998269
rs311437	chr1	24993260	T	G	G	T	0.821429	0.0607477	0.668269	0.00132746	CEU	0.142555	chr1	24977209	24998269	Enh_chr1:24977209-24998269
rs6600252	chr1	24994727	A	G	A	G	0.0918367	0.546729	0.211538	0.00641217	YRI	0.362395	chr1	24977209	24998269	Enh_chr1:24977209-24998269
rs4649041	chr1	24995263	C	G	G	C	0.826531	0.121495	0.668269	0.00608204	CEU	0.146228	chr1	24977209	24998269	Enh_chr1:24977209-24998269
rs906293	chr1	25007622	C	T	T	C	0.80102	0.280374	0.432692	0.000923492	CEU	0.158642	chr1	25006089	25014499	Enh_chr1:25006089-25014499
rs12118573	chr1	25008573	A	G	G	A	0.80102	0.406542	0.432692	0.00157726	CEU	0.158634	chr1	25006089	25014499	Enh_chr1:25006089-25014499
rs10489161	chr1	25012308	G	A	A	G	0.80102	0.397196	0.432692	0.00149831	CEU	0.159643	chr1	25006089	25014499	Enh_chr1:25006089-25014499
rs10794669	chr1	25012729	G	A	A	G	0.80102	0.397196	0.432692	0.00149831	CEU	0.159656	chr1	25006089	25014499	Enh_chr1:25006089-25014499
rs111833491	chr1	25024793	C	T	T	C	0	0.901869	0	0.00187619	YRI	0.324406	chr1	25017129	25038459	Enh_chr1:25017129-25038459
rs12132903	chr1	25026765	T	C	T	C	0.0969388	0.46729	0.278846	0.00549708	YRI	0.328975	chr1	25017129	25038459	Enh_chr1:25017129-25038459
rs11249246	chr1	25028211	C	A	C	A	0	0.219626	0	0.00317097	YRI	0.328471	chr1	25017129	25038459	Enh_chr1:25017129-25038459
rs311426	chr1	25031720	G	A	G	A	0.744898	0.224299	0.721154	0.00914697	YRI	0.335554	chr1	25017129	25038459	Enh_chr1:25017129-25038459
rs311427	chr1	25032215	G	A	G	A	0.744898	0.219626	0.721154	0.0087439	YRI	0.33894	chr1	25017129	25038459	Enh_chr1:25017129-25038459
rs3845304	chr1	25100260	C	T	C	T	0.153061	0.350467	0.697115	0.00282833	CHS	0.2696	chr1	25098009	25101600	Enh_chr1:25098009-25101600
rs12028403	chr1	25104205	C	T	C	T	0.209184	0.471963	0.836538	0.00188615	CHS	0.267019	chr1	25102869	25107200	Enh_chr1:25102869-25107200
rs9803957	chr1	25141590	A	G	G	A	0.989796	0.579439	0.980769	0.000922913	CEU	0.258856	chr1	25139000	25143600	Enh_chr1:25139000-25143600
rs2064250	chr1	25141907	C	T	T	C	0.382653	0	0.00480769	0.0087698	CEU	0.258095	chr1	25139000	25143600	Enh_chr1:25139000-25143600
rs2064251	chr1	25143422	G	A	G	A	0.214286	0.742991	0.855769	0.00585067	CEU	0.259645	chr1	25139000	25143600	Enh_chr1:25139000-25143600
rs28592005	chr1	25382611	G	A	G	A	0	0.299065	0	0.00603318	YRI	0.313398	chr1	25381889	25384769	Enh_chr1:25381889-25384769
rs28475276	chr1	25382849	A	C	A	C	0	0.299065	0	0.00603318	YRI	0.312885	chr1	25381889	25384769	Enh_chr1:25381889-25384769
rs61775180	chr1	25467172	C	T	C	T	0.413265	0.0747664	0.788462	0.00855729	CHS	0.649582	chr1	25466600	25468699	Enh_chr1:25466600-25468699
rs35432405	chr1	25545976	T	C	C	T	0.938776	0.28972	0.990385	0.00633945	YRI	0.219314	chr1	25543789	25553919	Enh_chr1:25543789-25553919
rs72872002	chr1	25547573	A	G	A	G	0.0612245	0.733645	0.00961538	0.000891793	YRI	0.219296	chr1	25543789	25553919	Enh_chr1:25543789-25553919
rs4521981	chr1	25568989	C	T	C	T	0	0.191589	0	0.000436983	YRI	0.220566	chr1	25568889	25569689	Enh_chr1:25568889-25569689
rs3014693	chr1	25631248	A	G	G	A	0.75	0.0420561	0.432692	0.00929661	CEU	0.0696597	chr1	25628529	25633849	Enh_chr1:25628529-25633849
rs34591965	chr1	25641852	A	G	A	G	0.219388	0	0	0.00139996	CEU	0.0284093	chr1	25640149	25646629	Enh_chr1:25640149-25646629
rs2982313	chr1	25673026	G	A	A	G	0.77551	0.0700935	0.432692	0.00697985	CEU	0.0180204	chr1	25668739	25680119	Enh_chr1:25668739-25680119
rs2982314	chr1	25674461	A	G	G	A	0.755102	0.0700935	0.432692	2.44922e-05	CEU	0.0183947	chr1	25668739	25680119	Enh_chr1:25668739-25680119
rs1543338	chr1	25704702	A	C	C	A	0.882653	0.383178	0.754808	0.000683181	CEU	0.0261373	chr1	25703179	25710299	Enh_chr1:25703179-25710299
rs2744785	chr1	25705543	G	T	T	G	0.903061	0.383178	0.754808	0.00189262	CEU	0.0261299	chr1	25703179	25710299	Enh_chr1:25703179-25710299
rs2744768	chr1	25730818	T	G	G	T	0.928571	0.364486	0.754808	0.00749663	CEU	0.049518	chr1	25729649	25732529	Enh_chr1:25729649-25732529
rs12134148	chr1	25769641	C	T	C	T	0.0663265	0	0	0.00941811	CEU	0.353034	chr1	25768699	25777729	Enh_chr1:25768699-25777729
rs12060659	chr1	25804697	C	T	C	T	0.770408	0.672897	0.985577	0.00602484	YRI	0.548749	chr1	25799600	25806200	Enh_chr1:25799600-25806200
rs12741078	chr1	25805832	C	G	C	G	0.765306	0.331776	0.980769	0.00023971	CHS	0.0702331	chr1	25799600	25806200	Enh_chr1:25799600-25806200
rs298432	chr1	25932946	A	G	G	A	0	0.228972	0	0.00328548	YRI	0.856257	chr1	25926379	25934979	Enh_chr1:25926379-25934979
rs10794520	chr1	25994408	T	A	A	T	0.346939	0.836449	0.379808	0.00480326	YRI	0.886411	chr1	25990869	25998029	Enh_chr1:25990869-25998029
rs112087357	chr1	26105879	A	G	A	G	0.107143	0	0	0.00172088	CEU	0.69061	chr1	26104629	26106159	Enh_chr1:26104629-26106159
rs1335759	chr1	26145252	C	A	C	A	0.72449	0.163551	0.836538	0.006352	CHS	0.228809	chr1	26143199	26147109	Enh_chr1:26143199-26147109
rs2802335	chr1	26145772	G	C	C	G	0.994898	0.607477	0.860577	0.00497048	CEU	0.611669	chr1	26143199	26147109	Enh_chr1:26143199-26147109
rs11247860	chr1	26164864	C	A	A	C	0.352041	0.626168	0.105769	0.00186207	YRI	0.214808	chr1	26164000	26165800	Enh_chr1:26164000-26165800
rs9783057	chr1	26165194	C	T	T	C	0.357143	0.733645	0.153846	0.00304551	YRI	0.21609	chr1	26164000	26165800	Enh_chr1:26164000-26165800
rs4659409	chr1	26165326	T	C	T	C	0.0918367	0.0046729	0.5625	0.00216518	CHS	0.240902	chr1	26164000	26165800	Enh_chr1:26164000-26165800
rs6702987	chr1	26225454	T	G	G	T	0.0561224	0.135514	0.543269	0.000777084	CHS	0.048538	chr1	26225200	26225800	Enh_chr1:26225200-26225800
rs6598950	chr1	26260547	A	T	T	A	0.0561224	0.130841	0.543269	0.00512526	CHS	0.0299674	chr1	26259799	26261159	Enh_chr1:26259799-26261159
rs4332350	chr1	26284400	A	C	C	A	0.0561224	0.126168	0.543269	0.000719795	CHS	0.035473	chr1	26282939	26294199	Enh_chr1:26282939-26294199
rs11247898	chr1	26285551	A	G	G	A	0.0561224	0.126168	0.543269	0.000719795	CHS	0.0400261	chr1	26282939	26294199	Enh_chr1:26282939-26294199
rs12563057	chr1	26287213	G	A	G	A	0.0561224	0.102804	0.543269	0.000598673	CHS	0.0426782	chr1	26282939	26294199	Enh_chr1:26282939-26294199
rs4659421	chr1	26287976	T	C	C	T	0.0561224	0.130841	0.543269	0.00145047	CHS	0.0426892	chr1	26282939	26294199	Enh_chr1:26282939-26294199
rs6598953	chr1	26288122	T	C	C	T	0.0561224	0.126168	0.543269	0.00139559	CHS	0.0426824	chr1	26282939	26294199	Enh_chr1:26282939-26294199
rs6598954	chr1	26288360	T	C	C	T	0.0561224	0.126168	0.543269	0.00139559	CHS	0.0426765	chr1	26282939	26294199	Enh_chr1:26282939-26294199
rs17163829	chr1	26288608	A	G	A	G	0.0510204	0.191589	0	0.0018018	YRI	0.574365	chr1	26282939	26294199	Enh_chr1:26282939-26294199
rs4659422	chr1	26288694	A	G	G	A	0.0561224	0.130841	0.543269	0.00145047	CHS	0.0429971	chr1	26282939	26294199	Enh_chr1:26282939-26294199
rs4659368	chr1	26290643	C	T	T	C	0.0561224	0.135514	0.543269	0.00150594	CHS	0.0510024	chr1	26282939	26294199	Enh_chr1:26282939-26294199
rs6686311	chr1	26291087	G	A	A	G	0.0561224	0.135514	0.543269	0.00150594	CHS	0.0506668	chr1	26282939	26294199	Enh_chr1:26282939-26294199
rs6694289	chr1	26368804	G	A	A	G	0.760204	0.28972	0.365385	0.00191834	CEU	0.213003	chr1	26368589	26372659	Enh_chr1:26368589-26372659
rs7514477	chr1	26370135	C	T	T	C	0.760204	0.299065	0.370192	0.00212961	CEU	0.210081	chr1	26368589	26372659	Enh_chr1:26368589-26372659
rs10902746	chr1	26371556	T	C	C	T	0.755102	0.299065	0.370192	0.00215861	CEU	0.208761	chr1	26368589	26372659	Enh_chr1:26368589-26372659
rs6703878	chr1	26372447	A	G	G	A	0.760204	0.280374	0.370192	0.00192953	CEU	0.206987	chr1	26368589	26372659	Enh_chr1:26368589-26372659
rs7545927	chr1	26373557	G	A	G	A	0	0.191589	0	0.00115151	YRI	0.0860322	chr1	26373200	26375800	Enh_chr1:26373200-26375800
rs4659437	chr1	26373777	C	G	C	G	0.0816327	0.0747664	0.567308	0.00126518	CHS	0.182399	chr1	26373200	26375800	Enh_chr1:26373200-26375800
rs4659438	chr1	26375362	C	G	C	G	0.0765306	0.0327103	0.514423	0.00498963	CHS	0.180298	chr1	26373200	26375800	Enh_chr1:26373200-26375800
rs4659439	chr1	26375410	G	C	C	G	0	0.485981	0.0240385	0.000702736	YRI	0.0853889	chr1	26373200	26375800	Enh_chr1:26373200-26375800
rs61776531	chr1	26375588	G	T	G	T	0.0816327	0.0514019	0.509615	0.00585995	CHS	0.180298	chr1	26373200	26375800	Enh_chr1:26373200-26375800
rs12565739	chr1	26377395	G	C	G	C	0.0816327	0.046729	0.514423	0.00971531	CHS	0.18031	chr1	26377200	26380739	Enh_chr1:26377200-26380739
rs12042111	chr1	26378326	T	A	T	A	0.0816327	0.046729	0.514423	0.00971531	CHS	0.18083	chr1	26377200	26380739	Enh_chr1:26377200-26380739
rs12084041	chr1	26384008	C	A	A	C	0.397959	0.556075	0.0288462	0.00213316	YRI	0.0834601	chr1	26383259	26386639	Enh_chr1:26383259-26386639
rs12044894	chr1	26386501	T	C	T	C	0.0816327	0.0514019	0.591346	0.00754752	CHS	0.173823	chr1	26383259	26386639	Enh_chr1:26383259-26386639
rs60669474	chr1	26394123	C	T	C	T	0	0.415888	0	0.00177664	YRI	0.0800867	chr1	26393729	26398969	Enh_chr1:26393729-26398969
rs4489546	chr1	26394843	G	A	G	A	0	0.411215	0	0.00190494	YRI	0.0804603	chr1	26393729	26398969	Enh_chr1:26393729-26398969
rs34910926	chr1	26396025	G	A	G	A	0.255102	0.00934579	0	0.00881793	CEU	0.196412	chr1	26393729	26398969	Enh_chr1:26393729-26398969
rs12094852	chr1	26396320	C	T	C	T	0	0.378505	0	0.000121772	YRI	0.0807722	chr1	26393729	26398969	Enh_chr1:26393729-26398969
rs17162110	chr1	26396506	T	C	T	C	0.0204082	0	0.653846	4.86353e-05	CHS	0.16757	chr1	26393729	26398969	Enh_chr1:26393729-26398969
rs61588590	chr1	26397561	T	C	T	C	0	0.415888	0	0.00018739	YRI	0.0790212	chr1	26393729	26398969	Enh_chr1:26393729-26398969
rs2445635	chr1	26474358	A	G	G	A	0.765306	0.32243	0.216346	0.00722648	CEU	0.852574	chr1	26472629	26474569	Enh_chr1:26472629-26474569
rs1982525	chr1	26499091	C	G	C	G	0.295918	0.0046729	0	0.0068884	CEU	0.62833	chr1	26499079	26503489	Enh_chr1:26499079-26503489
rs12134088	chr1	26499414	T	C	T	C	0.295918	0.0046729	0	0.0068884	CEU	0.789876	chr1	26499079	26503489	Enh_chr1:26499079-26503489
rs36121084	chr1	26500566	C	T	C	T	0.535714	0.186916	0.0865385	0.00617591	CEU	0.709019	chr1	26499079	26503489	Enh_chr1:26499079-26503489
rs6669111	chr1	26501691	A	G	A	G	0.193878	0.514019	0.740385	0.00882268	CHS	0.170074	chr1	26499079	26503489	Enh_chr1:26499079-26503489
rs3122646	chr1	26502580	A	G	G	A	0.765306	0.35514	0.216346	0.0094825	CEU	0.478062	chr1	26499079	26503489	Enh_chr1:26499079-26503489
rs72879009	chr1	26537926	C	T	C	T	0	0.191589	0	0.00152146	YRI	0.919729	chr1	26537129	26540849	Enh_chr1:26537129-26540849
rs6670311	chr1	26538994	C	G	C	G	0	0.191589	0	0.00152146	YRI	0.639533	chr1	26537129	26540849	Enh_chr1:26537129-26540849
rs1002488	chr1	26539431	G	A	G	A	0.255102	0.228972	0.783654	0.00742731	CHS	0.168156	chr1	26537129	26540849	Enh_chr1:26537129-26540849
rs566421	chr1	26583175	G	A	G	A	0.346939	0.088785	0.716346	1.21558e-05	CHS	0.172401	chr1	26578200	26584600	Enh_chr1:26578200-26584600
rs149103289	chr1	26594951	T	C	T	C	0	0.0934579	0	0.00975265	YRI	0.126242	chr1	26594469	26596869	Enh_chr1:26594469-26596869
rs59758983	chr1	26607165	C	G	C	G	0	0.341121	0	0.000285942	YRI	0.112399	chr1	26606869	26608159	Enh_chr1:26606869-26608159
rs72879055	chr1	26607655	T	C	T	C	0	0.341121	0	0.000306451	YRI	0.110674	chr1	26606869	26608159	Enh_chr1:26606869-26608159
rs72879067	chr1	26620177	C	A	C	A	0	0.369159	0	0.00369198	YRI	0.0913056	chr1	26618159	26622249	Enh_chr1:26618159-26622249
rs6674802	chr1	26678099	T	C	T	C	0.0918367	0	0	0.00534616	CEU	0.795483	chr1	26676209	26678349	Enh_chr1:26676209-26678349
rs56163802	chr1	26711506	A	G	A	G	0.132653	0.0560748	0.850962	7.13011e-08	CHS	0.107213	chr1	26711299	26729189	Enh_chr1:26711299-26729189
rs4589135	chr1	26715223	T	C	C	T	0.617347	0.593458	0.913462	0.000142296	CHS	0.111235	chr1	26711299	26729189	Enh_chr1:26711299-26729189
rs12729652	chr1	26720491	G	A	A	G	0.857143	0.957944	0.942308	0.00266035	YRI	0.0561366	chr1	26711299	26729189	Enh_chr1:26711299-26729189
rs35041418	chr1	26722492	G	C	C	G	0.913265	0.957944	0.961538	0.00587871	YRI	0.0537425	chr1	26711299	26729189	Enh_chr1:26711299-26729189
rs78400800	chr1	26723330	C	G	C	G	0	0.158879	0	0.00308929	YRI	0.0549909	chr1	26711299	26729189	Enh_chr1:26711299-26729189
rs12739212	chr1	26724087	A	T	T	A	0.918367	0.957944	0.961538	0.00587871	YRI	0.0526608	chr1	26711299	26729189	Enh_chr1:26711299-26729189
rs11247593	chr1	26725589	G	A	G	A	0.219388	0.369159	0.913462	5.18631e-06	CHS	0.107234	chr1	26711299	26729189	Enh_chr1:26711299-26729189
rs58125411	chr1	26726219	A	C	C	A	0.913265	0.957944	0.961538	0.00587871	YRI	0.0526926	chr1	26711299	26729189	Enh_chr1:26711299-26729189
rs11247594	chr1	26740926	G	A	G	A	0.219388	0.401869	0.913462	6.71161e-06	CHS	0.10723	chr1	26737939	26748959	Enh_chr1:26737939-26748959
rs4970481	chr1	26741711	C	T	T	C	0.392857	0.186916	0	0.00417651	CEU	0.518398	chr1	26737939	26748959	Enh_chr1:26737939-26748959
rs4970482	chr1	26742530	G	T	T	G	0.392857	0.191589	0	0.00435434	CEU	0.621907	chr1	26737939	26748959	Enh_chr1:26737939-26748959
rs36042864	chr1	26820453	G	T	T	G	0.857143	0.962617	0.942308	0.00180524	YRI	0.00510043	chr1	26820000	26822200	Enh_chr1:26820000-26822200
rs12758993	chr1	26821780	T	C	C	T	0.857143	0.990654	0.942308	0.000804269	YRI	0.00534914	chr1	26820000	26822200	Enh_chr1:26820000-26822200
rs2273015	chr1	26827467	G	A	G	A	0.127551	0.0140187	0.870192	6.11015e-10	CHS	0.0503929	chr1	26827139	26832439	Enh_chr1:26827139-26832439
rs76133297	chr1	26827979	G	A	A	G	0.857143	0.990654	0.942308	0.000804269	YRI	0.0048934	chr1	26827139	26832439	Enh_chr1:26827139-26832439
rs60314236	chr1	26828675	C	T	T	C	0.857143	0.96729	0.942308	0.0016164	YRI	0.00477156	chr1	26827139	26832439	Enh_chr1:26827139-26832439
rs34924059	chr1	26832353	G	T	T	G	0.852041	0.962617	0.947115	0.0018381	YRI	0.00499847	chr1	26827139	26832439	Enh_chr1:26827139-26832439
rs56147926	chr1	26832938	C	T	T	C	0.602041	0.962617	0.903846	0.00998422	CHS	0.0483349	chr1	26832609	26835869	Enh_chr1:26832609-26835869
rs4970491	chr1	26990468	G	A	G	A	0.132653	0.0700935	0.875	1.09307e-09	CHS	0.00641515	chr1	26990400	26992200	Enh_chr1:26990400-26992200
rs4970471	chr1	27012612	G	T	G	T	0.127551	0.0280374	0.721154	4.04585e-05	CHS	0.0377193	chr1	27012400	27013600	Enh_chr1:27012400-27013600
rs56701672	chr1	27013363	A	T	T	A	0	0.799065	0.995192	0.00597666	YRI	0.324571	chr1	27012400	27013600	Enh_chr1:27012400-27013600
rs61046899	chr1	27013364	C	A	A	C	0	0.799065	0.995192	0.00597666	YRI	0.32452	chr1	27012400	27013600	Enh_chr1:27012400-27013600
rs9438511	chr1	27030299	T	C	C	T	0.964286	0.78972	0.995192	0.00371798	YRI	0.324502	chr1	27029609	27032189	Enh_chr1:27029609-27032189
rs149323056	chr1	27067686	C	G	G	C	0.857143	0.817757	0.971154	0.00379837	CHS	0.202652	chr1	27064679	27068689	Enh_chr1:27064679-27068689
rs834201	chr1	27077360	A	G	A	G	0.607143	0.803738	0.894231	0.00606772	CHS	0.248856	chr1	27073269	27080189	Enh_chr1:27073269-27080189
rs11247608	chr1	27133228	C	T	C	T	0.132653	0	0.581731	0.00236985	CHS	0.350597	chr1	27131600	27138400	Enh_chr1:27131600-27138400
rs4631721	chr1	27141528	A	G	G	A	0.678571	0.490654	0.894231	0.00397572	YRI	0.668494	chr1	27141359	27144039	Enh_chr1:27141359-27144039
rs12134569	chr1	27201720	T	C	C	T	0.617347	0.485981	0.870192	0.00402206	CHS	0.362636	chr1	27193129	27203269	Enh_chr1:27193129-27203269
rs6656348	chr1	27270099	A	C	A	C	0.80102	0.448598	0.884615	0.00540728	YRI	0.161378	chr1	27267669	27281559	Enh_chr1:27267669-27281559
rs10902654	chr1	27278941	G	T	T	G	0	0.345794	0	0.00777024	YRI	0.150261	chr1	27267669	27281559	Enh_chr1:27267669-27281559
rs35397588	chr1	27333498	G	A	A	G	0.540816	0.878505	0.788462	0.0038926	YRI	0.406684	chr1	27332269	27333949	Enh_chr1:27332269-27333949
rs12758154	chr1	27333849	T	C	C	T	0.540816	0.813084	0.788462	0.0086389	YRI	0.405291	chr1	27332269	27333949	Enh_chr1:27332269-27333949
rs72882763	chr1	27399497	T	A	A	T	0	0.593458	0	0.00721878	YRI	0.882758	chr1	27398376	27405200	Enh_chr1:27398376-27405200
rs72882766	chr1	27401003	G	A	G	A	0	0.168224	0	0.00712449	YRI	0.847255	chr1	27398376	27405200	Enh_chr1:27398376-27405200
rs56362645	chr1	27417881	G	A	G	A	0.178571	0	0	0.000844143	CEU	0.281585	chr1	27413200	27425400	Enh_chr1:27413200-27425400
rs1005413	chr1	27418012	C	T	C	T	0.908163	0.280374	0.586538	0.00912053	YRI	0.975333	chr1	27413200	27425400	Enh_chr1:27413200-27425400
rs2474290	chr1	27420966	G	A	G	A	0.908163	0.280374	0.586538	0.00912053	YRI	0.653699	chr1	27413200	27425400	Enh_chr1:27413200-27425400
rs2474291	chr1	27421136	T	G	T	G	0.908163	0.280374	0.586538	0.00912053	YRI	0.692123	chr1	27413200	27425400	Enh_chr1:27413200-27425400
rs2504767	chr1	27421514	A	T	A	T	0.908163	0.280374	0.586538	0.00912053	YRI	0.737319	chr1	27413200	27425400	Enh_chr1:27413200-27425400
rs2504769	chr1	27423898	T	C	T	C	0.908163	0.280374	0.586538	0.00912053	YRI	0.6992	chr1	27413200	27425400	Enh_chr1:27413200-27425400
rs72884609	chr1	27471423	C	T	C	T	0	0.168224	0	0.00712449	YRI	0.997419	chr1	27471369	27477869	Enh_chr1:27471369-27477869
rs111759217	chr1	27472786	C	T	C	T	0	0.168224	0	0.00311687	YRI	0.446893	chr1	27471369	27477869	Enh_chr1:27471369-27477869
rs72884622	chr1	27482831	T	C	T	C	0	0.168224	0	0.0043671	YRI	0.306551	chr1	27477899	27484679	Enh_chr1:27477899-27484679
rs12749647	chr1	27569006	A	G	G	A	0.882653	0.135514	0.461538	0.000473377	CEU	0.137465	chr1	27567689	27570069	Enh_chr1:27567689-27570069
rs72886314	chr1	27577141	C	T	T	C	0.994898	0.593458	0.995192	0.000649066	YRI	0.0231722	chr1	27575200	27578849	Enh_chr1:27575200-27578849
rs74060542	chr1	27594507	A	G	G	A	0.994898	0.719626	0	0.00129714	YRI	0.0216038	chr1	27594299	27603389	Enh_chr1:27594299-27603389
rs12036521	chr1	27594643	A	G	A	G	0	0.0233645	0.408654	0.00905422	CHS	0.869998	chr1	27594299	27603389	Enh_chr1:27594299-27603389
rs999353	chr1	27598166	G	A	A	G	0.994898	0.621495	0	0.000159328	YRI	0.0251768	chr1	27594299	27603389	Enh_chr1:27594299-27603389
rs72886332	chr1	27599551	T	C	C	T	0	0.719626	0	0.00185462	YRI	0.026902	chr1	27594299	27603389	Enh_chr1:27594299-27603389
rs60473349	chr1	27599745	A	G	G	A	0.994898	0.38785	0	0.001523	YRI	0.0269164	chr1	27594299	27603389	Enh_chr1:27594299-27603389
rs28718451	chr1	27606140	G	A	G	A	0	0	0.245192	0.00962926	CHS	0.781818	chr1	27606000	27612000	Enh_chr1:27606000-27612000
rs11809483	chr1	27606513	T	C	C	T	0.994898	0.383178	0	0.000443575	YRI	0.0347928	chr1	27606000	27612000	Enh_chr1:27606000-27612000
rs55914254	chr1	27609835	A	G	G	A	0.994898	0.383178	0	0.00620443	YRI	0.0343457	chr1	27606000	27612000	Enh_chr1:27606000-27612000
rs6598891	chr1	27610945	C	T	T	C	0.994898	0.383178	0	0.00620443	YRI	0.0338272	chr1	27606000	27612000	Enh_chr1:27606000-27612000
rs17162673	chr1	27618682	G	A	G	A	0	0.257009	0	0.00883627	YRI	0.0346352	chr1	27617299	27621549	Enh_chr1:27617299-27621549
rs58227184	chr1	27618763	C	A	C	A	0	0.369159	0	0.00359812	YRI	0.0346385	chr1	27617299	27621549	Enh_chr1:27617299-27621549
rs17162676	chr1	27618848	A	G	A	G	0.0102041	0.448598	0	0.00929506	YRI	0.0346448	chr1	27617299	27621549	Enh_chr1:27617299-27621549
rs56165293	chr1	27620871	A	C	A	C	0.0102041	0.420561	0	0.00416934	YRI	0.0356819	chr1	27617299	27621549	Enh_chr1:27617299-27621549
rs56243756	chr1	27625669	A	G	G	A	0.989796	0.415888	0	0.00327966	YRI	0.0419096	chr1	27625149	27626039	Enh_chr1:27625149-27626039
rs12726763	chr1	27631734	A	G	G	A	0.943878	0.663551	0.932692	0.000390478	YRI	0.0526766	chr1	27631599	27635059	Enh_chr1:27631599-27635059
rs3737802	chr1	27634290	C	T	C	T	0	0	0.365385	0.00114209	CHS	0.820314	chr1	27631599	27635059	Enh_chr1:27631599-27635059
rs12037666	chr1	27635001	C	T	C	T	0	0	0.365385	0.00109618	CHS	0.566426	chr1	27631599	27635059	Enh_chr1:27631599-27635059
rs475570	chr1	27649399	C	G	G	C	0.97449	0.443925	0.581731	0.00207918	CEU	0.0519258	chr1	27649159	27653899	Enh_chr1:27649159-27653899
rs74060948	chr1	27650212	C	G	C	G	0	0.186916	0.418269	0.00809427	CHS	0.969551	chr1	27649159	27653899	Enh_chr1:27649159-27653899
rs74060949	chr1	27650496	C	G	C	G	0	0.186916	0.418269	0.00809427	CHS	0.687455	chr1	27649159	27653899	Enh_chr1:27649159-27653899
rs7554647	chr1	27651412	C	G	G	C	0.97449	0.570093	0.581731	0.00399268	CEU	0.054392	chr1	27649159	27653899	Enh_chr1:27649159-27653899
rs11247651	chr1	27651904	T	C	C	T	0.97449	0.443925	0.581731	0.00207918	CEU	0.0554301	chr1	27649159	27653899	Enh_chr1:27649159-27653899
rs12087211	chr1	27652153	G	A	A	G	0.97449	0.570093	0.581731	0.00399268	CEU	0.0559534	chr1	27649159	27653899	Enh_chr1:27649159-27653899
rs6703315	chr1	27652929	T	C	C	T	0.97449	0.443925	0.581731	0.00207918	CEU	0.0595908	chr1	27649159	27653899	Enh_chr1:27649159-27653899
rs4430355	chr1	27655858	G	A	G	A	0.959184	0.448598	0.596154	0.00471191	CEU	0.0669471	chr1	27654809	27657769	Enh_chr1:27654809-27657769
rs2808432	chr1	27662338	C	A	C	A	0.959184	0.32243	0.735577	0.00935183	CEU	0.0665309	chr1	27658489	27663839	Enh_chr1:27658489-27663839
rs60188143	chr1	27662478	G	T	G	T	0	0.308411	0	0.00918083	YRI	0.184615	chr1	27658489	27663839	Enh_chr1:27658489-27663839
rs959450	chr1	27774654	T	C	C	T	0.97449	0.429907	0.730769	0.00631434	CEU	0.290687	chr1	27773429	27781959	Enh_chr1:27773429-27781959
rs7533700	chr1	27776482	A	G	G	A	0.97449	0.429907	0.730769	0.00631434	CEU	0.287925	chr1	27773429	27781959	Enh_chr1:27773429-27781959
rs6598902	chr1	27779198	T	C	C	T	0.97449	0.429907	0.730769	0.00631434	CEU	0.283222	chr1	27773429	27781959	Enh_chr1:27773429-27781959
rs6689792	chr1	27779358	A	G	G	A	0.97449	0.429907	0.730769	0.00631434	CEU	0.283324	chr1	27773429	27781959	Enh_chr1:27773429-27781959
rs2064071	chr1	27779591	G	C	C	G	0.97449	0.429907	0.730769	0.00631434	CEU	0.282032	chr1	27773429	27781959	Enh_chr1:27773429-27781959
rs12564464	chr1	27779869	A	G	G	A	0.97449	0.429907	0.730769	0.00631434	CEU	0.279226	chr1	27773429	27781959	Enh_chr1:27773429-27781959
rs7514900	chr1	27866021	A	T	T	A	0.877551	0.46729	0.706731	0.0028114	YRI	0.133579	chr1	27862029	27870400	Enh_chr1:27862029-27870400
rs6598908	chr1	27866895	G	A	A	G	0.877551	0.682243	0.711538	0.00827612	CEU	0.976104	chr1	27862029	27870400	Enh_chr1:27862029-27870400
rs12409437	chr1	27943535	T	C	C	T	0	0.21028	0	0.00521571	YRI	0.70614	chr1	27941409	27945229	Enh_chr1:27941409-27945229
rs4908387	chr1	27980994	A	G	G	A	0	0.285047	0	0.0085779	YRI	0.483918	chr1	27979000	27981400	Enh_chr1:27979000-27981400
rs12130974	chr1	27994967	A	G	G	A	0.979592	0.906542	0	0.00232887	YRI	0.230578	chr1	27989959	27995309	Enh_chr1:27989959-27995309
rs551355	chr1	28057015	C	T	T	C	0.704082	0.271028	0.519231	0.00700918	CEU	0.331017	chr1	28055200	28060800	Enh_chr1:28055200-28060800
rs537374	chr1	28060626	T	C	T	C	0	0.285047	0	0.00863716	YRI	0.315136	chr1	28055200	28060800	Enh_chr1:28055200-28060800
rs12076876	chr1	28125064	A	G	A	G	0	0.163551	0	0.00166262	YRI	0.129245	chr1	28121719	28131219	Enh_chr1:28121719-28131219
rs75480978	chr1	28130518	C	T	C	T	0	0.191589	0	0.00675189	YRI	0.129203	chr1	28121719	28131219	Enh_chr1:28121719-28131219
rs12567009	chr1	28133254	G	A	G	A	0	0	0.341346	0.00431423	CHS	0.905239	chr1	28131749	28141919	Enh_chr1:28131749-28141919
rs10751727	chr1	28135150	T	C	C	T	0.540816	0.21028	0.355769	0.00306332	CEU	0.273751	chr1	28131749	28141919	Enh_chr1:28131749-28141919
rs12089489	chr1	28135534	G	A	G	A	0.142857	0.46729	0.25	0.00974823	YRI	0.130911	chr1	28131749	28141919	Enh_chr1:28131749-28141919
rs313155	chr1	28141089	C	T	C	T	0	0.303738	0	2.44826e-05	YRI	0.137059	chr1	28131749	28141919	Enh_chr1:28131749-28141919
rs313153	chr1	28144932	T	C	C	T	0.821429	0.429907	0.75	0.000886188	YRI	0.15288	chr1	28143009	28150200	Enh_chr1:28143009-28150200
rs17162965	chr1	28144971	T	C	C	T	0	0.864486	0	0.00567069	YRI	0.15399	chr1	28143009	28150200	Enh_chr1:28143009-28150200
rs115167760	chr1	28146706	T	C	C	T	0	0.864486	0	0.00567069	YRI	0.158711	chr1	28143009	28150200	Enh_chr1:28143009-28150200
rs115041192	chr1	28148444	G	A	A	G	0	0.864486	0	0.00567069	YRI	0.161238	chr1	28143009	28150200	Enh_chr1:28143009-28150200
rs313152	chr1	28149490	T	C	C	T	0.826531	0.434579	0.75	0.000897761	YRI	0.161927	chr1	28143009	28150200	Enh_chr1:28143009-28150200
rs78590964	chr1	28154179	C	T	C	T	0	0.168224	0	0.00932011	YRI	0.163339	chr1	28151400	28167609	Enh_chr1:28151400-28167609
rs12071522	chr1	28154770	C	G	C	G	0	0.266355	0	0.00504656	YRI	0.16124	chr1	28151400	28167609	Enh_chr1:28151400-28167609
rs313990	chr1	28163181	A	G	G	A	0.826531	0.401869	0.75	0.000337593	YRI	0.161228	chr1	28151400	28167609	Enh_chr1:28151400-28167609
rs115720583	chr1	28167429	A	G	G	A	0	0.864486	0	0.00137047	YRI	0.169974	chr1	28151400	28167609	Enh_chr1:28151400-28167609
rs1049504	chr1	28200500	A	G	G	A	0.647959	0.345794	0.889423	0.00624839	YRI	0.360576	chr1	28196800	28202000	Enh_chr1:28196800-28202000
rs4387200	chr1	28207372	C	T	T	C	0.647959	0.364486	0.889423	0.00730927	YRI	0.366766	chr1	28205800	28210800	Enh_chr1:28205800-28210800
rs12563430	chr1	28313272	A	T	A	T	0.438776	0.158879	0.879808	0.00162255	CHS	0.104134	chr1	28313119	28318349	Enh_chr1:28313119-28318349
rs12564304	chr1	28313278	G	A	G	A	0.438776	0.158879	0.879808	0.00162255	CHS	0.104044	chr1	28313119	28318349	Enh_chr1:28313119-28318349
rs11247770	chr1	28313382	A	G	A	G	0.397959	0.116822	0.879808	0.000879	CHS	0.104076	chr1	28313119	28318349	Enh_chr1:28313119-28318349
rs7547319	chr1	28314574	G	A	G	A	0	0.294393	0	0.00876634	YRI	0.346851	chr1	28313119	28318349	Enh_chr1:28313119-28318349
rs6697668	chr1	28410405	G	A	A	G	0.464286	0.191589	0.879808	0.00241125	CHS	0.23662	chr1	28409479	28418879	Enh_chr1:28409479-28418879
rs4252997	chr1	28602745	T	C	C	T	0	0.962617	0	9.23817e-05	YRI	0.038524	chr1	28598600	28603600	Enh_chr1:28598600-28603600
rs7515985	chr1	28670509	A	G	G	A	0.530612	0.85514	0.245192	0.000144917	YRI	0.00337066	chr1	28668838	28671188	Enh_chr1:28668838-28671188
rs12084540	chr1	28744101	A	G	A	G	0.0102041	0.252336	0	8.77624e-05	YRI	0.0281961	chr1	28743988	28752068	Enh_chr1:28743988-28752068
rs115557000	chr1	28746685	G	A	G	A	0	0.186916	0	0.0037567	YRI	0.0327704	chr1	28743988	28752068	Enh_chr1:28743988-28752068
rs10915195	chr1	28750360	G	T	G	T	0.0102041	0.205607	0	0.000542106	YRI	0.0785195	chr1	28743988	28752068	Enh_chr1:28743988-28752068
rs7548279	chr1	28775780	G	T	G	T	0.540816	0.752336	0.230769	0.00577489	YRI	0.155036	chr1	28774188	28776728	Enh_chr1:28774188-28776728
rs203278	chr1	28915685	T	C	C	T	0.693878	0.233645	0.134615	0.00267653	CEU	0.0816705	chr1	28914768	28919768	Enh_chr1:28914768-28919768
rs185768	chr1	28917395	C	G	C	G	0.22449	0.462617	0.860577	0.00430127	CHS	0.385457	chr1	28914768	28919768	Enh_chr1:28914768-28919768
rs183958	chr1	28917466	A	G	A	G	0.22449	0.462617	0.860577	0.00430127	CHS	0.387026	chr1	28914768	28919768	Enh_chr1:28914768-28919768
rs157208	chr1	28918894	T	C	T	C	0.22449	0.457944	0.860577	0.00430127	CHS	0.385146	chr1	28914768	28919768	Enh_chr1:28914768-28919768
rs150086	chr1	28929351	A	G	G	A	0.734694	0.233645	0.134615	0.00135866	CEU	0.0477172	chr1	28923778	28934128	Enh_chr1:28923778-28934128
rs204045	chr1	28929605	C	T	C	T	0.22449	0.462617	0.860577	0.00430127	CHS	0.371651	chr1	28923778	28934128	Enh_chr1:28923778-28934128
rs203281	chr1	28930685	T	A	A	T	0.734694	0.233645	0.134615	0.00135866	CEU	0.0473188	chr1	28923778	28934128	Enh_chr1:28923778-28934128
rs150089	chr1	28932802	T	C	C	T	0.734694	0.233645	0.134615	0.00135866	CEU	0.0454694	chr1	28923778	28934128	Enh_chr1:28923778-28934128
rs4578183	chr1	28967425	A	G	G	A	0.734694	0.238318	0.134615	0.00141337	CEU	0.0315599	chr1	28964648	28967428	Enh_chr1:28964648-28967428
rs563061	chr1	29124443	C	T	C	T	0.80102	0.172897	0.519231	0.00373208	CEU	0.259914	chr1	29121400	29125200	Enh_chr1:29121400-29125200
rs16838010	chr1	29209764	T	C	T	C	0.0408163	0	0.418269	0.00738378	CHS	0.283623	chr1	29209400	29211800	Enh_chr1:29209400-29211800
rs12404526	chr1	29260191	A	C	A	C	0.0663265	0.00934579	0.653846	0.00104784	CHS	0.0833197	chr1	29259200	29260200	Enh_chr1:29259200-29260200
rs10798964	chr1	29983636	A	G	G	A	0.326531	0.869159	0.177885	0.000732217	YRI	0.0970489	chr1	29983353	29987943	Enh_chr1:29983353-29987943
rs4949530	chr1	29985030	T	G	T	G	0.673469	0.116822	0.788462	0.00206362	CHS	0.0296434	chr1	29983353	29987943	Enh_chr1:29983353-29987943
rs1814749	chr1	29985519	G	A	G	A	0.673469	0.116822	0.788462	0.00206362	CHS	0.0284494	chr1	29983353	29987943	Enh_chr1:29983353-29987943
rs2014104	chr1	29985689	C	T	C	T	0.673469	0.116822	0.788462	0.00206362	CHS	0.0284499	chr1	29983353	29987943	Enh_chr1:29983353-29987943
rs904299	chr1	29986179	C	G	C	G	0.673469	0.116822	0.788462	0.00206362	CHS	0.0284483	chr1	29983353	29987943	Enh_chr1:29983353-29987943
rs904300	chr1	29986565	T	C	T	C	0.673469	0.130841	0.788462	0.00213131	CHS	0.0292118	chr1	29983353	29987943	Enh_chr1:29983353-29987943
rs7527635	chr1	29987827	A	G	A	G	0.596939	0.163551	0.846154	0.00316594	CHS	0.0298838	chr1	29983353	29987943	Enh_chr1:29983353-29987943
rs12742054	chr1	30191275	T	G	G	T	0.627551	0.686916	0.985577	0.00682195	CHS	0.79143	chr1	30187943	30192343	Enh_chr1:30187943-30192343
rs1830508	chr1	30267695	A	G	G	A	0.897959	0.313084	0.495192	0.00332406	CEU	0.0784547	chr1	30265763	30291543	Enh_chr1:30265763-30291543
rs461020	chr1	30275972	C	T	C	T	0.244898	0.373832	0	0.00745632	YRI	0.175599	chr1	30265763	30291543	Enh_chr1:30265763-30291543
rs388952	chr1	30282067	T	A	A	T	0.668367	0.126168	0.865385	0.00291786	CHS	0.393652	chr1	30265763	30291543	Enh_chr1:30265763-30291543
rs459013	chr1	30284697	T	C	T	C	0.331633	0.761682	0.0913462	0.00955351	YRI	0.17879	chr1	30265763	30291543	Enh_chr1:30265763-30291543
rs456853	chr1	30285302	T	C	T	C	0.331633	0.771028	0.0913462	0.00864898	YRI	0.17992	chr1	30265763	30291543	Enh_chr1:30265763-30291543
rs455494	chr1	30286081	G	A	A	G	0.673469	0.130841	0.850962	0.000868303	CHS	0.397689	chr1	30265763	30291543	Enh_chr1:30265763-30291543
rs77181834	chr1	30287262	G	A	G	A	0	0.14486	0	0.00567132	YRI	0.181941	chr1	30265763	30291543	Enh_chr1:30265763-30291543
rs1122816	chr1	30289983	C	T	C	T	0.316327	0.135514	0.423077	0.00644006	CHS	0.395337	chr1	30265763	30291543	Enh_chr1:30265763-30291543
rs3790502	chr1	30755931	G	T	T	G	0.989796	0.897196	0.783654	0.000237566	CEU	0.398695	chr1	30744233	30757653	Enh_chr1:30744233-30757653
rs79932473	chr1	30881030	C	A	C	A	0	0.163551	0.471154	0.000885409	CHS	0.151509	chr1	30880600	30882733	Enh_chr1:30880600-30882733
rs16834123	chr1	30881317	A	G	A	G	0	0.182243	0.581731	0.00421945	CHS	0.151508	chr1	30880600	30882733	Enh_chr1:30880600-30882733
rs78893093	chr1	30881650	C	T	C	T	0	0.172897	0.576923	0.00391837	CHS	0.1509	chr1	30880600	30882733	Enh_chr1:30880600-30882733
rs114855335	chr1	30918999	A	G	G	A	0	0.96729	0	0.00607855	YRI	0.477028	chr1	30917423	30920503	Enh_chr1:30917423-30920503
rs150651155	chr1	30919880	G	A	A	G	0	0.96729	0	0.00607855	YRI	0.47912	chr1	30917423	30920503	Enh_chr1:30917423-30920503
rs12072904	chr1	30920331	C	T	T	C	0	0.971963	0	0.00653827	YRI	0.478441	chr1	30917423	30920503	Enh_chr1:30917423-30920503
rs7516039	chr1	30987491	A	G	G	A	0.709184	0.32243	0.115385	0.00474278	CEU	0.777804	chr1	30981400	30993600	Enh_chr1:30981400-30993600
rs947643	chr1	30988591	G	A	A	G	0.709184	0.32243	0.115385	0.00474278	CEU	0.849278	chr1	30981400	30993600	Enh_chr1:30981400-30993600
rs2377783	chr1	31169968	G	A	G	A	0.0255102	0.252336	0.0961538	0.00188385	YRI	0.172894	chr1	31169800	31173333	Enh_chr1:31169800-31173333
rs60704677	chr1	31172167	G	A	G	A	0.0255102	0.261682	0.0961538	0.0016874	YRI	0.170994	chr1	31169800	31173333	Enh_chr1:31169800-31173333
rs2297959	chr1	31182093	C	T	C	T	0.709184	0.0747664	0.341346	0.00489562	CEU	0.0985298	chr1	31181600	31182400	Enh_chr1:31181600-31182400
rs76629576	chr1	31433230	G	A	G	A	0.00510204	0.364486	0	0.00639348	YRI	0.183473	chr1	31431673	31435000	Enh_chr1:31431673-31435000
rs6661466	chr1	31434663	G	A	G	A	0.00510204	0.331776	0	0.00209963	YRI	0.181919	chr1	31431673	31435000	Enh_chr1:31431673-31435000
rs6688664	chr1	31437490	A	C	A	C	0.760204	0.121495	0.216346	0.000172946	CEU	0.0182339	chr1	31437400	31443400	Enh_chr1:31437400-31443400
rs56014858	chr1	31437891	G	T	G	T	0.0102041	0.528037	0	0.00463919	YRI	0.207017	chr1	31437400	31443400	Enh_chr1:31437400-31443400
rs12116768	chr1	31438031	G	T	G	T	0.760204	0.121495	0.216346	0.000172946	CEU	0.0177653	chr1	31437400	31443400	Enh_chr1:31437400-31443400
rs72880165	chr1	31438114	C	T	C	T	0.0102041	0.528037	0	0.00463919	YRI	0.207018	chr1	31437400	31443400	Enh_chr1:31437400-31443400
rs76990724	chr1	31438163	G	A	G	A	0.00510204	0.0186916	0.230769	0.00634789	CHS	0.847508	chr1	31437400	31443400	Enh_chr1:31437400-31443400
rs12143158	chr1	31438216	A	G	A	G	0.760204	0.14486	0.216346	0.000207651	CEU	0.0177626	chr1	31437400	31443400	Enh_chr1:31437400-31443400
rs12124485	chr1	31438293	C	T	C	T	0.760204	0.14486	0.216346	0.000207651	CEU	0.0177664	chr1	31437400	31443400	Enh_chr1:31437400-31443400
rs12143999	chr1	31438442	T	A	T	A	0.760204	0.14486	0.216346	0.000207651	CEU	0.0174734	chr1	31437400	31443400	Enh_chr1:31437400-31443400
rs12143247	chr1	31438476	A	C	A	C	0.760204	0.14486	0.216346	0.000207651	CEU	0.017459	chr1	31437400	31443400	Enh_chr1:31437400-31443400
rs12124560	chr1	31438477	C	T	C	T	0.760204	0.121495	0.216346	0.000172946	CEU	0.0174622	chr1	31437400	31443400	Enh_chr1:31437400-31443400
rs59477497	chr1	31438531	C	T	C	T	0.0102041	0.528037	0	0.00463919	YRI	0.237967	chr1	31437400	31443400	Enh_chr1:31437400-31443400
rs4949406	chr1	31441117	C	T	C	T	0.755102	0.121495	0.173077	3.72609e-06	CEU	0.0145788	chr1	31437400	31443400	Enh_chr1:31437400-31443400
rs10914391	chr1	31442635	C	T	T	C	0.244898	0.864486	0.788462	0.00971108	CEU	0.0135997	chr1	31437400	31443400	Enh_chr1:31437400-31443400
rs10914393	chr1	31442830	A	G	A	G	0.755102	0.135514	0.211538	0.00021561	CEU	0.0134663	chr1	31437400	31443400	Enh_chr1:31437400-31443400
rs10914394	chr1	31442845	C	T	C	T	0.755102	0.135514	0.211538	0.00021561	CEU	0.0134858	chr1	31437400	31443400	Enh_chr1:31437400-31443400
rs7548805	chr1	31442943	C	T	C	T	0.755102	0.135514	0.211538	0.00021561	CEU	0.0134793	chr1	31437400	31443400	Enh_chr1:31437400-31443400
rs13374479	chr1	31469137	A	G	A	G	0.00510204	0.331776	0	0.0055508	YRI	0.323644	chr1	31469023	31473600	Enh_chr1:31469023-31473600
rs111792778	chr1	31470365	G	T	G	T	0.00510204	0.359813	0	0.00456075	YRI	0.324026	chr1	31469023	31473600	Enh_chr1:31469023-31473600
rs1934299	chr1	31470496	C	T	C	T	0.755102	0.0140187	0.211538	0.000219677	CEU	0.0155448	chr1	31469023	31473600	Enh_chr1:31469023-31473600
rs7545865	chr1	31470508	G	A	G	A	0.122449	0	0	0.00625571	CEU	0.015546	chr1	31469023	31473600	Enh_chr1:31469023-31473600
rs1934298	chr1	31470539	A	G	A	G	0.755102	0.121495	0.211538	0.000601951	CEU	0.0154013	chr1	31469023	31473600	Enh_chr1:31469023-31473600
rs10127812	chr1	31470650	A	G	A	G	0.00510204	0.411215	0	0.00212451	YRI	0.32305	chr1	31469023	31473600	Enh_chr1:31469023-31473600
rs77761432	chr1	31471111	G	A	G	A	0.00510204	0.331776	0	0.000668859	YRI	0.323473	chr1	31469023	31473600	Enh_chr1:31469023-31473600
rs6425756	chr1	31471569	A	C	A	C	0.770408	0.518692	0.216346	0.00956228	CEU	0.0154011	chr1	31469023	31473600	Enh_chr1:31469023-31473600
rs7551488	chr1	31471826	G	A	G	A	0.770408	0.490654	0.211538	0.00770709	CEU	0.015545	chr1	31469023	31473600	Enh_chr1:31469023-31473600
rs12409464	chr1	31480278	C	G	C	G	0.00510204	0	0.269231	0.00777031	CHS	0.878073	chr1	31475600	31488600	Enh_chr1:31475600-31488600
rs4949211	chr1	31488478	C	T	C	T	0.581633	0.186916	0.0913462	0.00111978	CEU	0.0265549	chr1	31475600	31488600	Enh_chr1:31475600-31488600
rs28759069	chr1	31509112	T	C	T	C	0.55102	0.200935	0.0769231	0.0086982	CEU	0.0298216	chr1	31504800	31513400	Enh_chr1:31504800-31513400
rs4949419	chr1	31511735	A	G	A	G	0	0.897196	0	0.00366833	YRI	0.609922	chr1	31504800	31513400	Enh_chr1:31504800-31513400
rs28711842	chr1	31537082	T	G	G	T	0.984694	0.53271	0.649038	0.00254849	CEU	0.0351698	chr1	31532999	31538529	Enh_chr1:31532999-31538529
rs55667255	chr1	31537450	T	C	C	T	0.984694	0.584112	0.697115	0.00450745	CEU	0.0351761	chr1	31532999	31538529	Enh_chr1:31532999-31538529
rs10914437	chr1	31537457	C	T	T	C	0.984694	0.53271	0.649038	0.00254849	CEU	0.0351746	chr1	31532999	31538529	Enh_chr1:31532999-31538529
rs4949429	chr1	31537853	C	G	G	C	0.984694	0.53271	0.649038	0.00254849	CEU	0.0351786	chr1	31532999	31538529	Enh_chr1:31532999-31538529
rs4949430	chr1	31537887	C	T	T	C	0.984694	0.53271	0.649038	0.00254849	CEU	0.0351748	chr1	31532999	31538529	Enh_chr1:31532999-31538529
rs4294460	chr1	31547177	G	A	G	A	0.489796	0.21028	0.0721154	0.00573774	CEU	0.0342077	chr1	31546929	31551600	Enh_chr1:31546929-31551600
rs4511168	chr1	31548081	T	C	T	C	0.77551	0.200935	0.197115	0.00197087	CEU	0.0342027	chr1	31546929	31551600	Enh_chr1:31546929-31551600
rs139426445	chr1	31548086	G	A	G	A	0.77551	0.186916	0.192308	0.00166616	CEU	0.0342051	chr1	31546929	31551600	Enh_chr1:31546929-31551600
rs4949448	chr1	31596465	G	T	G	T	0.510204	0.0186916	0.110577	0.00123782	CEU	0.0775062	chr1	31595429	31598519	Enh_chr1:31595429-31598519
rs7546297	chr1	31640893	A	G	G	A	0.311224	0.630841	0.677885	0.000934441	CHS	0.239136	chr1	31637759	31644379	Enh_chr1:31637759-31644379
rs10798882	chr1	31642946	C	G	G	C	0.316327	0.434579	0.735577	0.00446328	CHS	0.243004	chr1	31637759	31644379	Enh_chr1:31637759-31644379
rs7524405	chr1	31642978	C	A	A	C	0.316327	0.453271	0.716346	0.00610659	CHS	0.242936	chr1	31637759	31644379	Enh_chr1:31637759-31644379
rs7549590	chr1	31644248	G	A	G	A	0.602041	0.0607477	0.240385	0.0090533	CEU	0.100127	chr1	31637759	31644379	Enh_chr1:31637759-31644379
rs113721647	chr1	31699707	C	A	A	C	0	0.724299	0.956731	0.00652303	YRI	0.92384	chr1	31698609	31701200	Enh_chr1:31698609-31701200
rs12037400	chr1	31749577	A	C	C	A	0.959184	0.481308	0.899038	0.00631459	CEU	0.834336	chr1	31748959	31754189	Enh_chr1:31748959-31754189
rs61779597	chr1	31762403	G	A	G	A	0.244898	0	0.615385	0.000627466	CHS	0.118012	chr1	31760600	31764800	Enh_chr1:31760600-31764800
rs6656287	chr1	31787014	C	T	T	C	0.795918	0.457944	0.956731	0.0004306	CHS	0.149464	chr1	31780939	31787419	Enh_chr1:31780939-31787419
rs72889227	chr1	31829121	G	T	G	T	0	0.163551	0	0.00762642	YRI	0.478655	chr1	31825439	31830019	Enh_chr1:31825439-31830019
rs112482632	chr1	31879024	A	G	G	A	0	0.761682	0	0.000162697	YRI	0.455421	chr1	31875800	31882309	Enh_chr1:31875800-31882309
rs681761	chr1	31893096	C	G	G	C	0.857143	0.415888	0.658654	0.00978903	CEU	0.131538	chr1	31888199	31893600	Enh_chr1:31888199-31893600
rs61266062	chr1	31901701	C	T	C	T	0	0.191589	0	0.00401736	YRI	0.440869	chr1	31900769	31906419	Enh_chr1:31900769-31906419
rs12095074	chr1	31905781	A	G	G	A	0	0.85514	0	0.00629315	YRI	0.442343	chr1	31900769	31906419	Enh_chr1:31900769-31906419
rs652596	chr1	31916378	C	G	G	C	0.892857	0.378505	0.658654	0.0038904	YRI	0.443608	chr1	31909800	31917600	Enh_chr1:31909800-31917600
rs591833	chr1	31932289	G	A	A	G	0.887755	0.38785	0.658654	0.000353598	CEU	0.13601	chr1	31924659	31937979	Enh_chr1:31924659-31937979
rs663059	chr1	31934101	C	T	T	C	0.887755	0.38785	0.658654	0.000353598	CEU	0.134148	chr1	31924659	31937979	Enh_chr1:31924659-31937979
rs646370	chr1	31935565	A	G	G	A	0.877551	0.397196	0.653846	0.000406123	CEU	0.134355	chr1	31924659	31937979	Enh_chr1:31924659-31937979
rs636503	chr1	31937488	A	G	G	A	0.862245	0.401869	0.658654	0.000527394	CEU	0.132316	chr1	31924659	31937979	Enh_chr1:31924659-31937979
rs648718	chr1	31944881	G	T	T	G	0.489796	0.0373832	0.0961538	0.00875242	CEU	0.139282	chr1	31943389	31946059	Enh_chr1:31943389-31946059
rs59693374	chr1	32046156	T	A	T	A	0	0.126168	0	0.00742183	YRI	0.135112	chr1	32045389	32047379	Enh_chr1:32045389-32047379
rs112600497	chr1	32122551	C	G	G	C	0.954082	0.742991	0.730769	0.00965535	YRI	0.270886	chr1	32120639	32123800	Enh_chr1:32120639-32123800
rs12024981	chr1	32257345	T	G	G	T	0.97449	0.635514	0.745192	0.00103844	YRI	0.0122485	chr1	32251369	32268259	Enh_chr1:32251369-32268259
rs111938440	chr1	32261677	A	G	G	A	0.969388	0.635514	0.75	0.000957304	YRI	0.0120729	chr1	32251369	32268259	Enh_chr1:32251369-32268259
rs10914542	chr1	32262639	C	G	G	C	0.97449	0.523364	0.75	0.00975919	CEU	0.0619985	chr1	32251369	32268259	Enh_chr1:32251369-32268259
rs1004420	chr1	32264101	G	T	T	G	0.846939	0.481308	0.658654	0.00832414	CEU	0.0596648	chr1	32251369	32268259	Enh_chr1:32251369-32268259
rs670025	chr1	32265473	A	T	T	A	0.663265	0.0654206	0.288462	0.00156294	CEU	0.0583941	chr1	32251369	32268259	Enh_chr1:32251369-32268259
rs640492	chr1	32267487	A	G	G	A	0.642857	0.0420561	0.1875	6.03572e-05	CEU	0.0574024	chr1	32251369	32268259	Enh_chr1:32251369-32268259
rs111297601	chr1	32310772	T	C	C	T	0	0.691589	0	0.00230753	YRI	0.0188193	chr1	32305400	32312600	Enh_chr1:32305400-32312600
rs113951605	chr1	32315890	A	G	G	A	0	0.691589	0	0.00580979	YRI	0.0231643	chr1	32314800	32325200	Enh_chr1:32314800-32325200
rs72878749	chr1	32319142	T	C	C	T	0	0.733645	0	0.00748852	YRI	0.0243158	chr1	32314800	32325200	Enh_chr1:32314800-32325200
rs16834954	chr1	32319353	T	C	C	T	0	0.556075	0	0.000140612	YRI	0.0248834	chr1	32314800	32325200	Enh_chr1:32314800-32325200
rs112796098	chr1	32350474	C	T	T	C	0	0.64486	0	0.0026337	YRI	0.0668816	chr1	32347959	32354179	Enh_chr1:32347959-32354179
rs10914555	chr1	32413985	T	C	C	T	0.867347	0.658879	0	0.00288319	YRI	0.0313264	chr1	32413600	32414200	Enh_chr1:32413600-32414200
rs74360382	chr1	32432092	A	T	A	T	0	0	0.197115	0.00279514	CHS	0.975507	chr1	32431200	32433400	Enh_chr1:32431200-32433400
rs12144474	chr1	32448206	A	G	G	A	0.852041	0.794393	0.947115	6.95554e-06	YRI	0.01415	chr1	32448000	32448800	Enh_chr1:32448000-32448800
rs28551762	chr1	32448253	T	C	C	T	0.852041	0.794393	0.947115	6.95554e-06	YRI	0.0141484	chr1	32448000	32448800	Enh_chr1:32448000-32448800
rs6673567	chr1	32465491	T	C	C	T	0.841837	0.799065	0	0.000429162	YRI	0.015301	chr1	32464600	32466019	Enh_chr1:32464600-32466019
rs79188703	chr1	32501458	C	T	C	T	0.00510204	0.168224	0	0.00310858	YRI	0.0166146	chr1	32498069	32501539	Enh_chr1:32498069-32501539
rs16835041	chr1	32619643	G	A	G	A	0	0.331776	0	0.00279595	YRI	0.0482869	chr1	32618400	32629800	Enh_chr1:32618400-32629800
rs6673802	chr1	32621183	A	G	A	G	0	0.331776	0	0.00279595	YRI	0.0482733	chr1	32618400	32629800	Enh_chr1:32618400-32629800
rs77253992	chr1	32622412	G	A	G	A	0	0.327103	0	0.00116082	YRI	0.0487967	chr1	32618400	32629800	Enh_chr1:32618400-32629800
rs704876	chr1	32622840	A	C	C	A	0.969388	0.5	0.860577	0.00849624	YRI	0.0492651	chr1	32618400	32629800	Enh_chr1:32618400-32629800
rs58191939	chr1	32623400	T	A	T	A	0	0.331776	0	0.0011228	YRI	0.0492686	chr1	32618400	32629800	Enh_chr1:32618400-32629800
rs704882	chr1	32624851	A	G	G	A	0.969388	0.5	0.860577	0.00272697	YRI	0.0506002	chr1	32618400	32629800	Enh_chr1:32618400-32629800
rs704881	chr1	32624964	T	C	C	T	0.969388	0.5	0.860577	0.00272697	YRI	0.0512656	chr1	32618400	32629800	Enh_chr1:32618400-32629800
rs786456	chr1	32625640	A	G	G	A	0.969388	0.5	0.860577	0.00272697	YRI	0.0512491	chr1	32618400	32629800	Enh_chr1:32618400-32629800
rs116713012	chr1	32628127	C	T	C	T	0	0.102804	0	0.0023904	YRI	0.0522061	chr1	32618400	32629800	Enh_chr1:32618400-32629800
rs58647911	chr1	32628192	T	C	T	C	0	0.327103	0	0.000407331	YRI	0.0524412	chr1	32618400	32629800	Enh_chr1:32618400-32629800
rs12027252	chr1	32628328	C	G	G	C	0.969388	0.504673	0.860577	0.00503145	YRI	0.0531879	chr1	32618400	32629800	Enh_chr1:32618400-32629800
rs704877	chr1	32634197	A	G	G	A	0.795918	0.21028	0.764423	0.00533479	YRI	0.0454406	chr1	32631879	32639189	Enh_chr1:32631879-32639189
rs74745660	chr1	32636300	G	A	G	A	0	0.327103	0	0.00429977	YRI	0.0443644	chr1	32631879	32639189	Enh_chr1:32631879-32639189
rs57113554	chr1	32636713	G	A	G	A	0	0.327103	0	0.00292744	YRI	0.0434084	chr1	32631879	32639189	Enh_chr1:32631879-32639189
rs426213	chr1	32636721	A	G	G	A	0.969388	0.504673	0.860577	0.00827189	YRI	0.0433877	chr1	32631879	32639189	Enh_chr1:32631879-32639189
rs786464	chr1	32637724	A	G	G	A	0.969388	0.504673	0.860577	0.00827189	YRI	0.0427883	chr1	32631879	32639189	Enh_chr1:32631879-32639189
rs79390557	chr1	32637878	G	T	G	T	0	0.327103	0	0.00313102	YRI	0.042754	chr1	32631879	32639189	Enh_chr1:32631879-32639189
rs114889708	chr1	32638546	T	C	T	C	0.0459184	0	0	0.00840053	CEU	0.871678	chr1	32631879	32639189	Enh_chr1:32631879-32639189
rs116046091	chr1	32702497	G	C	G	C	0	0.32243	0	0.00605466	YRI	0.0898718	chr1	32702400	32703400	Enh_chr1:32702400-32703400
rs12086009	chr1	32871811	G	A	G	A	0	0.130841	0	0.0085173	YRI	0.258089	chr1	32870400	32873000	Enh_chr1:32870400-32873000
rs194659	chr1	32961557	A	G	G	A	0.668367	0.546729	0.629808	0.00377033	YRI	0.436706	chr1	32956769	32964049	Enh_chr1:32956769-32964049
rs10914669	chr1	33238115	A	G	A	G	0.744898	0.5	0.644231	0.000819155	YRI	0.332506	chr1	33237299	33238229	Enh_chr1:33237299-33238229
rs10914706	chr1	33421287	C	A	C	A	0.0714286	0.574766	0.1875	0.00243098	YRI	0.0728088	chr1	33419879	33425319	Enh_chr1:33419879-33425319
rs58280445	chr1	33424676	C	T	C	T	0.0714286	0.574766	0.1875	0.00971691	YRI	0.102354	chr1	33419879	33425319	Enh_chr1:33419879-33425319
rs10914713	chr1	33432896	A	G	A	G	0.0714286	0.574766	0.1875	0.00243098	YRI	0.127057	chr1	33432539	33435649	Enh_chr1:33432539-33435649
rs725790	chr1	34682847	A	C	C	A	0.913265	0.808411	0.995192	0.00259898	YRI	0.455014	chr1	34682479	34685659	Enh_chr1:34682479-34685659
rs6699355	chr1	34919004	C	T	C	T	0.852041	0.00934579	0.360577	7.28239e-07	CEU	0.167239	chr1	34918349	34920649	Enh_chr1:34918349-34920649
rs11264023	chr1	35080556	A	G	A	G	0.882653	0.584112	0.331731	0.000880536	CEU	0.00103349	chr1	35079439	35081269	Enh_chr1:35079439-35081269
rs10908380	chr1	35146069	A	G	A	G	0.882653	0.481308	0.336538	0.00236708	CEU	0.000634104	chr1	35145400	35146800	Enh_chr1:35145400-35146800
rs10796917	chr1	35146635	C	T	C	T	0.882653	0.219626	0.331731	0.000347017	CEU	0.000648663	chr1	35145400	35146800	Enh_chr1:35145400-35146800
rs12040066	chr1	35191655	T	C	T	C	0.0306122	0.630841	0.706731	0.00280773	CEU	0.00147869	chr1	35191529	35192219	Enh_chr1:35191529-35192219
rs12040069	chr1	35191684	T	C	T	C	0.0306122	0.64486	0.706731	0.00247829	CEU	0.00147817	chr1	35191529	35192219	Enh_chr1:35191529-35192219
rs7542630	chr1	35202061	T	C	C	T	0.979592	0.53271	0.596154	0.00278447	CEU	0.00109283	chr1	35201800	35202800	Enh_chr1:35201800-35202800
rs2090187	chr1	35243599	A	T	A	T	0.897959	0.191589	0.5	4.04874e-05	CEU	0.00278111	chr1	35241579	35244839	Enh_chr1:35241579-35244839
rs593461	chr1	35244176	G	A	A	G	0.964286	0.378505	0.192308	7.12481e-06	CEU	0.00271268	chr1	35241579	35244839	Enh_chr1:35241579-35244839
rs12039394	chr1	35342467	G	A	G	A	0	0	0.259615	0.00313821	CHS	0.342892	chr1	35341749	35347789	Enh_chr1:35341749-35347789
rs11264138	chr1	35343359	G	T	G	T	0	0.0186916	0.259615	0.0078163	CHS	0.342685	chr1	35341749	35347789	Enh_chr1:35341749-35347789
rs12088396	chr1	35410913	G	A	G	A	0.0306122	0.0934579	0.432692	0.00737167	CHS	0.344548	chr1	35410529	35413279	Enh_chr1:35410529-35413279
rs1764675	chr1	35411113	A	G	G	A	0.943878	0.280374	0.206731	1.40417e-05	CEU	0.0114963	chr1	35410529	35413279	Enh_chr1:35410529-35413279
rs2275247	chr1	35442850	T	C	C	T	0.943878	0.228972	0.211538	9.33903e-06	CEU	0.00479362	chr1	35442339	35442899	Enh_chr1:35442339-35442899
rs1203144	chr1	35505407	G	T	T	G	0.943878	0.252336	0.475962	0.000115207	CEU	0.0025257	chr1	35504400	35512200	Enh_chr1:35504400-35512200
rs1635718	chr1	35508868	C	G	G	C	0.943878	0.257009	0.475962	0.000115207	CEU	0.00214723	chr1	35504400	35512200	Enh_chr1:35504400-35512200
rs11264174	chr1	35541010	T	C	C	T	0.943878	0.252336	0.475962	0.000115207	CEU	0.00240058	chr1	35535799	35543679	Enh_chr1:35535799-35543679
rs6662175	chr1	35542317	G	A	G	A	0.0561224	0.747664	0.524038	0.00886826	CEU	0.00269361	chr1	35535799	35543679	Enh_chr1:35535799-35543679
rs6702503	chr1	35542512	T	C	C	T	0.943878	0.252336	0.475962	0.000115207	CEU	0.00280831	chr1	35535799	35543679	Enh_chr1:35535799-35543679
rs12408030	chr1	35545433	A	G	A	G	0.229592	0	0	0.000423978	CEU	0.0030604	chr1	35544800	35545600	Enh_chr1:35544800-35545600
rs3944110	chr1	35575330	A	G	G	A	0.943878	0.257009	0.221154	9.65877e-07	CEU	0.00322883	chr1	35574999	35579049	Enh_chr1:35574999-35579049
rs12564147	chr1	35578990	A	G	G	A	0.943878	0.317757	0.221154	1.52052e-06	CEU	0.00322609	chr1	35574999	35579049	Enh_chr1:35574999-35579049
rs636658	chr1	35685524	C	G	C	G	0.979592	0.462617	0.985577	0.00885149	CHS	0.0234603	chr1	35682600	35688079	Enh_chr1:35682600-35688079
rs4652889	chr1	35709169	A	G	A	G	0.841837	0.242991	0.211538	0.000148559	CEU	0.0126215	chr1	35706779	35709659	Enh_chr1:35706779-35709659
rs10908410	chr1	35776427	G	A	G	A	0.158163	0.71028	0.788462	0.00987865	CEU	0.0078433	chr1	35776000	35777400	Enh_chr1:35776000-35777400
rs7554790	chr1	35776956	A	G	A	G	0.0204082	0.238318	0.706731	0.00332565	CHS	0.0420076	chr1	35776000	35777400	Enh_chr1:35776000-35777400
rs11264208	chr1	35797368	G	A	G	A	0.0204082	0.238318	0.701923	0.00368475	CHS	0.0484437	chr1	35796959	35799200	Enh_chr1:35796959-35799200
rs12083902	chr1	35809511	G	A	A	G	0.913265	0.565421	0.298077	0.00137701	CEU	0.00764996	chr1	35808439	35813249	Enh_chr1:35808439-35813249
rs515346	chr1	35810036	T	G	T	G	0.790816	0.186916	0.206731	9.04056e-05	CEU	0.00784271	chr1	35808439	35813249	Enh_chr1:35808439-35813249
rs74615191	chr1	35812016	G	A	G	A	0	0	0.173077	0.00551338	CHS	0.0440267	chr1	35808439	35813249	Enh_chr1:35808439-35813249
rs12119583	chr1	35859361	T	G	T	G	0.841837	0.271028	0.1875	0.000119457	CEU	0.0027902	chr1	35859249	35868139	Enh_chr1:35859249-35868139
rs58558367	chr1	35859743	G	C	G	C	0.0612245	0.341121	0.125	0.00328754	YRI	0.234361	chr1	35859249	35868139	Enh_chr1:35859249-35868139
rs12026658	chr1	35864370	G	A	G	A	0.00510204	0.168224	0.677885	0.000322328	CHS	0.0153635	chr1	35859249	35868139	Enh_chr1:35859249-35868139
rs794217	chr1	35866607	A	G	A	G	0.00510204	0.233645	0.634615	0.000520113	CHS	0.0139418	chr1	35859249	35868139	Enh_chr1:35859249-35868139
rs184925588	chr1	35867521	A	G	G	A	0	0.948598	0	0.000237358	YRI	0.227308	chr1	35859249	35868139	Enh_chr1:35859249-35868139
rs75219782	chr1	35873640	G	T	G	T	0	0.191589	0	0.00147223	YRI	0.220614	chr1	35873200	35876000	Enh_chr1:35873200-35876000
rs2296470	chr1	35894068	A	G	A	G	0.00510204	0.476636	0.692308	0.00279976	CHS	0.00936072	chr1	35893600	35895600	Enh_chr1:35893600-35895600
rs12031138	chr1	35942205	A	G	G	A	0.913265	0.406542	0.298077	0.000373913	CEU	0.00100341	chr1	35942000	35944600	Enh_chr1:35942000-35944600
rs619666	chr1	36023355	C	T	C	T	0.903061	0.285047	0.336538	0.00200565	CEU	0.0030196	chr1	36023199	36023839	Enh_chr1:36023199-36023839
rs10908289	chr1	36108011	G	A	G	A	0.795918	0.275701	0.264423	0.00517352	CEU	0.0727038	chr1	36107859	36111889	Enh_chr1:36107859-36111889
rs11803002	chr1	36109726	C	T	C	T	0	0.219626	0	0.00869075	YRI	0.474137	chr1	36107859	36111889	Enh_chr1:36107859-36111889
rs12074848	chr1	36119476	C	T	C	T	0.663265	0.196262	0.259615	0.00110619	CEU	0.0584308	chr1	36117919	36125800	Enh_chr1:36117919-36125800
rs272826	chr1	36162458	C	T	T	C	0.994898	0.411215	0.567308	0.000223054	CEU	0.0413167	chr1	36161059	36163929	Enh_chr1:36161059-36163929
rs272825	chr1	36162550	T	C	T	C	0	0.317757	0	0.00950091	YRI	0.470418	chr1	36161059	36163929	Enh_chr1:36161059-36163929
rs11263866	chr1	36202964	C	G	G	C	0.969388	0.420561	0.701923	0.00740968	CEU	0.037864	chr1	36202789	36204859	Enh_chr1:36202789-36204859
rs77519237	chr1	36204603	G	A	G	A	0	0	0.192308	0.00289068	CHS	0.0925154	chr1	36202789	36204859	Enh_chr1:36202789-36204859
rs74828623	chr1	36204764	G	A	G	A	0	0	0.192308	0.00289068	CHS	0.0926108	chr1	36202789	36204859	Enh_chr1:36202789-36204859
rs9661123	chr1	36230311	T	C	T	C	0.887755	0.560748	0.942308	0.00149841	CHS	0.059107	chr1	36230200	36241429	Enh_chr1:36230200-36241429
rs6686785	chr1	36232163	C	A	C	A	0	0.560748	0.956731	0.000769323	YRI	0.0140143	chr1	36230200	36241429	Enh_chr1:36230200-36241429
rs4545304	chr1	36234580	G	A	G	A	0.887755	0.565421	0.942308	0.00125094	YRI	0.0141531	chr1	36230200	36241429	Enh_chr1:36230200-36241429
rs72908706	chr1	36238673	T	G	T	G	0	0.126168	0	0.00467624	YRI	0.010577	chr1	36230200	36241429	Enh_chr1:36230200-36241429
rs6675901	chr1	36257087	G	A	G	A	0	0.560748	0.956731	0.000376371	YRI	0.0117218	chr1	36254019	36259369	Enh_chr1:36254019-36259369
rs10737166	chr1	36278142	G	A	G	A	0	0.560748	0.956731	0.000797931	YRI	0.0217293	chr1	36277600	36282200	Enh_chr1:36277600-36282200
rs10796882	chr1	36352465	G	A	A	G	0.30102	0.313084	0.706731	0.00119764	CHS	0.0783424	chr1	36346200	36354319	Enh_chr1:36346200-36354319
rs6701013	chr1	36352900	T	C	C	T	0.892857	0.724299	0.951923	0.00567227	YRI	0.260111	chr1	36346200	36354319	Enh_chr1:36346200-36354319
rs6701311	chr1	36353190	T	C	C	T	0.892857	0.728972	0.951923	0.00588892	YRI	0.259425	chr1	36346200	36354319	Enh_chr1:36346200-36354319
rs77042637	chr1	36364810	T	C	T	C	0	0	0.139423	0.00818485	CHS	0.142573	chr1	36363269	36370600	Enh_chr1:36363269-36370600
rs7537338	chr1	36368283	A	T	A	T	0.30102	0.0700935	0.668269	0.00113012	CHS	0.159868	chr1	36363269	36370600	Enh_chr1:36363269-36370600
rs74904034	chr1	36411733	G	A	G	A	0.00510204	0	0.274038	0.00331749	CHS	0.482145	chr1	36411259	36413600	Enh_chr1:36411259-36413600
rs117824327	chr1	36411981	A	C	A	C	0	0	0.158654	0.00730891	CHS	0.482447	chr1	36411259	36413600	Enh_chr1:36411259-36413600
rs3917959	chr1	36475014	T	C	T	C	0.0204082	0.28972	0	0.0046437	YRI	0.963396	chr1	36473600	36475200	Enh_chr1:36473600-36475200
rs1022629	chr1	36607850	A	G	G	A	0.418367	0.574766	0.3125	0.000122698	YRI	0.0301689	chr1	36605289	36608119	Enh_chr1:36605289-36608119
rs11263973	chr1	37094489	G	A	G	A	0.719388	0.383178	0.0288462	0.0038108	CEU	0.0976589	chr1	37094200	37095200	Enh_chr1:37094200-37095200
rs6676137	chr1	37094994	C	G	C	G	0.581633	0.130841	0.0240385	0.00395264	CEU	0.0963602	chr1	37094200	37095200	Enh_chr1:37094200-37095200
rs10796901	chr1	37288139	C	T	C	T	0.571429	0.313084	0.903846	0.00380074	CHS	0.0959212	chr1	37286600	37295200	Enh_chr1:37286600-37295200
rs12025331	chr1	37292260	C	T	C	T	0.576531	0.313084	0.903846	0.0039328	CHS	0.0975411	chr1	37286600	37295200	Enh_chr1:37286600-37295200
rs11264014	chr1	37292711	C	T	C	T	0.576531	0.313084	0.903846	0.0039328	CHS	0.0963515	chr1	37286600	37295200	Enh_chr1:37286600-37295200
rs75176	chr1	37486698	A	C	C	A	0.142857	0.579439	0.0817308	0.00149977	YRI	0.00684779	chr1	37486600	37488000	Enh_chr1:37486600-37488000
rs215208	chr1	37487375	C	G	G	C	0.137755	0.570093	0.0817308	0.00151058	YRI	0.00692079	chr1	37486600	37488000	Enh_chr1:37486600-37488000
rs113956406	chr1	37508144	T	A	T	A	0	0.182243	0	0.00154618	YRI	0.00392748	chr1	37505200	37510000	Enh_chr1:37505200-37510000
rs12734946	chr1	37508896	G	A	A	G	0.877551	0.995327	0.985577	0.00478242	YRI	0.0036818	chr1	37505200	37510000	Enh_chr1:37505200-37510000
rs2036637	chr1	37509711	T	C	C	T	0.137755	0.584112	0.0192308	0.000563228	YRI	0.00386888	chr1	37505200	37510000	Enh_chr1:37505200-37510000
rs12093950	chr1	37571496	T	G	T	G	0	0.191589	0	0.000152704	YRI	0.0127367	chr1	37570800	37571800	Enh_chr1:37570800-37571800
rs4652960	chr1	37576100	T	G	G	T	0.132653	0.607477	0.00961538	0.00173695	YRI	0.0138083	chr1	37575000	37576200	Enh_chr1:37575000-37576200
rs74816707	chr1	37841667	C	T	C	T	0	0	0.173077	0.00940328	CHS	0.75565	chr1	37841428	37857248	Enh_chr1:37841428-37857248
rs1471522	chr1	37925398	G	A	G	A	0.244898	0.738318	0.495192	0.00059501	YRI	0.142996	chr1	37918178	37927888	Enh_chr1:37918178-37927888
rs16824514	chr1	37930275	A	T	T	A	0.244898	0.897196	0.490385	0.00010122	YRI	0.14443	chr1	37929758	37931668	Enh_chr1:37929758-37931668
rs12408171	chr1	38025593	C	T	C	T	0.255102	0.649533	0.846154	0.00122615	CHS	0.0753163	chr1	38025000	38033000	Enh_chr1:38025000-38033000
rs60250620	chr1	38190997	G	A	A	G	0	0.985981	0.730769	0.00700568	YRI	0.658478	chr1	38190400	38192000	Enh_chr1:38190400-38192000
rs113395054	chr1	38525170	C	T	C	T	0	0.163551	0	0.00287739	YRI	0.18045	chr1	38524588	38528800	Enh_chr1:38524588-38528800
rs2992436	chr1	38528752	G	C	C	G	0.734694	0.275701	0.754808	0.000805338	YRI	0.180366	chr1	38524588	38528800	Enh_chr1:38524588-38528800
rs74064221	chr1	38562362	A	G	A	G	0	0.228972	0	0.0073871	YRI	0.217884	chr1	38554400	38562438	Enh_chr1:38554400-38562438
rs79716809	chr1	38847577	G	A	G	A	0	0.11215	0	0.0093792	YRI	0.919905	chr1	38847200	38849828	Enh_chr1:38847200-38849828
rs9970983	chr1	38932656	T	C	C	T	0.969388	0.481308	0.788462	0.00083704	CEU	0.091758	chr1	38932268	38933798	Enh_chr1:38932268-38933798
rs6664055	chr1	38932662	G	A	G	A	0.709184	0.401869	0.298077	0.00860896	CEU	0.0917494	chr1	38932268	38933798	Enh_chr1:38932268-38933798
rs9970639	chr1	38932852	C	T	T	C	0.969388	0.481308	0.788462	0.00083704	CEU	0.0920999	chr1	38932268	38933798	Enh_chr1:38932268-38933798
rs10749676	chr1	38933197	C	A	C	A	0.714286	0.401869	0.298077	0.00815991	CEU	0.0927557	chr1	38932268	38933798	Enh_chr1:38932268-38933798
rs11205436	chr1	38933474	A	G	G	A	0.969388	0.481308	0.788462	0.00083704	CEU	0.0927751	chr1	38932268	38933798	Enh_chr1:38932268-38933798
rs11810286	chr1	38933626	C	T	T	C	0.969388	0.481308	0.788462	0.00083704	CEU	0.092777	chr1	38932268	38933798	Enh_chr1:38932268-38933798
rs79737985	chr1	38976606	C	A	C	A	0.413265	0	0.0721154	0.004247	CEU	0.0925615	chr1	38976528	38978678	Enh_chr1:38976528-38978678
rs115500465	chr1	38976773	G	C	C	G	0	0.901869	0	0.00336581	YRI	0.436488	chr1	38976528	38978678	Enh_chr1:38976528-38978678
rs115724491	chr1	38978063	T	C	C	T	0	0.906542	0	0.00336581	YRI	0.437782	chr1	38976528	38978678	Enh_chr1:38976528-38978678
rs12133179	chr1	38992428	G	A	G	A	0.372449	0	0.0961538	0.00895667	CEU	0.0543918	chr1	38991598	38998168	Enh_chr1:38991598-38998168
rs6659697	chr1	38994710	A	G	A	G	0.372449	0	0.0865385	0.00538014	CEU	0.049804	chr1	38991598	38998168	Enh_chr1:38991598-38998168
rs72940811	chr1	38998000	C	T	C	T	0	0.205607	0	0.00762263	YRI	0.435414	chr1	38991598	38998168	Enh_chr1:38991598-38998168
rs1122472	chr1	39026408	G	T	G	T	0.892857	0.397196	0.389423	0.00142058	CEU	0.0591255	chr1	39026408	39027998	Enh_chr1:39026408-39027998
rs7531999	chr1	39027092	G	A	G	A	0.892857	0.415888	0.389423	0.00159086	CEU	0.0587181	chr1	39026408	39027998	Enh_chr1:39026408-39027998
rs7521735	chr1	39027093	A	T	A	T	0.892857	0.415888	0.389423	0.00159086	CEU	0.0585178	chr1	39026408	39027998	Enh_chr1:39026408-39027998
rs79649444	chr1	39036972	C	T	C	T	0.362245	0	0.100962	0.00727889	CEU	0.054833	chr1	39036800	39040000	Enh_chr1:39036800-39040000
rs12744197	chr1	39037147	T	G	T	G	0.892857	0.415888	0.389423	0.00159086	CEU	0.0545463	chr1	39036800	39040000	Enh_chr1:39036800-39040000
rs7554809	chr1	39038206	T	C	T	C	0.892857	0.415888	0.389423	0.00159086	CEU	0.0537007	chr1	39036800	39040000	Enh_chr1:39036800-39040000
rs4660993	chr1	39039946	A	G	A	G	0.892857	0.415888	0.389423	0.000246562	CEU	0.0536941	chr1	39036800	39040000	Enh_chr1:39036800-39040000
rs12403738	chr1	39048037	G	A	G	A	0.892857	0.415888	0.389423	0.00862549	CEU	0.0536957	chr1	39046600	39052200	Enh_chr1:39046600-39052200
rs10465820	chr1	39049884	G	A	G	A	0.892857	0.415888	0.389423	0.00862549	CEU	0.0529603	chr1	39046600	39052200	Enh_chr1:39046600-39052200
rs7538300	chr1	39187092	C	A	C	A	0.729592	0.271028	0.735577	0.00413772	CEU	0.167165	chr1	39182800	39187600	Enh_chr1:39182800-39187600
rs11205739	chr1	39190729	G	A	G	A	0.729592	0.271028	0.735577	0.00413772	CEU	0.204271	chr1	39188400	39200478	Enh_chr1:39188400-39200478
rs12737392	chr1	39199010	G	A	G	A	0.729592	0.271028	0.735577	0.00413772	CEU	0.207689	chr1	39188400	39200478	Enh_chr1:39188400-39200478
rs12141885	chr1	39199186	C	T	C	T	0.729592	0.271028	0.735577	0.00413772	CEU	0.20867	chr1	39188400	39200478	Enh_chr1:39188400-39200478
rs12134412	chr1	39199589	G	A	G	A	0.244898	0.0560748	0	0.00877407	CEU	0.20972	chr1	39188400	39200478	Enh_chr1:39188400-39200478
rs12023553	chr1	39205820	C	A	C	A	0.75	0.271028	0.735577	0.00821635	YRI	0.829538	chr1	39202278	39208588	Enh_chr1:39202278-39208588
rs6692769	chr1	39217503	G	C	G	C	0.719388	0.271028	0.735577	0.00413772	CEU	0.348295	chr1	39210868	39224628	Enh_chr1:39210868-39224628
rs710912	chr1	39523525	C	T	C	T	0.0102041	0.238318	0	0.00898315	YRI	0.764846	chr1	39523118	39527600	Enh_chr1:39523118-39527600
rs6680838	chr1	39574963	G	C	C	G	0.102041	0.565421	0	0.00737102	YRI	0.427642	chr1	39573208	39575758	Enh_chr1:39573208-39575758
rs2746050	chr1	39598989	G	T	T	G	0.602041	0.116822	0.490385	0.0095132	CEU	0.625109	chr1	39589200	39600600	Enh_chr1:39589200-39600600
rs914965	chr1	39690194	C	G	C	G	0.19898	0	0.581731	0.00224573	CHS	0.174898	chr1	39689488	39693000	Enh_chr1:39689488-39693000
rs2087796	chr1	39824605	T	C	C	T	0.219388	0.752336	0.5	0.000539836	YRI	0.361211	chr1	39824200	39827000	Enh_chr1:39824200-39827000
rs3117083	chr1	39891255	T	C	C	T	0.785714	0.294393	0.461538	0.00177666	CEU	0.394703	chr1	39890200	39895800	Enh_chr1:39890200-39895800
rs3131690	chr1	39892380	A	T	T	A	0.785714	0.242991	0.461538	0.00492194	CEU	0.393429	chr1	39890200	39895800	Enh_chr1:39890200-39895800
rs6657848	chr1	39907560	A	G	A	G	0.0459184	0.313084	0	0.00725252	YRI	0.16753	chr1	39906800	39910258	Enh_chr1:39906800-39910258
rs9729004	chr1	39919619	G	A	A	G	0.989796	0.719626	0.615385	0.00352988	CEU	0.36549	chr1	39915578	39922648	Enh_chr1:39915578-39922648
rs7542907	chr1	39926080	C	T	T	C	0.760204	0.476636	0.985577	0.00677908	CHS	0.593447	chr1	39925348	39930528	Enh_chr1:39925348-39930528
rs11809741	chr1	39928845	C	A	C	A	0	0.364486	0	0.000566257	YRI	0.234969	chr1	39925348	39930528	Enh_chr1:39925348-39930528
rs10889080	chr1	39936593	G	C	G	C	0.290816	0	0	0.0052047	CEU	0.333107	chr1	39931438	39941748	Enh_chr1:39931438-39941748
rs4233484	chr1	39996990	T	C	C	T	0.142857	0.383178	0.125	0.00519667	YRI	0.843947	chr1	39990298	39998200	Enh_chr1:39990298-39998200
rs10889117	chr1	40005564	A	G	G	A	0.137755	0.383178	0.125	0.00330541	YRI	0.771251	chr1	40000600	40007600	Enh_chr1:40000600-40007600
rs11207310	chr1	40015428	G	A	A	G	0.637755	0.0186916	0.336538	0.00364358	CEU	0.479888	chr1	40013468	40015978	Enh_chr1:40013468-40015978
rs113702579	chr1	40031832	G	A	G	A	0	0.21028	0	0.00636045	YRI	0.68298	chr1	40031600	40033000	Enh_chr1:40031600-40033000
rs74682740	chr1	40154683	C	T	C	T	0	0.257009	0	0.00369208	YRI	0.315617	chr1	40152178	40155168	Enh_chr1:40152178-40155168
rs137917300	chr1	40178979	C	T	C	T	0	0.280374	0	0.00790223	YRI	0.286	chr1	40178200	40180000	Enh_chr1:40178200-40180000
rs12089668	chr1	40182994	C	G	G	C	0.744898	0.411215	0.908654	0.0019157	CHS	0.185917	chr1	40181400	40190200	Enh_chr1:40181400-40190200
rs12079196	chr1	40183026	G	A	A	G	0.744898	0.411215	0.908654	0.0019157	CHS	0.186453	chr1	40181400	40190200	Enh_chr1:40181400-40190200
rs76187329	chr1	40184249	A	G	A	G	0	0.275701	0	0.00473276	YRI	0.372989	chr1	40181400	40190200	Enh_chr1:40181400-40190200
rs61780443	chr1	40184949	G	C	G	C	0	0.275701	0.0240385	0.0070304	YRI	0.371463	chr1	40181400	40190200	Enh_chr1:40181400-40190200
rs59720867	chr1	40186108	A	C	A	C	0	0.275701	0.0240385	0.0070304	YRI	0.371585	chr1	40181400	40190200	Enh_chr1:40181400-40190200
rs58809302	chr1	40186121	G	A	G	A	0	0.275701	0.0240385	0.0070304	YRI	0.371537	chr1	40181400	40190200	Enh_chr1:40181400-40190200
rs61780446	chr1	40186618	T	C	T	C	0	0.275701	0.0240385	0.0070304	YRI	0.370457	chr1	40181400	40190200	Enh_chr1:40181400-40190200
rs144819588	chr1	40216991	A	G	A	G	0	0.275701	0	0.00277707	YRI	0.270905	chr1	40214000	40228118	Enh_chr1:40214000-40228118
rs61778539	chr1	40217004	G	A	G	A	0	0.275701	0.0240385	0.0070304	YRI	0.27109	chr1	40214000	40228118	Enh_chr1:40214000-40228118
rs116266116	chr1	40217048	C	G	C	G	0	0.116822	0	0.0057386	YRI	0.271202	chr1	40214000	40228118	Enh_chr1:40214000-40228118
rs114720645	chr1	40217624	T	C	T	C	0	0.275701	0.0240385	0.0070304	YRI	0.269213	chr1	40214000	40228118	Enh_chr1:40214000-40228118
rs79822568	chr1	40218751	A	G	A	G	0	0.275701	0	0.00277707	YRI	0.26862	chr1	40214000	40228118	Enh_chr1:40214000-40228118
rs10493088	chr1	40218888	A	G	A	G	0	0.261682	0	0.000152109	YRI	0.268596	chr1	40214000	40228118	Enh_chr1:40214000-40228118
rs74771653	chr1	40224161	T	C	T	C	0	0.275701	0	0.00473276	YRI	0.267587	chr1	40214000	40228118	Enh_chr1:40214000-40228118
rs76457403	chr1	40225213	C	T	C	T	0	0.275701	0	0.00473276	YRI	0.269935	chr1	40214000	40228118	Enh_chr1:40214000-40228118
rs147118707	chr1	40225810	G	A	G	A	0	0.275701	0	0.00473276	YRI	0.266934	chr1	40214000	40228118	Enh_chr1:40214000-40228118
rs149928806	chr1	40227752	C	A	C	A	0	0.275701	0	0.00473276	YRI	0.269366	chr1	40214000	40228118	Enh_chr1:40214000-40228118
rs145007385	chr1	40227831	C	T	C	T	0	0.275701	0	0.00473276	YRI	0.269249	chr1	40214000	40228118	Enh_chr1:40214000-40228118
rs147763044	chr1	40227957	C	T	C	T	0	0.261682	0	0.000645258	YRI	0.268242	chr1	40214000	40228118	Enh_chr1:40214000-40228118
rs7511982	chr1	40227981	G	C	C	G	0.744898	0.411215	0.899038	0.00204345	CHS	0.176634	chr1	40214000	40228118	Enh_chr1:40214000-40228118
rs78917510	chr1	40228661	T	C	T	C	0	0.275701	0	0.00473276	YRI	0.268296	chr1	40228600	40234200	Enh_chr1:40228600-40234200
rs75461698	chr1	40228972	T	C	T	C	0	0.275701	0	0.00473276	YRI	0.268516	chr1	40228600	40234200	Enh_chr1:40228600-40234200
rs16827071	chr1	40229132	T	C	T	C	0	0.317757	0	0.00355029	YRI	0.26856	chr1	40228600	40234200	Enh_chr1:40228600-40234200
rs2014599	chr1	40229559	A	G	A	G	0	0.275701	0	0.00473276	YRI	0.268468	chr1	40228600	40234200	Enh_chr1:40228600-40234200
rs2284444	chr1	40233523	C	A	A	C	0.744898	0.411215	0.913462	0.00179557	CHS	0.225222	chr1	40228600	40234200	Enh_chr1:40228600-40234200
rs80098563	chr1	40233749	G	A	G	A	0	0.275701	0	0.00473276	YRI	0.263048	chr1	40228600	40234200	Enh_chr1:40228600-40234200
rs78562016	chr1	40234172	A	G	A	G	0	0.275701	0	0.00473276	YRI	0.263012	chr1	40228600	40234200	Enh_chr1:40228600-40234200
rs2235986	chr1	40237768	C	T	C	T	0	0	0.163462	0.002613	CHS	0.218037	chr1	40237000	40244600	Enh_chr1:40237000-40244600
rs61738846	chr1	40239566	C	T	C	T	0	0.275701	0	0.00613195	YRI	0.257627	chr1	40237000	40244600	Enh_chr1:40237000-40244600
rs59395059	chr1	40242003	G	A	G	A	0	0.275701	0	0.00613195	YRI	0.25484	chr1	40237000	40244600	Enh_chr1:40237000-40244600
rs6658875	chr1	40270745	C	T	C	T	0	0.261682	0	0.00332267	YRI	0.225146	chr1	40269600	40274400	Enh_chr1:40269600-40274400
rs79458678	chr1	40272883	T	G	T	G	0	0.242991	0	0.00378278	YRI	0.220826	chr1	40269600	40274400	Enh_chr1:40269600-40274400
rs77081740	chr1	40273826	C	T	C	T	0	0.257009	0	0.00510977	YRI	0.225271	chr1	40269600	40274400	Enh_chr1:40269600-40274400
rs114550406	chr1	40333595	A	C	A	C	0	0.17757	0	0.00118604	YRI	0.449315	chr1	40332928	40339200	Enh_chr1:40332928-40339200
rs11207895	chr1	40335425	C	T	C	T	0.168367	0	0.466346	0.00663473	CHS	0.386527	chr1	40332928	40339200	Enh_chr1:40332928-40339200
rs12409172	chr1	40336622	G	A	G	A	0.168367	0	0.466346	0.00637706	CHS	0.387516	chr1	40332928	40339200	Enh_chr1:40332928-40339200
rs12401771	chr1	40336660	C	A	C	A	0.168367	0	0.466346	0.00637706	CHS	0.387441	chr1	40332928	40339200	Enh_chr1:40332928-40339200
rs12408033	chr1	40336678	A	G	A	G	0.168367	0	0.466346	0.00637706	CHS	0.387878	chr1	40332928	40339200	Enh_chr1:40332928-40339200
rs6663235	chr1	40338161	T	G	T	G	0.260204	0.149533	0.711538	0.00105662	CHS	0.38914	chr1	40332928	40339200	Enh_chr1:40332928-40339200
rs12141730	chr1	40343455	G	A	G	A	0.168367	0	0.475962	0.0081227	CHS	0.389719	chr1	40343428	40345758	Enh_chr1:40343428-40345758
rs4660162	chr1	40353422	G	A	G	A	0.673469	0.584112	0.923077	0.00843776	CHS	0.393946	chr1	40349458	40357718	Enh_chr1:40349458-40357718
rs4660405	chr1	40356749	C	T	C	T	0.673469	0.621495	0.923077	0.00956905	CHS	0.392094	chr1	40349458	40357718	Enh_chr1:40349458-40357718
rs7516753	chr1	40357060	T	C	T	C	0	0.266355	0	0.0015907	YRI	0.4477	chr1	40349458	40357718	Enh_chr1:40349458-40357718
rs75359104	chr1	40375184	C	A	C	A	0	0.182243	0	0.00483482	YRI	0.462015	chr1	40374708	40388348	Enh_chr1:40374708-40388348
rs148524468	chr1	40376019	C	T	C	T	0	0.182243	0	0.00483482	YRI	0.461196	chr1	40374708	40388348	Enh_chr1:40374708-40388348
rs77101338	chr1	40384339	A	T	A	T	0	0.257009	0	0.00621238	YRI	0.460447	chr1	40374708	40388348	Enh_chr1:40374708-40388348
rs1004138	chr1	40386669	C	T	C	T	0	0.261682	0	0.00115764	YRI	0.463975	chr1	40374708	40388348	Enh_chr1:40374708-40388348
rs116524403	chr1	40386892	C	T	C	T	0	0.182243	0	0.000596833	YRI	0.464781	chr1	40374708	40388348	Enh_chr1:40374708-40388348
rs823690	chr1	40796214	G	A	G	A	0.535714	0.345794	0.807692	0.000643793	CHS	0.131323	chr1	40793308	40798400	Enh_chr1:40793308-40798400
rs823687	chr1	40798961	G	T	G	T	0.535714	0.350467	0.802885	0.00308163	CHS	0.128083	chr1	40798538	40804938	Enh_chr1:40798538-40804938
rs823686	chr1	40799578	T	C	T	C	0.530612	0.364486	0.802885	0.00322188	CHS	0.127533	chr1	40798538	40804938	Enh_chr1:40798538-40804938
rs4660464	chr1	40801586	C	T	C	T	0.535714	0.350467	0.802885	0.000772761	CHS	0.125219	chr1	40798538	40804938	Enh_chr1:40798538-40804938
rs74927591	chr1	40802853	C	T	C	T	0.107143	0	0.586538	1.37042e-06	CHS	0.123607	chr1	40798538	40804938	Enh_chr1:40798538-40804938
rs144622465	chr1	40825929	G	A	A	G	0	0.981308	0	0.00258329	YRI	0.98062	chr1	40824800	40826600	Enh_chr1:40824800-40826600
rs114152875	chr1	40980681	T	C	T	C	0	0.17757	0	0.000799961	YRI	0.0483225	chr1	40979828	40982208	Enh_chr1:40979828-40982208
rs11209342	chr1	41003994	A	C	C	A	0.612245	0.957944	0.552885	0.00227317	YRI	0.0157233	chr1	41002200	41006200	Enh_chr1:41002200-41006200
rs213734	chr1	41110027	C	T	C	T	0.602041	0.962617	0.538462	0.00154786	YRI	0.000566272	chr1	41108048	41110728	Enh_chr1:41108048-41110728
rs2363803	chr1	41171857	G	A	A	G	0.602041	0.962617	0.543269	7.75451e-05	YRI	0.00438159	chr1	41170400	41174600	Enh_chr1:41170400-41174600
rs10889870	chr1	41172598	C	T	T	C	0.454082	0.906542	0.4375	0.000109193	YRI	0.00451606	chr1	41170400	41174600	Enh_chr1:41170400-41174600
rs6692363	chr1	41173190	A	C	C	A	0.255102	0.649533	0.418269	0.00230452	YRI	0.00458293	chr1	41170400	41174600	Enh_chr1:41170400-41174600
rs11583835	chr1	41173645	G	A	G	A	0.19898	0	0.0144231	0.00797129	CEU	0.558575	chr1	41170400	41174600	Enh_chr1:41170400-41174600
rs12125555	chr1	41241439	A	G	G	A	0.602041	0.962617	0.543269	7.63599e-05	YRI	0.0111478	chr1	41240788	41242058	Enh_chr1:41240788-41242058
rs11209779	chr1	41271817	C	T	T	C	0.454082	0.906542	0.442308	1.20436e-05	YRI	0.0472043	chr1	41271748	41279068	Enh_chr1:41271748-41279068
rs61774718	chr1	41274060	T	A	A	T	0.719388	0.96729	0.850962	0.0064467	YRI	0.0562219	chr1	41271748	41279068	Enh_chr1:41271748-41279068
rs10449765	chr1	41274113	A	C	C	A	0.454082	0.906542	0.442308	1.20436e-05	YRI	0.0561793	chr1	41271748	41279068	Enh_chr1:41271748-41279068
rs13374676	chr1	41275223	C	T	T	C	0.719388	0.96729	0.846154	0.0066664	YRI	0.0569768	chr1	41271748	41279068	Enh_chr1:41271748-41279068
rs6600372	chr1	41344928	G	A	G	A	0	0.247664	0	0.000289941	YRI	0.177737	chr1	41343768	41346200	Enh_chr1:41343768-41346200
rs7515945	chr1	41353585	A	G	G	A	0	0.285047	0	0.00633098	YRI	0.177717	chr1	41352800	41354800	Enh_chr1:41352800-41354800
rs115448397	chr1	41416729	C	T	T	C	0.959184	0.995327	0.975962	0.000176765	CEU	0.43706	chr1	41414348	41418988	Enh_chr1:41414348-41418988
rs1937999	chr1	41432910	G	T	G	T	0.377551	0.53271	0.365385	0.00923609	YRI	0.298977	chr1	41431739	41433479	Enh_chr1:41431739-41433479
rs1892422	chr1	41433304	G	A	G	A	0.357143	0	0.216346	0.00642491	CEU	0.433354	chr1	41431739	41433479	Enh_chr1:41431739-41433479
rs11210270	chr1	41481713	A	G	G	A	0.867347	0.481308	0.913462	0.00552357	CHS	0.217015	chr1	41481000	41488800	Enh_chr1:41481000-41488800
rs747460	chr1	41496358	C	G	C	G	0.219388	0.0327103	0.00480769	0.00763115	CEU	0.307627	chr1	41495600	41497000	Enh_chr1:41495600-41497000
rs941971	chr1	41575222	T	C	T	C	0.413265	0.0560748	0.00961538	0.00805436	CEU	0.175519	chr1	41573800	41576800	Enh_chr1:41573800-41576800
rs11807949	chr1	41637206	C	T	T	C	0.928571	0.747664	0.442308	0.00051452	CEU	0.158504	chr1	41636689	41643600	Enh_chr1:41636689-41643600
rs12130138	chr1	41652121	A	C	A	C	0.571429	0.495327	0.995192	0.000696796	CHS	0.222711	chr1	41652069	41668889	Enh_chr1:41652069-41668889
rs10890159	chr1	41652611	A	G	A	G	0.581633	0.53271	0.995192	0.000845306	CHS	0.221581	chr1	41652069	41668889	Enh_chr1:41652069-41668889
rs4393146	chr1	41653095	A	G	G	A	0.372449	0.0373832	0.00480769	0.00928343	CEU	0.170406	chr1	41652069	41668889	Enh_chr1:41652069-41668889
rs6677711	chr1	41665194	A	G	G	A	0.372449	0.0373832	0.00480769	0.00928343	CEU	0.185426	chr1	41652069	41668889	Enh_chr1:41652069-41668889
rs4660198	chr1	41665952	A	G	A	G	0.0714286	0.126168	0.581731	0.00892534	CHS	0.211116	chr1	41652069	41668889	Enh_chr1:41652069-41668889
rs12725291	chr1	41666167	A	G	A	G	0.0714286	0.126168	0.581731	0.00892534	CHS	0.211004	chr1	41652069	41668889	Enh_chr1:41652069-41668889
rs77107732	chr1	41667449	G	A	G	A	0.0816327	0	0	0.00409313	CEU	0.183373	chr1	41652069	41668889	Enh_chr1:41652069-41668889
rs943373	chr1	41672139	C	T	T	C	0.367347	0.0327103	0.00480769	0.00521089	CEU	0.150673	chr1	41671139	41675969	Enh_chr1:41671139-41675969
rs55842188	chr1	41683209	A	G	G	A	0.989796	0.827103	0	0.00453429	YRI	0.276912	chr1	41677219	41690719	Enh_chr1:41677219-41690719
rs74071924	chr1	41685690	A	G	G	A	0.989796	0.845794	0	0.0052345	YRI	0.275646	chr1	41677219	41690719	Enh_chr1:41677219-41690719
rs12062503	chr1	41686191	T	C	C	T	0.989796	0.827103	0	0.00453429	YRI	0.272385	chr1	41677219	41690719	Enh_chr1:41677219-41690719
rs7518983	chr1	41687664	G	A	G	A	0.0102041	0.0233645	0.461538	0.00312602	CHS	0.185863	chr1	41677219	41690719	Enh_chr1:41677219-41690719
rs75277746	chr1	41699801	T	C	C	T	0	0.957944	0	0.00853133	YRI	0.261663	chr1	41698000	41702000	Enh_chr1:41698000-41702000
rs12066675	chr1	41700629	A	G	G	A	0	0.859813	0	0.00619898	YRI	0.260741	chr1	41698000	41702000	Enh_chr1:41698000-41702000
rs12069013	chr1	41701117	T	C	C	T	0	0.859813	0	0.00619898	YRI	0.265428	chr1	41698000	41702000	Enh_chr1:41698000-41702000
rs12084384	chr1	41701923	C	T	T	C	0.989796	0.78972	0	0.00688044	YRI	0.265248	chr1	41698000	41702000	Enh_chr1:41698000-41702000
rs782696	chr1	41716632	G	T	T	G	0.214286	0	0	0.00302816	CEU	0.0166253	chr1	41716400	41722400	Enh_chr1:41716400-41722400
rs11210515	chr1	41717766	G	C	C	G	0.984694	0.378505	0.764423	7.96316e-05	CEU	0.017404	chr1	41716400	41722400	Enh_chr1:41716400-41722400
rs11210516	chr1	41720016	A	C	C	A	0.989796	0.705607	0.764423	0.00613625	CEU	0.0196848	chr1	41716400	41722400	Enh_chr1:41716400-41722400
rs6600388	chr1	41723785	A	G	G	A	0.984694	0.378505	0.754808	7.26736e-05	CEU	0.0228009	chr1	41723600	41731400	Enh_chr1:41723600-41731400
rs67000784	chr1	41725322	T	A	T	A	0.00510204	0.308411	0	0.00219623	YRI	0.150798	chr1	41723600	41731400	Enh_chr1:41723600-41731400
rs7537131	chr1	41726328	A	G	G	A	0.984694	0.313084	0.754808	5.64569e-05	CEU	0.023562	chr1	41723600	41731400	Enh_chr1:41723600-41731400
rs7518062	chr1	41727619	G	A	G	A	0.00510204	0.303738	0	0.000356561	YRI	0.129672	chr1	41723600	41731400	Enh_chr1:41723600-41731400
rs7518377	chr1	41727945	G	A	G	A	0.00510204	0.303738	0	0.000356561	YRI	0.130047	chr1	41723600	41731400	Enh_chr1:41723600-41731400
rs1080396	chr1	41729663	G	T	G	T	0.00510204	0.313084	0	0.000344883	YRI	0.129686	chr1	41723600	41731400	Enh_chr1:41723600-41731400
rs710236	chr1	41736497	C	T	C	T	0.00510204	0.799065	0.259615	0.00306604	YRI	0.111354	chr1	41733189	41746619	Enh_chr1:41733189-41746619
rs710235	chr1	41737043	T	C	C	T	0.984694	0.200935	0.740385	2.55996e-05	CEU	0.0202202	chr1	41733189	41746619	Enh_chr1:41733189-41746619
rs710233	chr1	41737379	T	G	G	T	0.984694	0.200935	0.740385	2.55996e-05	CEU	0.0204685	chr1	41733189	41746619	Enh_chr1:41733189-41746619
rs710232	chr1	41737483	A	G	G	A	0.984694	0.200935	0.740385	2.55996e-05	CEU	0.020464	chr1	41733189	41746619	Enh_chr1:41733189-41746619
rs6668879	chr1	41738227	A	C	C	A	0.647959	0.130841	0.293269	0.00664696	CEU	0.0200674	chr1	41733189	41746619	Enh_chr1:41733189-41746619
rs710231	chr1	41738735	A	G	G	A	0.647959	0.130841	0.293269	0.00664696	CEU	0.0200726	chr1	41733189	41746619	Enh_chr1:41733189-41746619
rs77615557	chr1	41738841	A	G	A	G	0.0918367	0	0	0.0086066	CEU	0.0200689	chr1	41733189	41746619	Enh_chr1:41733189-41746619
rs982142	chr1	41741983	T	C	C	T	0.647959	0.107477	0.293269	0.00589701	CEU	0.0234762	chr1	41733189	41746619	Enh_chr1:41733189-41746619
rs7543679	chr1	41748723	T	C	T	C	0.984694	0.397196	0.740385	6.87272e-05	CEU	0.0255575	chr1	41748209	41753269	Enh_chr1:41748209-41753269
rs893931	chr1	41749175	A	C	A	C	0.994898	0.397196	0.740385	0.000920353	CEU	0.0255779	chr1	41748209	41753269	Enh_chr1:41748209-41753269
rs907640	chr1	41750032	T	C	T	C	0.984694	0.401869	0.740385	6.978e-05	CEU	0.0255583	chr1	41748209	41753269	Enh_chr1:41748209-41753269
rs4660201	chr1	41750566	C	T	C	T	0.994898	0.397196	0.740385	0.000920353	CEU	0.0253104	chr1	41748209	41753269	Enh_chr1:41748209-41753269
rs4660202	chr1	41750722	C	T	C	T	0.994898	0.401869	0.740385	0.000937811	CEU	0.0253086	chr1	41748209	41753269	Enh_chr1:41748209-41753269
rs4660563	chr1	41751003	C	T	C	T	0.994898	0.401869	0.740385	0.000937811	CEU	0.0255621	chr1	41748209	41753269	Enh_chr1:41748209-41753269
rs4660566	chr1	41751111	G	A	G	A	0.994898	0.401869	0.745192	0.000937811	CEU	0.0255669	chr1	41748209	41753269	Enh_chr1:41748209-41753269
rs11210520	chr1	41752023	G	A	G	A	0.984694	0.369159	0.740385	6.19504e-05	CEU	0.025821	chr1	41748209	41753269	Enh_chr1:41748209-41753269
rs10890167	chr1	41763878	T	C	T	C	0.979592	0.476636	0.740385	0.00449548	CEU	0.034218	chr1	41762399	41772869	Enh_chr1:41762399-41772869
rs4660574	chr1	41764374	T	C	T	C	0.647959	0.107477	0.293269	0.00261093	CEU	0.0342145	chr1	41762399	41772869	Enh_chr1:41762399-41772869
rs2083468	chr1	41766409	G	C	G	C	0.647959	0.0700935	0.201923	0.0045948	CEU	0.0357148	chr1	41762399	41772869	Enh_chr1:41762399-41772869
rs10789409	chr1	41768644	G	T	T	G	0.0204082	0.682243	0.283654	6.00301e-05	YRI	0.100268	chr1	41762399	41772869	Enh_chr1:41762399-41772869
rs4660576	chr1	41768667	C	T	T	C	0.0204082	0.682243	0.283654	6.00301e-05	YRI	0.100649	chr1	41762399	41772869	Enh_chr1:41762399-41772869
rs4660206	chr1	41769086	A	G	G	A	0.0204082	0.682243	0.283654	6.00301e-05	YRI	0.100636	chr1	41762399	41772869	Enh_chr1:41762399-41772869
rs72671209	chr1	41770290	C	T	C	T	0.0102041	0.327103	0.283654	0.000496232	YRI	0.101064	chr1	41762399	41772869	Enh_chr1:41762399-41772869
rs7535437	chr1	41771157	T	A	A	T	0.0102041	0.537383	0.274038	0.00200675	YRI	0.100827	chr1	41762399	41772869	Enh_chr1:41762399-41772869
rs12093708	chr1	41783992	C	T	C	T	0.00510204	0.247664	0	0.000238333	YRI	0.154168	chr1	41782729	41785509	Enh_chr1:41782729-41785509
rs7517484	chr1	41784785	T	C	T	C	0.0204082	0.747664	0.274038	0.00491538	YRI	0.153888	chr1	41782729	41785509	Enh_chr1:41782729-41785509
rs349440	chr1	41794762	T	G	T	G	0.0102041	0.359813	0.1875	0.00661966	YRI	0.14611	chr1	41789059	41795200	Enh_chr1:41789059-41795200
rs617122	chr1	41811162	C	T	C	T	0.47449	0.0514019	0.846154	0.0001109	CHS	0.124678	chr1	41810999	41811679	Enh_chr1:41810999-41811679
rs1837561	chr1	41819185	T	C	T	C	0.469388	0.0560748	0.846154	0.00265929	CHS	0.100436	chr1	41818600	41820000	Enh_chr1:41818600-41820000
rs509814	chr1	41850274	C	T	T	C	0.846939	0.425234	0.995192	0.00404246	CHS	0.0689827	chr1	41849189	41856589	Enh_chr1:41849189-41856589
rs783309	chr1	41854039	A	G	G	A	0.510204	0.0981308	0.836538	0.0014341	CHS	0.0705175	chr1	41849189	41856589	Enh_chr1:41849189-41856589
rs6662131	chr1	41855664	A	G	G	A	0.852041	0.635514	0.995192	0.00615745	CHS	0.0697654	chr1	41849189	41856589	Enh_chr1:41849189-41856589
rs783432	chr1	41869676	C	A	C	A	0.852041	0.593458	0.995192	0.00577457	CHS	0.205756	chr1	41868000	41872400	Enh_chr1:41868000-41872400
rs783431	chr1	41869727	G	A	G	A	0.852041	0.593458	0.995192	0.00577457	CHS	0.205598	chr1	41868000	41872400	Enh_chr1:41868000-41872400
rs783430	chr1	41870535	G	C	G	C	0.836735	0.584112	0.995192	0.00501668	CHS	0.207039	chr1	41868000	41872400	Enh_chr1:41868000-41872400
rs783429	chr1	41871010	G	A	G	A	0.852041	0.593458	0.995192	0.00577457	CHS	0.206832	chr1	41868000	41872400	Enh_chr1:41868000-41872400
rs783428	chr1	41871068	T	C	T	C	0.836735	0.584112	0.995192	0.00501668	CHS	0.206618	chr1	41868000	41872400	Enh_chr1:41868000-41872400
rs783427	chr1	41871930	T	C	T	C	0.836735	0.584112	0.995192	0.00501668	CHS	0.205648	chr1	41868000	41872400	Enh_chr1:41868000-41872400
rs2764836	chr1	41874710	A	G	A	G	0.852041	0.61215	0.995192	0.0059636	CHS	0.207751	chr1	41873800	41884729	Enh_chr1:41873800-41884729
rs796725	chr1	41880141	C	A	C	A	0.846939	0.607477	0.995192	0.0056865	CHS	0.211022	chr1	41873800	41884729	Enh_chr1:41873800-41884729
rs783631	chr1	41880949	C	A	C	A	0.852041	0.607477	0.995192	0.00592102	CHS	0.211068	chr1	41873800	41884729	Enh_chr1:41873800-41884729
rs1325502	chr1	41894599	G	A	A	G	0.831633	0.205607	0.538462	0.00197546	CEU	0.367204	chr1	41893949	41903889	Enh_chr1:41893949-41903889
rs9943175	chr1	41899532	G	A	G	A	0	0.130841	0	0.00229361	YRI	0.704195	chr1	41893949	41903889	Enh_chr1:41893949-41903889
rs12066717	chr1	41900294	T	G	T	G	0	0.140187	0	0.00470928	YRI	0.989569	chr1	41893949	41903889	Enh_chr1:41893949-41903889
rs603288	chr1	41960772	A	G	A	G	0	0.17757	0	0.00688412	YRI	0.924515	chr1	41949600	41961400	Enh_chr1:41949600-41961400
rs4660625	chr1	42359143	T	C	C	T	0.918367	0.962617	0.894231	0.00136128	YRI	0.468211	chr1	42358600	42359800	Enh_chr1:42358600-42359800
rs3820546	chr1	42932414	G	A	G	A	0.561224	0	0.293269	0.00239328	CEU	0.724537	chr1	42931209	42943219	Enh_chr1:42931209-42943219
rs115255060	chr1	42940801	G	A	G	A	0	0.21028	0	0.00927172	YRI	0.598917	chr1	42931209	42943219	Enh_chr1:42931209-42943219
rs603560	chr1	43198448	A	G	G	A	0.658163	0.757009	0.995192	0.00351161	CHS	0.263728	chr1	43197200	43208200	Enh_chr1:43197200-43208200
rs12058192	chr1	43199065	T	A	A	T	0.673469	0.85514	0.995192	0.00668381	CHS	0.263002	chr1	43197200	43208200	Enh_chr1:43197200-43208200
rs4660246	chr1	43201944	C	T	C	T	0.806122	0.252336	0.620192	0.000143498	CEU	0.0933808	chr1	43197200	43208200	Enh_chr1:43197200-43208200
rs6692564	chr1	43202521	G	T	T	G	0.887755	0.443925	0.620192	2.69319e-05	CEU	0.0931184	chr1	43197200	43208200	Enh_chr1:43197200-43208200
rs6670739	chr1	43202540	C	T	T	C	0.887755	0.443925	0.620192	2.69319e-05	CEU	0.0931225	chr1	43197200	43208200	Enh_chr1:43197200-43208200
rs7547950	chr1	43202732	G	A	G	A	0	0.266355	0	0.00967842	YRI	0.797668	chr1	43197200	43208200	Enh_chr1:43197200-43208200
rs6429633	chr1	43202762	A	G	G	A	0.887755	0.443925	0.620192	2.69319e-05	CEU	0.0928478	chr1	43197200	43208200	Enh_chr1:43197200-43208200
rs605336	chr1	43203971	C	T	T	C	0.887755	0.443925	0.620192	2.69319e-05	CEU	0.103748	chr1	43197200	43208200	Enh_chr1:43197200-43208200
rs602629	chr1	43204577	A	T	T	A	0.887755	0.443925	0.620192	2.69319e-05	CEU	0.103466	chr1	43197200	43208200	Enh_chr1:43197200-43208200
rs620455	chr1	43205473	G	A	A	G	0.887755	0.439252	0.620192	0.000200519	CEU	0.11813	chr1	43197200	43208200	Enh_chr1:43197200-43208200
rs620418	chr1	43205511	A	G	G	A	0.887755	0.439252	0.620192	0.000200519	CEU	0.118125	chr1	43197200	43208200	Enh_chr1:43197200-43208200
rs678101	chr1	43205824	T	C	C	T	0.887755	0.439252	0.620192	0.000200519	CEU	0.118128	chr1	43197200	43208200	Enh_chr1:43197200-43208200
rs665462	chr1	43206340	T	C	C	T	0.887755	0.439252	0.620192	0.000200519	CEU	0.117516	chr1	43197200	43208200	Enh_chr1:43197200-43208200
rs2764420	chr1	43207974	C	T	C	T	0.887755	0.476636	0.625	0.000241677	CEU	0.115763	chr1	43197200	43208200	Enh_chr1:43197200-43208200
rs4660249	chr1	43222649	C	T	C	T	0.826531	0.196262	0.995192	0.00156308	CHS	0.322061	chr1	43219600	43222800	Enh_chr1:43219600-43222800
rs16830572	chr1	43227345	A	G	G	A	0.964286	0.906542	0	0.00496509	CEU	0.102564	chr1	43227200	43227400	Enh_chr1:43227200-43227400
rs1198975	chr1	43238985	G	A	G	A	0.403061	0.0514019	0.125	0.00043587	CEU	0.0863446	chr1	43238119	43243219	Enh_chr1:43238119-43243219
rs56789311	chr1	43274227	G	A	G	A	0	0.261682	0	0.00888764	YRI	0.494386	chr1	43274049	43275219	Enh_chr1:43274049-43275219
rs6669830	chr1	43650811	T	C	T	C	0	0.252336	0	0.00353405	YRI	0.107348	chr1	43650249	43652769	Enh_chr1:43650249-43652769
rs72886838	chr1	43782849	T	C	T	C	0	0.341121	0	0.0011399	YRI	0.137906	chr1	43779600	43787400	Enh_chr1:43779600-43787400
rs78468330	chr1	43783407	A	G	A	G	0	0.191589	0	0.00267346	YRI	0.137913	chr1	43779600	43787400	Enh_chr1:43779600-43787400
rs917294	chr1	43783814	A	G	G	A	0.229592	0.67757	0.25	0.00289478	YRI	0.137874	chr1	43779600	43787400	Enh_chr1:43779600-43787400
rs2906468	chr1	43853335	A	G	G	A	0.229592	0.850467	0.274038	0.00492333	YRI	0.124791	chr1	43851868	43855028	Enh_chr1:43851868-43855028
rs58536895	chr1	43867485	T	G	T	G	0	0.275701	0	0.00815944	YRI	0.124652	chr1	43867188	43869318	Enh_chr1:43867188-43869318
rs6673211	chr1	43869078	A	G	A	G	0	0.275701	0	0.00815944	YRI	0.124167	chr1	43867188	43869318	Enh_chr1:43867188-43869318
rs946237	chr1	43913427	T	G	G	T	0	0.140187	0	0.00218752	YRI	0.0945753	chr1	43911958	43914988	Enh_chr1:43911958-43914988
rs3791112	chr1	43913576	T	G	T	G	0.80102	0.0934579	0.610577	0.00057677	CEU	0.0881478	chr1	43911958	43914988	Enh_chr1:43911958-43914988
rs76504795	chr1	43933474	C	T	C	T	0	0.271028	0	0.000344285	YRI	0.110429	chr1	43933400	43934800	Enh_chr1:43933400-43934800
rs2428958	chr1	43933504	A	T	T	A	0	0.182243	0	0.00326374	YRI	0.110257	chr1	43933400	43934800	Enh_chr1:43933400-43934800
rs12726706	chr1	43934270	G	A	G	A	0.80102	0.200935	0.615385	0.00904612	CEU	0.0751057	chr1	43933400	43934800	Enh_chr1:43933400-43934800
rs2486009	chr1	44031093	T	C	C	T	0.137755	0	0	0.00657586	CEU	0.116818	chr1	44029018	44031308	Enh_chr1:44029018-44031308
rs6677252	chr1	44152359	C	A	A	C	0.688776	0.359813	0.725962	0.0061236	YRI	0.369206	chr1	44150200	44152400	Enh_chr1:44150200-44152400
rs6699063	chr1	44255562	A	C	A	C	0	0.200935	0	0.00989206	YRI	0.177529	chr1	44254400	44257148	Enh_chr1:44254400-44257148
rs11210977	chr1	44266785	G	A	G	A	0	0.14486	0	0.00242761	YRI	0.272894	chr1	44261108	44266958	Enh_chr1:44261108-44266958
rs76187246	chr1	44317000	T	C	T	C	0	0	0.355769	3.03186e-05	CHS	0.168142	chr1	44315000	44319618	Enh_chr1:44315000-44319618
rs6700921	chr1	44416216	A	G	G	A	0.0408163	0.0794393	0.399038	0.00412462	CHS	0.249977	chr1	44412728	44430258	Enh_chr1:44412728-44430258
rs6663541	chr1	44416312	G	A	A	G	0.0408163	0.0794393	0.399038	0.00412462	CHS	0.249678	chr1	44412728	44430258	Enh_chr1:44412728-44430258
rs10890300	chr1	44416321	G	C	G	C	0.377551	0.130841	0.0865385	0.00850747	CEU	0.354391	chr1	44412728	44430258	Enh_chr1:44412728-44430258
rs77301075	chr1	44427531	C	T	C	T	0	0	0.197115	0.000101642	CHS	0.268685	chr1	44412728	44430258	Enh_chr1:44412728-44430258
rs77313130	chr1	44473198	G	A	G	A	0	0.126168	0	0.00450565	YRI	0.652062	chr1	44472200	44473400	Enh_chr1:44472200-44473400
rs7556141	chr1	44481636	T	C	C	T	0.989796	0.504673	0	0.00308995	CEU	0.274598	chr1	44480638	44487358	Enh_chr1:44480638-44487358
rs67874053	chr1	44518339	C	T	C	T	0.147959	0.341121	0.206731	0.00899751	YRI	0.896024	chr1	44518228	44521678	Enh_chr1:44518228-44521678
rs16832028	chr1	44518512	T	A	T	A	0.132653	0.0046729	0.447115	0.00155974	CHS	0.431105	chr1	44518228	44521678	Enh_chr1:44518228-44521678
rs270721	chr1	44518876	A	G	A	G	0.168367	0.345794	0.206731	0.00942519	YRI	0.745421	chr1	44518228	44521678	Enh_chr1:44518228-44521678
rs4660815	chr1	44634426	G	A	A	G	0.719388	0.990654	0	0.00263616	YRI	0.492474	chr1	44630648	44635068	Enh_chr1:44630648-44635068
rs4660283	chr1	44634648	G	C	C	G	0.719388	0.990654	0	0.00263616	YRI	0.492836	chr1	44630648	44635068	Enh_chr1:44630648-44635068
rs72671988	chr1	44695743	T	C	C	T	0	0.686916	0.961538	0.00687032	YRI	0.170743	chr1	44692600	44699868	Enh_chr1:44692600-44699868
rs6663584	chr1	44699647	C	T	C	T	0.418367	0.0046729	0	0.00124389	CEU	0.316877	chr1	44692600	44699868	Enh_chr1:44692600-44699868
rs9429055	chr1	44714256	C	T	C	T	0	0	0.490385	0.00277243	CHS	0.369781	chr1	44711600	44716400	Enh_chr1:44711600-44716400
rs6693615	chr1	44714453	T	C	T	C	0.387755	0.799065	0.490385	0.00671874	YRI	0.228874	chr1	44711600	44716400	Enh_chr1:44711600-44716400
rs11211024	chr1	44718634	C	T	C	T	0.142857	0.476636	0.168269	0.0009249	YRI	0.225289	chr1	44716800	44724800	Enh_chr1:44716800-44724800
rs12746898	chr1	44719589	A	G	A	G	0.168367	0.598131	0.3125	6.49494e-05	YRI	0.168391	chr1	44716800	44724800	Enh_chr1:44716800-44724800
rs2983716	chr1	44720573	A	G	G	A	0.47449	0.0046729	0.00961538	0.000273446	CEU	0.314475	chr1	44716800	44724800	Enh_chr1:44716800-44724800
rs75969443	chr1	44721675	G	T	G	T	0	0	0.504808	0.000157876	CHS	0.278229	chr1	44716800	44724800	Enh_chr1:44716800-44724800
rs9988654	chr1	44728828	G	C	G	C	0	0.163551	0	0.00737452	YRI	0.160104	chr1	44728400	44733600	Enh_chr1:44728400-44733600
rs9988437	chr1	44731048	G	A	G	A	0	0.345794	0	0.00753255	YRI	0.159596	chr1	44728400	44733600	Enh_chr1:44728400-44733600
rs74070590	chr1	44732224	G	A	G	A	0	0.345794	0	0.00106762	YRI	0.157138	chr1	44728400	44733600	Enh_chr1:44728400-44733600
rs115758619	chr1	44819813	C	G	C	G	0	0.294393	0	0.00171023	YRI	0.439748	chr1	44818908	44819848	Enh_chr1:44818908-44819848
rs12095987	chr1	44860009	T	G	T	G	0	0.317757	0	0.00422937	YRI	0.317119	chr1	44859648	44863688	Enh_chr1:44859648-44863688
rs6429551	chr1	44862967	G	A	G	A	0	0.313084	0	0.00236977	YRI	0.229052	chr1	44859648	44863688	Enh_chr1:44859648-44863688
rs77942699	chr1	45054330	C	T	C	T	0	0	0.399038	1.37133e-05	CHS	0.14759	chr1	45050600	45054400	Enh_chr1:45050600-45054400
rs3121768	chr1	45273023	A	T	A	T	0.107143	0.439252	0	0.00154604	YRI	0.0918968	chr1	45271958	45274058	Enh_chr1:45271958-45274058
rs60439203	chr1	45837719	G	A	G	A	0	0.196262	0	0.000170909	YRI	0.0974181	chr1	45834778	45844200	Enh_chr1:45834778-45844200
rs4660894	chr1	45862161	G	C	G	C	0.0102041	0	0.519231	5.54132e-05	CHS	0.393683	chr1	45861000	45863800	Enh_chr1:45861000-45863800
rs12564541	chr1	45914565	G	A	G	A	0.433673	0.490654	0.682692	0.00867461	CHS	0.708937	chr1	45912600	45915000	Enh_chr1:45912600-45915000
rs1891337	chr1	46164041	G	A	A	G	0	0.271028	0	0.00551543	YRI	0.825971	chr1	46162800	46167800	Enh_chr1:46162800-46167800
rs9660699	chr1	46172168	T	C	C	T	0.739796	0.747664	0.951923	0.0062288	CHS	0.206365	chr1	46171000	46175800	Enh_chr1:46171000-46175800
rs2404764	chr1	46375662	G	A	G	A	0.112245	0	0.399038	0.00448214	CHS	0.483297	chr1	46368868	46375818	Enh_chr1:46368868-46375818
rs2404583	chr1	46488882	C	T	C	T	0.408163	0	0.0144231	0.000408978	CEU	0.0965664	chr1	46488488	46490868	Enh_chr1:46488488-46490868
rs1269108	chr1	46588825	T	A	T	A	0	0.378505	0.0336538	0.00142127	YRI	0.173812	chr1	46585978	46594108	Enh_chr1:46585978-46594108
rs1258022	chr1	46589667	C	T	C	T	0	0.383178	0.0336538	0.0015776	YRI	0.171199	chr1	46585978	46594108	Enh_chr1:46585978-46594108
rs956526	chr1	46590276	G	A	G	A	0.52551	0.0607477	0.00480769	0.0024954	CEU	0.0666271	chr1	46585978	46594108	Enh_chr1:46585978-46594108
rs956527	chr1	46590320	T	C	T	C	0.52551	0.182243	0.00480769	0.00963555	CEU	0.0670886	chr1	46585978	46594108	Enh_chr1:46585978-46594108
rs1767598	chr1	46614635	C	T	C	T	0	0.341121	0.0336538	0.00318808	YRI	0.29196	chr1	46613368	46614968	Enh_chr1:46613368-46614968
rs2486160	chr1	46657927	C	A	A	C	0.989796	0.490654	0.586538	0.000901989	CEU	0.0376105	chr1	46657800	46661400	Enh_chr1:46657800-46661400
rs611468	chr1	46658807	A	G	G	A	0.719388	0.285047	0.201923	0.00524298	CEU	0.0379412	chr1	46657800	46661400	Enh_chr1:46657800-46661400
rs611919	chr1	46658882	T	A	A	T	0.989796	0.490654	0.586538	0.000901989	CEU	0.0379379	chr1	46657800	46661400	Enh_chr1:46657800-46661400
rs1440488	chr1	46660719	A	G	G	A	0.719388	0.285047	0.201923	0.00524298	CEU	0.0379365	chr1	46657800	46661400	Enh_chr1:46657800-46661400
rs1440489	chr1	46660720	T	C	C	T	0.719388	0.285047	0.201923	0.00524298	CEU	0.037938	chr1	46657800	46661400	Enh_chr1:46657800-46661400
rs6671124	chr1	46698934	A	C	C	A	0.719388	0.224299	0.201923	0.003386	CEU	0.0400694	chr1	46698518	46701008	Enh_chr1:46698518-46701008
rs7514084	chr1	46744340	A	C	A	C	0.290816	0	0	0.00900684	CEU	0.0725252	chr1	46744138	46749848	Enh_chr1:46744138-46749848
rs635561	chr1	46745998	A	G	A	G	0.867347	0.233645	0.139423	3.17497e-06	CEU	0.0743999	chr1	46744138	46749848	Enh_chr1:46744138-46749848
rs2993410	chr1	46746337	G	A	G	A	0.867347	0.378505	0.139423	8.80585e-05	CEU	0.0762322	chr1	46744138	46749848	Enh_chr1:46744138-46749848
rs608804	chr1	46746824	A	G	A	G	0.877551	0.32243	0.163462	0.00117303	CEU	0.0762271	chr1	46744138	46749848	Enh_chr1:46744138-46749848
rs607945	chr1	46747022	T	C	T	C	0.806122	0.35514	0.139423	1.69992e-06	CEU	0.0762659	chr1	46744138	46749848	Enh_chr1:46744138-46749848
rs594387	chr1	46747714	G	A	G	A	0.806122	0.35514	0.139423	1.69992e-06	CEU	0.0767025	chr1	46744138	46749848	Enh_chr1:46744138-46749848
rs694194	chr1	46749553	G	T	G	T	0.806122	0.439252	0.139423	0.00127394	CEU	0.0789973	chr1	46744138	46749848	Enh_chr1:46744138-46749848
rs72894584	chr1	47182104	G	A	G	A	0	0.257009	0	0.000160724	YRI	0.0614632	chr1	47180338	47183588	Enh_chr1:47180338-47183588
rs4926521	chr1	47209097	G	A	G	A	0.540816	0.0981308	0.00480769	0.00104253	CEU	0.0538337	chr1	47208868	47216018	Enh_chr1:47208868-47216018
rs743270	chr1	47209864	G	C	G	C	0.540816	0.0981308	0.00480769	0.00104253	CEU	0.053516	chr1	47208868	47216018	Enh_chr1:47208868-47216018
rs741959	chr1	47210561	A	G	G	A	0.413265	0.654206	0.990385	1.91032e-05	CHS	0.0893211	chr1	47208868	47216018	Enh_chr1:47208868-47216018
rs10890471	chr1	47210853	C	A	C	A	0.540816	0.11215	0.00480769	0.0012347	CEU	0.0531952	chr1	47208868	47216018	Enh_chr1:47208868-47216018
rs10789504	chr1	47210859	T	A	A	T	0.413265	0.654206	0.990385	1.91032e-05	CHS	0.0887841	chr1	47208868	47216018	Enh_chr1:47208868-47216018
rs6658125	chr1	47211343	C	T	C	T	0.540816	0.11215	0.00480769	0.00131321	CEU	0.0531955	chr1	47208868	47216018	Enh_chr1:47208868-47216018
rs1543502	chr1	47211417	C	T	T	C	0.413265	0.658879	0.961538	3.3136e-05	CHS	0.0887759	chr1	47208868	47216018	Enh_chr1:47208868-47216018
rs6669341	chr1	47212786	A	G	G	A	0.413265	0.654206	0.961538	3.3136e-05	CHS	0.0887776	chr1	47208868	47216018	Enh_chr1:47208868-47216018
rs4926725	chr1	47213694	A	T	T	A	0.454082	0.799065	0.995192	0.00263594	CHS	0.0887475	chr1	47208868	47216018	Enh_chr1:47208868-47216018
rs4926726	chr1	47213814	G	A	A	G	0.454082	0.864486	0.995192	0.0047662	CHS	0.0887498	chr1	47208868	47216018	Enh_chr1:47208868-47216018
rs72896535	chr1	47214383	T	G	T	G	0	0.308411	0	0.000100508	YRI	0.0447463	chr1	47208868	47216018	Enh_chr1:47208868-47216018
rs6692253	chr1	47214855	G	A	G	A	0.540816	0.0700935	0.00480769	0.000390909	CEU	0.0529288	chr1	47208868	47216018	Enh_chr1:47208868-47216018
rs11211479	chr1	47215306	T	C	T	C	0.540816	0.17757	0.0336538	0.00150554	CEU	0.0525821	chr1	47208868	47216018	Enh_chr1:47208868-47216018
rs72896545	chr1	47231748	C	T	C	T	0	0.303738	0	0.000340801	YRI	0.0562444	chr1	47231038	47232400	Enh_chr1:47231038-47232400
rs75918123	chr1	47288152	G	C	G	C	0	0.485981	0	0.00770047	YRI	0.187865	chr1	47288118	47291400	Enh_chr1:47288118-47291400
rs11802603	chr1	47290068	A	G	A	G	0	0.401869	0	0.00820683	YRI	0.157395	chr1	47288118	47291400	Enh_chr1:47288118-47291400
rs7529388	chr1	47335041	G	A	G	A	0	0.588785	0	0.000667617	YRI	0.119533	chr1	47334118	47335958	Enh_chr1:47334118-47335958
rs35880845	chr1	47335702	C	G	C	G	0.55102	0.939252	0.514423	0.00435746	YRI	0.137804	chr1	47334118	47335958	Enh_chr1:47334118-47335958
rs823845	chr1	48196542	C	T	C	T	0.647959	0.785047	0.625	0.0097439	YRI	0.424994	chr1	48195798	48197248	Enh_chr1:48195798-48197248
rs57671051	chr1	48677169	G	A	A	G	0.989796	0.420561	0.966346	0.00052733	CEU	0.173804	chr1	48676000	48681200	Enh_chr1:48676000-48681200
rs72902807	chr1	48679872	C	T	T	C	0.984694	0.504673	0	0.00671472	YRI	0.311685	chr1	48676000	48681200	Enh_chr1:48676000-48681200
rs6671632	chr1	48680388	C	T	T	C	0.994898	0.359813	0	0.00206133	YRI	0.311036	chr1	48676000	48681200	Enh_chr1:48676000-48681200
rs55983426	chr1	48789480	A	G	G	A	0	0.915888	0	0.000296802	YRI	0.116945	chr1	48787800	48797738	Enh_chr1:48787800-48797738
rs3957	chr1	49392239	C	T	T	C	0.285714	0.214953	0.774038	0.000905658	CHS	0.0230105	chr1	49392000	49393400	Enh_chr1:49392000-49393400
rs3001648	chr1	50251832	A	C	C	A	0	0.219626	0	0.00648095	YRI	0.0251877	chr1	50251468	50252608	Enh_chr1:50251468-50252608
rs139442663	chr1	50722618	C	T	C	T	0	0.130841	0	0.00645135	YRI	0.482226	chr1	50721578	50726000	Enh_chr1:50721578-50726000
rs6680846	chr1	50723002	G	C	C	G	0.637755	0.21028	0.826923	0.00867837	CHS	0.147985	chr1	50721578	50726000	Enh_chr1:50721578-50726000
rs112452014	chr1	50723824	C	G	G	C	0	0.719626	0	0.00511697	YRI	0.817822	chr1	50721578	50726000	Enh_chr1:50721578-50726000
rs35072907	chr1	50723884	G	C	G	C	0.530612	0.0607477	0.759615	0.00124214	CHS	0.14601	chr1	50721578	50726000	Enh_chr1:50721578-50726000
rs78086411	chr1	51170882	T	A	A	T	0.918367	0.518692	0.903846	0.00186039	YRI	0.142659	chr1	51169988	51171748	Enh_chr1:51169988-51171748
rs7545180	chr1	51204628	A	C	C	A	0.908163	0.518692	0.923077	0.000764767	CEU	0.109575	chr1	51202800	51204800	Enh_chr1:51202800-51204800
rs12404033	chr1	51264382	C	G	G	C	0.806122	0.425234	0.850962	0.00655169	CEU	0.200242	chr1	51262000	51270800	Enh_chr1:51262000-51270800
rs11810639	chr1	51267835	G	A	A	G	0.908163	0.523364	0.923077	0.00686933	CEU	0.15344	chr1	51262000	51270800	Enh_chr1:51262000-51270800
rs474668	chr1	51285237	G	A	G	A	0.367347	0	0.75	5.98616e-05	CHS	0.0835961	chr1	51282600	51286400	Enh_chr1:51282600-51286400
rs41287290	chr1	51301680	G	A	G	A	0.168367	0	0	0.00985013	CEU	0.124621	chr1	51300200	51306400	Enh_chr1:51300200-51306400
rs12134299	chr1	51315539	T	C	C	T	0.755102	0.35514	0.846154	0.000137766	CEU	0.157061	chr1	51313800	51315600	Enh_chr1:51313800-51315600
rs7532090	chr1	51435198	C	A	A	C	0.790816	0.345794	0.985577	0.00268729	YRI	0.0446212	chr1	51429528	51435888	Enh_chr1:51429528-51435888
rs17393593	chr1	51440962	C	T	C	T	0.153061	0	0	0.00298828	CEU	0.991933	chr1	51438600	51449000	Enh_chr1:51438600-51449000
rs10493155	chr1	51473525	C	T	T	C	0.790816	0.453271	0.985577	0.00517104	YRI	0.03865	chr1	51472948	51474798	Enh_chr1:51472948-51474798
rs4568875	chr1	51474680	T	A	T	A	0.413265	0.0841121	0.00480769	0.00462808	CEU	0.507288	chr1	51472948	51474798	Enh_chr1:51472948-51474798
rs35527176	chr1	51512524	G	A	A	G	0.790816	0.523364	0.985577	0.00992728	CHS	0.110751	chr1	51511118	51519198	Enh_chr1:51511118-51519198
rs1983842	chr1	51535259	A	G	G	A	0.418367	0.228972	0.831731	0.00158153	CHS	0.120631	chr1	51532800	51535600	Enh_chr1:51532800-51535600
rs10888722	chr1	51548394	T	C	C	T	0.505102	0.247664	0.855769	0.00719173	YRI	0.494041	chr1	51547968	51552800	Enh_chr1:51547968-51552800
rs6588411	chr1	51550795	A	T	T	A	0.505102	0.247664	0.855769	0.00719173	YRI	0.495147	chr1	51547968	51552800	Enh_chr1:51547968-51552800
rs6588412	chr1	51551041	T	C	C	T	0.505102	0.247664	0.855769	0.00719173	YRI	0.493949	chr1	51547968	51552800	Enh_chr1:51547968-51552800
rs76162068	chr1	51552393	T	A	T	A	0.132653	0	0	0.00914917	CEU	0.171011	chr1	51547968	51552800	Enh_chr1:51547968-51552800
rs12038297	chr1	51567450	A	C	C	A	0.918367	0.481308	0.860577	0.000357634	CEU	0.159336	chr1	51565838	51572038	Enh_chr1:51565838-51572038
rs11205861	chr1	51571019	G	C	C	G	0.918367	0.476636	0.860577	0.000356165	CEU	0.158814	chr1	51565838	51572038	Enh_chr1:51565838-51572038
rs11205866	chr1	51577164	T	C	C	T	0.959184	0.523364	0.860577	0.00405747	CEU	0.151462	chr1	51574600	51579708	Enh_chr1:51574600-51579708
rs1938171	chr1	51578174	A	G	G	A	0.959184	0.518692	0.860577	0.00402654	CEU	0.148936	chr1	51574600	51579708	Enh_chr1:51574600-51579708
rs11205867	chr1	51579318	G	A	A	G	0.959184	0.523364	0.860577	0.00405747	CEU	0.147036	chr1	51574600	51579708	Enh_chr1:51574600-51579708
rs113911787	chr1	51604942	G	A	G	A	0.239796	0	0	0.00306361	CEU	0.112	chr1	51604818	51606868	Enh_chr1:51604818-51606868
rs11205872	chr1	51618074	A	G	G	A	0.826531	0.448598	0.870192	0.00363405	CHS	0.0967322	chr1	51617218	51619858	Enh_chr1:51617218-51619858
rs60191120	chr1	51688041	C	T	T	C	0.821429	0.448598	0.870192	0.00107143	YRI	0.0806113	chr1	51686400	51692058	Enh_chr1:51686400-51692058
rs6588415	chr1	51868375	A	G	G	A	0.632653	0.443925	0.913462	0.00633275	CHS	0.027867	chr1	51860600	51868400	Enh_chr1:51860600-51868400
rs7541308	chr1	51952449	G	T	G	T	0.622449	0.224299	0.822115	0.00225111	CHS	0.041757	chr1	51951800	51957600	Enh_chr1:51951800-51957600
rs6686975	chr1	51957462	G	A	G	A	0.622449	0.271028	0.822115	0.0025502	CHS	0.036165	chr1	51951800	51957600	Enh_chr1:51951800-51957600
rs10888743	chr1	51957495	C	T	C	T	0.403061	0.0420561	0.730769	0.000989298	CHS	0.0361017	chr1	51951800	51957600	Enh_chr1:51951800-51957600
rs11205927	chr1	52097692	C	A	C	A	0.908163	0.186916	0.793269	0.00985133	CEU	0.00741812	chr1	52095800	52098600	Enh_chr1:52095800-52098600
rs3015295	chr1	52101138	T	A	A	T	0.989796	0.537383	0.841346	0.00396825	CEU	0.00619788	chr1	52101000	52104588	Enh_chr1:52101000-52104588
rs3790523	chr1	52239613	A	G	G	A	0.928571	0.271028	0.793269	0.000580818	CEU	0.00329579	chr1	52237400	52242008	Enh_chr1:52237400-52242008
rs3790522	chr1	52239755	T	C	C	T	0.928571	0.271028	0.793269	0.000580818	CEU	0.00329608	chr1	52237400	52242008	Enh_chr1:52237400-52242008
rs346562	chr1	52241477	G	A	A	G	0.928571	0.271028	0.793269	0.000580818	CEU	0.00400047	chr1	52237400	52242008	Enh_chr1:52237400-52242008
rs76111134	chr1	52529186	A	T	A	T	0	0.191589	0	0.00962243	YRI	0.974667	chr1	52528758	52535348	Enh_chr1:52528758-52535348
rs12728876	chr1	52632886	A	C	C	A	0.183673	0	0	0.00984335	CEU	0.569098	chr1	52632000	52642428	Enh_chr1:52632000-52642428
rs494030	chr1	52636855	G	A	A	G	0.846939	0.345794	0.668269	0.00597664	CEU	0.87519	chr1	52632000	52642428	Enh_chr1:52632000-52642428
rs608123	chr1	52638963	A	G	G	A	0.846939	0.266355	0.668269	0.00471985	CEU	0.874228	chr1	52632000	52642428	Enh_chr1:52632000-52642428
rs76688838	chr1	52642352	C	G	C	G	0	0.182243	0	0.00391058	YRI	0.217962	chr1	52632000	52642428	Enh_chr1:52632000-52642428
rs681865	chr1	52659928	G	A	A	G	0.545918	0.172897	0.846154	0.00962892	CHS	0.0826367	chr1	52658800	52660200	Enh_chr1:52658800-52660200
rs1672915	chr1	52859359	G	A	A	G	0.331633	0.172897	0.769231	0.00380181	CHS	0.120397	chr1	52858948	52861948	Enh_chr1:52858948-52861948
rs546334	chr1	52860538	T	C	C	T	0.331633	0.172897	0.769231	0.00380181	CHS	0.120419	chr1	52858948	52861948	Enh_chr1:52858948-52861948
rs1925673	chr1	52861312	T	G	G	T	0.397959	0.640187	0.975962	0.00445983	CHS	0.119643	chr1	52858948	52861948	Enh_chr1:52858948-52861948
rs576650	chr1	52861535	C	T	T	C	0.372449	0.317757	0.956731	8.58806e-05	CHS	0.120367	chr1	52858948	52861948	Enh_chr1:52858948-52861948
rs557847	chr1	52867444	A	G	G	A	0.397959	0.64486	0.975962	0.00445983	CHS	0.12039	chr1	52865000	52869200	Enh_chr1:52865000-52869200
rs12130482	chr1	53173022	G	T	G	T	0.709184	0.32243	0.225962	0.00990655	CEU	0.416452	chr1	53172600	53173200	Enh_chr1:53172600-53173200
rs55901136	chr1	53296083	G	T	G	T	0.479592	0.411215	0.899038	0.00799304	CHS	0.339997	chr1	53291400	53297000	Enh_chr1:53291400-53297000
rs1889541	chr1	53324866	G	C	G	C	0.362245	0.439252	0.350962	0.0051954	YRI	0.174927	chr1	53324788	53326868	Enh_chr1:53324788-53326868
rs1539500	chr1	53390039	G	A	G	A	0.270408	0	0	0.00161507	CEU	0.388857	chr1	53389128	53391648	Enh_chr1:53389128-53391648
rs78525813	chr1	53390419	C	A	C	A	0.270408	0	0	0.00161507	CEU	0.389007	chr1	53389128	53391648	Enh_chr1:53389128-53391648
rs1342969	chr1	53409799	C	T	C	T	0.142857	0.429907	0.0865385	0.00504888	YRI	0.904501	chr1	53406738	53415818	Enh_chr1:53406738-53415818
rs6681936	chr1	53413107	C	T	C	T	0.137755	0.434579	0.0865385	0.00637827	YRI	0.681115	chr1	53406738	53415818	Enh_chr1:53406738-53415818
rs10888793	chr1	53498712	C	T	C	T	0.693878	0.00934579	0.490385	0.00194226	CEU	0.0348636	chr1	53498417	53500387	Enh_chr1:53498417-53500387
rs749378	chr1	53499393	A	G	A	G	0.693878	0.00934579	0.5	0.00212766	CEU	0.0352941	chr1	53498417	53500387	Enh_chr1:53498417-53500387
rs12029469	chr1	53600324	A	T	A	T	0.989796	0.261682	0.629808	0.000333288	CEU	0.0256753	chr1	53600277	53602227	Enh_chr1:53600277-53602227
rs12036606	chr1	53600365	C	T	C	T	0.989796	0.261682	0.629808	0.000333288	CEU	0.0256759	chr1	53600277	53602227	Enh_chr1:53600277-53602227
rs12036675	chr1	53600645	C	T	C	T	0.989796	0.261682	0.629808	0.000333288	CEU	0.0256762	chr1	53600277	53602227	Enh_chr1:53600277-53602227
rs12022560	chr1	53600703	G	A	G	A	0.989796	0.266355	0.629808	0.000345056	CEU	0.0256841	chr1	53600277	53602227	Enh_chr1:53600277-53602227
rs12079400	chr1	53600990	C	T	C	T	0.989796	0.261682	0.629808	0.000333288	CEU	0.0262115	chr1	53600277	53602227	Enh_chr1:53600277-53602227
rs12079404	chr1	53601014	C	T	C	T	0.989796	0.261682	0.629808	0.000333288	CEU	0.0262081	chr1	53600277	53602227	Enh_chr1:53600277-53602227
rs11206178	chr1	53601429	C	T	C	T	0.989796	0.261682	0.629808	0.000333288	CEU	0.0264511	chr1	53600277	53602227	Enh_chr1:53600277-53602227
rs4926605	chr1	53601481	T	C	T	C	0.989796	0.261682	0.629808	0.000333288	CEU	0.0264579	chr1	53600277	53602227	Enh_chr1:53600277-53602227
rs998526	chr1	53602028	C	T	C	T	0.989796	0.261682	0.629808	0.000349487	CEU	0.0270092	chr1	53600277	53602227	Enh_chr1:53600277-53602227
rs6657928	chr1	53783356	T	C	C	T	0.831633	0.490654	0.899038	0.00277055	YRI	0.240963	chr1	53783000	53784000	Enh_chr1:53783000-53784000
rs12062930	chr1	54374333	C	T	C	T	0.408163	0.780374	0.461538	0.00923208	YRI	0.276922	chr1	54370897	54382927	Enh_chr1:54370897-54382927
rs79904655	chr1	54498515	C	G	C	G	0	0.158879	0	0.00461052	YRI	0.904661	chr1	54497000	54501177	Enh_chr1:54497000-54501177
rs72903818	chr1	54604881	T	C	T	C	0	0.266355	0.0240385	0.00182753	YRI	0.233787	chr1	54604427	54605067	Enh_chr1:54604427-54605067
rs72671884	chr1	54813649	T	G	G	T	0	0.85514	0.831731	0.00913	YRI	0.779226	chr1	54812200	54814800	Enh_chr1:54812200-54814800
rs4927169	chr1	54860752	G	C	G	C	0.77551	0.247664	0.173077	0.00252026	CEU	0.0765625	chr1	54857727	54864200	Enh_chr1:54857727-54864200
rs4927171	chr1	54860813	G	A	G	A	0.77551	0.242991	0.173077	0.00252026	CEU	0.0768493	chr1	54857727	54864200	Enh_chr1:54857727-54864200
rs10888882	chr1	54860913	G	A	G	A	0.683673	0.126168	0.168269	0.00110463	CEU	0.0768438	chr1	54857727	54864200	Enh_chr1:54857727-54864200
rs675252	chr1	54862429	T	C	T	C	0.77551	0.313084	0.293269	0.009386	CEU	0.0724256	chr1	54857727	54864200	Enh_chr1:54857727-54864200
rs615563	chr1	55060623	A	G	A	G	0.719388	0.373832	0.846154	0.000133446	CHS	0.0585263	chr1	55060200	55061200	Enh_chr1:55060200-55061200
rs567966	chr1	55127847	A	G	A	G	0.790816	0.471963	0.942308	0.00596296	CHS	0.0299008	chr1	55127717	55130600	Enh_chr1:55127717-55130600
rs640238	chr1	55127873	A	G	A	G	0.790816	0.471963	0.942308	0.00596296	CHS	0.0299569	chr1	55127717	55130600	Enh_chr1:55127717-55130600
rs287229	chr1	55194146	G	T	G	T	0.959184	0.46729	0.942308	0.00197988	YRI	0.394485	chr1	55194027	55198800	Enh_chr1:55194027-55198800
rs287231	chr1	55198387	G	C	G	C	0.959184	0.46729	0.942308	0.00332338	YRI	0.40748	chr1	55194027	55198800	Enh_chr1:55194027-55198800
rs814082	chr1	55202949	T	C	T	C	0.765306	0.219626	0.894231	0.00263922	CHS	0.0880185	chr1	55202267	55205787	Enh_chr1:55202267-55205787
rs72898884	chr1	55256932	A	G	A	G	0	0.411215	0	0.00705794	YRI	0.325438	chr1	55255167	55262747	Enh_chr1:55255167-55262747
rs7538252	chr1	55258002	A	T	A	T	0	0.411215	0	0.00705794	YRI	0.324879	chr1	55255167	55262747	Enh_chr1:55255167-55262747
rs10888907	chr1	55258144	G	A	G	A	0.586735	0.280374	0.778846	0.00652728	CHS	0.119153	chr1	55255167	55262747	Enh_chr1:55255167-55262747
rs74073090	chr1	55258334	A	T	A	T	0	0.373832	0	0.00755366	YRI	0.324302	chr1	55255167	55262747	Enh_chr1:55255167-55262747
rs12409228	chr1	55259503	C	T	C	T	0.311224	0.0280374	0.721154	0.00399845	CHS	0.121026	chr1	55255167	55262747	Enh_chr1:55255167-55262747
rs11206541	chr1	55260965	T	C	T	C	0.326531	0.121495	0.745192	0.00486567	CHS	0.122783	chr1	55255167	55262747	Enh_chr1:55255167-55262747
rs4926674	chr1	55261522	T	C	T	C	0.326531	0.121495	0.745192	0.00486567	CHS	0.123175	chr1	55255167	55262747	Enh_chr1:55255167-55262747
rs114698921	chr1	55286834	G	T	G	T	0	0.0654206	0	0.00779547	YRI	0.241435	chr1	55286600	55289027	Enh_chr1:55286600-55289027
rs35099528	chr1	55286871	T	G	G	T	0.653061	0.490654	0.769231	0.00630099	CHS	0.238074	chr1	55286600	55289027	Enh_chr1:55286600-55289027
rs11809596	chr1	55287560	A	G	G	A	0.653061	0.490654	0.769231	0.00630099	CHS	0.237192	chr1	55286600	55289027	Enh_chr1:55286600-55289027
rs17414554	chr1	55288250	A	G	G	A	0.647959	0.490654	0.769231	0.00615095	CHS	0.235689	chr1	55286600	55289027	Enh_chr1:55286600-55289027
rs1499679	chr1	55474087	C	T	C	T	0.505102	0	0.447115	0.00308193	CEU	0.95733	chr1	55473157	55477477	Enh_chr1:55473157-55477477
rs12405865	chr1	55640833	C	T	C	T	0.433673	0	0.533654	0.00542168	CHS	0.336256	chr1	55640677	55642017	Enh_chr1:55640677-55642017
rs11206648	chr1	55640927	C	T	C	T	0.433673	0	0.533654	0.00542168	CHS	0.336252	chr1	55640677	55642017	Enh_chr1:55640677-55642017
rs2792799	chr1	56247972	C	A	C	A	0.80102	0.28972	0.995192	0.0016368	CHS	0.267108	chr1	56247948	56251408	Enh_chr1:56247948-56251408
rs2793692	chr1	56248088	G	A	A	G	0	0.420561	0	0.003901	YRI	0.119187	chr1	56247948	56251408	Enh_chr1:56247948-56251408
rs2792798	chr1	56248165	T	C	T	C	0.80102	0.28972	0.995192	0.0016368	CHS	0.267679	chr1	56247948	56251408	Enh_chr1:56247948-56251408
rs1341358	chr1	56249252	T	C	T	C	0.80102	0.299065	0.995192	0.00168938	CHS	0.269129	chr1	56247948	56251408	Enh_chr1:56247948-56251408
rs1417769	chr1	56250899	T	G	G	T	0	0.350467	0	0.00354242	YRI	0.125515	chr1	56247948	56251408	Enh_chr1:56247948-56251408
rs17113760	chr1	56331886	T	C	C	T	0.923469	0.906542	0.711538	0.00751554	YRI	0.72665	chr1	56323800	56336400	Enh_chr1:56323800-56336400
rs6665249	chr1	56424854	G	A	G	A	0.290816	0	0	0.00785211	CEU	0.533048	chr1	56422738	56428528	Enh_chr1:56422738-56428528
rs12140958	chr1	56470008	A	G	A	G	0.464286	0.233645	0.216346	0.00557159	YRI	0.182045	chr1	56468308	56474798	Enh_chr1:56468308-56474798
rs61772578	chr1	56473563	A	G	A	G	0.142857	0	0.0288462	0.00477884	CEU	0.939252	chr1	56468308	56474798	Enh_chr1:56468308-56474798
rs11206826	chr1	56478823	G	A	A	G	0.464286	0.476636	0.379808	0.00251102	YRI	0.1738	chr1	56475178	56480218	Enh_chr1:56475178-56480218
rs1418978	chr1	56506052	C	T	C	T	0.785714	0.107477	0.778846	0.00971975	YRI	0.291942	chr1	56501038	56511968	Enh_chr1:56501038-56511968
rs7515808	chr1	56506728	T	C	T	C	0.785714	0.0934579	0.778846	0.00729503	YRI	0.294008	chr1	56501038	56511968	Enh_chr1:56501038-56511968
rs12406517	chr1	56508606	C	G	G	C	0.586735	0.803738	0.951923	0.00520452	CHS	0.153662	chr1	56501038	56511968	Enh_chr1:56501038-56511968
rs11576602	chr1	56509144	G	A	A	G	0.586735	0.803738	0.951923	0.00520452	CHS	0.153627	chr1	56501038	56511968	Enh_chr1:56501038-56511968
rs12068535	chr1	56520965	G	A	G	A	0	0.186916	0	0.00643708	YRI	0.29259	chr1	56512148	56534600	Enh_chr1:56512148-56534600
rs1777276	chr1	56522805	T	C	C	T	0.755102	0.878505	0.961538	0.00725613	CHS	0.156162	chr1	56512148	56534600	Enh_chr1:56512148-56534600
rs74502281	chr1	56526729	C	A	C	A	0	0.0981308	0	0.00935193	YRI	0.294703	chr1	56512148	56534600	Enh_chr1:56512148-56534600
rs993075	chr1	56529266	C	G	G	C	0.47449	0.434579	0.754808	0.0010644	CHS	0.15522	chr1	56512148	56534600	Enh_chr1:56512148-56534600
rs993076	chr1	56529357	T	G	G	T	0.00510204	0.252336	0	0.00358404	YRI	0.380873	chr1	56512148	56534600	Enh_chr1:56512148-56534600
rs4532850	chr1	56530432	C	G	G	C	0.469388	0.434579	0.75	0.00104059	CHS	0.156164	chr1	56512148	56534600	Enh_chr1:56512148-56534600
rs7556056	chr1	56530675	A	G	G	A	0.469388	0.401869	0.754808	0.00091668	CHS	0.156154	chr1	56512148	56534600	Enh_chr1:56512148-56534600
rs11206836	chr1	56531069	G	C	G	C	0.0306122	0	0.427885	0.0005894	CHS	0.156641	chr1	56512148	56534600	Enh_chr1:56512148-56534600
rs55798508	chr1	56531081	A	G	G	A	0.469388	0.411215	0.754808	0.000952816	CHS	0.156635	chr1	56512148	56534600	Enh_chr1:56512148-56534600
rs1930762	chr1	56532110	T	C	C	T	0.469388	0.411215	0.754808	0.00317793	CHS	0.157157	chr1	56512148	56534600	Enh_chr1:56512148-56534600
rs1930763	chr1	56532149	C	A	A	C	0.00510204	0.275701	0	0.00662342	YRI	0.380125	chr1	56512148	56534600	Enh_chr1:56512148-56534600
rs2017953	chr1	56533202	A	G	G	A	0.00510204	0.275701	0	0.00662342	YRI	0.379336	chr1	56512148	56534600	Enh_chr1:56512148-56534600
rs1810930	chr1	56534528	T	A	A	T	0.47449	0.411215	0.754808	0.00324901	CHS	0.157588	chr1	56512148	56534600	Enh_chr1:56512148-56534600
rs1741990	chr1	56909871	G	A	A	G	0.969388	0.700935	0.947115	0.00892711	CEU	0.436088	chr1	56908737	56911867	Enh_chr1:56908737-56911867
rs1741989	chr1	56910163	A	C	C	A	0.969388	0.700935	0.947115	0.00892711	CEU	0.43562	chr1	56908737	56911867	Enh_chr1:56908737-56911867
rs1741988	chr1	56910198	G	A	A	G	0.969388	0.700935	0.947115	0.00892711	CEU	0.434894	chr1	56908737	56911867	Enh_chr1:56908737-56911867
rs1774900	chr1	56911476	C	G	G	C	0.969388	0.700935	0.947115	0.00892711	CEU	0.435383	chr1	56908737	56911867	Enh_chr1:56908737-56911867
rs1623504	chr1	56911699	A	G	G	A	0.969388	0.700935	0.947115	0.00892711	CEU	0.435842	chr1	56908737	56911867	Enh_chr1:56908737-56911867
rs1774899	chr1	56911721	T	C	C	T	0.969388	0.700935	0.947115	0.00892711	CEU	0.436207	chr1	56908737	56911867	Enh_chr1:56908737-56911867
rs155291	chr1	57168683	C	T	T	C	0.969388	0.383178	0.923077	0.00392341	CEU	0.347754	chr1	57167600	57169800	Enh_chr1:57167600-57169800
rs155293	chr1	57169270	A	G	A	G	0.142857	0.836449	0.129808	0.00143415	YRI	0.592859	chr1	57167600	57169800	Enh_chr1:57167600-57169800
rs1213769	chr1	58106301	T	C	T	C	0.255102	0.728972	0.947115	0.00945139	CEU	0.124353	chr1	58103600	58113018	Enh_chr1:58103600-58113018
rs2788712	chr1	58108996	A	G	G	A	0.867347	0.607477	0.519231	0.00417724	CEU	0.120409	chr1	58103600	58113018	Enh_chr1:58103600-58113018
rs883359	chr1	58112884	G	A	G	A	0.566327	0.00934579	0.0384615	0.000775145	CEU	0.112148	chr1	58103600	58113018	Enh_chr1:58103600-58113018
rs140853361	chr1	58621328	A	C	A	C	0.0510204	0	0.00480769	0.00904802	CEU	0.880621	chr1	58616718	58622778	Enh_chr1:58616718-58622778
rs4912379	chr1	58773074	G	A	G	A	0.903061	0.35514	0.798077	0.00303899	CEU	0.344565	chr1	58772438	58775028	Enh_chr1:58772438-58775028
rs6703586	chr1	58804870	A	G	A	G	0	0.257009	0	0.00993315	YRI	0.126897	chr1	58804200	58811278	Enh_chr1:58804200-58811278
rs1923943	chr1	58809904	C	T	C	T	0	0.378505	0	0.000585516	YRI	0.0927603	chr1	58804200	58811278	Enh_chr1:58804200-58811278
rs72911552	chr1	58815006	G	C	C	G	0	0.934579	0.995192	0.00974743	YRI	0.0777243	chr1	58814008	58817528	Enh_chr1:58814008-58817528
rs12097718	chr1	58815051	A	T	A	T	0	0.214953	0	0.00843439	YRI	0.0777008	chr1	58814008	58817528	Enh_chr1:58814008-58817528
rs72913573	chr1	58817374	G	C	C	G	0	0.939252	0.995192	0.00974743	YRI	0.0766971	chr1	58814008	58817528	Enh_chr1:58814008-58817528
rs2760478	chr1	58854789	G	A	G	A	0	0.196262	0	0.00713004	YRI	0.0746545	chr1	58853718	58862338	Enh_chr1:58853718-58862338
rs2760479	chr1	58855066	A	C	A	C	0	0.196262	0	0.00713004	YRI	0.0739183	chr1	58853718	58862338	Enh_chr1:58853718-58862338
rs115214416	chr1	58856783	G	A	A	G	0	0.948598	0	5.30162e-05	YRI	0.073271	chr1	58853718	58862338	Enh_chr1:58853718-58862338
rs2999130	chr1	58856903	G	A	A	G	0	0.728972	0	0.00183958	YRI	0.0731321	chr1	58853718	58862338	Enh_chr1:58853718-58862338
rs147074884	chr1	58858806	A	G	G	A	0	0.985981	0	0.00155471	YRI	0.071514	chr1	58853718	58862338	Enh_chr1:58853718-58862338
rs114788964	chr1	58859175	C	T	T	C	0	0.957944	0	0.000528175	YRI	0.0717404	chr1	58853718	58862338	Enh_chr1:58853718-58862338
rs75142644	chr1	58860193	C	T	T	C	0	0.957944	0	0.000528175	YRI	0.0820488	chr1	58853718	58862338	Enh_chr1:58853718-58862338
rs7517612	chr1	58860310	G	C	C	G	0.994898	0.514019	0.649038	0.000714232	CEU	0.334684	chr1	58853718	58862338	Enh_chr1:58853718-58862338
rs75102200	chr1	58889344	G	A	G	A	0	0.21028	0	0.00228692	YRI	0.0963246	chr1	58877788	58890578	Enh_chr1:58877788-58890578
rs2011623	chr1	58894731	G	A	G	A	0.142857	0.401869	0.0528846	0.00208446	YRI	0.115242	chr1	58893718	58899038	Enh_chr1:58893718-58899038
rs2999129	chr1	58895980	C	G	C	G	0.142857	0.303738	0.0528846	0.00729407	YRI	0.117382	chr1	58893718	58899038	Enh_chr1:58893718-58899038
rs17118430	chr1	58930156	T	C	C	T	0.836735	0.808411	0.908654	0.0096486	CHS	0.672545	chr1	58929568	58930248	Enh_chr1:58929568-58930248
rs6681035	chr1	58932073	T	C	C	T	0.836735	0.766355	0.908654	0.00871497	CHS	0.860935	chr1	58931538	58933838	Enh_chr1:58931538-58933838
rs58558886	chr1	58932650	G	A	A	G	0.836735	0.808411	0.908654	0.0096486	CHS	0.755732	chr1	58931538	58933838	Enh_chr1:58931538-58933838
rs2716161	chr1	58941318	C	T	C	T	0	0.359813	0	0.000648468	YRI	0.131742	chr1	58939438	58945668	Enh_chr1:58939438-58945668
rs10889127	chr1	58964127	G	C	G	C	0	0.158879	0	0.000900838	YRI	0.193366	chr1	58963400	58972828	Enh_chr1:58963400-58972828
rs72921602	chr1	58979424	G	C	G	C	0	0.163551	0	0.00856998	YRI	0.229299	chr1	58975628	58981098	Enh_chr1:58975628-58981098
rs59497790	chr1	59097213	T	A	T	A	0	0.219626	0	0.00733918	YRI	0.946086	chr1	59093128	59097938	Enh_chr1:59093128-59097938
rs333682	chr1	59265619	G	C	C	G	0.0561224	0.359813	0	0.00692983	YRI	0.285237	chr1	59264868	59269088	Enh_chr1:59264868-59269088
rs333686	chr1	59267307	G	C	G	C	0.729592	0.327103	0.524038	0.00431908	CEU	0.886604	chr1	59264868	59269088	Enh_chr1:59264868-59269088
rs333665	chr1	59268695	C	T	C	T	0.729592	0.327103	0.524038	0.00431908	CEU	0.641256	chr1	59264868	59269088	Enh_chr1:59264868-59269088
rs17119472	chr1	59454080	A	G	G	A	0	0.883178	0	0.00442758	YRI	0.556093	chr1	59453108	59456018	Enh_chr1:59453108-59456018
rs4912402	chr1	59508202	A	C	A	C	0.112245	0.00934579	0.514423	0.000164578	CHS	0.406717	chr1	59506468	59508458	Enh_chr1:59506468-59508458
rs7523439	chr1	59581983	G	A	A	G	0.846939	0.686916	0.870192	0.00489496	YRI	0.431004	chr1	59578758	59581988	Enh_chr1:59578758-59581988
rs113477961	chr1	59677552	G	A	G	A	0	0.121495	0	0.00541947	YRI	0.470855	chr1	59669288	59680398	Enh_chr1:59669288-59680398
rs3754206	chr1	59926274	G	A	A	G	0.806122	0.518692	0.865385	0.00377707	CHS	0.161155	chr1	59926228	59926528	Enh_chr1:59926228-59926528
rs10493290	chr1	60577193	T	C	T	C	0.372449	0	0.00480769	2.87259e-05	CEU	0.207964	chr1	60573288	60578318	Enh_chr1:60573288-60578318
rs476077	chr1	60832727	G	A	A	G	0.295918	0.14486	0.6875	0.00595078	CHS	0.20588	chr1	60831278	60834558	Enh_chr1:60831278-60834558
rs11207686	chr1	60942773	T	C	T	C	0.193878	0.46729	0.182692	0.00965167	YRI	0.137564	chr1	60942688	60944058	Enh_chr1:60942688-60944058
rs1414277	chr1	60943392	T	C	T	C	0.19898	0.46729	0.182692	0.00990318	YRI	0.138721	chr1	60942688	60944058	Enh_chr1:60942688-60944058
rs2800059	chr1	61083908	T	C	C	T	0.357143	0.53271	0.182692	0.0014718	YRI	0.410227	chr1	61081600	61084298	Enh_chr1:61081600-61084298
rs384893	chr1	61140495	A	G	A	G	0.882653	0.630841	0.519231	0.00229965	CEU	0.017401	chr1	61138988	61142118	Enh_chr1:61138988-61142118
rs11207833	chr1	61782695	G	A	G	A	0	0.186916	0	0.00401375	YRI	0.780586	chr1	61780838	61784648	Enh_chr1:61780838-61784648
rs6587948	chr1	61865903	T	C	T	C	0.622449	0.485981	0.870192	0.00497075	CHS	0.053208	chr1	61865400	61866200	Enh_chr1:61865400-61866200
rs3861940	chr1	62357489	C	A	A	C	0.811224	0.28972	0.682692	0.00738886	YRI	0.925417	chr1	62351629	62357979	Enh_chr1:62351629-62357979
rs58433878	chr1	62614876	T	C	T	C	0.00510204	0.224299	0	0.00422066	YRI	0.398629	chr1	62612200	62615400	Enh_chr1:62612200-62615400
rs111911171	chr1	62723612	G	A	G	A	0.00510204	0.21028	0	0.00213113	YRI	0.521014	chr1	62722089	62726400	Enh_chr1:62722089-62726400
rs72917229	chr1	62794191	G	A	G	A	0.00510204	0.17757	0	0.00513688	YRI	0.565412	chr1	62793049	62802739	Enh_chr1:62793049-62802739
rs11208134	chr1	63126097	G	T	G	T	0.142857	0	0.557692	0.00695801	CHS	0.191222	chr1	63124000	63129319	Enh_chr1:63124000-63129319
rs10489496	chr1	63403315	G	A	A	G	0	0.803738	0	0.00259716	YRI	0.981226	chr1	63403059	63404119	Enh_chr1:63403059-63404119
rs1876185	chr1	63704314	A	G	A	G	0.755102	0.168224	0.480769	0.00932116	CEU	0.447468	chr1	63703600	63706629	Enh_chr1:63703600-63706629
rs11208274	chr1	63704826	T	C	C	T	0.265306	0.859813	0.524038	0.00350154	YRI	0.812116	chr1	63703600	63706629	Enh_chr1:63703600-63706629
rs181892270	chr1	63704829	G	T	G	T	0.0255102	0.0233645	0.495192	0.00280473	CHS	0.380541	chr1	63703600	63706629	Enh_chr1:63703600-63706629
rs653049	chr1	63828462	G	A	A	G	0.75	0.392523	0.942308	0.00402454	CHS	0.0367878	chr1	63827069	63832279	Enh_chr1:63827069-63832279
rs685458	chr1	63830300	A	G	G	A	0.75	0.341121	0.942308	0.000283619	CHS	0.0322155	chr1	63827069	63832279	Enh_chr1:63827069-63832279
rs593118	chr1	63831229	T	A	A	T	0.75	0.341121	0.942308	0.000283619	CHS	0.03222	chr1	63827069	63832279	Enh_chr1:63827069-63832279
rs687937	chr1	63831874	G	C	C	G	0.75	0.238318	0.942308	0.000205764	CHS	0.0315776	chr1	63827069	63832279	Enh_chr1:63827069-63832279
rs855833	chr1	63891761	G	A	G	A	0.943878	0.149533	0.990385	0.000185204	CHS	0.0179799	chr1	63890329	63893989	Enh_chr1:63890329-63893989
rs1268045	chr1	63936276	T	C	T	C	0.806122	0.121495	0.923077	7.40367e-05	CHS	0.0185905	chr1	63934800	63939000	Enh_chr1:63934800-63939000
rs855947	chr1	63937630	G	A	G	A	0.806122	0.121495	0.923077	0.00351698	YRI	0.0653935	chr1	63934800	63939000	Enh_chr1:63934800-63939000
rs855946	chr1	63938057	T	C	C	T	0.193878	0.719626	0.0769231	0.00635331	YRI	0.0750815	chr1	63934800	63939000	Enh_chr1:63934800-63939000
rs855945	chr1	63938099	G	A	G	A	0.806122	0.121495	0.923077	0.00351698	YRI	0.0746324	chr1	63934800	63939000	Enh_chr1:63934800-63939000
rs855944	chr1	63938157	G	C	G	C	0.806122	0.172897	0.923077	0.00818777	CHS	0.0185962	chr1	63934800	63939000	Enh_chr1:63934800-63939000
rs855943	chr1	63938587	T	C	C	T	0.193878	0.724299	0.0769231	0.00635331	YRI	0.0749525	chr1	63934800	63939000	Enh_chr1:63934800-63939000
rs855942	chr1	63938599	T	G	T	G	0.806122	0.121495	0.923077	0.00351698	YRI	0.0748362	chr1	63934800	63939000	Enh_chr1:63934800-63939000
rs285387	chr1	64004567	G	A	G	A	0.821429	0.135514	0.927885	0.00074414	CHS	0.00870131	chr1	64003648	64007488	Enh_chr1:64003648-64007488
rs285388	chr1	64004573	G	A	G	A	0.821429	0.135514	0.927885	0.00074414	CHS	0.00870374	chr1	64003648	64007488	Enh_chr1:64003648-64007488
rs285389	chr1	64005286	C	T	C	T	0.821429	0.11215	0.927885	0.000667634	CHS	0.00869	chr1	64003648	64007488	Enh_chr1:64003648-64007488
rs285391	chr1	64006543	A	G	G	A	0.178571	0.71028	0.0721154	0.0097026	YRI	0.118908	chr1	64003648	64007488	Enh_chr1:64003648-64007488
rs285392	chr1	64006747	G	T	G	T	0.821429	0.158879	0.927885	0.000816946	CHS	0.0090013	chr1	64003648	64007488	Enh_chr1:64003648-64007488
rs1541063	chr1	64223798	G	A	G	A	0.22449	0	0	0.00818198	CEU	0.819186	chr1	64222800	64224800	Enh_chr1:64222800-64224800
rs74080173	chr1	64470200	T	G	T	G	0	0.149533	0	0.00306405	YRI	0.762637	chr1	64469800	64471400	Enh_chr1:64469800-64471400
rs74080201	chr1	64497504	C	A	C	A	0	0.163551	0	0.00856998	YRI	0.226895	chr1	64494267	64500917	Enh_chr1:64494267-64500917
rs1399538	chr1	64499556	C	G	C	G	0.862245	0.200935	0.769231	0.00716286	CEU	0.223302	chr1	64494267	64500917	Enh_chr1:64494267-64500917
rs5028362	chr1	64500774	G	A	G	A	0.862245	0.200935	0.769231	0.00716286	CEU	0.226202	chr1	64494267	64500917	Enh_chr1:64494267-64500917
rs9729879	chr1	64511607	C	T	C	T	0	0.345794	0	0.0017165	YRI	0.0577041	chr1	64510427	64516677	Enh_chr1:64510427-64516677
rs12408795	chr1	64550998	G	A	G	A	0.765306	0.196262	0.677885	0.000410997	CEU	0.196968	chr1	64550657	64551517	Enh_chr1:64550657-64551517
rs2500234	chr1	64769852	A	G	G	A	0.678571	0.130841	0.389423	0.00751796	CEU	0.0552207	chr1	64768797	64770787	Enh_chr1:64768797-64770787
rs2780814	chr1	64827272	C	T	T	C	0.683673	0.126168	0.394231	0.00684276	CEU	0.10662	chr1	64826357	64830577	Enh_chr1:64826357-64830577
rs1333739	chr1	64827766	A	T	T	A	0.561224	0.0327103	0.0576923	1.12489e-05	CEU	0.107391	chr1	64826357	64830577	Enh_chr1:64826357-64830577
rs116773111	chr1	64881067	G	A	G	A	0	0.088785	0	0.000820085	YRI	0.338278	chr1	64881000	64883800	Enh_chr1:64881000-64883800
rs310251	chr1	64892307	A	G	G	A	0.653061	0.0560748	0.451923	0.00651439	CEU	0.0955278	chr1	64886337	64904097	Enh_chr1:64886337-64904097
rs12743599	chr1	64902359	T	C	T	C	0.647959	0.0700935	0.447115	0.0065792	CEU	0.0698639	chr1	64886337	64904097	Enh_chr1:64886337-64904097
rs11576173	chr1	64902716	A	G	A	G	0.658163	0.0560748	0.447115	0.00624682	CEU	0.0692857	chr1	64886337	64904097	Enh_chr1:64886337-64904097
rs12037470	chr1	64916563	C	T	C	T	0.642857	0.280374	0.149038	0.00784146	CEU	0.0470268	chr1	64915297	64919317	Enh_chr1:64915297-64919317
rs11208538	chr1	64923606	C	G	C	G	0.765306	0.140187	0.158654	0.000365979	CEU	0.0335866	chr1	64920147	64929737	Enh_chr1:64920147-64929737
rs10889503	chr1	64924152	T	G	T	G	0.765306	0.140187	0.158654	0.000365979	CEU	0.0317133	chr1	64920147	64929737	Enh_chr1:64920147-64929737
rs4916011	chr1	64926343	T	C	T	C	0.77551	0.214953	0.394231	0.00971984	CEU	0.0302148	chr1	64920147	64929737	Enh_chr1:64920147-64929737
rs11208539	chr1	64926857	C	T	C	T	0.765306	0.140187	0.158654	0.000350309	CEU	0.029991	chr1	64920147	64929737	Enh_chr1:64920147-64929737
rs12745769	chr1	64927850	T	C	T	C	0.765306	0.135514	0.158654	0.000350309	CEU	0.0302119	chr1	64920147	64929737	Enh_chr1:64920147-64929737
rs11208547	chr1	64935347	T	C	T	C	0.678571	0.0981308	0.158654	0.000132307	CEU	0.0256398	chr1	64931297	64938157	Enh_chr1:64931297-64938157
rs11208550	chr1	64937461	A	G	A	G	0.704082	0.0981308	0.158654	0.00016079	CEU	0.0256576	chr1	64931297	64938157	Enh_chr1:64931297-64938157
rs11208552	chr1	64947147	G	T	G	T	0.678571	0.0981308	0.158654	0.000345116	CEU	0.0249665	chr1	64944547	64966327	Enh_chr1:64944547-64966327
rs12046291	chr1	64948270	A	G	A	G	0.678571	0.0981308	0.149038	0.000314573	CEU	0.0247604	chr1	64944547	64966327	Enh_chr1:64944547-64966327
rs12023040	chr1	64951889	C	G	C	G	0.693878	0.0981308	0.288462	0.000789585	CEU	0.023602	chr1	64944547	64966327	Enh_chr1:64944547-64966327
rs4916014	chr1	64955375	G	A	G	A	0.693878	0.0981308	0.288462	0.000789585	CEU	0.0229068	chr1	64944547	64966327	Enh_chr1:64944547-64966327
rs4244165	chr1	64955388	G	T	G	T	0.693878	0.0841121	0.288462	0.00072357	CEU	0.0227921	chr1	64944547	64966327	Enh_chr1:64944547-64966327
rs78430228	chr1	64955544	T	C	T	C	0.117347	0	0	0.00303349	CEU	0.0228105	chr1	64944547	64966327	Enh_chr1:64944547-64966327
rs12569186	chr1	64956740	A	C	A	C	0.693878	0.126168	0.288462	0.000935239	CEU	0.0224827	chr1	64944547	64966327	Enh_chr1:64944547-64966327
rs11208556	chr1	64957179	A	C	A	C	0.693878	0.046729	0.288462	0.000574464	CEU	0.0222643	chr1	64944547	64966327	Enh_chr1:64944547-64966327
rs4915675	chr1	64961793	G	A	G	A	0.729592	0.172897	0.519231	0.00775745	CEU	0.0209675	chr1	64944547	64966327	Enh_chr1:64944547-64966327
rs1039124	chr1	64962419	G	A	G	A	0.693878	0.11215	0.288462	3.85071e-05	CEU	0.0207559	chr1	64944547	64966327	Enh_chr1:64944547-64966327
rs1039125	chr1	64962597	C	T	C	T	0.729592	0.172897	0.519231	0.00775745	CEU	0.0207601	chr1	64944547	64966327	Enh_chr1:64944547-64966327
rs12127284	chr1	64965916	C	T	C	T	0.688776	0.0981308	0.288462	0.000843357	CEU	0.0195112	chr1	64944547	64966327	Enh_chr1:64944547-64966327
rs490178	chr1	65002512	A	G	G	A	0.938776	0.509346	0.793269	0.00614673	CEU	0.0278256	chr1	65000257	65003600	Enh_chr1:65000257-65003600
rs184083406	chr1	65049432	C	T	C	T	0.00510204	0	0.230769	0.00758598	CHS	0.591143	chr1	65048947	65051777	Enh_chr1:65048947-65051777
rs2201689	chr1	65064431	A	G	A	G	0.545918	0.00934579	0.307692	0.00125256	CEU	0.0351576	chr1	65063507	65071027	Enh_chr1:65063507-65071027
rs705509	chr1	65066068	A	G	G	A	0.831633	0.158879	0.451923	0.00318316	CEU	0.0356654	chr1	65063507	65071027	Enh_chr1:65063507-65071027
rs11208578	chr1	65068417	A	G	A	G	0.632653	0.0140187	0.307692	0.00280455	CEU	0.0361411	chr1	65063507	65071027	Enh_chr1:65063507-65071027
rs11208579	chr1	65068808	A	G	G	A	0.734694	0.205607	0.307692	0.00422016	CEU	0.0361456	chr1	65063507	65071027	Enh_chr1:65063507-65071027
rs6699614	chr1	65173247	T	C	C	T	0.668367	0.00934579	0.259615	0.000419233	CEU	0.0535886	chr1	65172200	65183400	Enh_chr1:65172200-65183400
rs11208602	chr1	65173944	G	C	C	G	0.938776	0.621495	0.850962	0.0084398	YRI	0.389376	chr1	65172200	65183400	Enh_chr1:65172200-65183400
rs6689998	chr1	65174096	C	T	T	C	0.938776	0.621495	0.850962	0.0084398	YRI	0.389911	chr1	65172200	65183400	Enh_chr1:65172200-65183400
rs7535588	chr1	65176643	C	G	G	C	0.678571	0.294393	0.302885	0.00919433	CEU	0.047489	chr1	65172200	65183400	Enh_chr1:65172200-65183400
rs10465810	chr1	65207963	A	T	T	A	0.637755	0	0.259615	0.000911853	CEU	0.230788	chr1	65204800	65210600	Enh_chr1:65204800-65210600
rs12119363	chr1	65211984	C	A	C	A	0.173469	0	0.408654	0.00438459	CHS	0.594735	chr1	65211400	65216000	Enh_chr1:65211400-65216000
rs12093622	chr1	65213238	A	G	A	G	0	0.140187	0	0.00561948	YRI	0.747401	chr1	65211400	65216000	Enh_chr1:65211400-65216000
rs1749964	chr1	65281230	G	A	G	A	0.790816	0.476636	0.985577	0.00859802	CHS	0.858623	chr1	65281200	65283000	Enh_chr1:65281200-65283000
rs7532967	chr1	65394186	A	C	C	A	0.989796	0.35514	0.418269	0.000115448	CEU	0.0281543	chr1	65393200	65394200	Enh_chr1:65393200-65394200
rs4915689	chr1	65396396	C	G	G	C	0.989796	0.35514	0.418269	0.000115448	CEU	0.0281667	chr1	65395400	65396600	Enh_chr1:65395400-65396600
rs4310419	chr1	65820776	A	G	A	G	0.846939	0.546729	0.350962	0.00251213	CEU	0.0525101	chr1	65819807	65822547	Enh_chr1:65819807-65822547
rs11208758	chr1	65821517	A	G	A	G	0.846939	0.546729	0.350962	0.00251213	CEU	0.0521232	chr1	65819807	65822547	Enh_chr1:65819807-65822547
rs1338718	chr1	66244238	G	A	A	G	0.969388	0.415888	0.625	0.00349305	CEU	0.00653999	chr1	66243000	66248600	Enh_chr1:66243000-66248600
rs7546796	chr1	66247344	C	G	C	G	0.00510204	0.383178	0.0336538	0.00667915	YRI	0.892579	chr1	66243000	66248600	Enh_chr1:66243000-66248600
rs6661245	chr1	66248002	T	C	C	T	0.969388	0.411215	0.625	6.1519e-06	CEU	0.00642506	chr1	66243000	66248600	Enh_chr1:66243000-66248600
rs946297	chr1	66248381	T	C	C	T	0	0.182243	0	0.00451978	YRI	0.711444	chr1	66243000	66248600	Enh_chr1:66243000-66248600
rs12043611	chr1	66250524	A	G	G	A	0.969388	0.397196	0.625	0.000164823	CEU	0.00622486	chr1	66249800	66255400	Enh_chr1:66249800-66255400
rs12041560	chr1	66254120	A	G	G	A	0.969388	0.397196	0.615385	0.000153446	CEU	0.00553392	chr1	66249800	66255400	Enh_chr1:66249800-66255400
rs12036518	chr1	66255393	G	C	C	G	0.969388	0.429907	0.625	0.000190818	CEU	0.00489516	chr1	66249800	66255400	Enh_chr1:66249800-66255400
rs6667915	chr1	66258704	G	A	A	G	0.969388	0.397196	0.625	0.000164823	CEU	0.00481505	chr1	66258200	66259200	Enh_chr1:66258200-66259200
rs1321172	chr1	66265030	C	G	C	G	0.581633	0.116822	0.177885	0.00489287	CEU	0.00617933	chr1	66264337	66268287	Enh_chr1:66264337-66268287
rs6588193	chr1	66266203	G	C	G	C	0.581633	0.116822	0.177885	0.00489287	CEU	0.00617904	chr1	66264337	66268287	Enh_chr1:66264337-66268287
rs6588194	chr1	66266703	G	A	G	A	0.581633	0.116822	0.177885	0.00489287	CEU	0.00617985	chr1	66264337	66268287	Enh_chr1:66264337-66268287
rs6688020	chr1	66270171	G	T	G	T	0.561224	0.121495	0.177885	0.00352556	CEU	0.0066688	chr1	66269077	66280377	Enh_chr1:66269077-66280377
rs1572680	chr1	66270342	A	C	A	C	0.556122	0.121495	0.173077	0.00372405	CEU	0.0070044	chr1	66269077	66280377	Enh_chr1:66269077-66280377
rs12119040	chr1	66273073	C	T	C	T	0.596939	0.130841	0.168269	0.00188888	CEU	0.00664833	chr1	66269077	66280377	Enh_chr1:66269077-66280377
rs571146	chr1	66288272	C	T	C	T	0.408163	0.00934579	0.00480769	0.000537674	CEU	0.0150035	chr1	66287787	66288777	Enh_chr1:66287787-66288777
rs569986	chr1	66288466	G	C	G	C	0.576531	0.126168	0.177885	0.00553199	CEU	0.0150073	chr1	66287787	66288777	Enh_chr1:66287787-66288777
rs519044	chr1	66291034	C	T	C	T	0.576531	0.135514	0.177885	0.00301355	CEU	0.023565	chr1	66290400	66293377	Enh_chr1:66290400-66293377
rs782967	chr1	66293927	C	T	C	T	0.576531	0.135514	0.177885	0.00301355	CEU	0.0312516	chr1	66293907	66297800	Enh_chr1:66293907-66297800
rs6668516	chr1	66294138	G	A	G	A	0.576531	0.126168	0.177885	0.00282841	CEU	0.0312619	chr1	66293907	66297800	Enh_chr1:66293907-66297800
rs546784	chr1	66296783	T	C	T	C	0.591837	0.135514	0.177885	0.0083633	CEU	0.0309487	chr1	66293907	66297800	Enh_chr1:66293907-66297800
rs12137115	chr1	66300553	C	G	C	G	0.591837	0.135514	0.177885	0.0083633	CEU	0.0342427	chr1	66300200	66303747	Enh_chr1:66300200-66303747
rs495477	chr1	66301445	A	G	A	G	0.591837	0.126168	0.177885	0.00781965	CEU	0.0346562	chr1	66300200	66303747	Enh_chr1:66300200-66303747
rs6683977	chr1	66303417	G	C	G	C	0.591837	0.00934579	0.177885	0.000362246	CEU	0.0346345	chr1	66300200	66303747	Enh_chr1:66300200-66303747
rs619959	chr1	66334829	G	C	G	C	0.596939	0.364486	0.826923	0.000527827	CHS	0.040455	chr1	66332617	66339167	Enh_chr1:66332617-66339167
rs472952	chr1	66335081	A	G	A	G	0.596939	0.359813	0.826923	0.000527827	CHS	0.039948	chr1	66332617	66339167	Enh_chr1:66332617-66339167
rs17128809	chr1	66335322	A	T	A	T	0	0	0.25	0.000235445	CHS	0.0399516	chr1	66332617	66339167	Enh_chr1:66332617-66339167
rs580436	chr1	66335444	A	G	A	G	0.596939	0.364486	0.826923	0.000527827	CHS	0.039944	chr1	66332617	66339167	Enh_chr1:66332617-66339167
rs1890197	chr1	66337089	C	T	C	T	0.602041	0.392523	0.836538	0.00194254	CHS	0.0415278	chr1	66332617	66339167	Enh_chr1:66332617-66339167
rs1890196	chr1	66337397	C	T	C	T	0.520408	0.205607	0.836538	0.000614594	CHS	0.0423397	chr1	66332617	66339167	Enh_chr1:66332617-66339167
rs7533686	chr1	66337750	G	C	G	C	0.163265	0.0046729	0	0.000895402	CEU	0.143727	chr1	66332617	66339167	Enh_chr1:66332617-66339167
rs2144719	chr1	66357451	G	T	T	G	0.387755	0.00934579	0.0769231	0.00784281	CEU	0.236446	chr1	66355617	66358737	Enh_chr1:66355617-66358737
rs783064	chr1	66376458	C	T	T	C	0.489796	0.242991	0.860577	0.000229763	CHS	0.0464012	chr1	66374577	66377857	Enh_chr1:66374577-66377857
rs783053	chr1	66383022	G	T	T	G	0.494898	0.242991	0.860577	0.000237516	CHS	0.0530158	chr1	66378777	66385337	Enh_chr1:66378777-66385337
rs6667969	chr1	66384077	C	T	C	T	0.168367	0.0046729	0	0.0023197	CEU	0.335402	chr1	66378777	66385337	Enh_chr1:66378777-66385337
rs61796513	chr1	66426158	T	A	T	A	0.153061	0.0046729	0	0.0052089	CEU	0.537971	chr1	66426000	66427200	Enh_chr1:66426000-66427200
rs12122467	chr1	66441923	G	T	T	G	0.75	0.247664	0.942308	0.00252604	CHS	0.193149	chr1	66441800	66446600	Enh_chr1:66441800-66446600
rs6695490	chr1	66648445	C	T	C	T	0	0.303738	0.00480769	0.00233493	YRI	0.925027	chr1	66648317	66650400	Enh_chr1:66648317-66650400
rs536410	chr1	66725401	T	C	C	T	0.540816	0.373832	0.995192	0.000317601	CHS	0.0379139	chr1	66724857	66729257	Enh_chr1:66724857-66729257
rs536527	chr1	66728110	G	T	T	G	0.55102	0.476636	0.995192	0.000572178	CHS	0.0415999	chr1	66724857	66729257	Enh_chr1:66724857-66729257
rs481681	chr1	66728695	G	A	A	G	0.55102	0.476636	0.995192	0.000572178	CHS	0.0419947	chr1	66724857	66729257	Enh_chr1:66724857-66729257
rs1032635	chr1	66729501	C	G	G	C	0.55102	0.415888	0.995192	0.000429865	CHS	0.0447012	chr1	66729400	66734000	Enh_chr1:66729400-66734000
rs2483704	chr1	66729670	G	A	A	G	0.55102	0.579439	0.995192	0.000925088	CHS	0.0451341	chr1	66729400	66734000	Enh_chr1:66729400-66734000
rs9988481	chr1	66730594	C	T	T	C	0.229592	0.182243	0.774038	0.00559747	CHS	0.0468739	chr1	66729400	66734000	Enh_chr1:66729400-66734000
rs678253	chr1	66738424	A	G	G	A	0.244898	0.228972	0.774038	0.00821672	CHS	0.0594927	chr1	66738147	66740657	Enh_chr1:66738147-66740657
rs553729	chr1	66738610	A	G	G	A	0.244898	0.228972	0.774038	0.00821672	CHS	0.0595006	chr1	66738147	66740657	Enh_chr1:66738147-66740657
rs473470	chr1	66739644	C	T	T	C	0.244898	0.191589	0.769231	0.00654101	CHS	0.0644438	chr1	66738147	66740657	Enh_chr1:66738147-66740657
rs6696874	chr1	66761882	A	G	G	A	0.831633	0.602804	0.846154	0.00147944	YRI	0.524252	chr1	66760607	66762807	Enh_chr1:66760607-66762807
rs12562761	chr1	66931056	C	T	C	T	0.683673	0.252336	0.855769	0.00112958	CHS	0.0784998	chr1	66930397	66940027	Enh_chr1:66930397-66940027
rs72926025	chr1	66931593	A	G	A	G	0	0.107477	0	0.00889075	YRI	0.0403399	chr1	66930397	66940027	Enh_chr1:66930397-66940027
rs3929738	chr1	66932182	T	C	T	C	0.683673	0.252336	0.855769	0.00112958	CHS	0.0785355	chr1	66930397	66940027	Enh_chr1:66930397-66940027
rs7528178	chr1	66932435	G	C	G	C	0	0.308411	0	0.000526333	YRI	0.0396765	chr1	66930397	66940027	Enh_chr1:66930397-66940027
rs11208974	chr1	66932436	A	T	A	T	0.683673	0.252336	0.855769	0.00112958	CHS	0.0777957	chr1	66930397	66940027	Enh_chr1:66930397-66940027
rs12091598	chr1	66935118	A	T	A	T	0	0.341121	0	0.00301818	YRI	0.0343743	chr1	66930397	66940027	Enh_chr1:66930397-66940027
rs4655660	chr1	66937270	G	A	G	A	0.683673	0.252336	0.855769	0.00112958	CHS	0.0874331	chr1	66930397	66940027	Enh_chr1:66930397-66940027
rs1570838	chr1	66937632	C	T	C	T	0.683673	0.252336	0.855769	0.00112958	CHS	0.0874311	chr1	66930397	66940027	Enh_chr1:66930397-66940027
rs4655662	chr1	66950749	T	C	T	C	0.683673	0.252336	0.855769	0.00575117	CHS	0.0808444	chr1	66950600	66957200	Enh_chr1:66950600-66957200
rs10789219	chr1	66952059	A	C	A	C	0.683673	0.238318	0.855769	0.00555767	CHS	0.0785249	chr1	66950600	66957200	Enh_chr1:66950600-66957200
rs12061039	chr1	66952432	A	G	A	G	0	0.308411	0	0.000526333	YRI	0.0335179	chr1	66950600	66957200	Enh_chr1:66950600-66957200
rs12074407	chr1	66954548	C	T	C	T	0.0102041	0.425234	0.0192308	0.00222069	YRI	0.0284574	chr1	66950600	66957200	Enh_chr1:66950600-66957200
rs7551021	chr1	66955769	G	A	G	A	0.0102041	0.425234	0.0192308	0.00230332	YRI	0.0282362	chr1	66950600	66957200	Enh_chr1:66950600-66957200
rs17097312	chr1	66956618	T	C	T	C	0.0102041	0.425234	0.0192308	0.00230332	YRI	0.0285373	chr1	66950600	66957200	Enh_chr1:66950600-66957200
rs12742428	chr1	66960804	A	G	A	G	0.683673	0.252336	0.855769	0.00112958	CHS	0.0455184	chr1	66959600	66962800	Enh_chr1:66959600-66962800
rs41356950	chr1	66979280	G	T	G	T	0.0102041	0.425234	0.0192308	0.000556982	YRI	0.0368724	chr1	66978200	66988600	Enh_chr1:66978200-66988600
rs12079643	chr1	66982801	T	A	T	A	0.0102041	0.425234	0.0192308	0.000556982	YRI	0.0437132	chr1	66978200	66988600	Enh_chr1:66978200-66988600
rs6681625	chr1	66985804	G	A	G	A	0.0459184	0.425234	0.0192308	0.003453	YRI	0.0278336	chr1	66978200	66988600	Enh_chr1:66978200-66988600
rs3924796	chr1	66986731	G	T	G	T	0.0102041	0.406542	0.0240385	0.00304279	YRI	0.0250556	chr1	66978200	66988600	Enh_chr1:66978200-66988600
rs3924795	chr1	66986799	G	A	G	A	0.0102041	0.397196	0.0192308	0.00304279	YRI	0.0250451	chr1	66978200	66988600	Enh_chr1:66978200-66988600
rs2755242	chr1	67013915	T	C	T	C	0.683673	0.252336	0.855769	0.00112958	CHS	0.0627	chr1	67013200	67014200	Enh_chr1:67013200-67014200
rs57476475	chr1	67014114	G	A	G	A	0.0561224	0.565421	0.0288462	0.00699457	YRI	0.0321819	chr1	67013200	67014200	Enh_chr1:67013200-67014200
rs11465785	chr1	67170345	G	A	A	G	0	0.831776	0	0.00990199	YRI	0.757386	chr1	67163000	67175600	Enh_chr1:67163000-67175600
rs10889665	chr1	67170969	G	A	G	A	0.826531	0.724299	0.995192	0.00632476	CHS	0.321331	chr1	67163000	67175600	Enh_chr1:67163000-67175600
rs1358748	chr1	67171217	A	G	A	G	0.821429	0.738318	0.995192	0.00655842	CHS	0.32032	chr1	67163000	67175600	Enh_chr1:67163000-67175600
rs11209010	chr1	67173426	T	C	T	C	0	0.186916	0	0.00622363	YRI	0.878064	chr1	67163000	67175600	Enh_chr1:67163000-67175600
rs4655689	chr1	67193738	G	A	G	A	0.821429	0.799065	0.995192	0.00773372	CHS	0.408386	chr1	67189400	67196000	Enh_chr1:67189400-67196000
rs12567232	chr1	67262335	G	A	G	A	0.280612	0.11215	0.721154	0.00227674	CHS	0.404635	chr1	67261487	67269257	Enh_chr1:67261487-67269257
rs12127676	chr1	67342758	C	T	T	C	0.219388	0.752336	0.216346	0.00995291	YRI	0.498966	chr1	67332000	67343600	Enh_chr1:67332000-67343600
rs7535591	chr1	67351464	T	C	C	T	0.219388	0.724299	0.216346	0.00120034	YRI	0.499958	chr1	67350600	67351600	Enh_chr1:67350600-67351600
rs72939174	chr1	67586763	G	A	G	A	0.0306122	0.411215	0	0.00719524	YRI	0.0364907	chr1	67586527	67593667	Enh_chr1:67586527-67593667
rs787520	chr1	67589623	A	G	A	G	0.178571	0.663551	0.0144231	0.000170123	YRI	0.0366713	chr1	67586527	67593667	Enh_chr1:67586527-67593667
rs787521	chr1	67590714	G	A	G	A	0.173469	0.663551	0.0144231	0.00016425	YRI	0.036326	chr1	67586527	67593667	Enh_chr1:67586527-67593667
rs2105262	chr1	67592533	G	A	G	A	0.173469	0.691589	0.0144231	0.0013084	YRI	0.036325	chr1	67586527	67593667	Enh_chr1:67586527-67593667
rs787502	chr1	67607866	C	T	C	T	0.193878	0.588785	0.0625	0.00759645	YRI	0.0297561	chr1	67607200	67611200	Enh_chr1:67607200-67611200
rs787503	chr1	67607958	G	A	G	A	0.193878	0.574766	0.0625	0.00850215	YRI	0.0297628	chr1	67607200	67611200	Enh_chr1:67607200-67611200
rs4655567	chr1	67635957	G	C	G	C	0.0306122	0.528037	0.274038	0.00171481	YRI	0.0479032	chr1	67634197	67636127	Enh_chr1:67634197-67636127
rs554355	chr1	67759988	G	A	A	G	0.77551	0.135514	0.807692	0.00435419	CHS	0.96956	chr1	67758600	67761000	Enh_chr1:67758600-67761000
rs12730489	chr1	68269621	C	T	C	T	0.561224	0.0934579	0.0913462	0.000435022	CEU	0.0585776	chr1	68268447	68272467	Enh_chr1:68268447-68272467
rs11209242	chr1	68269791	C	T	T	C	0.719388	0.313084	0.182692	0.00574892	CEU	0.0587405	chr1	68268447	68272467	Enh_chr1:68268447-68272467
rs6674401	chr1	70033690	C	A	C	A	0.346939	0.130841	0.519231	0.00435998	CHS	0.697919	chr1	70033000	70034800	Enh_chr1:70033000-70034800
rs647872	chr1	70220006	G	A	A	G	0.0867347	0	0	0.00906459	CEU	0.291644	chr1	70219517	70221617	Enh_chr1:70219517-70221617
rs57098486	chr1	70220530	A	G	G	A	0.811224	0.705607	0.644231	0.00267214	YRI	0.0269477	chr1	70219517	70221617	Enh_chr1:70219517-70221617
rs12562408	chr1	70451433	A	G	A	G	0	0	0.149038	0.00694239	CHS	0.44895	chr1	70451200	70453000	Enh_chr1:70451200-70453000
rs11209646	chr1	70583981	T	C	T	C	0.137755	0.242991	0.740385	0.00949769	CHS	0.477159	chr1	70583400	70584697	Enh_chr1:70583400-70584697
rs12740847	chr1	70675790	G	A	G	A	0.535714	0.00934579	0.283654	0.00751397	CEU	0.0997087	chr1	70675600	70676200	Enh_chr1:70675600-70676200
rs72940450	chr1	70980430	G	A	G	A	0	0.140187	0	0.00645918	YRI	0.547939	chr1	70978117	70982127	Enh_chr1:70978117-70982127
rs11209781	chr1	71413238	C	T	C	T	0.994898	0.845794	0.980769	0.00111661	YRI	0.0805464	chr1	71412657	71417927	Enh_chr1:71412657-71417927
rs1506457	chr1	71414333	C	T	C	T	0.596939	0.719626	0.375	8.19872e-05	YRI	0.0818586	chr1	71412657	71417927	Enh_chr1:71412657-71417927
rs74089012	chr1	71835770	T	G	T	G	0	0.130841	0	0.00308741	YRI	0.282126	chr1	71834800	71837200	Enh_chr1:71834800-71837200
rs74088782	chr1	71967053	G	T	G	T	0.00510204	0.116822	0	0.00951636	YRI	0.857893	chr1	71966800	71968600	Enh_chr1:71966800-71968600
rs11209943	chr1	72284817	A	G	A	G	0.637755	0.163551	0.9375	0.000790388	CHS	0.214523	chr1	72282400	72285400	Enh_chr1:72282400-72285400
rs1445582	chr1	72432302	C	A	C	A	0.642857	0.476636	0.966346	0.000567536	CHS	0.00430594	chr1	72432200	72435800	Enh_chr1:72432200-72435800
rs1445581	chr1	72433676	A	G	A	G	0.642857	0.5	0.966346	0.000618467	CHS	0.00404474	chr1	72432200	72435800	Enh_chr1:72432200-72435800
rs12725368	chr1	72635976	T	C	T	C	0.780612	0.121495	0.153846	0.000192503	CEU	0.00162731	chr1	72634557	72637127	Enh_chr1:72634557-72637127
rs12743848	chr1	72636080	G	A	A	G	0.219388	0.878505	0.846154	0.00401356	CEU	0.00162694	chr1	72634557	72637127	Enh_chr1:72634557-72637127
rs61771870	chr1	72636120	G	A	G	A	0.765306	0.121495	0.149038	0.000192503	CEU	0.00162687	chr1	72634557	72637127	Enh_chr1:72634557-72637127
rs11582068	chr1	72636181	C	T	C	T	0.780612	0.121495	0.153846	0.000192503	CEU	0.00158607	chr1	72634557	72637127	Enh_chr1:72634557-72637127
rs72944803	chr1	72636705	T	C	T	C	0	0.308411	0.00480769	0.00629345	YRI	0.727346	chr1	72634557	72637127	Enh_chr1:72634557-72637127
rs12128913	chr1	72636786	C	A	C	A	0.780612	0.121495	0.153846	0.000192503	CEU	0.00162716	chr1	72634557	72637127	Enh_chr1:72634557-72637127
rs696703	chr1	74673129	T	A	A	T	0.428571	0.0934579	0.0432692	0.00500476	CEU	0.0691958	chr1	74673000	74674800	Enh_chr1:74673000-74674800
rs699800	chr1	74674585	C	T	T	C	0.428571	0.0934579	0.0432692	0.00500476	CEU	0.0619195	chr1	74673000	74674800	Enh_chr1:74673000-74674800
rs13375787	chr1	74713029	C	T	C	T	0.0357143	0.200935	0.591346	0.00611045	CHS	0.848531	chr1	74712800	74717400	Enh_chr1:74712800-74717400
rs28535522	chr1	74715661	T	C	T	C	0.505102	0.0654206	0.00961538	0.00153908	CEU	0.0534571	chr1	74712800	74717400	Enh_chr1:74712800-74717400
rs28589978	chr1	74715925	G	C	G	C	0.505102	0.0654206	0.00961538	0.00153908	CEU	0.0537384	chr1	74712800	74717400	Enh_chr1:74712800-74717400
rs2345438	chr1	74748509	G	T	G	T	0.5	0.0514019	0.00961538	0.000830777	CEU	0.0411849	chr1	74748200	74750400	Enh_chr1:74748200-74750400
rs749690	chr1	74748706	G	C	G	C	0.576531	0.0794393	0.00961538	0.00124313	CEU	0.0413533	chr1	74748200	74750400	Enh_chr1:74748200-74750400
rs277385	chr1	74811884	T	G	T	G	0.785714	0.560748	0.254808	0.00406789	CEU	0.10443	chr1	74811000	74813600	Enh_chr1:74811000-74813600
rs61133339	chr1	74812211	C	A	A	C	0.943878	0.897196	0.918269	0.00236843	CEU	0.103257	chr1	74811000	74813600	Enh_chr1:74811000-74813600
rs1700909	chr1	75340360	C	T	C	T	0.00510204	0.271028	0	0.00949064	YRI	0.120331	chr1	75337800	75342200	Enh_chr1:75337800-75342200
rs6658610	chr1	75341075	T	G	T	G	0.367347	0.11215	0.850962	0.00784727	CHS	0.0317571	chr1	75337800	75342200	Enh_chr1:75337800-75342200
rs12038999	chr1	75341695	A	G	A	G	0.372449	0.11215	0.846154	0.0091032	CHS	0.0324887	chr1	75337800	75342200	Enh_chr1:75337800-75342200
rs1249824	chr1	75392019	G	A	A	G	0.510204	0.135514	0.0336538	0.00296126	CEU	0.159753	chr1	75391600	75394800	Enh_chr1:75391600-75394800
rs1249822	chr1	75392333	T	C	C	T	0.510204	0.135514	0.0336538	0.00296126	CEU	0.160514	chr1	75391600	75394800	Enh_chr1:75391600-75394800
rs1249816	chr1	75394170	T	A	A	T	0.510204	0.140187	0.0384615	0.00947662	CEU	0.161616	chr1	75391600	75394800	Enh_chr1:75391600-75394800
rs12034697	chr1	75672195	G	A	G	A	0.30102	0.046729	0.730769	0.00344224	CHS	0.0195479	chr1	75671200	75673200	Enh_chr1:75671200-75673200
rs1146579	chr1	75744107	T	C	C	T	0.668367	0.401869	0.971154	0.00706285	CHS	0.0983705	chr1	75744045	75746400	Enh_chr1:75744045-75746400
rs12022011	chr1	75745542	A	G	A	G	0.30102	0.0280374	0.730769	0.00324724	CHS	0.0983647	chr1	75744045	75746400	Enh_chr1:75744045-75746400
rs2083175	chr1	75943115	G	A	G	A	0.438776	0.252336	0.956731	0.00125091	CHS	0.0326908	chr1	75942800	75943600	Enh_chr1:75942800-75943600
rs1251558	chr1	75984605	C	A	C	A	0.862245	0.504673	0.740385	0.00199221	CEU	0.122575	chr1	75984200	75987200	Enh_chr1:75984200-75987200
rs1251560	chr1	75985505	T	C	T	C	0.862245	0.504673	0.740385	0.00199221	CEU	0.123703	chr1	75984200	75987200	Enh_chr1:75984200-75987200
rs1770879	chr1	75990827	C	G	C	G	0.857143	0.429907	0.740385	0.00909082	CEU	0.129456	chr1	75990800	75994600	Enh_chr1:75990800-75994600
rs1770880	chr1	75992608	G	A	G	A	0.229592	0.205607	0.682692	1.63262e-05	CHS	0.0363943	chr1	75990800	75994600	Enh_chr1:75990800-75994600
rs11162069	chr1	76024094	A	T	A	T	0.846939	0.359813	0.990385	0.00717349	CHS	0.0256647	chr1	76023375	76025215	Enh_chr1:76023375-76025215
rs12035171	chr1	76024403	C	T	C	T	0.260204	0	0.913462	9.039e-08	CHS	0.0256685	chr1	76023375	76025215	Enh_chr1:76023375-76025215
rs6676370	chr1	76024500	G	T	G	T	0.464286	0.121495	0.961538	2.84083e-05	CHS	0.0256669	chr1	76023375	76025215	Enh_chr1:76023375-76025215
rs10493578	chr1	76024549	T	C	T	C	0.255102	0.0327103	0.913462	2.26406e-07	CHS	0.0256683	chr1	76023375	76025215	Enh_chr1:76023375-76025215
rs2631796	chr1	76191057	C	T	C	T	0.571429	0.247664	0.899038	0.000506235	CHS	0.0436066	chr1	76190400	76192200	Enh_chr1:76190400-76192200
rs10218628	chr1	76219366	G	A	G	A	0.520408	0.121495	0.846154	0.001396	CHS	0.0384089	chr1	76219055	76220115	Enh_chr1:76219055-76220115
rs551877	chr1	76219923	C	T	T	C	0.00510204	0.285047	0	0.00686129	YRI	0.284088	chr1	76219055	76220115	Enh_chr1:76219055-76220115
rs12035017	chr1	76220020	C	T	C	T	0.520408	0.121495	0.846154	0.001396	CHS	0.0397818	chr1	76219055	76220115	Enh_chr1:76219055-76220115
rs10218683	chr1	76269221	C	T	C	T	0.22449	0.0747664	0.673077	0.00785254	CHS	0.16587	chr1	76266335	76271425	Enh_chr1:76266335-76271425
rs478840	chr1	76668322	T	A	A	T	0.744898	0.32243	0.932692	0.00515942	CHS	0.953671	chr1	76667600	76668600	Enh_chr1:76667600-76668600
rs12022440	chr1	77414684	A	G	A	G	0.47449	0.0186916	0.120192	0.00309012	CEU	0.980143	chr1	77411375	77417085	Enh_chr1:77411375-77417085
rs12751064	chr1	77540439	C	T	C	T	0.30102	0	0	0.00124802	CEU	0.292221	chr1	77538200	77542000	Enh_chr1:77538200-77542000
rs6603953	chr1	77540946	A	G	G	A	0.229592	0.481308	0.240385	0.0054546	YRI	0.921317	chr1	77538200	77542000	Enh_chr1:77538200-77542000
rs17381664	chr1	77582646	T	C	T	C	0.367347	0.0327103	0	0.00673877	CEU	0.252957	chr1	77581800	77586645	Enh_chr1:77581800-77586645
rs7546365	chr1	77594771	A	G	A	G	0.72449	0.196262	0.620192	0.00764859	CEU	0.235681	chr1	77589975	77595800	Enh_chr1:77589975-77595800
rs12132838	chr1	77755246	G	T	T	G	0.729592	0.21028	0.629808	0.00752154	CEU	0.701503	chr1	77754605	77759635	Enh_chr1:77754605-77759635
rs7535781	chr1	77755994	T	C	C	T	0.729592	0.21028	0.629808	0.00746231	CEU	0.706633	chr1	77754605	77759635	Enh_chr1:77754605-77759635
rs78981259	chr1	77951680	A	G	A	G	0	0.140187	0	0.00741077	YRI	0.986331	chr1	77948400	77953200	Enh_chr1:77948400-77953200
rs6675105	chr1	78044860	T	G	T	G	0.857143	0.626168	0.807692	0.00491862	CEU	0.264617	chr1	78044600	78047256	Enh_chr1:78044600-78047256
rs633769	chr1	78141690	C	T	C	T	0.22449	0.214953	0.759615	0.00806602	CHS	0.0550723	chr1	78141600	78145600	Enh_chr1:78141600-78145600
rs12126464	chr1	78142531	T	C	T	C	0.556122	0.163551	0.192308	0.00761756	CEU	0.114838	chr1	78141600	78145600	Enh_chr1:78141600-78145600
rs513245	chr1	78143013	C	A	C	A	0.22449	0.214953	0.769231	0.00265816	CHS	0.053967	chr1	78141600	78145600	Enh_chr1:78141600-78145600
rs618593	chr1	78143173	T	C	T	C	0.229592	0.214953	0.764423	0.00273531	CHS	0.0542202	chr1	78141600	78145600	Enh_chr1:78141600-78145600
rs637943	chr1	78145383	C	G	C	G	0.22449	0.214953	0.764423	0.00265816	CHS	0.0533575	chr1	78141600	78145600	Enh_chr1:78141600-78145600
rs558643	chr1	78145451	G	T	G	T	0.22449	0.214953	0.764423	0.00265816	CHS	0.0533563	chr1	78141600	78145600	Enh_chr1:78141600-78145600
rs75225827	chr1	78677526	G	A	G	A	0	0	0.278846	0.00638797	CHS	0.868707	chr1	78677200	78679000	Enh_chr1:78677200-78679000
rs41402046	chr1	78831451	C	T	C	T	0	0.294393	0	0.00744367	YRI	0.164957	chr1	78831400	78835600	Enh_chr1:78831400-78835600
rs4650380	chr1	78833994	G	A	A	G	0	0.345794	0	0.0011399	YRI	0.16772	chr1	78831400	78835600	Enh_chr1:78831400-78835600
rs1494845	chr1	79462956	A	G	A	G	0	0	0.293269	0.00405199	CHS	0.610653	chr1	79459800	79463000	Enh_chr1:79459800-79463000
rs116244793	chr1	79468864	T	C	T	C	0	0.154206	0	0.00690021	YRI	0.517884	chr1	79466800	79473600	Enh_chr1:79466800-79473600
rs115671800	chr1	79470960	T	G	T	G	0	0.154206	0	0.00510415	YRI	0.521955	chr1	79466800	79473600	Enh_chr1:79466800-79473600
rs3015008	chr1	79472043	T	A	A	T	0.586735	0.411215	0.730769	0.00719931	YRI	0.521656	chr1	79466800	79473600	Enh_chr1:79466800-79473600
rs2934878	chr1	79472657	A	G	G	A	0.586735	0.401869	0.730769	0.00669452	YRI	0.520544	chr1	79466800	79473600	Enh_chr1:79466800-79473600
rs77856246	chr1	79708374	T	C	T	C	0.0102041	0.0327103	0.322115	0.00943659	CHS	0.738076	chr1	79702400	79713000	Enh_chr1:79702400-79713000
rs78876321	chr1	79711208	G	C	G	C	0.0102041	0.140187	0.322115	0.00699255	CHS	0.974769	chr1	79702400	79713000	Enh_chr1:79702400-79713000
rs148394890	chr1	80640897	G	T	T	G	0	0.953271	0	0.00975145	YRI	0.681901	chr1	80638000	80643800	Enh_chr1:80638000-80643800
rs17105157	chr1	80642067	C	T	T	C	0	0.953271	0	0.00975145	YRI	0.661735	chr1	80638000	80643800	Enh_chr1:80638000-80643800
rs1936937	chr1	80642690	T	C	C	T	0	0.953271	0	0.00975145	YRI	0.643386	chr1	80638000	80643800	Enh_chr1:80638000-80643800
rs78025457	chr1	80925025	A	G	A	G	0	0.121495	0	0.00104712	YRI	0.755618	chr1	80924395	80926815	Enh_chr1:80924395-80926815
rs3916187	chr1	81208229	G	C	G	C	0.219388	0.126168	0.653846	0.0010008	CHS	0.069273	chr1	81207515	81210255	Enh_chr1:81207515-81210255
rs1195858	chr1	81209966	A	T	T	A	0.520408	0.0607477	0.0336538	0.00322117	CEU	0.0852627	chr1	81207515	81210255	Enh_chr1:81207515-81210255
rs4650550	chr1	81438478	T	A	T	A	0.55102	0.196262	0.0721154	0.00233345	CEU	0.163202	chr1	81437000	81439800	Enh_chr1:81437000-81439800
rs72940921	chr1	81438695	C	T	T	C	0.97449	0.934579	0.942308	0.00705643	CEU	0.163641	chr1	81437000	81439800	Enh_chr1:81437000-81439800
rs72940925	chr1	81439040	G	C	C	G	0.97449	0.934579	0.942308	0.00705643	CEU	0.16323	chr1	81437000	81439800	Enh_chr1:81437000-81439800
rs10430057	chr1	81439396	T	C	C	T	0.97449	0.934579	0.942308	0.00705643	CEU	0.164034	chr1	81437000	81439800	Enh_chr1:81437000-81439800
rs12118064	chr1	81439408	A	G	A	G	0.556122	0.228972	0.0721154	0.00519294	CEU	0.164056	chr1	81437000	81439800	Enh_chr1:81437000-81439800
rs10430058	chr1	81439577	T	C	C	T	0.97449	0.934579	0.942308	0.00705643	CEU	0.165303	chr1	81437000	81439800	Enh_chr1:81437000-81439800
rs11163295	chr1	81439637	G	T	G	T	0.556122	0.228972	0.0721154	0.00519294	CEU	0.165324	chr1	81437000	81439800	Enh_chr1:81437000-81439800
rs2296234	chr1	81506201	C	T	T	C	0.704082	0.0560748	0.451923	0.000614658	CEU	0.117438	chr1	81505395	81506600	Enh_chr1:81505395-81506600
rs2009597	chr1	82159789	A	G	G	A	0.72449	0.901869	0.629808	0.000891182	YRI	0.0146832	chr1	82159046	82163476	Enh_chr1:82159046-82163476
rs11163442	chr1	82228670	C	A	C	A	0.545918	0.509346	0.788462	0.00108095	YRI	0.0884621	chr1	82224276	82229156	Enh_chr1:82224276-82229156
rs11163443	chr1	82228784	A	G	A	G	0.545918	0.504673	0.788462	0.000990177	YRI	0.0885131	chr1	82224276	82229156	Enh_chr1:82224276-82229156
rs6576831	chr1	83506964	A	G	G	A	0	0.28972	0	0.000380002	YRI	0.334254	chr1	83506800	83510127	Enh_chr1:83506800-83510127
rs113623657	chr1	83700824	T	C	C	T	0	0.892523	0	0.00271655	YRI	0.626863	chr1	83700557	83703117	Enh_chr1:83700557-83703117
rs80158815	chr1	83791460	G	A	G	A	0.00510204	0.140187	0	0.00590466	YRI	0.313586	chr1	83791087	83792967	Enh_chr1:83791087-83792967
rs77023397	chr1	83817771	G	A	G	A	0	0.0140187	0.355769	0.00893115	CHS	0.639257	chr1	83817267	83821097	Enh_chr1:83817267-83821097
rs12754424	chr1	83819890	T	C	C	T	0.867347	0.990654	0.918269	0.000664677	YRI	0.285565	chr1	83817267	83821097	Enh_chr1:83817267-83821097
rs1010435	chr1	83820603	A	G	G	A	0.709184	0.915888	0.668269	0.000449629	YRI	0.285073	chr1	83817267	83821097	Enh_chr1:83817267-83821097
rs112437882	chr1	84109490	G	A	A	G	0	0.957944	0	0.00853133	YRI	0.208781	chr1	84106697	84109597	Enh_chr1:84106697-84109597
rs12562031	chr1	84200643	T	C	C	T	0.464286	0.654206	0.625	0.000593073	YRI	0.348151	chr1	84200467	84202677	Enh_chr1:84200467-84202677
rs6670075	chr1	84366584	T	C	C	T	0.887755	0.523364	0.985577	0.000513161	CHS	0.247023	chr1	84365677	84367597	Enh_chr1:84365677-84367597
rs11805246	chr1	84367123	G	A	A	G	0.887755	0.523364	0.985577	0.000513161	CHS	0.248493	chr1	84365677	84367597	Enh_chr1:84365677-84367597
rs4907073	chr1	84460742	A	T	T	A	0.918367	0.939252	0	0.00091834	YRI	0.430595	chr1	84459097	84461257	Enh_chr1:84459097-84461257
rs2389743	chr1	84539393	A	C	A	C	0.622449	0.149533	0.754808	0.00449981	CHS	0.966233	chr1	84538200	84539400	Enh_chr1:84538200-84539400
rs7525617	chr1	86016001	C	T	C	T	0.00510204	0.252336	0	0.00895222	YRI	0.897337	chr1	86014200	86018400	Enh_chr1:86014200-86018400
rs7547855	chr1	86016459	G	T	G	T	0.00510204	0.252336	0	0.00895222	YRI	0.839484	chr1	86014200	86018400	Enh_chr1:86014200-86018400
rs11161750	chr1	86137156	G	A	G	A	0.596939	0.107477	0.322115	0.00118855	CEU	0.14071	chr1	86135277	86138607	Enh_chr1:86135277-86138607
rs263433	chr1	86715206	A	G	G	A	0.719388	0.196262	0.807692	0.00945408	YRI	0.799671	chr1	86713237	86715717	Enh_chr1:86713237-86715717
rs89956	chr1	86755468	T	G	G	T	0.316327	0	0.00480769	9.11274e-05	CEU	0.299924	chr1	86755000	86758777	Enh_chr1:86755000-86758777
rs416897	chr1	86777430	T	C	C	T	0.943878	0.453271	0.826923	0.00622295	CEU	0.267828	chr1	86772207	86777537	Enh_chr1:86772207-86777537
rs12217104	chr1	86790431	C	A	C	A	0.0306122	0	0.375	0.0022558	CHS	0.940864	chr1	86786717	86790697	Enh_chr1:86786717-86790697
rs57239043	chr1	86790624	G	A	G	A	0	0.154206	0	0.00361681	YRI	0.345646	chr1	86786717	86790697	Enh_chr1:86786717-86790697
rs493341	chr1	86845499	A	G	G	A	0.80102	0.299065	0.966346	0.0011395	CHS	0.0172808	chr1	86845487	86847327	Enh_chr1:86845487-86847327
rs548440	chr1	86846948	T	C	C	T	0.80102	0.317757	0.966346	0.00119886	CHS	0.0170658	chr1	86845487	86847327	Enh_chr1:86845487-86847327
rs559491	chr1	86853136	C	T	T	C	0.826531	0.490654	0.975962	0.000952234	CHS	0.0121731	chr1	86851600	86853800	Enh_chr1:86851600-86853800
rs544109	chr1	86865978	C	T	T	C	0.790816	0.490654	0.975962	0.000700995	CHS	0.00499699	chr1	86865017	86869600	Enh_chr1:86865017-86869600
rs554213	chr1	86876474	G	A	A	G	0.770408	0.327103	0.975962	0.000389476	CHS	0.00274424	chr1	86875800	86876600	Enh_chr1:86875800-86876600
rs4311860	chr1	87031539	A	C	A	C	0.77551	0.369159	0.975962	0.000459153	CHS	0.00274343	chr1	87029600	87032400	Enh_chr1:87029600-87032400
rs6663434	chr1	87042570	G	T	G	T	0.77551	0.32243	0.975962	0.000403016	CHS	0.00376699	chr1	87040600	87046717	Enh_chr1:87040600-87046717
rs10747338	chr1	87043716	A	G	A	G	0.77551	0.369159	0.975962	0.000459153	CHS	0.0033905	chr1	87040600	87046717	Enh_chr1:87040600-87046717
rs4656138	chr1	87045494	C	T	C	T	0.77551	0.369159	0.975962	0.000459153	CHS	0.00311933	chr1	87040600	87046717	Enh_chr1:87040600-87046717
rs1573202	chr1	87046037	C	T	C	T	0.77551	0.32243	0.975962	0.000403016	CHS	0.00336973	chr1	87040600	87046717	Enh_chr1:87040600-87046717
rs4656139	chr1	87059180	C	T	C	T	0.780612	0.327103	0.975962	0.000427705	CHS	0.00309464	chr1	87056747	87062757	Enh_chr1:87056747-87062757
rs2040064	chr1	87088226	T	C	T	C	0.77551	0.317757	0.975962	0.00474433	YRI	0.241954	chr1	87088000	87092200	Enh_chr1:87088000-87092200
rs1778012	chr1	87088873	A	G	A	G	0.77551	0.317757	0.966346	3.97451e-05	CHS	0.00492256	chr1	87088000	87092200	Enh_chr1:87088000-87092200
rs1419131	chr1	87089482	G	A	G	A	0.77551	0.317757	0.966346	0.000940184	CHS	0.00474496	chr1	87088000	87092200	Enh_chr1:87088000-87092200
rs7515367	chr1	87150115	A	T	A	T	0.612245	0.509346	0.855769	4.29783e-05	YRI	0.333104	chr1	87148417	87152800	Enh_chr1:87148417-87152800
rs12143287	chr1	87203296	C	T	T	C	0.719388	0.420561	0.783654	0.00547116	YRI	0.720517	chr1	87201800	87204600	Enh_chr1:87201800-87204600
rs72725829	chr1	87224323	G	T	G	T	0.0765306	0	0	0.00729117	CEU	0.560144	chr1	87223437	87227297	Enh_chr1:87223437-87227297
rs12049279	chr1	87587808	G	A	A	G	0.969388	0.439252	0.653846	0.000384429	CEU	0.0698641	chr1	87586600	87589600	Enh_chr1:87586600-87589600
rs12026694	chr1	87589396	T	C	C	T	0.969388	0.406542	0.653846	0.000324396	CEU	0.0698683	chr1	87586600	87589600	Enh_chr1:87586600-87589600
rs9433603	chr1	87591608	G	A	G	A	0.571429	0.135514	0.4375	0.00336123	CEU	0.0710744	chr1	87590200	87596157	Enh_chr1:87590200-87596157
rs2491284	chr1	87826250	C	T	T	C	0.872449	0.317757	0.932692	0.00239113	CHS	0.275743	chr1	87826217	87833200	Enh_chr1:87826217-87833200
rs2491289	chr1	87832930	T	C	C	T	0.994898	0.593458	0	0.00306774	YRI	0.354796	chr1	87826217	87833200	Enh_chr1:87826217-87833200
rs2225822	chr1	88141624	C	G	G	C	0.107143	0.504673	0	0.00135933	YRI	0.300709	chr1	88139800	88142800	Enh_chr1:88139800-88142800
rs3904748	chr1	88181120	A	C	C	A	0	0.257009	0	0.00762585	YRI	0.322946	chr1	88180400	88181200	Enh_chr1:88180400-88181200
rs6698926	chr1	88400078	T	C	C	T	0.831633	0.897196	0.697115	0.00517507	YRI	0.760472	chr1	88399000	88402200	Enh_chr1:88399000-88402200
rs17130578	chr1	88696449	G	A	A	G	0.938776	0.602804	0.927885	0.00352052	CEU	0.480697	chr1	88695337	88704657	Enh_chr1:88695337-88704657
rs17130579	chr1	88698515	T	C	C	T	0.938776	0.542056	0.927885	0.00349087	CEU	0.624984	chr1	88695337	88704657	Enh_chr1:88695337-88704657
rs13375137	chr1	88698843	C	T	T	C	0.938776	0.560748	0.927885	0.00350613	CEU	0.70578	chr1	88695337	88704657	Enh_chr1:88695337-88704657
rs9803761	chr1	88699344	T	C	C	T	0.938776	0.560748	0.927885	0.00350613	CEU	0.488783	chr1	88695337	88704657	Enh_chr1:88695337-88704657
rs1118228	chr1	88700452	C	T	T	C	0.938776	0.560748	0.927885	0.00350613	CEU	0.902561	chr1	88695337	88704657	Enh_chr1:88695337-88704657
rs6699889	chr1	88704238	A	G	G	A	0.938776	0.560748	0.927885	0.00350613	CEU	0.573902	chr1	88695337	88704657	Enh_chr1:88695337-88704657
rs201072113	chr1	89408734	C	A	C	A	0.0561224	0	0.158654	0.00130497	CHS	0.351953	chr1	89407200	89410291	Enh_chr1:89407200-89410291
rs4658162	chr1	89427464	T	G	T	G	0.887755	0.925234	0.735577	0.00922738	YRI	0.552295	chr1	89427311	89430231	Enh_chr1:89427311-89430231
rs7532966	chr1	89489629	T	C	T	C	0.561224	0.5	0.745192	0.00762263	CHS	0.21087	chr1	89487251	89490301	Enh_chr1:89487251-89490301
rs1077538	chr1	89547674	A	G	G	A	0.75	0.88785	0.980769	0.00145031	CHS	0.164771	chr1	89543701	89549600	Enh_chr1:89543701-89549600
rs6700967	chr1	89551714	C	G	G	C	0.505102	0.560748	0.754808	0.00892767	YRI	0.527057	chr1	89551561	89553800	Enh_chr1:89551561-89553800
rs2045583	chr1	89553415	A	C	C	A	0.505102	0.556075	0.754808	0.00892767	YRI	0.530442	chr1	89551561	89553800	Enh_chr1:89551561-89553800
rs2045582	chr1	89553729	G	A	A	G	0.69898	0.831776	0.980769	3.62383e-05	CHS	0.168165	chr1	89551561	89553800	Enh_chr1:89551561-89553800
rs115529137	chr1	89588890	A	T	T	A	0	0.934579	0	0.0017199	YRI	0.526948	chr1	89588400	89590600	Enh_chr1:89588400-89590600
rs4658301	chr1	89608452	G	A	G	A	0.142857	0.149533	0.677885	2.25856e-05	CHS	0.408197	chr1	89600200	89613600	Enh_chr1:89600200-89613600
rs7534896	chr1	89681422	G	A	G	A	0	0.205607	0	0.00762263	YRI	0.682859	chr1	89679800	89682400	Enh_chr1:89679800-89682400
rs12123492	chr1	89756466	G	A	G	A	0.183673	0	0	0.00258853	CEU	0.354099	chr1	89753561	89759841	Enh_chr1:89753561-89759841
rs519989	chr1	89757841	C	A	C	A	0.311224	0.0373832	0.0192308	0.00220142	CEU	0.357914	chr1	89753561	89759841	Enh_chr1:89753561-89759841
rs11808788	chr1	89871921	G	A	A	G	0	0.794393	0	0.0097211	YRI	0.158358	chr1	89870171	89879481	Enh_chr1:89870171-89879481
rs11808805	chr1	89872058	G	A	A	G	0	0.799065	0	0.0097211	YRI	0.15776	chr1	89870171	89879481	Enh_chr1:89870171-89879481
rs79142871	chr1	89875384	G	A	G	A	0.0153061	0	0.225962	0.00314861	CHS	0.098198	chr1	89870171	89879481	Enh_chr1:89870171-89879481
rs2816856	chr1	89878387	T	C	C	T	0.678571	0.518692	0.879808	0.00485309	YRI	0.0988077	chr1	89870171	89879481	Enh_chr1:89870171-89879481
rs2816862	chr1	89890768	G	T	T	G	0.714286	0.476636	0.875	0.00363876	YRI	0.169841	chr1	89890051	89891931	Enh_chr1:89890051-89891931
rs2816851	chr1	89901276	C	G	G	C	0	0.859813	0	0.00924806	YRI	0.164424	chr1	89898841	89912701	Enh_chr1:89898841-89912701
rs2801997	chr1	89902725	A	G	G	A	0.693878	0.509346	0.908654	0.0019387	CHS	0.152702	chr1	89898841	89912701	Enh_chr1:89898841-89912701
rs1344059	chr1	89906217	A	G	G	A	0.596939	0.528037	0.826923	0.00400382	CHS	0.151011	chr1	89898841	89912701	Enh_chr1:89898841-89912701
rs2816893	chr1	89957480	T	C	C	T	0.964286	0.672897	0.932692	0.00267031	YRI	0.0493737	chr1	89955800	89959681	Enh_chr1:89955800-89959681
rs2802013	chr1	89975592	T	C	C	T	0.913265	0.565421	0.947115	0.00428433	YRI	0.0427452	chr1	89973011	89976621	Enh_chr1:89973011-89976621
rs72718369	chr1	90343287	C	T	C	T	0.102041	0	0	0.00553136	CEU	0.396088	chr1	90336600	90347600	Enh_chr1:90336600-90347600
rs11579203	chr1	90357259	G	T	G	T	0.352041	0.046729	0.0769231	0.00699103	CEU	0.242411	chr1	90355400	90359800	Enh_chr1:90355400-90359800
rs547852	chr1	90534105	G	C	C	G	0.530612	0.0046729	0.182692	0.000798748	CEU	0.0590376	chr1	90532200	90536600	Enh_chr1:90532200-90536600
rs10801834	chr1	90919269	G	A	G	A	0.510204	0.0654206	0.153846	0.00241723	CEU	0.317745	chr1	90918600	90927600	Enh_chr1:90918600-90927600
rs76463326	chr1	90984698	G	A	G	A	0	0.135514	0	0.00265142	YRI	0.716199	chr1	90982883	90985683	Enh_chr1:90982883-90985683
rs56321286	chr1	91064128	G	A	G	A	0	0.168224	0	0.00588228	YRI	0.815708	chr1	91063033	91064200	Enh_chr1:91063033-91064200
rs75740369	chr1	91124593	T	G	T	G	0.0459184	0	0	0.00283427	CEU	0.467868	chr1	91124400	91125400	Enh_chr1:91124400-91125400
rs55841380	chr1	91405069	C	T	C	T	0.290816	0	0.0144231	0.00601613	CEU	0.934137	chr1	91404000	91405400	Enh_chr1:91404000-91405400
rs61798047	chr1	91551377	C	T	C	T	0.55102	0.046729	0.0721154	0.00380127	CEU	0.305134	chr1	91544973	91561203	Enh_chr1:91544973-91561203
rs12134245	chr1	91555907	C	T	C	T	0.52551	0.0373832	0.0384615	0.00125694	CEU	0.313926	chr1	91544973	91561203	Enh_chr1:91544973-91561203
rs144706046	chr1	91569601	T	A	T	A	0.30102	0.0514019	0.0240385	0.00684141	CEU	0.428028	chr1	91569043	91573103	Enh_chr1:91569043-91573103
rs143867267	chr1	91569603	T	A	T	A	0.30102	0.0280374	0.0240385	0.00590438	CEU	0.427828	chr1	91569043	91573103	Enh_chr1:91569043-91573103
rs1926261	chr1	91697363	C	T	T	C	0.209184	0.11215	0.663462	0.000380082	CHS	0.263384	chr1	91696693	91700303	Enh_chr1:91696693-91700303
rs2810886	chr1	91697773	G	A	A	G	0.209184	0.088785	0.668269	0.00031386	CHS	0.263513	chr1	91696693	91700303	Enh_chr1:91696693-91700303
rs11466583	chr1	91730364	T	G	T	G	0.102041	0	0.399038	0.00118731	CHS	0.27629	chr1	91729600	91734033	Enh_chr1:91729600-91734033
rs58113102	chr1	91829961	G	C	G	C	0.0102041	0.214953	0	0.00627274	YRI	0.658417	chr1	91827200	91831903	Enh_chr1:91827200-91831903
rs1192527	chr1	91872497	C	T	T	C	0.989796	0.799065	0.586538	0.00556163	CEU	0.395187	chr1	91869933	91880000	Enh_chr1:91869933-91880000
rs928015	chr1	91948515	C	T	C	T	0.77551	0.401869	0.581731	0.00743358	CEU	0.426598	chr1	91948000	91948800	Enh_chr1:91948000-91948800
rs11166141	chr1	92095835	A	G	A	G	0.668367	0.471963	0.947115	0.00214412	CHS	0.00682269	chr1	92094873	92098533	Enh_chr1:92094873-92098533
rs4658127	chr1	92097474	A	G	A	G	0.668367	0.471963	0.947115	0.00214412	CHS	0.00573896	chr1	92094873	92098533	Enh_chr1:92094873-92098533
rs6684317	chr1	92097563	C	G	C	G	0.668367	0.462617	0.947115	0.00208432	CHS	0.00573135	chr1	92094873	92098533	Enh_chr1:92094873-92098533
rs6677184	chr1	92097625	G	A	G	A	0.663265	0.462617	0.947115	0.00202047	CHS	0.0057292	chr1	92094873	92098533	Enh_chr1:92094873-92098533
rs11166144	chr1	92097816	G	A	G	A	0.668367	0.471963	0.947115	0.00214412	CHS	0.00573172	chr1	92094873	92098533	Enh_chr1:92094873-92098533
rs7533077	chr1	92118962	A	G	A	G	0.678571	0.579439	0.947115	0.00320454	CHS	0.00455065	chr1	92117353	92119293	Enh_chr1:92117353-92119293
rs6604090	chr1	92305959	C	T	C	T	0.489796	0.453271	0.947115	0.000701367	CHS	0.000686836	chr1	92305600	92306400	Enh_chr1:92305600-92306400
rs6663278	chr1	92313735	G	A	G	A	0.489796	0.453271	0.947115	0.000701367	CHS	0.00119592	chr1	92313543	92320423	Enh_chr1:92313543-92320423
rs2046616	chr1	92366012	G	A	G	A	0.27551	0.0794393	0.870192	1.42338e-06	CHS	0.00193996	chr1	92364633	92370073	Enh_chr1:92364633-92370073
rs7543947	chr1	92398416	C	A	C	A	0.489796	0.448598	0.947115	0.000686776	CHS	0.00179865	chr1	92398400	92400200	Enh_chr1:92398400-92400200
rs12070923	chr1	92399617	G	T	T	G	0.979592	0.574766	0	0.000320649	CEU	0.0240109	chr1	92398400	92400200	Enh_chr1:92398400-92400200
rs745793	chr1	92409514	G	C	G	C	0.494898	0.448598	0.947115	0.000705562	CHS	0.00123827	chr1	92409403	92412263	Enh_chr1:92409403-92412263
rs733012	chr1	92410359	G	T	G	T	0.489796	0.448598	0.947115	0.000686776	CHS	0.00114241	chr1	92409403	92412263	Enh_chr1:92409403-92412263
rs912794	chr1	92410931	G	A	G	A	0.489796	0.448598	0.947115	0.000686776	CHS	0.00114359	chr1	92409403	92412263	Enh_chr1:92409403-92412263
rs7539757	chr1	92458500	A	G	A	G	0.5	0.476636	0.947115	0.00083249	CHS	0.00631878	chr1	92457523	92468093	Enh_chr1:92457523-92468093
rs10399671	chr1	92461520	A	T	T	A	0.984694	0.574766	0	0.00818981	CEU	0.115195	chr1	92457523	92468093	Enh_chr1:92457523-92468093
rs17131632	chr1	92463550	A	T	T	A	0.984694	0.574766	0	0.00818981	CEU	0.115325	chr1	92457523	92468093	Enh_chr1:92457523-92468093
rs80041584	chr1	92464308	G	A	G	A	0.494898	0.453271	0.947115	0.00912119	YRI	0.456179	chr1	92457523	92468093	Enh_chr1:92457523-92468093
rs75749157	chr1	92465576	T	C	T	C	0	0	0.278846	0.000544114	CHS	0.00796702	chr1	92457523	92468093	Enh_chr1:92457523-92468093
rs7554154	chr1	92468001	A	T	A	T	0.494898	0.649533	0.947115	0.00193398	CHS	0.00724234	chr1	92457523	92468093	Enh_chr1:92457523-92468093
rs6676141	chr1	92473660	T	C	C	T	0.795918	0.635514	0.995192	0.00405412	CHS	0.00765239	chr1	92473313	92480600	Enh_chr1:92473313-92480600
rs1325434	chr1	92495775	T	C	T	C	0.647959	0.378505	0.913462	0.00076147	CHS	0.0138947	chr1	92494273	92498083	Enh_chr1:92494273-92498083
rs912796	chr1	92495853	C	T	C	T	0.647959	0.38785	0.913462	0.00078303	CHS	0.0151049	chr1	92494273	92498083	Enh_chr1:92494273-92498083
rs7514156	chr1	92504652	A	G	A	G	0.642857	0.28972	0.913462	0.000561108	CHS	0.013227	chr1	92501600	92505200	Enh_chr1:92501600-92505200
rs7513775	chr1	92538940	T	C	T	C	0.642857	0.294393	0.913462	0.000561108	CHS	0.0197729	chr1	92535913	92539523	Enh_chr1:92535913-92539523
rs1034218	chr1	92583574	A	G	A	G	0.642857	0.303738	0.913462	0.000569818	CHS	0.0431617	chr1	92582943	92589000	Enh_chr1:92582943-92589000
rs11164827	chr1	92854845	A	T	A	T	0.392857	0.0934579	0.716346	0.00457361	CHS	0.0197527	chr1	92851753	92855400	Enh_chr1:92851753-92855400
rs4847378	chr1	92859077	G	T	G	T	0.637755	0.490654	0.951923	0.0015721	CHS	0.0192515	chr1	92858600	92860400	Enh_chr1:92858600-92860400
rs7536563	chr1	92883489	A	G	A	G	0.642857	0.350467	0.951923	6.36971e-05	CHS	0.00544658	chr1	92882153	92884823	Enh_chr1:92882153-92884823
rs6694051	chr1	92927203	A	G	G	A	0.653061	0.579439	0.951923	0.000155414	CHS	0.00735993	chr1	92926723	92931003	Enh_chr1:92926723-92931003
rs7515257	chr1	92928161	G	A	A	G	0.653061	0.579439	0.951923	0.000155414	CHS	0.00781188	chr1	92926723	92931003	Enh_chr1:92926723-92931003
rs6604029	chr1	92928568	C	G	G	C	0.653061	0.579439	0.951923	0.000155414	CHS	0.00781203	chr1	92926723	92931003	Enh_chr1:92926723-92931003
rs11164838	chr1	92929821	C	T	C	T	0.392857	0.0420561	0.725962	0.000355011	CHS	0.00814462	chr1	92926723	92931003	Enh_chr1:92926723-92931003
rs660870	chr1	92979860	C	A	C	A	0.433673	0.471963	0.740385	0.00573666	CHS	0.0889333	chr1	92971513	92984600	Enh_chr1:92971513-92984600
rs521428	chr1	92979940	G	A	G	A	0.428571	0.420561	0.735577	0.00480424	CHS	0.0889197	chr1	92971513	92984600	Enh_chr1:92971513-92984600
rs72969954	chr1	92981398	G	A	G	A	0	0.107477	0	0.00237187	YRI	0.736026	chr1	92971513	92984600	Enh_chr1:92971513-92984600
rs541082	chr1	93013387	C	A	C	A	0	0.976636	0	0.00324265	YRI	0.838684	chr1	93011953	93016000	Enh_chr1:93011953-93016000
rs487317	chr1	93014740	T	C	T	C	0	0.976636	0	0.00324265	YRI	0.703593	chr1	93011953	93016000	Enh_chr1:93011953-93016000
rs6677862	chr1	93109491	G	A	G	A	0	0.345794	0.00480769	0.00568493	YRI	0.0622845	chr1	93109000	93113000	Enh_chr1:93109000-93113000
rs2815407	chr1	93169591	G	C	C	G	0.147959	0.219626	0	0.00096726	YRI	0.333581	chr1	93169163	93174913	Enh_chr1:93169163-93174913
rs72957210	chr1	93173730	A	T	A	T	0.00510204	0.369159	0.00480769	0.00734357	YRI	0.336061	chr1	93169163	93174913	Enh_chr1:93169163-93174913
rs61252284	chr1	93173778	G	A	G	A	0.00510204	0.369159	0.00480769	0.00734357	YRI	0.336135	chr1	93169163	93174913	Enh_chr1:93169163-93174913
rs59368083	chr1	93174070	G	T	G	T	0.00510204	0.369159	0.00480769	0.00734357	YRI	0.336046	chr1	93169163	93174913	Enh_chr1:93169163-93174913
rs59609847	chr1	93174295	G	C	G	C	0.00510204	0.369159	0.00480769	0.00734357	YRI	0.336168	chr1	93169163	93174913	Enh_chr1:93169163-93174913
rs58807475	chr1	93174386	A	T	A	T	0.00510204	0.359813	0.00480769	0.00783678	YRI	0.334945	chr1	93169163	93174913	Enh_chr1:93169163-93174913
rs7529230	chr1	93187388	A	G	A	G	0.00510204	0.369159	0.00480769	0.00734357	YRI	0.326423	chr1	93186503	93188983	Enh_chr1:93186503-93188983
rs56657492	chr1	93218204	G	A	G	A	0	0.228972	0.00480769	0.00559891	YRI	0.48002	chr1	93218000	93220600	Enh_chr1:93218000-93220600
rs6679304	chr1	93220224	G	A	G	A	0.00510204	0.369159	0.00480769	0.00518999	YRI	0.933772	chr1	93218000	93220600	Enh_chr1:93218000-93220600
rs72957300	chr1	93220335	C	T	C	T	0	0.336449	0.00480769	0.0026002	YRI	0.74419	chr1	93218000	93220600	Enh_chr1:93218000-93220600
rs34540832	chr1	93317109	T	A	T	A	0.22449	0.0046729	0	0.000792297	CEU	0.36142	chr1	93316113	93318373	Enh_chr1:93316113-93318373
rs6692801	chr1	93591217	G	A	G	A	0.19898	0.836449	0.105769	0.00212221	YRI	0.147036	chr1	93591000	93593000	Enh_chr1:93591000-93593000
rs6661488	chr1	93591698	A	C	C	A	0.80102	0.163551	0.894231	0.00413145	CHS	0.512569	chr1	93591000	93593000	Enh_chr1:93591000-93593000
rs236326	chr1	93592163	T	A	A	T	0.811224	0.121495	0.894231	0.00416286	CHS	0.746838	chr1	93591000	93593000	Enh_chr1:93591000-93593000
rs111294614	chr1	93610914	A	C	C	A	0	0.957944	0	0.00853133	YRI	0.138911	chr1	93604200	93614000	Enh_chr1:93604200-93614000
rs236307	chr1	93617360	G	A	A	G	0.872449	0.0514019	0.884615	0.00115083	YRI	0.135496	chr1	93614400	93618600	Enh_chr1:93614400-93618600
rs9659100	chr1	93672617	G	A	A	G	0.867347	0.233645	0.831731	0.000516518	CEU	0.156325	chr1	93670144	93674604	Enh_chr1:93670144-93674604
rs955470	chr1	93688262	G	A	A	G	0.862245	0.172897	0.913462	0.00626232	YRI	0.108315	chr1	93688000	93697184	Enh_chr1:93688000-93697184
rs6701871	chr1	93688888	T	C	C	T	0.867347	0.149533	0.903846	0.000797385	CHS	0.0646009	chr1	93688000	93697184	Enh_chr1:93688000-93697184
rs6684568	chr1	93688902	G	T	G	T	0.132653	0.775701	0.0961538	0.000601488	YRI	0.107353	chr1	93688000	93697184	Enh_chr1:93688000-93697184
rs6694536	chr1	93689331	C	G	C	G	0.132653	0.771028	0.0865385	0.00180398	YRI	0.106291	chr1	93688000	93697184	Enh_chr1:93688000-93697184
rs12057736	chr1	93689479	C	T	C	T	0.132653	0.841121	0.0865385	0.00353195	YRI	0.105784	chr1	93688000	93697184	Enh_chr1:93688000-93697184
rs17110295	chr1	93689685	C	T	C	T	0	0	0.192308	0.00632768	CHS	0.0632153	chr1	93688000	93697184	Enh_chr1:93688000-93697184
rs12084853	chr1	93689736	A	G	G	A	0.867347	0.158879	0.899038	0.000899303	CHS	0.0632478	chr1	93688000	93697184	Enh_chr1:93688000-93697184
rs6657709	chr1	93691485	A	T	A	T	0.132653	0.742991	0.0865385	0.00787401	YRI	0.103575	chr1	93688000	93697184	Enh_chr1:93688000-93697184
rs12092517	chr1	93692170	G	A	G	A	0.132653	0.761682	0.0192308	0.000171935	YRI	0.109504	chr1	93688000	93697184	Enh_chr1:93688000-93697184
rs6656270	chr1	93692386	C	G	C	G	0.122449	0.668224	0.00480769	0.00038577	YRI	0.109985	chr1	93688000	93697184	Enh_chr1:93688000-93697184
rs10874793	chr1	93693139	A	C	A	C	0.846939	0.186916	0.980769	0.0055288	YRI	0.112122	chr1	93688000	93697184	Enh_chr1:93688000-93697184
rs2893248	chr1	93695231	C	T	C	T	0.846939	0.17757	0.980769	0.000286079	CHS	0.072619	chr1	93688000	93697184	Enh_chr1:93688000-93697184
rs884869	chr1	93696494	C	A	C	A	0.852041	0.285047	0.980769	0.000454084	CHS	0.0753241	chr1	93688000	93697184	Enh_chr1:93688000-93697184
rs10735786	chr1	93697019	T	C	T	C	0.836735	0.228972	0.980769	0.000316627	CHS	0.0779457	chr1	93688000	93697184	Enh_chr1:93688000-93697184
rs1891139	chr1	93702090	C	T	C	T	0.852041	0.11215	0.980769	2.46562e-05	CHS	0.0967546	chr1	93701084	93706084	Enh_chr1:93701084-93706084
rs115354756	chr1	93703593	A	C	C	A	0.994898	0.705607	0	0.0054858	YRI	0.131556	chr1	93701084	93706084	Enh_chr1:93701084-93706084
rs57108173	chr1	93757892	T	C	T	C	0	0.158879	0	0.00993888	YRI	0.892258	chr1	93757764	93760454	Enh_chr1:93757764-93760454
rs2747042	chr1	93816122	C	T	T	C	0.52551	0.135514	0.206731	0.00652755	CEU	0.216744	chr1	93814084	93819654	Enh_chr1:93814084-93819654
rs2818167	chr1	93817523	G	A	A	G	0.52551	0.135514	0.206731	0.00652755	CEU	0.215003	chr1	93814084	93819654	Enh_chr1:93814084-93819654
rs6692717	chr1	93817537	A	G	G	A	0.862245	0.172897	0.711538	0.000591259	CEU	0.214951	chr1	93814084	93819654	Enh_chr1:93814084-93819654
rs6667986	chr1	93839296	T	G	G	T	0.52551	0.130841	0.206731	0.00636272	CEU	0.282266	chr1	93836634	93841394	Enh_chr1:93836634-93841394
rs6660210	chr1	93839370	C	T	T	C	0.52551	0.130841	0.206731	0.00636272	CEU	0.282263	chr1	93836634	93841394	Enh_chr1:93836634-93841394
rs7521365	chr1	93840741	C	T	T	C	0.862245	0.168224	0.711538	0.00315543	CEU	0.2817	chr1	93836634	93841394	Enh_chr1:93836634-93841394
rs12080386	chr1	93879051	G	C	G	C	0.0306122	0.308411	0.00480769	0.00530611	YRI	0.747146	chr1	93877864	93879074	Enh_chr1:93877864-93879074
rs76400424	chr1	94020769	G	A	A	G	0	0.971963	0	0.00487732	YRI	0.551357	chr1	94020284	94021234	Enh_chr1:94020284-94021234
rs1191238	chr1	94091338	A	G	G	A	0.112245	0.28972	0.168269	0.00677325	YRI	0.546896	chr1	94089864	94096494	Enh_chr1:94089864-94096494
rs80070424	chr1	94299588	G	A	G	A	0.341837	0.0280374	0	0.00209172	CEU	0.216621	chr1	94295124	94304024	Enh_chr1:94295124-94304024
rs1542728	chr1	94301845	C	G	C	G	0.352041	0	0	0.000633707	CEU	0.217407	chr1	94295124	94304024	Enh_chr1:94295124-94304024
rs11580391	chr1	94303812	C	T	C	T	0.346939	0	0	0.000667497	CEU	0.218416	chr1	94295124	94304024	Enh_chr1:94295124-94304024
rs4847213	chr1	94722581	A	T	A	T	0	0.845794	0	0.000401835	YRI	0.473898	chr1	94718394	94726964	Enh_chr1:94718394-94726964
rs2640059	chr1	94722647	A	C	A	C	0	0.873832	0	0.000483536	YRI	0.47361	chr1	94718394	94726964	Enh_chr1:94718394-94726964
rs10874946	chr1	95771228	G	T	G	T	0.826531	0.663551	0.6875	0.00919132	YRI	0.318169	chr1	95769614	95771404	Enh_chr1:95769614-95771404
rs78313678	chr1	96296127	C	T	C	T	0	0.163551	0	0.00828064	YRI	0.888823	chr1	96295984	96298204	Enh_chr1:96295984-96298204
rs9725539	chr1	96297956	G	A	G	A	0	0.163551	0	0.00828064	YRI	0.805533	chr1	96295984	96298204	Enh_chr1:96295984-96298204
rs35346714	chr1	96307950	G	A	G	A	0.122449	0	0	0.00222182	CEU	0.976378	chr1	96307584	96310794	Enh_chr1:96307584-96310794
rs11165584	chr1	96309236	G	A	G	A	0.168367	0.0607477	0.629808	0.0093072	CHS	0.330946	chr1	96307584	96310794	Enh_chr1:96307584-96310794
rs9793463	chr1	96309510	G	C	G	C	0.168367	0.0607477	0.629808	0.0093072	CHS	0.332046	chr1	96307584	96310794	Enh_chr1:96307584-96310794
rs828058	chr1	97164566	C	A	A	C	0.392857	0.0046729	0	0.00571321	CEU	0.888656	chr1	97163000	97166044	Enh_chr1:97163000-97166044
rs4431878	chr1	97463393	T	C	C	T	0.117347	0.341121	0.139423	0.00321943	YRI	0.433761	chr1	97460600	97463600	Enh_chr1:97460600-97463600
rs72975796	chr1	97675556	G	A	A	G	0.882653	0.738318	0	0.0011113	YRI	0.0624647	chr1	97673784	97675854	Enh_chr1:97673784-97675854
rs10747488	chr1	97833919	C	A	C	A	0.836735	0.607477	0.927885	0.00495955	YRI	0.100932	chr1	97833124	97835394	Enh_chr1:97833124-97835394
rs12089031	chr1	97850799	C	T	T	C	0.852041	0.686916	0.927885	0.001239	YRI	0.0729213	chr1	97846444	97854894	Enh_chr1:97846444-97854894
rs4970719	chr1	97852606	A	G	A	G	0.846939	0.556075	0.927885	0.00642656	YRI	0.0691505	chr1	97846444	97854894	Enh_chr1:97846444-97854894
rs10747489	chr1	97853179	C	T	C	T	0.846939	0.556075	0.927885	0.00642656	YRI	0.0686044	chr1	97846444	97854894	Enh_chr1:97846444-97854894
rs10875118	chr1	97899754	A	C	A	C	0.846939	0.565421	0.927885	0.00168497	YRI	0.0375559	chr1	97899564	97914494	Enh_chr1:97899564-97914494
rs11165924	chr1	97909892	A	G	A	G	0.321429	0	0.0769231	0.004769	CEU	0.931696	chr1	97899564	97914494	Enh_chr1:97899564-97914494
rs4399192	chr1	97910946	G	T	G	T	0.816327	0.518692	0.927885	0.000512278	YRI	0.0529611	chr1	97899564	97914494	Enh_chr1:97899564-97914494
rs9662870	chr1	97913230	A	C	A	C	0.816327	0.551402	0.927885	0.00242257	YRI	0.0533475	chr1	97899564	97914494	Enh_chr1:97899564-97914494
rs6683841	chr1	99228672	T	C	T	C	0.627551	0.214953	0.552885	0.00236268	CEU	0.238305	chr1	99228000	99229000	Enh_chr1:99228000-99229000
rs7540659	chr1	99730563	A	T	A	T	0.326531	0.957944	0.389423	0.00254278	YRI	0.17365	chr1	99730400	99732000	Enh_chr1:99730400-99732000
rs11166311	chr1	99730652	G	A	G	A	0.295918	0.88785	0.370192	9.60024e-05	YRI	0.173637	chr1	99730400	99732000	Enh_chr1:99730400-99732000
rs12118621	chr1	99731503	T	C	T	C	0.0765306	0.359813	0.0721154	0.00729185	YRI	0.17284	chr1	99730400	99732000	Enh_chr1:99730400-99732000
rs10158169	chr1	99749169	G	A	G	A	0.326531	0.962617	0.408654	0.00396372	YRI	0.125591	chr1	99749000	99754200	Enh_chr1:99749000-99754200
rs10158182	chr1	99749453	G	A	G	A	0.326531	0.962617	0.408654	0.00396372	YRI	0.125143	chr1	99749000	99754200	Enh_chr1:99749000-99754200
rs1416234	chr1	99750051	G	C	G	C	0.326531	0.962617	0.408654	0.00396372	YRI	0.126334	chr1	99749000	99754200	Enh_chr1:99749000-99754200
rs8179356	chr1	99750425	T	C	T	C	0.326531	0.962617	0.408654	0.00396372	YRI	0.127879	chr1	99749000	99754200	Enh_chr1:99749000-99754200
rs8179322	chr1	99751712	G	A	G	A	0.326531	0.962617	0.408654	0.00396372	YRI	0.129653	chr1	99749000	99754200	Enh_chr1:99749000-99754200
rs10783118	chr1	99752691	A	G	A	G	0.326531	0.962617	0.408654	0.00396372	YRI	0.130463	chr1	99749000	99754200	Enh_chr1:99749000-99754200
rs2153094	chr1	99753539	G	A	G	A	0.326531	0.962617	0.408654	0.00396372	YRI	0.132171	chr1	99749000	99754200	Enh_chr1:99749000-99754200
rs4268369	chr1	99753816	G	A	A	G	0.673469	0.0373832	0.591346	0.0058314	CEU	0.120762	chr1	99749000	99754200	Enh_chr1:99749000-99754200
rs10875253	chr1	99753879	T	C	T	C	0.321429	0.88785	0.408654	0.00562534	YRI	0.132692	chr1	99749000	99754200	Enh_chr1:99749000-99754200
rs2814046	chr1	99754904	G	A	A	G	0.673469	0.0373832	0.591346	0.0058314	CEU	0.120753	chr1	99754904	99763974	Enh_chr1:99754904-99763974
rs2788511	chr1	99755077	T	A	T	A	0.326531	0.962617	0.408654	0.00396372	YRI	0.132629	chr1	99754904	99763974	Enh_chr1:99754904-99763974
rs2172566	chr1	99755191	C	A	A	C	0.673469	0.0373832	0.591346	0.0058314	CEU	0.121101	chr1	99754904	99763974	Enh_chr1:99754904-99763974
rs2131632	chr1	99755282	C	T	C	T	0.326531	0.962617	0.408654	0.00396372	YRI	0.133619	chr1	99754904	99763974	Enh_chr1:99754904-99763974
rs2131633	chr1	99755335	A	G	G	A	0.673469	0.0373832	0.591346	0.0058314	CEU	0.121459	chr1	99754904	99763974	Enh_chr1:99754904-99763974
rs2131634	chr1	99755457	G	A	G	A	0.326531	0.962617	0.408654	0.00396372	YRI	0.133934	chr1	99754904	99763974	Enh_chr1:99754904-99763974
rs2788510	chr1	99756047	A	C	A	C	0.326531	0.962617	0.408654	0.00396372	YRI	0.13436	chr1	99754904	99763974	Enh_chr1:99754904-99763974
rs2814045	chr1	99756332	C	T	C	T	0.326531	0.962617	0.408654	0.00396372	YRI	0.134795	chr1	99754904	99763974	Enh_chr1:99754904-99763974
rs2640913	chr1	99756547	A	C	C	A	0.673469	0.0373832	0.591346	0.0058314	CEU	0.122618	chr1	99754904	99763974	Enh_chr1:99754904-99763974
rs2788507	chr1	99756731	A	G	G	A	0.673469	0.0373832	0.591346	0.0058314	CEU	0.122948	chr1	99754904	99763974	Enh_chr1:99754904-99763974
rs2788506	chr1	99756748	T	A	A	T	0.673469	0.0373832	0.591346	0.0058314	CEU	0.122985	chr1	99754904	99763974	Enh_chr1:99754904-99763974
rs1416229	chr1	99756847	T	C	C	T	0.673469	0.0373832	0.591346	0.0058314	CEU	0.122885	chr1	99754904	99763974	Enh_chr1:99754904-99763974
rs1416228	chr1	99757272	T	C	C	T	0.673469	0.0373832	0.591346	0.0058314	CEU	0.123648	chr1	99754904	99763974	Enh_chr1:99754904-99763974
rs2814044	chr1	99757598	G	A	G	A	0.326531	0.962617	0.408654	0.00396372	YRI	0.136798	chr1	99754904	99763974	Enh_chr1:99754904-99763974
rs1142440	chr1	99757937	G	C	C	G	0.673469	0.0373832	0.591346	0.0058314	CEU	0.115442	chr1	99754904	99763974	Enh_chr1:99754904-99763974
rs2788519	chr1	99758663	T	C	T	C	0.326531	0.962617	0.408654	0.00396372	YRI	0.13911	chr1	99754904	99763974	Enh_chr1:99754904-99763974
rs2788518	chr1	99758827	C	G	C	G	0.326531	0.939252	0.408654	0.00574597	YRI	0.139549	chr1	99754904	99763974	Enh_chr1:99754904-99763974
rs72723777	chr1	99771309	C	T	C	T	0.673469	0.0373832	0.591346	0.0022676	CEU	0.112433	chr1	99771200	99772200	Enh_chr1:99771200-99772200
rs6681678	chr1	99783035	C	T	T	C	0.0612245	0.700935	0.0817308	0.00924229	YRI	0.36316	chr1	99782200	99788000	Enh_chr1:99782200-99788000
rs931520	chr1	99784641	G	A	A	G	0.0612245	0.705607	0.0817308	0.00149451	YRI	0.362359	chr1	99782200	99788000	Enh_chr1:99782200-99788000
rs966579	chr1	99787547	C	A	C	A	0.688776	0.0560748	0.557692	0.00691586	CEU	0.10839	chr1	99782200	99788000	Enh_chr1:99782200-99788000
rs1389383	chr1	99809114	A	G	A	G	0.826531	0.0981308	0.836538	0.00944093	YRI	0.3978	chr1	99808400	99809400	Enh_chr1:99808400-99809400
rs1395332	chr1	100038437	A	C	C	A	0.831633	0.420561	0.956731	0.000233563	CHS	0.00070014	chr1	100038314	100042294	Enh_chr1:100038314-100042294
rs111342991	chr1	100040686	T	G	T	G	0	0.219626	0	0.00733918	YRI	0.47305	chr1	100038314	100042294	Enh_chr1:100038314-100042294
rs834277	chr1	100045299	T	G	G	T	0.831633	0.420561	0.956731	0.000233563	CHS	0.000719356	chr1	100044734	100049904	Enh_chr1:100044734-100049904
rs834278	chr1	100045326	T	C	C	T	0.831633	0.420561	0.956731	0.000233563	CHS	0.000768062	chr1	100044734	100049904	Enh_chr1:100044734-100049904
rs72967696	chr1	100045625	A	G	A	G	0	0.219626	0	0.00733918	YRI	0.470953	chr1	100044734	100049904	Enh_chr1:100044734-100049904
rs554742	chr1	100047012	G	A	A	G	0.831633	0.64486	0.956731	0.00034899	CHS	0.000792009	chr1	100044734	100049904	Enh_chr1:100044734-100049904
rs611421	chr1	100074733	A	G	G	A	0.831633	0.196262	0.798077	0.00141216	CEU	0.35759	chr1	100073124	100081400	Enh_chr1:100073124-100081400
rs59632235	chr1	100076466	G	C	G	C	0	0.224299	0	0.00416534	YRI	0.490997	chr1	100073124	100081400	Enh_chr1:100073124-100081400
rs72971398	chr1	100076979	A	G	A	G	0	0.224299	0	0.00416534	YRI	0.491383	chr1	100073124	100081400	Enh_chr1:100073124-100081400
rs6699449	chr1	100077082	G	A	A	G	0.877551	0.658879	0.985577	0.000562644	CHS	0.00137463	chr1	100073124	100081400	Enh_chr1:100073124-100081400
rs631977	chr1	100079008	C	G	G	C	0.836735	0.280374	0.956731	0.00018437	CHS	0.00128276	chr1	100073124	100081400	Enh_chr1:100073124-100081400
rs112718105	chr1	100079700	G	A	G	A	0	0.224299	0	0.00334896	YRI	0.491284	chr1	100073124	100081400	Enh_chr1:100073124-100081400
rs72973303	chr1	100080888	A	G	A	G	0	0.224299	0	0.00334896	YRI	0.491026	chr1	100073124	100081400	Enh_chr1:100073124-100081400
rs575971	chr1	100081035	T	C	C	T	0.836735	0.411215	0.956731	0.000240209	CHS	0.00140205	chr1	100073124	100081400	Enh_chr1:100073124-100081400
rs571579	chr1	100151816	G	A	G	A	0.831633	0.285047	0.956731	0.000175832	CHS	0.00101854	chr1	100151200	100153204	Enh_chr1:100151200-100153204
rs59631386	chr1	100152210	T	C	T	C	0	0.219626	0	0.00897548	YRI	0.104886	chr1	100151200	100153204	Enh_chr1:100151200-100153204
rs61150459	chr1	100152592	A	G	A	G	0	0.219626	0	0.00897548	YRI	0.105372	chr1	100151200	100153204	Enh_chr1:100151200-100153204
rs2784172	chr1	100185108	A	G	A	G	0.857143	0.504673	0.961538	0.000220398	CHS	0.00591435	chr1	100184200	100185600	Enh_chr1:100184200-100185600
rs28361198	chr1	100376920	C	T	C	T	0.00510204	0.425234	0	0.000997887	YRI	0.0398718	chr1	100376600	100379600	Enh_chr1:100376600-100379600
rs28361206	chr1	100378463	A	G	A	G	0.00510204	0.425234	0	0.000997887	YRI	0.032313	chr1	100376600	100379600	Enh_chr1:100376600-100379600
rs7515381	chr1	100385803	G	A	G	A	0.00510204	0.186916	0	0.00505187	YRI	0.0456373	chr1	100384400	100389594	Enh_chr1:100384400-100389594
rs7515882	chr1	100386286	G	A	G	A	0.00510204	0.425234	0	0.000627483	YRI	0.0456254	chr1	100384400	100389594	Enh_chr1:100384400-100389594
rs10875290	chr1	100388199	G	T	G	T	0.346939	0.046729	0.471154	0.0073319	CHS	0.732397	chr1	100384400	100389594	Enh_chr1:100384400-100389594
rs11800242	chr1	100391951	T	C	T	C	0.00510204	0.434579	0	0.00481967	YRI	0.0500953	chr1	100390824	100407544	Enh_chr1:100390824-100407544
rs74103148	chr1	100392382	C	T	C	T	0.00510204	0.434579	0	0.000795729	YRI	0.0501936	chr1	100390824	100407544	Enh_chr1:100390824-100407544
rs111358489	chr1	100393152	C	T	C	T	0.00510204	0.196262	0	0.0042555	YRI	0.0507285	chr1	100390824	100407544	Enh_chr1:100390824-100407544
rs112376038	chr1	100394127	T	C	T	C	0.00510204	0.196262	0	0.00193562	YRI	0.051637	chr1	100390824	100407544	Enh_chr1:100390824-100407544
rs7512321	chr1	100397433	C	G	C	G	0.00510204	0.420561	0	0.00407615	YRI	0.0548997	chr1	100390824	100407544	Enh_chr1:100390824-100407544
rs17455546	chr1	100399598	T	C	T	C	0.168367	0	0	0.00518239	CEU	0.759955	chr1	100390824	100407544	Enh_chr1:100390824-100407544
rs59630598	chr1	100400445	C	T	C	T	0.00510204	0.420561	0	0.00407615	YRI	0.0592445	chr1	100390824	100407544	Enh_chr1:100390824-100407544
rs57782298	chr1	100403044	T	C	T	C	0.00510204	0.182243	0	0.00354144	YRI	0.0627494	chr1	100390824	100407544	Enh_chr1:100390824-100407544
rs6665901	chr1	100405231	C	A	C	A	0.00510204	0.420561	0	0.00111433	YRI	0.0646037	chr1	100390824	100407544	Enh_chr1:100390824-100407544
rs473072	chr1	100414469	G	A	G	A	0.882653	0.728972	0.889423	0.00657128	YRI	0.0874726	chr1	100412824	100417384	Enh_chr1:100412824-100417384
rs28361221	chr1	100415285	G	C	C	G	0	0.939252	0	0.00126143	YRI	0.119752	chr1	100412824	100417384	Enh_chr1:100412824-100417384
rs6675360	chr1	100443576	C	T	C	T	0.0153061	0.481308	0.0817308	0.00452465	YRI	0.414395	chr1	100442994	100454044	Enh_chr1:100442994-100454044
rs11803922	chr1	100445204	C	G	C	G	0.0153061	0.481308	0.0817308	0.00452465	YRI	0.413409	chr1	100442994	100454044	Enh_chr1:100442994-100454044
rs11809079	chr1	100448714	A	G	A	G	0.0153061	0.481308	0.0817308	0.00765506	YRI	0.407503	chr1	100442994	100454044	Enh_chr1:100442994-100454044
rs13374138	chr1	100449026	C	G	C	G	0.0153061	0.481308	0.0817308	0.00765506	YRI	0.406927	chr1	100442994	100454044	Enh_chr1:100442994-100454044
rs6688166	chr1	100535161	G	C	G	C	0.346939	0.0514019	0.653846	0.00482501	CHS	0.831534	chr1	100534800	100540400	Enh_chr1:100534800-100540400
rs6688364	chr1	100535318	G	A	G	A	0.346939	0.0514019	0.653846	0.00482501	CHS	0.666652	chr1	100534800	100540400	Enh_chr1:100534800-100540400
rs12135243	chr1	100627399	G	A	G	A	0.438776	0	0.149038	0.00515551	CEU	0.489646	chr1	100623854	100629200	Enh_chr1:100623854-100629200
rs17403618	chr1	100628583	C	T	C	T	0.163265	0	0	0.00869692	CEU	0.956094	chr1	100623854	100629200	Enh_chr1:100623854-100629200
rs12131154	chr1	100682733	G	A	G	A	0.193878	0	0.00961538	0.0033578	CEU	0.228744	chr1	100682484	100685200	Enh_chr1:100682484-100685200
rs9434138	chr1	100921189	T	G	T	G	0.00510204	0.252336	0	0.00168442	YRI	0.146161	chr1	100917400	100921800	Enh_chr1:100917400-100921800
rs17123521	chr1	100921341	T	C	T	C	0.0102041	0	0.322115	0.00610495	CHS	0.143896	chr1	100917400	100921800	Enh_chr1:100917400-100921800
rs11581062	chr1	100941963	A	G	G	A	0.683673	0.696262	0.894231	0.00346697	YRI	0.0294203	chr1	100940000	100944434	Enh_chr1:100940000-100944434
rs3850453	chr1	100943377	T	C	C	T	0.683673	0.696262	0.894231	0.00346697	YRI	0.0281745	chr1	100940000	100944434	Enh_chr1:100940000-100944434
rs6577216	chr1	100944416	C	A	A	C	0.683673	0.696262	0.894231	0.00346697	YRI	0.0226201	chr1	100940000	100944434	Enh_chr1:100940000-100944434
rs6577219	chr1	100950151	A	G	G	A	0.683673	0.696262	0.894231	0.00593551	CHS	0.183473	chr1	100948344	100951874	Enh_chr1:100948344-100951874
rs11582211	chr1	100951315	G	A	A	G	0.683673	0.696262	0.889423	0.00624651	CHS	0.185789	chr1	100948344	100951874	Enh_chr1:100948344-100951874
rs6682873	chr1	101005350	C	A	A	C	0.704082	0.658879	0.884615	0.00302762	YRI	0.0235606	chr1	101001400	101007434	Enh_chr1:101001400-101007434
rs17449778	chr1	101051935	A	G	A	G	0.112245	0	0	0.00128519	CEU	0.560301	chr1	101050194	101055624	Enh_chr1:101050194-101055624
rs12567858	chr1	101052132	A	G	G	A	0.709184	0.700935	0.884615	0.00464488	YRI	0.0949903	chr1	101050194	101055624	Enh_chr1:101050194-101055624
rs12410829	chr1	101052978	G	C	G	C	0.0255102	0	0.336538	0.00799374	CHS	0.0504475	chr1	101050194	101055624	Enh_chr1:101050194-101055624
rs3861735	chr1	101064635	C	A	A	C	0.75	0.574766	0.884615	0.000155413	CHS	0.0418984	chr1	101063814	101067244	Enh_chr1:101063814-101067244
rs3861736	chr1	101067101	T	C	C	T	0.75	0.574766	0.889423	0.000939671	CHS	0.041385	chr1	101063814	101067244	Enh_chr1:101063814-101067244
rs10493942	chr1	101079926	G	A	A	G	0.75	0.700935	0.889423	0.00132641	CHS	0.0323068	chr1	101078684	101083454	Enh_chr1:101078684-101083454
rs1335745	chr1	101080883	T	A	A	T	0.75	0.579439	0.889423	0.000948946	CHS	0.0334747	chr1	101078684	101083454	Enh_chr1:101078684-101083454
rs1060481	chr1	101081143	A	G	G	A	0.75	0.542056	0.889423	0.000874569	CHS	0.0334658	chr1	101078684	101083454	Enh_chr1:101078684-101083454
rs36023027	chr1	101109649	T	C	C	T	0.75	0.574766	0.889423	0.000939671	CHS	0.0285143	chr1	101108814	101113754	Enh_chr1:101108814-101113754
rs56403901	chr1	101120491	A	T	T	A	0.729592	0.574766	0.889423	0.000828755	CHS	0.0355577	chr1	101119924	101123800	Enh_chr1:101119924-101123800
rs12727971	chr1	101123619	A	G	G	A	0.739796	0.574766	0.889423	0.000882064	CHS	0.0369345	chr1	101119924	101123800	Enh_chr1:101119924-101123800
rs60899240	chr1	101127692	A	G	G	A	0.734694	0.448598	0.894231	0.00362908	CHS	0.0445722	chr1	101127000	101131814	Enh_chr1:101127000-101131814
rs12733135	chr1	101130427	A	C	C	A	0.734694	0.439252	0.894231	0.00280746	YRI	0.0759728	chr1	101127000	101131814	Enh_chr1:101127000-101131814
rs10493944	chr1	101130492	G	A	A	G	0.734694	0.443925	0.894231	0.00359586	CHS	0.048472	chr1	101127000	101131814	Enh_chr1:101127000-101131814
rs612422	chr1	101131673	G	A	G	A	0.739796	0.383178	0.894231	0.00329523	CHS	0.0564075	chr1	101127000	101131814	Enh_chr1:101127000-101131814
rs12038664	chr1	101134578	C	T	C	T	0.290816	0.088785	0.533654	0.00173471	CHS	0.0582095	chr1	101134000	101139600	Enh_chr1:101134000-101139600
rs589045	chr1	101136898	A	G	A	G	0.734694	0.397196	0.894231	0.00322666	CHS	0.0574464	chr1	101134000	101139600	Enh_chr1:101134000-101139600
rs6658561	chr1	101138560	T	G	G	T	0.872449	0.38785	0.971154	0.00200719	CHS	0.0597867	chr1	101134000	101139600	Enh_chr1:101134000-101139600
rs6577229	chr1	101138576	G	C	C	G	0.872449	0.392523	0.971154	0.00202225	CHS	0.0597916	chr1	101134000	101139600	Enh_chr1:101134000-101139600
rs4294437	chr1	101188540	A	C	A	C	0.321429	0.154206	0.668269	0.00985865	CHS	0.199969	chr1	101186684	101188834	Enh_chr1:101186684-101188834
rs12134363	chr1	101246408	T	G	T	G	0.744898	0.088785	0.225962	0.000230909	CEU	0.25575	chr1	101244800	101252674	Enh_chr1:101244800-101252674
rs77129473	chr1	101247069	T	C	T	C	0	0.224299	0	0.00737045	YRI	0.527471	chr1	101244800	101252674	Enh_chr1:101244800-101252674
rs12136078	chr1	101247521	T	C	T	C	0.744898	0.299065	0.225962	0.00128603	CEU	0.258673	chr1	101244800	101252674	Enh_chr1:101244800-101252674
rs9433749	chr1	101247564	G	C	G	C	0.153061	0.32243	0.75	0.00492169	CHS	0.460962	chr1	101244800	101252674	Enh_chr1:101244800-101252674
rs74105226	chr1	101249781	C	T	C	T	0	0.0981308	0	0.00777014	YRI	0.52211	chr1	101244800	101252674	Enh_chr1:101244800-101252674
rs765344	chr1	101251132	C	T	C	T	0.744898	0.299065	0.225962	0.00379193	CEU	0.259208	chr1	101244800	101252674	Enh_chr1:101244800-101252674
rs17419302	chr1	101261322	T	A	T	A	0.704082	0.0046729	0.0288462	2.72423e-06	CEU	0.267	chr1	101256744	101268344	Enh_chr1:101256744-101268344
rs12404929	chr1	101288572	T	C	C	T	0.780612	0.864486	0.769231	0.00194874	YRI	0.539079	chr1	101288000	101296400	Enh_chr1:101288000-101296400
rs10875367	chr1	101295796	T	A	A	T	0.693878	0.957944	0.701923	0.00541948	YRI	0.543294	chr1	101288000	101296400	Enh_chr1:101288000-101296400
rs12070622	chr1	101346630	G	A	G	A	0	0.130841	0	0.00406892	YRI	0.999407	chr1	101344600	101347400	Enh_chr1:101344600-101347400
rs11164181	chr1	101380290	C	T	C	T	0.0408163	0.242991	0	0.00407869	YRI	0.989674	chr1	101379204	101381134	Enh_chr1:101379204-101381134
rs76702874	chr1	101408605	T	G	T	G	0.316327	0.0280374	0.00480769	0.00233685	CEU	0.541375	chr1	101405634	101411974	Enh_chr1:101405634-101411974
rs2638056	chr1	101454820	C	T	C	T	0.30102	0.0327103	0.0192308	0.0087707	CEU	0.487609	chr1	101453354	101455024	Enh_chr1:101453354-101455024
[truncated: 49,164 more rows]

## Sheet: PS-enhancers
Enhancers positively selected in human populations
Enhancer_ID	best_SNP_positiveSelection	best_pvalue_positiveSelection	bestPOP_positiveSelection	pvalue_positiveSelection_enhancer	FDR_positive_selection_enhancer	DAF_YRI	DAF_CEU	DAF_CHS	pvalue_PBS_YRI	pvalue_PBS_CEU	pvalue_PBS_CHS	pvalue_relate_YRI	pvalue_relate_CEU	pvalue_relate_CHS	rank_local_enrich_YRI	rank_local_enrich_CEU	rank_local_enrich_CHS	rank_local_enrich_bestPOP
Enh_chr10:100148400-100150600	rs73337921	0.000143	YRI	0.000572	0.0226	0.308	0	0	0.0213	1	0.239	0.000542	NA	NA	0.0125	0.0385	0.766	0.0125
Enh_chr10:100154600-100161800	rs10509741	8.75e-05	CEU	0.00166	0.0368	0.276	0.959	0.543	0.0196	0.000476	1	0.191	0.00435	0.251	0.011	0.0293	0.655	0.0293
Enh_chr10:100179243-100183753	rs6584349	4.45e-06	CEU	4.9e-05	0.00704	0.276	0.959	0.543	0.0196	0.000476	1	0.114	0.00018	0.251	0.00809	0.0125	0.611	0.0125
Enh_chr10:100283013-100286093	rs58917242	2.33e-05	YRI	0.000163	0.0124	0.308	0	0	0.0213	1	0.239	7.64e-05	NA	NA	0.00814	0.032	0.61	0.00814
Enh_chr10:100325413-100328200	rs3853519	0.00033	YRI	0.00297	0.0481	0.701	0.816	0.721	0.41	0.108	1	2.12e-05	0.0204	0.0676	0.0111	0.212	0.83	0.0111
Enh_chr10:100481123-100483000	rs4919466	3.25e-05	YRI	0.00013	0.0112	0.766	0.801	0.856	0.409	1	0.157	1.75e-06	0.361	0.269	0.00463	0.836	0.651	0.00463
Enh_chr10:100527073-100529373	rs11190591	1.12e-06	YRI	7.84e-06	0.00313	0.752	0.811	0.846	0.326	1	0.175	6.12e-08	0.344	0.286	0.00795	0.531	0.637	0.00795
Enh_chr10:100729000-100732200	rs12268892	4.19e-05	CHS	0.00021	0.0138	0.187	0.357	0.952	0.0292	1	0.000152	0.156	0.419	0.00617	0.16	0.638	0.00896	0.00896
Enh_chr10:102225600-102227623	rs7906477	0.0031	YRI	0.0031	0.0489	0.248	0	0	0.0341	1	0.244	0.0101	NA	NA	0.234	0.747	0.564	0.234
Enh_chr10:103052600-103055593	rs2275271	9.48e-05	YRI	0.000664	0.0241	0.72	0.607	0.365	0.15	1	0.0334	1.51e-05	0.0364	0.209	0.0094	0.761	0.868	0.0094
Enh_chr10:103181333-103193233	rs1163238	2.08e-05	YRI	0.000748	0.0255	0.687	0.383	0.192	0.0304	1	0.0265	1.46e-05	0.0836	0.608	0.00303	0.555	0.757	0.00303
Enh_chr10:106712600-106717600	rs1272085	5.93e-05	CEU	0.00249	0.0441	0.383	0.954	0.716	0.0167	0.00505	1	0.0237	0.00027	0.0709	0.433	0.0368	0.696	0.0368
Enh_chr10:106990322-106993142	rs11193148	0.000107	YRI	0.00289	0.0475	0.645	0	0	0.000941	1	0.194	0.009	NA	NA	0.0601	0.397	0.414	0.0601
Enh_chr10:107684862-107691642	rs2246332	3.75e-06	CHS	0.000116	0.0106	0.0514	0.158	0.74	0.043	1	0.00039	0.209	0.244	0.000184	0.764	0.3	0.143	0.143
Enh_chr10:10784997-10786637	rs2146596	8.67e-06	YRI	1.73e-05	0.0046	0.72	0.612	0.433	0.163	1	0.0601	1.07e-06	0.0148	0.133	0.0512	0.956	0.26	0.0512
Enh_chr10:110013382-110015272	rs10884920	3.97e-05	CEU	0.000198	0.0134	0.0981	0.883	0.591	0.00152	0.00127	1	0.148	0.000698	0.367	0.0426	0.0234	0.992	0.0234
Enh_chr10:110015400-110017800	rs11194951	0.000303	CEU	0.00302	0.0485	0.15	0.888	0.591	0.00348	0.00169	1	0.326	0.00469	0.367	0.0423	0.0196	0.868	0.0196
Enh_chr10:110030400-110043200	rs67781842	5.34e-05	CEU	0.00176	0.0378	0	0.235	0.00481	0.402	0.0112	1	NA	0.000355	NA	0.0671	0.0104	0.547	0.0104
Enh_chr10:110055600-110062142	rs2419315	3.51e-05	CEU	0.000702	0.0248	0.0981	0.883	0.591	0.00147	0.00111	1	0.287	0.000698	0.367	0.285	0.00193	0.962	0.00193
Enh_chr10:110151002-110155600	rs4275548	1.24e-05	CEU	0.000186	0.013	0.126	0.878	0.62	0.00211	0.00244	1	0.324	0.000105	0.178	0.0754	0.00866	0.677	0.00866
Enh_chr10:110155832-110159092	rs4607997	5.71e-06	YRI	2.85e-05	0.00548	0.556	0.0408	0.332	0.0421	0.00359	1	2.66e-06	0.984	0.25	0.0739	0.00987	0.895	0.0739
Enh_chr10:110168200-110169200	rs6584974	2.85e-05	CEU	0.000143	0.0115	0.159	0.883	0.514	0.00704	0.000891	1	0.641	0.000698	0.17	0.0717	0.0133	0.906	0.0133
Enh_chr10:110188102-110189762	rs4918485	0.000409	CEU	0.000817	0.0264	0.173	0.689	0.26	0.113	0.00242	1	0.0231	0.00454	0.187	0.0587	0.0198	0.785	0.0198
Enh_chr10:110220400-110223200	rs10787226	4.99e-05	CEU	0.000797	0.0261	0.0561	0.673	0.274	0.0196	0.00153	1	0.867	0.000739	0.176	0.122	0.0408	0.911	0.0408
Enh_chr10:110241200-110242600	rs1891375	0.000372	CEU	0.00297	0.0481	0.0561	0.668	0.274	0.0199	0.00165	1	0.631	0.00599	0.484	0.0593	0.0663	0.844	0.0663
Enh_chr10:110641000-110642000	rs11594629	0.000244	CEU	0.00122	0.0319	0.00467	0.617	0.149	0.0267	0.00071	1	NA	0.0137	0.79	0.19	0.281	0.601	0.281
Enh_chr10:110893000-110894400	rs1327549	3.81e-05	CEU	0.000343	0.0175	0.0514	0.699	0.332	0.0111	0.00219	1	0.717	0.000387	0.182	0.476	0.0551	0.383	0.0551
Enh_chr10:110964200-110974600	rs10885070	0.000107	CEU	0.0016	0.0362	0.252	0.694	0.313	0.197	0.00663	1	0.121	0.000387	0.174	0.647	0.0221	0.519	0.0221
Enh_chr10:111030200-111031000	rs11195406	0.000116	CEU	0.000233	0.0145	0.159	0.74	0.313	0.0577	0.00198	1	0.223	0.00142	0.129	0.713	0.0288	0.894	0.0288
Enh_chr10:111076000-111078400	rs1800544	0.000485	CEU	0.00242	0.0435	0.285	0.76	0.317	0.276	0.00354	1	0.0761	0.00374	0.387	0.35	0.059	0.4	0.059
Enh_chr10:11125337-11160027	rs1747716	1.01e-05	CHS	0.00215	0.0414	0.028	0.122	0.644	0.0559	1	0.00102	0.645	0.312	0.0002	0.135	0.186	0.0449	0.0449
Enh_chr10:11193907-11217417	rs10905918	1.76e-05	CEU	0.00151	0.0351	0.0467	0.541	0.178	0.056	0.00368	1	0.321	0.000101	0.0768	0.311	0.0928	0.0893	0.0928
Enh_chr10:11217507-11219967	rs10159751	0.000319	YRI	0.00223	0.0422	0.196	0	0	0.0513	1	0.251	0.000541	NA	NA	0.295	0.104	0.1	0.295
Enh_chr10:112231172-112234812	rs73359244	5.16e-06	YRI	0.000129	0.0112	0.346	0	0	0.0153	1	0.236	2.11e-05	NA	NA	0.0377	0.146	0.527	0.0377
Enh_chr10:112983821-112991451	rs4073980	6.69e-05	CHS	0.0016	0.0363	0.215	0.52	0.966	0.00989	1	0.000534	0.111	0.09	0.00291	0.245	0.205	0.00798	0.00798
Enh_chr10:113004631-113008571	rs6585199	6.25e-05	CHS	0.000562	0.0225	0.154	0.526	0.966	0.00384	1	0.000373	0.428	0.0858	0.00386	0.261	0.206	0.00506	0.00506
Enh_chr10:113032251-113035911	rs12359102	3.91e-06	CHS	4.3e-05	0.0066	0.145	0.531	0.986	0.00257	1	0.000178	0.475	0.0457	0.000421	0.352	0.963	0.00314	0.00314
Enh_chr10:113049391-113051561	rs12265291	3.78e-06	CHS	3.03e-05	0.00561	0.15	0.52	0.986	0.00303	1	0.000172	0.227	0.0255	0.000421	0.343	0.902	0.00357	0.00357
Enh_chr10:113085441-113089251	rs72641338	1.47e-05	CHS	0.000176	0.0128	0.014	0	0.466	1	0.128	0.00214	NA	NA	0.000463	0.312	0.822	0.0229	0.0229
Enh_chr10:113091341-113100741	rs72641339	0.000119	CHS	0.00262	0.0453	0.0654	0	0.553	1	0.0377	0.00156	0.674	NA	0.00287	0.311	0.79	0.0234	0.0234
Enh_chr10:113178081-113181671	rs12256763	7.33e-05	CEU	0.00125	0.0322	0.182	0.801	0.207	0.238	0.000285	1	0.154	0.00601	0.492	0.784	0.0344	0.12	0.0344
Enh_chr10:113271341-113275341	rs12412319	0.000163	CEU	0.00212	0.0411	0.636	0.974	0.495	1	0.00259	0.0473	0.126	0.00157	0.758	0.162	0.0304	0.167	0.0304
Enh_chr10:113319371-113324311	rs11196300	7.28e-06	CEU	0.000204	0.0136	0.00935	0.663	0.115	0.0389	0.00021	1	NA	0.00106	0.564	0.674	0.00793	0.151	0.00793
Enh_chr10:113842000-113845000	rs17235192	2.89e-05	YRI	0.000203	0.0136	0.921	0	0	0.147	1	0.389	1.4e-05	NA	NA	0.0133	0.889	0.822	0.0133
Enh_chr10:113865201-113868000	rs80356394	0.000282	YRI	0.000846	0.0268	0.916	0	0	0.14	1	0.385	0.000174	NA	NA	0.00462	0.842	0.957	0.00462
Enh_chr10:114336600-114338400	rs7894646	7.46e-05	CHS	0.000373	0.0183	0.0654	0.781	0.947	7.82e-05	1	0.00397	0.663	0.0366	0.00044	0.015	0.175	0.0569	0.0569
Enh_chr10:114952200-114957400	rs11197010	0.000132	CHS	0.00211	0.0411	0.21	0.556	0.966	0.00699	1	0.000834	0.35	0.124	0.00386	0.242	0.646	0.0045	0.0045
Enh_chr10:117404649-117413089	rs7072734	0.000102	CHS	0.00244	0.0437	0.612	0.449	0.981	1	0.0208	0.00291	0.0769	0.259	0.000839	0.262	0.789	0.223	0.223
Enh_chr10:117425000-117429000	rs181496	6.81e-05	YRI	0.000681	0.0244	0.481	0.342	0.178	0.118	1	0.0614	1.34e-05	0.259	0.303	0.22	0.423	0.22	0.22
Enh_chr10:117502400-117504000	rs758572	0.00017	CHS	0.00204	0.0403	0.706	0.551	0.952	1	0.0317	0.0132	0.00929	0.241	0.000321	0.897	0.435	0.185	0.185
Enh_chr10:118027800-118030200	rs1016112	0.000145	CEU	0.00174	0.0377	0.0888	0.643	0.159	0.108	0.00101	1	0.227	0.00355	0.704	0.411	0.00547	0.716	0.00547
Enh_chr10:118034259-118037649	rs10886196	5.17e-06	CEU	5.68e-05	0.00758	0.103	0.765	0.159	0.116	0.000133	1	0.449	0.00076	0.704	0.735	0.00804	0.761	0.00804
Enh_chr10:119267128-119273788	rs10787945	2.99e-05	CHS	0.000567	0.0226	0.336	0.352	0.697	0.358	1	0.0196	0.00233	0.231	3.33e-05	0.843	0.104	0.149	0.149
Enh_chr10:122490724-122492364	rs72834478	1.65e-05	YRI	0.000132	0.0112	0.537	0.128	0	0.00981	1	0.018	5.43e-05	0.386	NA	0.0516	0.292	0.861	0.0516
Enh_chr10:122514904-122517694	rs28542363	1.93e-05	YRI	0.000232	0.0145	0.514	0.128	0	0.0117	1	0.0186	5.43e-05	0.424	NA	0.0697	0.303	0.602	0.0697
Enh_chr10:123526184-123528200	rs951631	6.52e-05	CHS	0.000586	0.0228	0.117	0.24	0.716	0.0607	1	0.00209	0.283	0.0905	0.000723	0.772	0.734	0.0939	0.0939
Enh_chr10:124278581-124280591	rs7092456	0.000327	YRI	0.00261	0.0452	0.514	0.0663	0	0.00682	1	0.0411	0.00196	0.86	NA	0.305	0.871	0.373	0.305
Enh_chr10:124915351-124920981	rs12220302	0.000322	CEU	0.0029	0.0475	0.0794	0.561	0.139	0.134	0.00251	1	0.118	0.00337	0.375	0.888	0.286	0.412	0.286
Enh_chr10:125055331-125059611	rs2936540	0.000146	CEU	0.00219	0.0418	0.0561	0.653	0.404	0.00886	0.00832	1	0.417	0.000432	0.179	0.737	0.337	0.282	0.337
Enh_chr10:12699000-12699800	rs10906210	0.000459	CEU	0.00229	0.0426	0.145	0.923	0.726	0.000847	0.00356	1	0.405	0.0035	0.0644	0.261	0.16	0.959	0.16
Enh_chr10:131741954-131745444	rs7075079	0.000973	CHS	0.000973	0.0288	0.35	0.719	0.923	0.0172	1	0.016	0.321	0.486	0.00177	0.55	0.433	0.281	0.281
Enh_chr10:132451606-132454006	rs7076215	0.000799	YRI	0.0024	0.0433	0.355	0	0	0.0148	1	0.236	0.00516	NA	NA	0.0545	0.657	0.0902	0.0545
Enh_chr10:133255596-133262406	rs7912335	3.3e-05	CHS	0.000462	0.0206	0.35	0.898	0.947	0.00343	1	0.0622	0.0543	0.000476	1.17e-05	0.155	0.8	0.149	0.149
Enh_chr10:133379496-133379996	rs4617507	0.000212	CHS	0.000635	0.0237	0.201	0.76	0.957	0.0022	1	0.0167	0.0852	0.00112	0.000321	0.389	0.486	0.192	0.192
Enh_chr10:13527760-13530260	rs11258437	0.000152	CHS	0.000911	0.0279	0.22	0.536	0.875	0.0141	1	0.00408	0.531	0.442	0.000919	0.405	0.759	0.0764	0.0764
Enh_chr10:13992200-13997800	rs10906561	1.06e-05	YRI	0.000624	0.0235	0.743	0.668	0.197	0.148	1	0.0033	1.46e-06	0.109	0.831	0.0399	0.103	0.127	0.0399
Enh_chr10:1420400-1421400	rs4543904	0.000235	CEU	0.000235	0.0146	0.159	0.663	0.178	0.271	0.00187	1	0.0759	0.00322	0.212	0.78	0.246	0.618	0.246
Enh_chr10:15831021-15832301	rs12265790	0.000207	YRI	0.00145	0.0343	0.533	0.0204	0	0.00377	1	0.0962	0.00216	0.966	NA	0.0176	0.107	0.0994	0.0176
Enh_chr10:16994271-16998491	rs1276710	0.000156	CEU	0.00171	0.0374	0.14	0.607	0.38	0.0349	0.0157	1	0.208	0.000246	0.0912	0.419	0.269	0.504	0.269
Enh_chr10:17443600-17445011	rs17141128	0.000402	YRI	0.00241	0.0435	0.308	0	0	0.0213	1	0.239	0.00168	NA	NA	0.101	0.235	0.428	0.101
Enh_chr10:19628701-19630751	rs719861	0.000123	CEU	0.00159	0.0361	0.706	0.99	0.837	0.111	0.0188	1	0.0585	0.000159	0.0146	0.78	0.0566	0.642	0.0566
Enh_chr10:19636451-19645101	rs7080580	5.93e-05	CEU	0.0032	0.0496	0.598	0.949	0.837	0.0497	0.0333	1	0.0405	4.1e-05	0.0146	0.868	0.0487	0.787	0.0487
Enh_chr10:20969600-20978200	rs7899845	3.21e-05	CEU	0.00115	0.0313	0.463	0.969	0.644	0.0611	0.00261	1	0.0854	0.00027	0.291	0.533	0.00944	0.955	0.00944
Enh_chr10:21292000-21294400	rs2293438	0.000563	CHS	0.00225	0.0423	0.421	0.847	0.981	0.0093	1	0.0185	0.218	0.0119	0.000839	0.0586	0.479	0.00201	0.00201
Enh_chr10:21349800-21354800	rs7091815	1.17e-05	CHS	0.000258	0.0154	0.196	0.821	0.918	0.000991	1	0.029	0.102	0.00014	8.29e-06	0.0571	0.733	0.00154	0.00154
Enh_chr10:21372200-21374000	rs7086407	2.59e-05	CHS	0.000129	0.0112	0.299	0.872	0.923	0.00251	1	0.0676	0.165	0.0473	8.29e-06	0.105	0.586	0.00344	0.00344
Enh_chr10:21885200-21891400	rs792456	2.93e-05	CHS	0.000381	0.0185	0.43	0.699	0.986	0.0269	1	0.00455	0.0164	0.03	0.000141	0.238	0.522	0.00478	0.00478
Enh_chr10:21951800-21955200	rs2807988	1.36e-06	CHS	1.77e-05	0.0046	0.551	0.689	0.966	0.0975	1	0.0105	0.00381	0.0915	2.33e-06	0.131	0.912	0.00111	0.00111
Enh_chr10:22042351-22050781	rs10828286	9.74e-07	CHS	2.05e-05	0.00483	0.243	0.714	0.957	0.00305	1	0.00449	0.0423	0.0722	3.83e-06	0.334	0.616	0.0134	0.0134
Enh_chr10:22475411-22478291	rs12258145	3.36e-05	YRI	0.000168	0.0125	0.313	0.934	0.99	0.00115	1	0.0427	0.000643	0.000903	0.0193	0.095	0.355	0.922	0.095
Enh_chr10:22595241-22607921	rs2765991	1.37e-06	CHS	6.69e-05	0.00812	0.00935	0.439	0.822	0.00114	1	0.00126	NA	0.0154	2.99e-05	0.547	0.837	0.0436	0.0436
Enh_chr10:22672051-22695271	rs1891877	8.97e-07	CHS	6.46e-05	0.00804	0.014	0.474	0.861	0.000703	1	0.000788	0.986	0.0159	2e-05	0.495	0.303	0.0414	0.0414
Enh_chr10:22698951-22714181	rs7084115	5.99e-05	CHS	0.00299	0.0483	0.243	0.587	0.957	0.00883	1	0.0015	0.39	0.0543	0.000919	0.491	0.241	0.0439	0.0439
Enh_chr10:23520721-23523041	rs4570482	1.85e-05	YRI	0.000129	0.0112	0.935	0.347	0.197	0.000967	1	0.0171	0.000404	0.89	0.895	0.102	0.963	0.155	0.102
Enh_chr10:24299200-24300800	rs220369	5.89e-05	CEU	0.000589	0.0228	0.22	0.903	0.447	0.0235	0.000453	1	0.557	0.00299	0.399	0.498	0.198	0.585	0.198
Enh_chr10:24893751-24896200	rs7087994	9.97e-05	YRI	0.0011	0.0305	0.393	0.0816	0.00481	0.0227	1	0.0432	0.000162	0.797	NA	0.143	0.994	0.76	0.143
Enh_chr10:26968381-26971800	rs12573313	4.05e-06	CEU	0.00013	0.0112	0.159	0.867	0.409	0.0176	0.000484	1	0.766	0.000161	0.147	0.0166	0.087	0.636	0.087
Enh_chr10:27138311-27139400	rs728691	7.26e-05	YRI	0.000363	0.0181	0.43	0	0	0.00772	1	0.231	0.000717	NA	NA	0.00535	0.0425	0.676	0.00535
Enh_chr10:28012391-28015771	rs4511196	0.000205	CEU	0.00205	0.0404	0.645	0.903	0.606	1	0.0167	0.14	0.0557	0.000311	0.346	0.931	0.163	0.255	0.163
Enh_chr10:28076751-28080121	rs7894339	3.65e-05	CEU	0.000328	0.0171	0.393	0.908	0.0433	1	3.53e-05	0.000453	0.168	0.0229	0.781	0.703	0.019	0.0909	0.019
Enh_chr10:28168800-28171800	rs11006908	6.47e-05	CEU	0.00174	0.0377	0.154	0.689	0	1	0.000192	0.00864	0.837	0.0121	NA	0.837	0.0347	0.559	0.0347
Enh_chr10:28398371-28406061	rs1977851	0.000117	YRI	0.00316	0.0494	0.925	0.352	0.264	0.00211	1	0.0534	0.00135	0.721	0.721	0.262	0.594	0.998	0.262
Enh_chr10:30240191-30241941	rs2948891	0.000192	CEU	0.00192	0.0394	0.0467	0.791	0.264	0.0116	0.000162	1	0.715	0.0298	0.415	0.164	0.0245	0.371	0.0245
Enh_chr10:30434381-30437171	rs1360119	3.45e-05	YRI	0.000311	0.0167	0.603	0.0102	0	0.00171	1	0.123	0.00145	NA	NA	0.138	0.604	0.789	0.138
Enh_chr10:31213871-31216681	rs2485001	2.91e-05	CEU	0.000261	0.0155	0.21	0.99	0.832	0.00067	0.004	1	0.22	0.000159	0.318	0.429	0.0129	0.892	0.0129
Enh_chr10:31699882-31703482	rs10826981	0.000117	CHS	0.00304	0.0487	0.458	0.459	0.933	1	0.21	0.00296	0.0936	0.379	0.000959	0.463	0.845	0.178	0.178
Enh_chr10:33024422-33026672	rs1742964	0.000291	CEU	0.0032	0.0496	0.187	0.735	0.399	0.0391	0.00475	1	0.273	0.0016	0.481	0.516	0.0803	0.521	0.0803
Enh_chr10:33150022-33151962	rs10763915	0.000124	CEU	0.00148	0.0348	0.154	0.791	0.264	0.0686	0.000411	1	0.57	0.00733	0.61	0.592	0.178	0.382	0.178
Enh_chr10:3329248-3332648	rs735155	5.43e-05	CHS	0.000435	0.02	0.304	0.5	0.832	0.0495	1	0.00892	0.0627	0.187	0.000139	0.912	0.241	0.339	0.339
Enh_chr10:33434122-33436012	rs7072317	0.000177	YRI	0.00142	0.0339	0.972	0	0	0.293	1	0.488	4.98e-05	NA	NA	0.211	0.418	0.0559	0.211
Enh_chr10:351170-353270	rs4242756	3.82e-05	YRI	0.000535	0.022	0.799	0.995	0.966	0.0707	0.104	1	1.2e-05	0.0103	0.00291	0.256	0.34	0.437	0.256
Enh_chr10:3654778-3656598	rs1872753	4.91e-05	YRI	0.000884	0.0273	0.5	0.148	0.0192	0.0163	1	0.0236	6.82e-05	0.527	0.904	0.607	0.596	0.291	0.607
Enh_chr10:43348200-43348800	rs2248875	0.000158	CEU	0.000316	0.0169	0.467	0.949	0.75	0.0291	0.0102	1	0.0854	0.000384	0.156	0.143	0.0733	0.415	0.0733
Enh_chr10:43360722-43363412	rs12221341	0.000231	CEU	0.00185	0.0385	0.416	0.872	0.548	0.097	0.00599	1	0.122	0.000988	0.245	0.379	0.0807	0.425	0.0807
Enh_chr10:48466777-48479587	rs11598657	2.97e-05	CEU	0.00157	0.0359	0.112	0.704	0.308	0.0313	0.00222	1	0.334	0.000293	0.182	0.252	0.0729	0.244	0.0729
Enh_chr10:48570725-48580885	rs10776624	3.87e-05	CHS	0.00297	0.0482	0.21	0.464	0.966	0.0149	1	0.000297	0.0966	0.558	0.00291	0.278	0.919	0.0327	0.0327
Enh_chr10:50635220-50638600	rs7067608	0.000152	YRI	0.00167	0.0368	0.486	0.163	0.00481	0.0219	1	0.0146	0.000266	0.566	NA	0.151	0.915	0.134	0.151
Enh_chr10:50740000-50740770	rs4497350	3.65e-05	YRI	0.000219	0.0141	0.869	0.214	0.13	0.000726	1	0.0378	0.00112	0.805	0.958	0.0719	0.641	0.959	0.0719
Enh_chr10:54130000-54133800	rs12218327	2.14e-05	CHS	0.000491	0.0212	0.131	0.158	0.798	0.206	1	0.000318	0.14	0.527	0.00143	0.644	0.454	0.0282	0.0282
Enh_chr10:54192800-54197200	rs4935502	3.44e-05	CHS	0.000996	0.0292	0.136	0.107	0.813	1	0.08	0.000159	0.141	0.283	0.00477	0.227	0.0591	0.0229	0.0229
Enh_chr10:5685177-5687247	rs7091641	0.000261	CHS	0.00157	0.0357	0.5	0.663	0.976	0.0713	1	0.00484	0.0707	0.279	0.00139	0.935	0.186	0.215	0.215
Enh_chr10:58347380-58353780	rs16912161	4.61e-05	CEU	0.000691	0.0246	0.547	0.964	0.74	0.065	0.00918	1	0.0768	0.000113	0.455	0.878	0.125	0.706	0.125
Enh_chr10:60030800-60033400	rs7911953	5.01e-05	CHS	0.00055	0.0223	0.103	0.0408	0.74	1	0.0352	0.000226	0.359	0.778	0.00502	0.221	0.816	0.158	0.158
Enh_chr10:61384302-61392362	rs7093341	5.94e-05	CEU	0.00166	0.0368	0	0.515	0.0721	0.0649	0.00113	1	NA	0.00187	0.678	0.939	0.278	0.385	0.278
Enh_chr10:61785800-61787400	rs2588973	0.000198	CEU	0.00178	0.0381	0.0374	0.607	0.12	0.0741	0.000737	1	0.856	0.0068	0.896	0.942	0.138	0.339	0.138
Enh_chr10:62625400-62629400	rs10822038	2.79e-05	YRI	0.000307	0.0166	0.579	0.209	0.279	0.0468	0.0728	1	1.3e-05	0.561	0.696	0.0696	0.876	0.56	0.0696
Enh_chr10:62668200-62672200	rs9943346	6.07e-06	YRI	0.000115	0.0106	0.505	0.133	0.0192	0.0145	1	0.028	8.23e-06	0.625	0.975	0.0596	0.298	0.409	0.0596
Enh_chr10:63005000-63005800	rs10509183	0.000511	YRI	0.00204	0.0403	0.397	0	0	0.0101	1	0.233	0.0046	NA	NA	0.0876	0.719	0.771	0.0876
Enh_chr10:6317800-6321200	rs1557106	0.000158	CEU	0.00315	0.0494	0.818	0.995	0.5	1	0.00823	0.01	0.333	0.000474	0.734	0.284	0.124	0.22	0.124
Enh_chr10:63602800-63606200	rs10995566	6.31e-06	CHS	7.57e-05	0.00857	0.696	0.679	0.981	1	0.129	0.0114	0.00396	0.244	1.09e-05	0.707	0.248	0.207	0.207
Enh_chr10:6399200-6401800	rs12413588	4.33e-05	CHS	0.000606	0.0231	0.103	0.429	0.832	0.00722	1	0.00172	0.782	0.178	0.000566	0.241	0.833	0.0397	0.0397
Enh_chr10:64032720-64035310	rs1866307	1.63e-05	YRI	0.000114	0.0105	0.598	0.969	0	0.0134	1	0.0831	3.92e-05	0.0607	NA	0.178	0.177	0.529	0.178
Enh_chr10:6464600-6468000	rs658230	0.000158	YRI	0.00237	0.0431	0.794	0.526	0.471	0.0542	1	0.123	7.23e-05	0.314	0.138	0.278	0.531	0.111	0.278
Enh_chr10:6556778-6577000	rs1887327	1.36e-05	CHS	0.000886	0.0274	0.229	0.842	0.981	0.000801	1	0.0104	0.604	0.0664	2.73e-05	0.993	0.545	0.192	0.192
Enh_chr10:675800-678400	rs4881505	0.000449	CEU	0.00314	0.0493	0.327	0.974	0.813	0.00419	0.00774	1	0.079	0.00157	0.0218	0.839	0.028	0.503	0.028
Enh_chr10:67790762-67791682	rs717976	0.000759	CEU	0.00228	0.0425	0.0561	0.617	0.197	0.0432	0.00157	1	0.602	0.0137	0.535	0.428	0.129	0.895	0.129
Enh_chr10:6779400-6782600	rs2439895	0.00031	YRI	0.00279	0.0466	0.159	0	0	0.0787	1	0.353	0.000342	NA	NA	0.315	0.0563	0.484	0.315
Enh_chr10:67861822-67866112	rs12266948	3.01e-05	YRI	0.000751	0.0256	0.579	0.0255	0	0.0025	1	0.0824	0.000406	0.836	NA	0.182	0.0295	0.762	0.182
Enh_chr10:68088000-68089800	rs834920	0.000108	CEU	0.000863	0.0271	0.0561	0.694	0.159	0.0324	0.000233	1	0.898	0.0111	0.767	0.349	0.0196	0.56	0.0196
Enh_chr10:70479064-70483200	rs34733060	4.24e-06	CEU	7.63e-05	0.00858	0	0.495	0.0385	0.123	0.000788	1	NA	0.000159	0.677	0.954	0.197	0.174	0.197
Enh_chr10:71105733-71106863	rs2096105	0.000421	CHS	0.00126	0.0323	0.192	0.643	0.952	0.00319	1	0.00184	0.47	0.133	0.00617	0.958	0.664	0.103	0.103
Enh_chr10:71989400-71990400	rs12766209	2.89e-05	YRI	0.000144	0.0116	0.551	0	0.188	0.0129	0.00619	1	7.53e-05	NA	0.382	0.308	0.404	0.357	0.308
Enh_chr10:72482002-72485122	rs7894048	0.000429	CEU	0.00214	0.0413	0.014	0.648	0.0385	0.173	9.04e-05	1	0.988	0.128	0.801	0.823	0.00434	0.0247	0.00434
Enh_chr10:72498200-72504832	rs12356915	6.43e-05	CEU	0.00122	0.0319	0.00467	0.423	0.0192	0.207	0.00182	1	NA	0.00126	0.804	0.99	0.0066	0.00861	0.0066
Enh_chr10:73953332-73954672	rs34811447	1.76e-05	CEU	8.8e-05	0.00927	0.0234	0.622	0.0481	0.164	0.000179	1	0.699	0.00208	0.616	0.482	0.114	0.234	0.114
Enh_chr10:73991000-73994200	rs2675678	0.000195	CHS	0.00176	0.0378	0	0.158	0.505	0.0289	1	0.00865	NA	0.584	0.000883	0.472	0.0743	0.107	0.107
Enh_chr10:74841232-74843400	rs11001178	0.000396	CEU	0.00198	0.0397	0.136	0.867	0.702	0.0015	0.00912	1	0.159	0.00116	0.0106	0.0326	0.0072	0.824	0.0072
Enh_chr10:74895800-74904800	rs4745760	0.000153	CEU	0.0026	0.0451	0.121	0.867	0.62	0.00214	0.00326	1	0.31	0.00116	0.000974	0.113	0.00248	0.809	0.00248
Enh_chr10:74922800-74924200	rs4746247	0.000157	CEU	0.000783	0.0259	0.117	0.867	0.625	0.00191	0.00334	1	0.439	0.00116	0.068	0.297	0.00312	0.99	0.00312
Enh_chr10:74948000-74950000	rs16931866	3.63e-06	CEU	7.27e-06	0.00306	0.117	0.867	0.625	0.00191	0.00334	1	0.515	2.07e-05	0.0293	0.41	0.00452	0.905	0.00452
Enh_chr10:74963000-74965200	rs10824251	3.63e-05	CEU	0.000326	0.0171	0.154	0.832	0.63	0.00397	0.00835	1	0.487	9.63e-05	0.0123	0.403	0.00767	0.726	0.00767
Enh_chr10:74975800-74984400	rs2278803	0.000161	CEU	0.00161	0.0364	0.121	0.867	0.625	0.00207	0.00345	1	0.26	0.00116	0.068	0.388	0.00639	0.834	0.00639
Enh_chr10:74991200-74992000	rs7908565	1.49e-05	CEU	1.49e-05	0.00425	0.159	0.867	0.548	0.00614	0.00193	1	0.641	0.000161	0.0174	0.229	0.00778	0.955	0.00778
Enh_chr10:74999600-75003000	rs1868628	0.000207	CEU	0.00124	0.0321	0.164	0.867	0.63	0.00352	0.00451	1	0.451	0.00116	0.0276	0.123	0.0109	0.77	0.0109
Enh_chr10:75007000-75016822	rs2395127	6.14e-06	CEU	0.000135	0.0114	0.234	0.939	0.697	0.00425	0.00295	1	0.415	4.1e-05	0.085	0.101	0.00964	0.366	0.00964
Enh_chr10:75031800-75034800	rs11001252	2.36e-05	CEU	7.08e-05	0.0083	0.117	0.867	0.615	0.00198	0.00316	1	0.404	0.000161	0.0311	0.148	0.0217	0.196	0.0217
Enh_chr10:75126312-75131402	rs7088974	0.00027	CEU	0.00216	0.0415	0.178	0.622	0.0769	1	0.00148	0.037	0.0519	0.00473	0.816	0.937	0.0281	0.116	0.0281
Enh_chr10:75142782-75146262	rs2657286	0.00027	CEU	0.00189	0.039	0.178	0.628	0.0769	1	0.00148	0.037	0.0519	0.00473	0.816	0.815	0.0257	0.159	0.0257
Enh_chr10:75953262-75958352	rs12242349	5.28e-05	CEU	0.000896	0.0276	0.481	0.99	0.808	0.0209	0.00758	1	0.0979	0.000159	0.027	0.76	0.0949	0.669	0.0949
Enh_chr10:77163600-77164400	rs558828	0.000626	CHS	0.00188	0.0389	0	0	0.288	0.474	1	0.00971	NA	NA	0.00599	0.534	0.646	0.0227	0.0227
Enh_chr10:77336702-77351000	rs11002130	2.46e-05	YRI	0.00133	0.0328	0.257	0.0051	0	0.0334	1	0.173	5.17e-05	NA	NA	0.129	0.492	0.746	0.129
Enh_chr10:77601722-77605800	rs1515416	2.91e-07	CHS	4.66e-06	0.00254	0	0.051	0.673	0.0714	1	0.000265	NA	0.838	2.79e-05	0.133	0.794	0.115	0.115
Enh_chr10:77635800-77639800	rs2673485	0.000255	YRI	0.00255	0.0447	0.766	0.515	0.163	0.0271	1	0.00573	0.000242	0.169	0.819	0.063	0.185	0.13	0.063
Enh_chr10:78556283-78558173	rs987279	0.000447	CEU	0.00268	0.0457	0.603	0.949	0.356	1	0.00174	0.0132	0.0496	0.00694	0.421	0.0783	0.0779	0.312	0.0779
Enh_chr10:80759800-80762400	rs4934479	0.000244	CEU	0.00292	0.0477	0.416	0.709	0.168	1	0.00735	0.0165	0.0206	0.000851	0.81	0.847	0.0262	0.11	0.0262
Enh_chr10:84294200-84297554	rs11200969	0.000221	YRI	0.0031	0.0489	0.589	0.0153	0	0.00213	1	0.107	0.00411	0.991	NA	0.0155	0.586	0.868	0.0155
Enh_chr10:84354504-84358624	rs7081874	4.18e-05	YRI	0.000668	0.0242	0.472	0.0051	0	0.00587	1	0.157	0.000519	NA	NA	0.0164	0.769	0.351	0.0164
Enh_chr10:84404934-84408064	rs6585857	2.78e-05	YRI	0.000306	0.0166	0.477	0.0051	0	0.00564	1	0.157	0.000349	NA	NA	0.0189	0.79	0.349	0.0189
Enh_chr10:86797400-86800400	rs61858605	6.49e-05	CHS	0.000649	0.0238	0.0421	0.235	0.649	0.0217	1	0.00352	0.834	0.579	0.000427	0.867	0.134	0.0554	0.0554
Enh_chr10:86888000-86890400	rs11593446	0.000163	CHS	0.00196	0.0396	0.0421	0.148	0.688	0.0448	1	0.000951	0.437	0.373	0.00426	0.65	0.0288	0.0158	0.0158
Enh_chr10:87053403-87056693	rs9420430	8.29e-05	CHS	0.000829	0.0265	0	0.0765	0.63	0.0516	1	0.000661	NA	0.763	0.00458	0.927	0.0932	0.0584	0.0584
Enh_chr10:87915200-87920323	rs12243171	5.08e-05	YRI	0.000508	0.0215	0.15	0	0	0.0756	1	0.352	4.98e-05	NA	NA	0.0677	0.68	0.641	0.0677
Enh_chr10:88061083-88072743	rs1819577	4.16e-05	CHS	0.00204	0.0403	0.164	0.561	0.827	0.0075	1	0.00796	0.311	0.0604	0.000117	0.0882	0.487	0.055	0.055
Enh_chr10:88081433-88084523	rs7914055	0.000127	CHS	0.000633	0.0237	0.224	0.699	0.904	0.00442	1	0.0101	0.311	0.0319	0.000305	0.0854	0.598	0.0553	0.0553
Enh_chr10:89029400-89033200	rs12412019	3.74e-06	CHS	7.11e-05	0.0083	0.0327	0.0408	0.784	0.253	1	3.52e-05	0.941	0.956	0.00203	0.711	0.765	0.096	0.096
Enh_chr10:89155243-89157863	rs4294494	0.000202	CHS	0.00161	0.0364	0	0.138	0.837	0.0118	1	2.62e-05	NA	0.876	0.302	0.767	0.112	0.00809	0.00809
Enh_chr10:89206600-89210400	rs4078488	8.01e-07	CHS	8.81e-06	0.00334	0	0.102	0.76	0.0287	1	9.65e-05	NA	0.587	0.000222	0.932	0.0869	0.00333	0.00333
Enh_chr10:89258800-89261000	rs74607323	9.51e-05	YRI	0.000665	0.0242	0.248	0.0051	0	0.0334	1	0.173	0.000222	NA	NA	0.14	0.182	0.0312	0.14
Enh_chr10:89295200-89297800	rs10887941	5e-05	CHS	0.0004	0.019	0.0841	0.163	0.688	0.08	1	0.0017	0.0775	0.0647	0.000668	0.186	0.0885	0.0461	0.0461
Enh_chr10:89860200-89862053	rs17128310	0.000161	CHS	0.000322	0.017	0.0421	0.219	0.779	0.0188	1	0.000437	0.776	0.386	0.00916	0.744	0.153	0.232	0.232
Enh_chr10:89927800-89930800	rs1324706	0.000145	CHS	0.000871	0.0272	0	0.0918	0.712	0.0351	1	0.000217	NA	0.853	0.0256	0.716	0.723	0.0297	0.0297
Enh_chr10:90288600-90289800	rs10785952	7.39e-05	CHS	0.000296	0.0163	0.0794	0.372	0.966	0.0027	1	2.59e-05	0.687	0.271	0.0667	0.0889	0.412	0.00911	0.00911
Enh_chr10:90318800-90321400	rs2104483	3.53e-07	CHS	2.12e-06	0.00176	0.0514	0.265	0.995	0.00181	1	6.11e-07	0.631	0.505	0.00966	0.0514	0.682	0.0146	0.0146
Enh_chr10:90419800-90423200	rs7070765	8.65e-07	YRI	1.56e-05	0.00433	0.383	0	0	0.0199	1	0.0595	2.43e-06	NA	NA	0.135	0.632	0.946	0.135
Enh_chr10:91932663-91934943	rs10430650	0.000384	YRI	0.00153	0.0354	0.869	0.235	0.197	0.00136	1	0.095	0.00752	0.866	0.831	0.0257	0.897	0.412	0.0257
Enh_chr10:91962200-91963600	rs12765070	0.000374	YRI	0.000747	0.0255	0.869	0.235	0.192	0.00132	1	0.0867	0.00752	0.866	0.908	0.0124	0.811	0.382	0.0124
Enh_chr10:91971800-91977000	rs2676821	6.56e-05	YRI	0.000656	0.024	0.869	0.235	0.197	0.00136	1	0.095	0.00112	0.866	0.904	0.0116	0.476	0.381	0.0116
Enh_chr10:92211153-92212723	rs73318015	0.000914	YRI	0.00183	0.0384	0.336	0	0	0.0171	1	0.238	0.00516	NA	NA	0.0498	0.908	0.726	0.0498
Enh_chr10:92420200-92422000	rs884526	0.000406	CHS	0.00284	0.047	0.229	0.311	0.808	0.117	1	0.00207	0.802	0.309	0.00528	0.968	0.386	0.081	0.081
Enh_chr10:92711303-92717833	rs10786053	7.06e-06	CHS	0.000155	0.0121	0	0.372	0.865	0.000981	1	0.000173	NA	0.39	0.00125	0.112	0.392	0.0336	0.0336
Enh_chr10:92719923-92721963	rs10882106	4.09e-05	CHS	0.000573	0.0226	0	0.372	0.865	0.000981	1	0.000173	NA	0.39	0.00817	0.111	0.384	0.0294	0.0294
Enh_chr10:93071800-93076400	rs11812460	0.000168	CHS	0.00184	0.0384	0.126	0.301	0.813	0.0319	1	0.000971	0.124	0.287	0.0043	0.379	0.146	0.0139	0.0139
Enh_chr10:93122703-93126183	rs11187285	6.21e-08	CHS	4.97e-07	0.000956	0	0.128	0.899	0.00828	1	3.87e-06	NA	0.597	0.000376	0.511	0.779	0.00117	0.00117
Enh_chr10:93138403-93140163	rs10882153	3.66e-05	CHS	0.000476	0.0209	0.304	0.48	0.976	0.0433	1	0.000583	0.651	0.346	0.00139	0.516	0.509	0.000715	0.000715
Enh_chr10:93142203-93144303	rs932850	3.29e-05	CHS	0.000428	0.0198	0.393	0.474	0.981	0.134	1	0.000865	0.441	0.354	0.000839	0.516	0.552	0.000869	0.000869
Enh_chr10:93159893-93162543	rs12217816	1.18e-07	CHS	1.76e-06	0.00154	0	0.102	0.909	0.0109	1	1.13e-06	NA	0.823	0.0025	0.307	0.833	0.0012	0.0012
Enh_chr10:93189423-93192373	rs10882177	7.89e-05	CHS	0.00173	0.0376	0.257	0.459	0.962	0.0285	1	0.00048	0.433	0.379	0.00386	0.307	0.449	0.00163	0.00163
Enh_chr10:93196633-93201503	rs4326721	8.83e-05	CHS	0.00229	0.0426	0.29	0.449	0.962	0.0443	1	0.000541	0.802	0.379	0.00386	0.312	0.45	0.00169	0.00169
Enh_chr10:93411063-93415553	rs701876	1.08e-06	CEU	2.92e-05	0.00551	0.028	0.791	0.303	0.00572	0.000242	1	0.782	7.94e-05	0.653	0.921	0.0662	0.0275	0.0662
Enh_chr10:95265863-95268800	rs11597364	0.000125	CHS	0.00175	0.0378	0.57	0.24	0.885	1	0.0028	0.00463	0.0552	0.567	0.000659	0.52	0.86	0.0282	0.0282
Enh_chr10:96255713-96271343	rs4919001	7.29e-06	CEU	0.000642	0.0238	0.21	0.898	0.423	0.0257	0.000375	1	0.0523	0.000387	0.439	0.504	0.0289	0.171	0.0289
Enh_chr10:96325000-96327800	rs3789940	2.22e-05	CEU	0.000111	0.0104	0.248	0.923	0.442	0.0307	0.000334	1	0.212	0.00143	0.808	0.0807	0.0717	0.28	0.0717
Enh_chr10:96788593-96791063	rs2486644	7.74e-05	CEU	0.000155	0.0121	0.131	0.75	0.327	0.0312	0.00163	1	0.447	0.00112	0.206	0.884	0.0194	0.824	0.0194
Enh_chr10:97021000-97025800	rs9665344	3e-05	CEU	0.000569	0.0226	0.187	0.852	0.524	0.0106	0.00229	1	0.0852	0.000286	0.0911	0.355	0.139	0.809	0.139
Enh_chr10:97590000-97593200	rs61863282	0.000111	CEU	0.000996	0.0292	0	0.173	0	0.63	0.0188	1	NA	0.000465	NA	0.523	0.0242	0.872	0.0242
Enh_chr10:98312903-98318853	rs1252900	1.27e-05	CEU	0.000304	0.0166	0.014	0.367	0.0144	0.25	0.00308	1	0.794	8.47e-05	0.87	0.22	0.417	0.456	0.417
Enh_chr11:102389200-102391200	rs525305	0.000288	YRI	0.00202	0.0401	0.57	0.898	0.995	0.0215	1	0.0325	0.000349	0.0255	0.00966	0.0257	0.349	0.608	0.0257
Enh_chr11:103871800-103873000	rs17101677	0.000637	YRI	0.00254	0.0447	0.505	0.0102	0.0337	0.00593	0.0963	1	0.00467	NA	0.982	0.244	0.189	0.863	0.244
Enh_chr11:10502800-10504543	rs10840431	0.000111	CHS	0.000777	0.0258	0	0.398	0.779	0.00176	1	0.00164	NA	0.0701	0.00252	0.564	0.815	0.156	0.156
Enh_chr11:10609853-10614373	rs964425	4.46e-05	CHS	0.000802	0.0262	0.0981	0.398	0.755	0.011	1	0.00391	0.428	0.343	0.000256	0.677	0.502	0.00894	0.00894
Enh_chr11:10635213-10644303	rs9633862	2.89e-07	CHS	1.33e-05	0.00397	0	0.224	0.75	0.0195	1	0.000702	NA	0.31	1.04e-05	0.828	0.81	0.0107	0.0107
Enh_chr11:10720263-10731593	rs7925816	7.73e-05	CHS	0.0027	0.0459	0	0.214	0.774	0.00738	1	0.000281	NA	0.401	0.00997	0.55	0.516	0.0862	0.0862
Enh_chr11:110906226-110910146	rs11213644	9.89e-06	YRI	0.000119	0.0108	0.631	0.0408	0.149	0.00578	0.0212	1	3.47e-05	0.872	0.673	0.0128	0.663	0.901	0.0128
Enh_chr11:111004600-111006600	rs4477468	0.000315	YRI	0.00315	0.0494	0.991	0.561	0.894	0.0623	0.00425	1	0.000133	0.404	0.0304	0.0168	0.862	0.14	0.0168
Enh_chr11:111446000-111447000	rs2156726	0.000954	YRI	0.00286	0.0472	0.271	0	0	0.0285	1	0.242	0.00325	NA	NA	0.362	0.494	0.53	0.362
Enh_chr11:111585365-111586145	rs1611989	0.000341	YRI	0.00171	0.0373	0.855	0.316	0.024	0.000885	1	0.00121	0.0102	0.903	0.957	0.123	0.86	0.000445	0.123
Enh_chr11:111684800-111686600	rs7924683	0.000219	CHS	0.000219	0.0141	0.0841	0.684	0.957	0.00029	1	0.00113	0.357	0.0999	0.00495	0.266	0.896	0.0049	0.0049
Enh_chr11:112119337-112122527	rs11214093	0.00042	CHS	0.00168	0.037	0.107	0.418	0.894	0.00636	1	0.000449	0.882	0.206	0.0252	0.909	0.883	0.305	0.305
Enh_chr11:114152458-114156328	rs10488694	0.000118	YRI	0.00188	0.0389	0.308	0.0612	0.0144	0.0449	1	0.0794	6.35e-05	0.506	0.956	0.19	0.312	0.45	0.19
Enh_chr11:114178438-114179518	rs61904662	0.000275	CEU	0.000826	0.0265	0	0.138	0.00481	0.635	0.029	1	NA	0.000814	NA	0.119	0.323	0.454	0.323
Enh_chr11:115501800-115505200	rs314465	0.000197	YRI	0.00118	0.0315	0.836	0.954	0	0.135	1	0.0794	5.7e-05	0.0904	NA	0.0525	0.162	0.863	0.0525
Enh_chr11:116849284-116857004	rs660083	2.06e-06	CEU	8.03e-05	0.0088	0.0701	0.724	0.26	0.0234	0.000715	1	0.717	5.31e-05	0.224	0.123	0.018	0.528	0.018
Enh_chr11:116868484-116872614	rs533556	0.000109	CEU	0.000653	0.0239	0.0701	0.714	0.264	0.0222	0.000948	1	0.492	0.00276	0.415	0.125	0.0395	0.712	0.0395
Enh_chr11:116888000-116891400	rs660443	0.000112	CEU	0.00202	0.0401	0.0701	0.709	0.255	0.0253	0.000883	1	0.515	0.00306	0.234	0.311	0.0335	0.907	0.0335
Enh_chr11:116899800-116903764	rs609177	9.1e-05	CEU	0.00209	0.041	0.0654	0.714	0.264	0.0214	0.000869	1	0.862	0.00249	0.187	0.408	0.0531	1	0.0531
Enh_chr11:116923614-116927214	rs7121898	6.95e-05	CEU	0.000973	0.0288	0.0607	0.719	0.25	0.022	0.00065	1	0.909	0.00249	0.541	0.749	0.0594	0.515	0.0594
Enh_chr11:116927384-116933304	rs10790167	6.29e-05	CEU	0.00132	0.0327	0.0607	0.719	0.25	0.022	0.00065	1	0.819	0.00223	0.541	0.652	0.0606	0.962	0.0606
Enh_chr11:116978024-116991944	rs3863306	4.43e-06	CEU	0.00031	0.0167	0.0187	0.719	0.25	0.0102	0.00045	1	0.909	0.00019	0.372	0.999	0.0259	0.595	0.0259
Enh_chr11:116998084-117008854	rs10892058	9.51e-06	CEU	0.000399	0.019	0.0607	0.694	0.25	0.0236	0.00101	1	0.84	0.00019	0.451	0.989	0.0231	0.564	0.0231
Enh_chr11:117017600-117028954	rs10892063	4.43e-06	CEU	0.000213	0.0138	0.0187	0.719	0.25	0.0102	0.00045	1	0.917	0.00019	0.372	0.769	0.0237	0.579	0.0237
Enh_chr11:117056344-117066000	rs4938331	6.59e-06	CEU	0.00027	0.0157	0.0607	0.719	0.255	0.0211	0.000687	1	0.665	0.00019	0.439	0.693	0.0242	0.789	0.0242
Enh_chr11:117454400-117461054	rs558582	7.44e-05	CEU	0.00223	0.0422	0.0794	0.485	0.0769	1	0.00335	0.355	0.29	0.000519	0.788	0.54	0.117	0.839	0.117
Enh_chr11:119440000-119441800	rs6589741	0.000103	CHS	0.00176	0.0378	0.388	0.612	0.942	0.0403	1	0.00425	0.00895	0.336	0.000584	0.886	0.731	0.0295	0.0295
Enh_chr11:119671400-119675400	rs76199709	0.000334	YRI	0.003	0.0483	0.911	0	0	0.133	1	0.381	0.000219	NA	NA	0.183	0.989	0.789	0.183
Enh_chr11:120222691-120225651	rs12808181	5.82e-05	CEU	0.00122	0.0319	0.107	0.724	0.0144	1	6.24e-05	0.0221	0.135	0.0214	1	0.214	0.0218	0.0264	0.0218
Enh_chr11:120244000-120252400	rs60238139	1.84e-06	CHS	3.5e-05	0.00603	0	0	0.611	0.361	1	0.000325	NA	NA	0.000333	0.35	0.0107	0.0166	0.0166
Enh_chr11:120654800-120663400	rs75749368	4.57e-05	YRI	0.0011	0.0305	0.313	0.0357	0.0144	0.0304	1	0.121	3.39e-05	0.873	0.837	0.214	0.176	0.463	0.214
Enh_chr11:120923800-120927800	rs2850808	7.73e-05	CHS	0.00108	0.0303	0.495	0.811	0.99	0.0219	1	0.0129	0.321	0.0929	0.000141	0.398	0.266	0.174	0.174
Enh_chr11:121235000-121239400	rs6589864	0.000211	YRI	0.0021	0.0411	0.43	0.0459	0.13	0.0312	0.0397	1	0.000171	0.808	0.249	0.148	0.941	0.609	0.148
Enh_chr11:121570271-121574231	rs1699105	0.000167	CEU	0.00234	0.043	0.0234	0.418	0	1	0.00183	0.101	0.839	0.00352	NA	0.106	0.0358	0.162	0.0358
Enh_chr11:121577401-121584400	rs73595277	7.45e-05	YRI	0.00253	0.0445	0.379	0.0867	0.00962	0.028	1	0.0465	9.6e-05	0.678	NA	0.0999	0.0296	0.158	0.0999
Enh_chr11:122832400-122836200	rs3133250	9.46e-05	CEU	0.00246	0.0439	0.393	0.903	0.341	1	0.000754	0.0877	0.049	0.00299	0.45	0.575	0.0644	0.678	0.0644
Enh_chr11:123232482-123235000	rs73616409	0.000141	CEU	0.00127	0.0323	0.322	0.944	0.923	0.00189	0.106	1	0.128	3.26e-05	0.0161	0.608	0.201	0.339	0.201
Enh_chr11:123300600-123305600	rs4303243	4.58e-05	YRI	0.000779	0.0258	0.864	0.291	0.457	0.0088	0.0196	1	0.000117	0.657	0.791	0.0621	0.684	0.938	0.0621
Enh_chr11:123515600-123519600	rs11219182	8.95e-05	CHS	0.0017	0.0371	0.0888	0.337	0.832	0.0116	1	0.000686	0.665	0.189	0.00309	0.307	0.393	0.128	0.128
Enh_chr11:125373400-125376800	rs73628717	0.000107	CEU	0.00203	0.0402	0.593	0.99	0.851	0.0348	0.0162	1	0.000114	0.000159	0.278	0.0567	0.163	0.349	0.163
Enh_chr11:126316600-126320715	rs684063	0.000133	CHS	0.00213	0.0412	0.028	0.153	0.692	0.0355	1	0.0007	0.866	0.661	0.00466	0.142	0.733	0.0203	0.0203
Enh_chr11:126345745-126350645	rs3017010	3.6e-07	CHS	7.56e-06	0.00309	0	0	0.601	0.362	1	0.000396	NA	NA	4.84e-05	0.377	0.748	0.0327	0.0327
Enh_chr11:128048875-128055465	rs56394103	6.47e-05	YRI	0.00175	0.0377	0.794	0.893	0.938	0.185	1	0.121	8.08e-06	0.00778	0.0106	0.0869	0.922	0.159	0.0869
Enh_chr11:128238135-128239795	rs12574628	0.000141	CHS	0.00183	0.0384	0	0.0153	0.678	0.183	1	0.000139	NA	0.754	0.0388	0.956	0.316	0.0796	0.0796
Enh_chr11:128558600-128561000	rs7111210	0.000452	YRI	0.00135	0.0331	0.893	0.867	0.995	1	0.131	0.0547	1.22e-05	0.0473	0.00966	0.302	0.522	0.958	0.302
Enh_chr11:129959165-129961800	rs6590429	0.000195	CEU	0.00292	0.0477	0.593	0.964	0.413	1	0.0015	0.0268	0.0707	0.00327	0.64	0.57	0.00519	0.458	0.00519
Enh_chr11:129967715-129971225	rs11221916	3.69e-06	CEU	4.06e-05	0.00642	0.285	0.949	0.409	0.0673	0.000184	1	0.215	0.000384	0.221	0.572	0.00464	0.458	0.00464
Enh_chr11:129972005-129974315	rs4937474	1.38e-05	CEU	4.14e-05	0.00648	0.528	0.954	0.399	1	0.00106	0.0394	0.273	0.00027	0.324	0.583	0.00646	0.469	0.00646
Enh_chr11:130075505-130083005	rs7946313	3.96e-06	CEU	0.000194	0.0133	0.103	0.878	0.529	0.00271	0.000724	1	0.552	0.000105	0.46	0.363	0.0338	0.444	0.0338
Enh_chr11:130123785-130126695	rs2054247	1.05e-05	CEU	8.4e-05	0.00907	0.145	0.939	0.774	0.000639	0.00522	1	0.0918	4.1e-05	0.13	0.328	0.0144	0.633	0.0144
Enh_chr11:130160065-130173255	rs7937311	7.79e-05	CEU	0.00288	0.0473	0.215	0.918	0.553	0.0105	0.00105	1	0.544	0.00175	0.238	0.142	0.0396	0.394	0.0396
Enh_chr11:130176755-130184145	rs7114765	0.000192	CEU	0.00269	0.0458	0.215	0.918	0.62	0.00538	0.00277	1	0.627	0.00175	0.238	0.17	0.052	0.394	0.052
Enh_chr11:130268600-130273200	rs57539464	0.000106	YRI	0.00287	0.0473	0.79	0.995	0	0.0465	1	0.175	8.52e-05	0.0103	NA	0.0156	0.822	0.955	0.0156
Enh_chr11:130765000-130768200	rs7116050	0.000132	YRI	0.00105	0.0299	0.692	0.0867	0	0.00126	1	0.0208	0.00396	0.994	NA	0.104	0.905	0.753	0.104
Enh_chr11:131668600-131669000	rs789519	0.00264	YRI	0.00264	0.0454	0.509	0.76	0.683	0.128	0.0965	1	0.000664	0.15	0.00389	0.337	0.779	0.383	0.337
Enh_chr11:132054236-132061536	rs1793630	4.85e-05	CHS	0.00155	0.0356	0.121	0.372	0.822	0.0162	1	0.00146	0.47	0.0991	0.000752	0.853	0.509	0.026	0.026
Enh_chr11:132289400-132290400	rs10894530	0.000359	CHS	0.00215	0.0414	0.0514	0.168	0.63	0.0488	1	0.00208	0.54	0.677	0.00458	0.332	0.683	0.0948	0.0948
Enh_chr11:132408000-132409800	rs79978397	0.000282	YRI	0.00113	0.0308	0.916	0	0	0.14	1	0.385	0.000174	NA	NA	0.152	0.754	0.226	0.152
Enh_chr11:13314600-13322600	rs2166693	0.000113	YRI	0.00294	0.0479	0.621	0.0204	0	0.00148	1	0.0906	0.00286	0.999	NA	0.311	0.511	0.833	0.311
Enh_chr11:133944365-133949800	rs59177972	8.34e-05	YRI	0.00217	0.0416	0.477	0	0	0.00514	1	0.228	0.00125	NA	NA	0.0314	0.497	0.325	0.0314
Enh_chr11:133976200-133978000	rs57908348	1.15e-06	YRI	6.91e-06	0.00294	0.397	0	0	0.0101	1	0.233	6.48e-06	NA	NA	0.0581	0.938	0.331	0.0581
Enh_chr11:134412800-134413000	rs113996434	0.00105	YRI	0.00105	0.0299	0.944	0	0	0.193	1	0.418	0.000536	NA	NA	0.379	0.409	0.259	0.379
Enh_chr11:1388800-1390200	rs73407468	0.000264	YRI	0.00132	0.0327	0.421	0	0	0.00836	1	0.232	0.00269	NA	NA	0.202	0.471	0.181	0.202
Enh_chr11:16908000-16913000	rs10766358	6.5e-05	CHS	0.00182	0.0383	0	0.321	0.76	0.00335	1	0.00119	NA	0.0318	0.00195	0.119	0.538	0.247	0.247
Enh_chr11:17282973-17288903	rs214108	8.83e-05	YRI	0.00194	0.0395	0.893	0.597	0.572	0.0389	1	0.168	5.38e-05	0.359	0.395	0.0402	0.974	0.902	0.0402
Enh_chr11:17293003-17295000	rs1330	8.7e-05	YRI	0.000609	0.0231	0.893	0.597	0.572	0.0383	1	0.155	5.38e-05	0.359	0.395	0.0458	0.75	0.956	0.0458
Enh_chr11:17399513-17402123	rs16934019	1.78e-06	YRI	2.85e-05	0.00548	0.467	0	0	0.00582	1	0.229	1.79e-05	NA	NA	0.0216	0.423	0.34	0.0216
Enh_chr11:17905200-17907800	rs510655	0.000144	YRI	0.000578	0.0226	0.192	0	0	0.0532	1	0.251	0.00022	NA	NA	0.222	0.635	0.712	0.222
Enh_chr11:18088373-18089323	rs7104168	0.000266	CHS	0.000797	0.0261	0.299	0.633	0.885	0.0169	1	0.0104	0.0454	0.143	0.000659	0.541	0.687	0.0118	0.0118
Enh_chr11:200730-202510	rs80110515	0.000159	YRI	0.00112	0.0307	0.336	0	0	0.0171	1	0.238	0.000759	NA	NA	0.0147	0.303	0.323	0.0147
Enh_chr11:22152600-22153400	rs12275767	2.01e-05	CEU	0.000141	0.0115	0.266	0.99	0.779	0.00258	0.00269	1	0.209	0.000159	0.433	0.227	0.0233	0.615	0.0233
Enh_chr11:33187494-33188764	rs58717564	0.000324	YRI	0.000973	0.0288	0.327	0	0	0.0185	1	0.238	0.00153	NA	NA	0.0225	0.889	0.857	0.0225
Enh_chr11:34152600-34156400	rs2473929	0.000257	YRI	0.00205	0.0404	0.636	0.913	0	0.0312	1	0.0349	0.00033	0.0205	NA	0.125	0.553	0.0149	0.125
Enh_chr11:34633273-34635400	rs968251	0.000238	CHS	0.00166	0.0368	0.0748	0.0561	0.649	1	0.118	0.000728	0.476	0.898	0.00838	0.914	0.0888	0.255	0.255
Enh_chr11:36487200-36489200	rs3740961	1.73e-05	CHS	0.000242	0.0149	0.00935	0.138	0.524	0.0398	1	0.00483	NA	0.305	0.000116	0.833	0.853	0.0577	0.0577
Enh_chr11:4063810-4074500	rs3794051	1.21e-05	YRI	0.000364	0.0181	0.551	0.0918	0.0337	0.00744	1	0.0658	3.35e-05	0.788	0.588	0.00373	0.531	0.961	0.00373
Enh_chr11:43365800-43369800	rs60871450	0.000176	YRI	0.00281	0.0468	0.472	0	0	0.00559	1	0.228	0.00259	NA	NA	0.0146	0.833	0.185	0.0146
Enh_chr11:44594730-44598360	rs12576252	2.49e-07	YRI	1.5e-06	0.00144	0.85	0.99	0.889	0.297	0.0458	1	1.38e-08	0.0103	0.00177	0.26	0.146	0.0825	0.26
Enh_chr11:44636720-44639560	rs11822833	0.00016	CEU	0.00176	0.0378	0.547	0.974	0.601	0.223	0.00252	1	0.247	0.00157	0.642	0.145	0.089	0.205	0.089
Enh_chr11:45157039-45160599	rs6485594	0.00023	CHS	0.00322	0.0498	0.0421	0.0306	0.601	1	0.163	0.000775	0.969	0.867	0.0076	0.775	0.254	0.0423	0.0423
Enh_chr11:45179600-45180600	rs7945018	6.59e-05	CHS	0.000132	0.0112	0.103	0.0306	0.591	1	0.0356	0.00172	0.184	0.952	0.000889	0.798	0.26	0.123	0.123
Enh_chr11:45833689-45834929	rs61307927	0.000295	YRI	0.00177	0.0379	0.364	0	0	0.0137	1	0.235	0.00185	NA	NA	0.118	0.402	0.396	0.118
Enh_chr11:46361710-46366240	rs116753200	6.71e-05	YRI	0.000805	0.0262	0.21	0	0	0.0426	1	0.247	0.00012	NA	NA	0.014	0.54	0.269	0.014
Enh_chr11:46504200-46506800	rs77774199	7.06e-05	YRI	0.000282	0.016	0.182	0	0	0.0532	1	0.251	0.000101	NA	NA	0.0412	0.802	0.213	0.0412
Enh_chr11:46552370-46556600	rs12280028	0.000286	YRI	0.00143	0.034	0.336	0	0	0.0159	1	0.236	0.00155	NA	NA	0.0936	0.782	0.0812	0.0936
Enh_chr11:46669530-46672250	rs11038965	0.000261	YRI	0.00234	0.043	0.238	0	0	0.0355	1	0.245	0.000628	NA	NA	0.0562	0.0886	0.0587	0.0562
Enh_chr11:46916600-46919600	rs7940441	0.000359	CEU	0.00108	0.0303	0.173	0.832	0.322	0.047	0.000431	1	0.701	0.0221	0.905	0.00346	0.0107	0.00461	0.0107
Enh_chr11:46929589-46931679	rs7117243	0.000473	YRI	0.00236	0.0431	0.617	0	0	0.00118	1	0.195	0.0363	NA	NA	0.00318	0.0125	0.0062	0.00318
Enh_chr11:46971459-46973209	rs7940468	0.0031	YRI	0.0031	0.0489	0.308	0	0	0.000444	1	0.191	0.779	NA	NA	0.000538	0.0413	0.00518	0.000538
Enh_chr11:47086509-47088589	rs4269876	0.000165	CHS	0.000988	0.0291	0.136	0.184	0.683	0.155	1	0.00258	0.386	0.852	0.00158	0.0233	0.689	0.0141	0.0141
Enh_chr11:47107200-47112800	rs73462094	1.79e-05	YRI	0.000232	0.0145	0.411	0	0	0.00869	1	0.232	0.000141	NA	NA	0.0162	0.749	0.0158	0.0162
Enh_chr11:47302200-47302800	rs11493249	0.000341	CHS	0.000341	0.0174	0	0.122	0.659	0.0293	1	0.000742	NA	0.619	0.0188	0.467	0.357	0.124	0.124
Enh_chr11:47359009-47359849	rs79498485	0.000198	YRI	0.000396	0.0189	0.542	0.117	0.37	0.0771	0.0115	1	6.48e-05	0.792	0.11	0.325	0.846	0.212	0.325
Enh_chr11:5702400-5705600	rs61875751	5.53e-05	CEU	0.00138	0.0335	0	0.291	0	0.491	0.00575	1	NA	0.000718	NA	0.619	0.381	0.586	0.381
Enh_chr11:57791678-57794008	rs501054	0.000265	CHS	0.00106	0.03	0.257	0.255	0.774	1	0.291	0.00272	0.144	0.529	0.00252	0.939	0.616	0.0122	0.0122
Enh_chr11:57797808-57801728	rs483030	0.000273	CHS	0.00164	0.0366	0.257	0.255	0.774	0.486	1	0.00281	0.144	0.529	0.00252	0.662	0.514	0.00935	0.00935
Enh_chr11:58776127-58778467	rs9888240	0.000531	YRI	0.00212	0.0411	0.687	0.796	0.495	1	0.059	0.0517	1.46e-05	0.0278	0.194	0.236	0.43	0.966	0.236
Enh_chr11:59555367-59561987	rs4939294	4.47e-05	YRI	0.00165	0.0368	0.561	0.929	0.952	0.0181	1	0.122	5.57e-05	0.0138	0.00617	0.0459	0.75	0.951	0.0459
Enh_chr11:59864087-59866387	rs73490907	3e-05	YRI	0.00018	0.0129	0.734	0	0.995	0.0299	0.206	1	3.38e-05	NA	0.00966	0.0155	0.991	0.706	0.0155
Enh_chr11:61090000-61095800	rs509936	3.4e-05	CHS	0.00105	0.0299	0.00467	0.434	0.918	0.000325	1	6.36e-05	NA	0.184	0.0182	0.171	0.499	0.0195	0.0195
Enh_chr11:61102618-61116118	rs616340	4.99e-05	CHS	0.00264	0.0454	0.196	0.429	0.918	0.0193	1	0.000639	0.0581	0.291	0.00177	0.237	0.662	0.00739	0.00739
Enh_chr11:61129600-61130400	rs10897141	1.54e-05	CHS	6.17e-05	0.00785	0.528	0.546	0.99	0.413	1	0.00229	0.0839	0.0359	0.000141	0.39	0.396	0.00403	0.00403
Enh_chr11:61141600-61142400	rs595158	1.4e-05	CHS	2.8e-05	0.00548	0.519	0.536	0.99	0.473	1	0.00207	0.165	0.145	0.000141	0.521	0.397	0.00138	0.00138
Enh_chr11:61149928-61152658	rs628831	9.07e-06	CHS	0.000127	0.0112	0.453	0.515	0.99	0.184	1	0.0013	0.00122	0.0943	0.000141	0.381	0.386	0.000833	0.000833
Enh_chr11:61155708-61161388	rs486160	1.05e-05	CHS	0.000283	0.016	0.514	0.495	0.99	1	0.0969	0.00152	0.00322	0.169	0.000141	0.367	0.375	0.000659	0.000659
Enh_chr11:61171400-61173138	rs652299	9.65e-06	CHS	2.89e-05	0.00551	0.472	0.505	0.99	0.272	1	0.00139	0.0239	0.181	0.000141	0.324	0.355	0.000577	0.000577
Enh_chr11:61376448-61382600	rs1377457	0.000126	YRI	0.00151	0.035	0.308	0.995	0	0.000469	1	0.142	0.0101	0.0103	NA	0.00765	0.722	0.0133	0.00765
Enh_chr11:61416518-61419538	rs3809083	3.59e-05	CHS	0.000251	0.0151	0.0981	0.852	0.966	7.36e-05	1	0.0084	0.265	0.0108	9.47e-05	0.00227	0.945	0.000688	0.000688
Enh_chr11:61910088-61913828	rs540613	0.000364	CHS	0.00291	0.0476	0.182	0.184	0.563	0.413	1	0.0138	0.261	0.563	0.000701	0.0761	0.0835	0.075	0.075
Enh_chr11:6200200-6206000	rs11040803	2.88e-05	CHS	0.000575	0.0226	0.229	0.719	0.962	0.00269	1	0.00416	0.101	0.0687	0.000151	0.0704	0.261	0.0773	0.0773
Enh_chr11:62022588-62027718	rs12269820	3.36e-05	YRI	0.000874	0.0272	0.164	0	0	0.0671	1	0.347	3.6e-05	NA	NA	0.319	0.483	0.738	0.319
Enh_chr11:62080800-62082200	rs12420131	0.000449	CHS	0.0018	0.0382	0.00467	0.0561	0.365	0.117	1	0.0108	NA	0.565	0.00175	0.42	0.926	0.434	0.434
Enh_chr11:6224730-6226920	rs12421351	4.39e-05	CHS	0.000219	0.0141	0.29	0.684	0.861	0.0116	1	0.0218	0.126	0.00454	4.53e-05	0.113	0.774	0.0661	0.0661
Enh_chr11:62538428-62546658	rs2509962	9.88e-05	CHS	0.00207	0.0406	0.734	0.592	0.933	1	0.0375	0.0268	0.00131	0.09	8.79e-05	0.0499	0.293	0.062	0.062
Enh_chr11:63621000-63621800	rs11231534	0.0013	CHS	0.0013	0.0326	0.00467	0.0357	0.346	0.166	1	0.00984	NA	0.322	0.00617	0.457	0.668	0.0816	0.0816
Enh_chr11:63630800-63635148	rs10750999	8.87e-05	CHS	0.000886	0.0274	0.00935	0.265	0.827	0.00434	1	0.000174	NA	0.413	0.0187	0.453	0.485	0.0714	0.0714
Enh_chr11:63681778-63690978	rs10897442	3.71e-05	CHS	0.000594	0.0229	0.416	0.75	0.99	0.0152	1	0.00586	0.00565	0.156	0.000141	0.155	0.735	0.00666	0.00666
Enh_chr11:63839558-63848000	rs11231606	2e-05	CHS	0.000521	0.0217	0.159	0.526	0.904	0.00634	1	0.0014	0.148	0.465	0.000305	0.333	0.509	0.00307	0.00307
Enh_chr11:63849818-63860518	rs4980503	1.92e-05	CHS	0.000479	0.021	0.159	0.526	0.909	0.00594	1	0.00133	0.195	0.465	0.000305	0.306	0.863	0.00289	0.00289
Enh_chr11:63865148-63875338	rs10792422	1.92e-05	CHS	0.000383	0.0185	0.159	0.531	0.904	0.00594	1	0.00133	0.469	0.465	0.000305	0.303	0.667	0.00305	0.00305
Enh_chr11:63945600-63946000	rs3740636	0.000103	CHS	0.000308	0.0166	0.238	0.577	0.889	0.0135	1	0.00447	0.181	0.208	0.000551	0.756	0.737	0.0117	0.0117
Enh_chr11:63950258-63953968	rs10897464	0.000103	CHS	0.00154	0.0354	0.238	0.577	0.889	0.0135	1	0.00447	0.274	0.105	0.000551	0.769	0.828	0.0126	0.0126
Enh_chr11:63986518-63988328	rs483340	0.000123	CHS	0.00123	0.032	0.224	0.577	0.88	0.0117	1	0.00455	0.258	0.105	0.000659	0.373	0.346	0.0119	0.0119
Enh_chr11:63999200-64003378	rs709594	1.62e-05	CHS	0.000243	0.0149	0.215	0.577	0.885	0.0104	1	0.00437	0.133	0.389	7.79e-05	0.373	0.255	0.0129	0.0129
Enh_chr11:64026778-64029278	rs73498109	0.000321	YRI	0.00161	0.0363	0.262	0	0	0.0307	0.147	1	0.000913	NA	NA	0.351	0.115	0.0226	0.351
Enh_chr11:64148238-64151238	rs1123251	0.000184	CEU	0.00129	0.0325	0	0.536	0.115	0.0371	0.00141	1	NA	0.00508	0.564	0.0398	0.105	0.144	0.105
Enh_chr11:64291568-64292938	rs76845349	0.00248	CHS	0.00248	0.044	0.248	0.148	0.572	1	0.0436	0.0142	0.0583	0.901	0.00556	0.161	0.285	0.0911	0.0911
Enh_chr11:64685948-64689588	rs518053	0.000387	CEU	0.00309	0.0489	0.0234	0.719	0.255	0.0106	0.000451	1	0.904	0.023	0.63	0.924	0.0176	0.982	0.0176
Enh_chr11:65364399-65369029	rs143681422	4.11e-05	YRI	0.000452	0.0204	0.636	0.969	0.986	0.0193	1	0.131	4.75e-05	0.0607	0.0288	0.0745	0.265	0.655	0.0745
Enh_chr11:66421359-66422119	rs111442339	0.000289	YRI	0.00115	0.0313	0.668	0.735	0.692	0.49	0.205	1	1.54e-05	0.186	0.226	0.222	0.208	0.555	0.222
Enh_chr11:67266809-67277269	rs7128315	0.00012	YRI	0.00286	0.0472	0.388	0	0	0.0114	1	0.233	0.000836	NA	NA	0.137	0.0169	0.521	0.137
Enh_chr11:67277349-67279199	rs56337023	1.01e-05	CEU	7.04e-05	0.0083	0.126	0.923	0.683	0.000919	0.00183	1	0.407	0.000111	0.0366	0.144	0.02	0.563	0.02
Enh_chr11:6733200-6738800	rs10769720	9.58e-05	YRI	0.0023	0.0426	0.72	0.128	0.135	0.00341	0.195	1	0.00067	0.711	0.834	0.619	0.957	0.918	0.619
Enh_chr11:67421219-67423369	rs12290164	1.62e-06	CEU	8.1e-06	0.00321	0.112	0.908	0.673	0.00083	0.00187	1	0.663	1.58e-05	0.041	0.0327	0.0234	0.36	0.0234
Enh_chr11:67458600-67462000	rs1790736	0.000229	YRI	0.00183	0.0384	0.505	0	0	0.00414	1	0.227	0.00467	NA	NA	0.0361	0.0388	0.238	0.0361
Enh_chr11:67462729-67464339	rs2511058	0.000212	YRI	0.00106	0.03	0.514	0	0	0.0038	1	0.203	0.00467	NA	NA	0.0426	0.0545	0.238	0.0426
Enh_chr11:69055352-69057572	rs7927633	9.83e-05	CEU	0.00236	0.043	0.322	0.995	0.529	0.0314	0.000229	1	0.625	0.0103	0.724	0.753	0.162	0.673	0.162
Enh_chr11:71417800-71422200	rs113902582	1.96e-05	YRI	0.00047	0.0208	0.836	0	0	0.0671	1	0.347	2.01e-05	NA	NA	0.486	0.0663	0.691	0.486
Enh_chr11:71869484-71871800	rs78777435	0.000141	CEU	0.00239	0.0433	0.313	0.944	0.736	0.00753	0.00657	1	0.396	0.000525	0.0583	0.287	0.0517	0.406	0.0517
Enh_chr11:72099254-72103184	rs4943821	0.000282	CEU	0.00254	0.0446	0.411	0.939	0.74	0.0199	0.0105	1	0.038	0.000698	0.0553	0.486	0.00403	0.515	0.00403
Enh_chr11:72307200-72310600	rs55721826	0.000107	CEU	0.000856	0.027	0.486	0.923	0.779	0.0333	0.0231	1	0.381	0.000111	0.00227	0.883	0.0112	0.889	0.0112
Enh_chr11:72326156-72329706	rs7940062	7.51e-05	CEU	0.000375	0.0183	0.355	0.923	0.774	0.00999	0.0158	1	0.0543	0.000111	0.00997	0.44	0.0132	0.698	0.0132
Enh_chr11:727730-730150	rs57356109	5.66e-05	CHS	0.000509	0.0215	0	0	0.24	1	0.0593	0.0345	NA	NA	0.000123	0.525	0.283	0.422	0.422
Enh_chr11:75172575-75188135	rs3824903	8.54e-06	CEU	0.000282	0.016	0.575	0.98	0.591	0.412	0.00264	1	0.000655	6.5e-05	0.0486	0.504	0.0398	0.323	0.0398
Enh_chr11:75326400-75327600	rs61895988	2.66e-06	YRI	1.59e-05	0.00436	0.766	0.628	0.418	0.106	1	0.0503	4.68e-07	0.315	0.055	0.0419	0.397	0.404	0.0419
Enh_chr11:75766000-75780265	rs7929403	6.46e-05	YRI	0.00232	0.0429	0.799	0	0	0.0494	1	0.25	9.88e-05	NA	NA	0.0743	0.564	0.605	0.0743
Enh_chr11:75899000-75910000	rs55996116	2.93e-05	YRI	0.000675	0.0243	0.22	0	0	0.041	1	0.247	5.08e-05	NA	NA	0.0119	0.848	0.941	0.0119
Enh_chr11:76766456-76771146	rs12290350	8.02e-05	YRI	0.00152	0.0352	0.444	0.179	0.212	0.0803	0.119	1	2.35e-05	0.79	0.245	0.154	0.758	0.671	0.154
Enh_chr11:77175464-77177304	rs73495752	0.000203	YRI	0.00203	0.0403	0.21	0.0051	0	0.0483	1	0.185	0.000351	NA	NA	0.423	0.218	0.796	0.423
Enh_chr11:77435855-77439275	rs4092275	0.000108	CEU	0.00141	0.0338	0.5	0.985	0.755	0.0385	0.0055	1	0.504	0.000474	0.433	0.289	0.122	0.616	0.122
Enh_chr11:78222600-78229200	rs3901229	2.46e-05	CEU	0.00069	0.0246	0.0327	0.806	0.274	0.00751	0.000109	1	0.709	0.00487	0.821	0.248	0.1	0.286	0.1
Enh_chr11:78308164-78317044	rs11237451	2.71e-05	CEU	0.00122	0.0319	0.0374	0.811	0.279	0.00775	0.000109	1	0.703	0.00542	0.489	0.206	0.125	0.968	0.125
Enh_chr11:78323000-78326384	rs2458640	1.94e-05	CEU	0.000407	0.0193	0.0748	0.827	0.245	0.022	8.45e-05	1	0.49	0.00487	0.671	0.169	0.159	0.764	0.159
Enh_chr11:78850045-78854095	rs499982	6.38e-06	CHS	8.29e-05	0.009	0.0607	0.52	0.942	0.000758	1	0.000216	0.743	0.163	0.000584	0.175	0.342	0.0274	0.0274
Enh_chr11:80835000-80839000	rs11232361	8.8e-05	CEU	0.00176	0.0378	0.0841	0.709	0.207	0.0483	0.00068	1	0.599	0.00306	0.492	0.843	0.191	0.767	0.191
Enh_chr11:80846200-80850200	rs1983265	8.64e-05	CEU	0.00112	0.0307	0.0748	0.801	0.327	0.011	0.00034	1	0.77	0.00601	0.367	0.865	0.205	0.901	0.205
Enh_chr11:8262323-8264200	rs204929	0.000686	YRI	0.00206	0.0405	0.505	0.0153	0	0.00441	1	0.13	0.00683	0.913	NA	0.256	0.923	0.247	0.256
Enh_chr11:848600-850400	rs28402197	0.00106	YRI	0.00318	0.0496	0.902	0.934	0	0.358	1	0.0743	0.000136	0.129	NA	0.48	0.497	0.615	0.48
Enh_chr11:95306476-95309076	rs576058	0.000102	YRI	0.00123	0.032	0.71	0.811	0.534	1	0.0713	0.0583	2.45e-06	0.0929	0.258	0.233	0.0597	0.663	0.233
Enh_chr11:95682400-95683800	rs1122435	1.46e-05	CHS	7.31e-05	0.00843	0.439	0.408	0.889	1	0.0909	0.00391	0.175	0.263	7.79e-05	0.553	0.754	0.336	0.336
Enh_chr12:101799600-101800800	rs58546699	0.000102	CEU	0.000307	0.0166	0	0.434	0.0769	0.0672	0.00344	1	NA	0.0011	0.816	0.359	0.0687	0.829	0.0687
Enh_chr12:102511452-102514400	rs60149542	7.33e-05	YRI	0.0011	0.0305	0.192	0.0051	0	0.0541	1	0.186	0.000104	NA	NA	0.237	0.00592	0.769	0.237
Enh_chr12:102961000-102966200	rs1463822	6.98e-05	YRI	0.000558	0.0224	0.537	0.179	0.00481	0.0162	1	0.0114	0.000155	0.277	NA	0.18	0.647	0.124	0.18
Enh_chr12:103503800-103506800	rs73389797	0.000247	YRI	0.00246	0.0439	0.271	0	0	0.0275	1	0.242	0.000762	NA	NA	0.346	0.279	0.822	0.346
Enh_chr12:104262762-104265092	rs7970440	0.000197	CHS	0.00296	0.048	0.388	0.286	0.678	1	0.0573	0.0223	0.0155	0.287	0.000224	0.964	0.245	0.173	0.173
Enh_chr12:104889182-104891462	rs57988025	2.47e-05	CEU	0.000296	0.0164	0.528	0.959	0.582	0.233	0.00295	1	0.447	0.00018	0.374	0.712	0.0484	0.562	0.0484
Enh_chr12:106461862-106463122	rs7963213	0.000289	CHS	0.00259	0.0451	0.304	0.648	0.966	0.0128	1	0.00259	0.0784	0.286	0.00291	0.811	0.532	0.0043	0.0043
Enh_chr12:106854502-106855622	rs147450919	1.58e-05	CHS	4.75e-05	0.00693	0.813	0.959	0.986	0.0905	1	0.121	0.000974	0.00027	2.75e-06	0.447	0.88	0.0606	0.0606
Enh_chr12:107364923-107375473	rs10861729	1.34e-05	YRI	0.000321	0.0169	0.911	0.628	0.769	0.0939	0.0426	1	2.95e-06	0.623	0.13	0.0379	0.41	0.424	0.0379
Enh_chr12:108853784-108857424	rs987044	6.19e-05	CEU	0.000742	0.0255	0.0935	0.612	0.00962	1	0.000355	0.0307	0.78	0.00622	NA	0.931	0.0721	0.364	0.0721
Enh_chr12:109842155-109848000	rs4525299	0.000134	CHS	0.00174	0.0376	0.0981	0.403	0.736	0.0125	1	0.00578	0.605	0.229	0.000567	0.938	0.142	0.0633	0.0633
Enh_chr12:110078435-110081195	rs12311147	5.34e-05	CHS	0.000588	0.0228	0.421	0.648	0.986	0.0373	1	0.0029	0.046	0.0217	0.000421	0.285	0.0733	0.0485	0.0485
Enh_chr12:110164200-110167200	rs7975364	0.000233	CHS	0.00116	0.0314	0.22	0.643	0.923	0.0053	1	0.00406	0.0662	0.00922	0.00146	0.677	0.635	0.0012	0.0012
Enh_chr12:110302675-110306345	rs7965279	9.1e-05	CHS	0.000819	0.0264	0.0701	0.367	0.731	0.00953	1	0.00381	0.426	0.0184	0.000567	0.342	0.259	0.00134	0.00134
Enh_chr12:110573575-110582805	rs112488935	0.00013	CEU	0.00195	0.0396	0	0.224	0.00481	0.402	0.0132	1	NA	0.000793	NA	0.878	0.116	0.0599	0.116
Enh_chr12:110599000-110600800	rs11065675	9.17e-06	CEU	3.67e-05	0.00614	0	0.219	0.00481	0.402	0.0132	1	NA	4.54e-05	NA	0.888	0.0896	0.0487	0.0896
Enh_chr12:110965076-110976526	rs4766529	8.49e-09	CEU	3.14e-07	0.000807	0	0.842	0.173	0.00753	7.39e-06	1	NA	2.45e-05	0.455	0.0799	0.168	0.199	0.168
Enh_chr12:111358806-111360646	rs7961572	0.000171	CEU	0.0012	0.0317	0.126	0.791	0.0577	1	3.79e-05	0.0391	0.43	0.113	0.953	0.655	0.0028	0.116	0.0028
Enh_chr12:111423746-111429866	rs7310615	3.07e-07	CEU	6.14e-06	0.00281	0	0.449	0.00481	0.359	0.000905	1	NA	1.79e-05	NA	0.942	0.0016	0.0394	0.0016
Enh_chr12:111556286-111558376	rs11065950	1.48e-05	CHS	8.86e-05	0.00929	0	0	0.514	0.365	1	0.00104	NA	NA	0.00096	0.792	0.00125	0.18	0.18
Enh_chr12:111757000-111780956	rs2013002	1.27e-05	CEU	0.000863	0.0271	0	0.357	0.00481	0.361	0.00264	1	NA	0.000321	NA	0.712	0.00155	0.037	0.00155
Enh_chr12:111813000-111813600	rs10849971	0.000287	CHS	0.000574	0.0226	0	0	0.606	0.361	1	0.000303	NA	NA	0.0815	0.64	0.0472	0.0121	0.0121
Enh_chr12:112094400-112098966	rs1465059	0.00022	CHS	0.00066	0.0241	0.0467	0	0.611	1	0.0444	0.000571	0.597	NA	0.0152	0.808	0.00225	0.00154	0.00154
Enh_chr12:112105106-112108706	rs11066169	4.4e-05	CHS	0.00022	0.0141	0.0467	0	0.611	1	0.0444	0.000571	0.47	NA	0.00268	0.898	0.0021	0.00122	0.00122
Enh_chr12:112116200-112117400	rs11066173	0.00022	CHS	0.00044	0.0201	0.0467	0	0.611	1	0.0444	0.000571	0.597	NA	0.0152	0.774	0.00379	0.00123	0.00123
Enh_chr12:112130566-112133886	rs10850003	0.000115	CEU	0.000576	0.0226	0.201	0.816	0.144	1	0.000136	0.065	0.195	0.0204	0.948	0.956	0.00285	0.00182	0.00285
Enh_chr12:112157986-112160186	rs12231501	0.000125	CHS	0.000624	0.0235	0	0	0.611	0.361	1	0.000285	NA	NA	0.035	0.897	0.00414	0.0031	0.0031
Enh_chr12:112180600-112184400	rs11066191	0.00022	CHS	0.00132	0.0327	0.0467	0	0.611	1	0.0444	0.000571	0.516	NA	0.0152	0.707	0.00216	0.00612	0.00612
Enh_chr12:112302000-112304400	rs76730668	0.000261	CHS	0.00156	0.0357	0	0	0.611	0.361	1	0.000285	NA	NA	0.078	0.896	0.00528	0.00235	0.00235
Enh_chr12:112331076-112333466	rs10850031	6.76e-05	CEU	0.000203	0.0136	0.112	0.689	0.115	0.474	0.00038	1	0.26	0.00413	0.865	0.935	0.00215	0.00294	0.00215
Enh_chr12:112344000-112350376	rs4766898	4.4e-05	CHS	0.000572	0.0226	0.0467	0	0.611	1	0.0444	0.000571	0.358	NA	0.00268	0.639	0.00177	0.00436	0.00436
Enh_chr12:112546200-112549000	rs741334	2.84e-06	CEU	1.99e-05	0.0048	0.0748	0.684	0.115	0.15	0.000284	1	0.515	0.000188	0.555	0.847	0.0144	0.0112	0.0144
Enh_chr12:112606566-112608326	rs11066359	0.000214	CHS	0.000854	0.027	0	0	0.356	0.411	1	0.00567	NA	NA	0.00316	0.844	0.0734	0.0731	0.0731
Enh_chr12:112794105-112802025	rs4766656	8.17e-05	CEU	0.00261	0.0452	0.196	0.939	0.707	0.00216	0.00276	1	0.0775	0.000698	0.0777	0.288	0.121	0.384	0.121
Enh_chr12:113058455-113077415	rs11066483	8.49e-06	CHS	0.000721	0.0251	0.15	0.612	0.986	0.00148	1	0.000406	0.275	0.0148	0.000421	0.0676	0.251	0.0792	0.0792
Enh_chr12:113098200-113099200	rs1674096	8.19e-06	YRI	5.73e-05	0.00758	0.743	0.786	0.808	0.476	1	0.241	3.45e-07	0.00192	0.0234	0.022	0.225	0.0884	0.022
Enh_chr12:113415025-113416885	rs1820615	4.25e-05	YRI	0.000298	0.0164	0.804	0.969	0.962	0.0968	0.198	1	9.85e-06	0.00235	0.00386	0.00494	0.338	0.372	0.00494
Enh_chr12:116065600-116067000	rs11067898	0.000424	CHS	0.000424	0.0198	0	0.0408	0.428	0.123	1	0.00462	NA	0.792	0.00385	0.345	0.49	0.293	0.293
Enh_chr12:116546995-116553800	rs6490076	0.000109	CEU	0.00305	0.0487	0.341	0.923	0.808	0.0079	0.0236	1	0.182	0.000111	0.0962	0.575	0.139	0.756	0.139
Enh_chr12:116670800-116680200	rs12581559	1.66e-05	CHS	0.000365	0.0181	0.215	0.597	0.957	0.00579	1	0.00155	0.133	0.0184	0.000226	0.917	0.901	0.0604	0.0604
Enh_chr12:116802245-116806145	rs10850718	5.89e-06	CEU	0.00013	0.0112	0.107	0.827	0.582	0.00255	0.00382	1	0.36	3.03e-05	0.101	0.578	0.0357	0.613	0.0357
Enh_chr12:116816925-116821755	rs10850721	1.55e-05	CEU	0.000357	0.0179	0.294	0.816	0.582	0.0281	0.0107	1	0.206	3.03e-05	0.0486	0.438	0.0357	0.611	0.0357
Enh_chr12:11696600-11734086	rs2856321	1.38e-05	YRI	0.0023	0.0426	0.907	0.398	0.418	0.00677	0.14	1	4.23e-05	0.343	0.448	0.219	0.149	0.852	0.219
Enh_chr12:117056885-117072235	rs3782193	5.37e-05	YRI	0.00306	0.0487	0.435	0.168	0.0433	0.0363	1	0.0345	3.38e-05	0.81	0.967	0.232	0.407	0.197	0.232
Enh_chr12:117906975-117910625	rs4766886	0.000162	CEU	0.00194	0.0395	0.159	0.673	0.111	1	0.000733	0.0881	0.677	0.00547	0.754	0.891	0.0119	0.413	0.0119
Enh_chr12:118136345-118138035	rs2293444	0.000204	CEU	0.00225	0.0423	0.598	0.923	0.447	1	0.00452	0.0431	0.0803	0.00115	0.547	0.999	0.272	0.625	0.272
Enh_chr12:120784907-120787257	rs7960336	6.43e-05	YRI	0.000193	0.0133	0.388	0	0.111	0.0343	0.0194	1	6.71e-05	NA	0.67	0.191	0.938	0.637	0.191
Enh_chr12:121284237-121296637	rs199563706	7.06e-05	CEU	0.00169	0.0371	0.243	0.985	0.798	0.00153	0.00347	1	0.469	0.000474	0.365	0.0715	0.0425	0.2	0.0425
Enh_chr12:121313627-121316237	rs2686358	2.95e-05	CEU	5.89e-05	0.00767	0.206	0.964	0.808	0.000927	0.00569	1	0.57	0.000113	0.00528	0.0476	0.012	0.358	0.012
Enh_chr12:121325237-121327087	rs4980993	0.000281	YRI	0.00112	0.0308	0.509	0.0102	0.00962	0.00432	1	0.199	0.00559	NA	NA	0.0343	0.00559	0.934	0.0343
Enh_chr12:121534595-121540505	rs28375860	0.000162	YRI	0.00323	0.0498	0.514	0.0153	0.125	0.0131	0.0205	1	0.000307	0.833	0.473	0.165	0.0898	0.784	0.165
Enh_chr12:12200600-12202400	rs12299540	0.000455	YRI	0.00091	0.0278	0.696	0.852	0.986	0.0932	1	0.032	0.000132	0.00182	0.000421	0.0751	0.559	0.011	0.0751
Enh_chr12:122022184-122030694	rs7978386	3.88e-05	YRI	0.00128	0.0324	0.57	0.0204	0.0481	0.00384	0.0763	1	0.000225	0.959	0.737	0.0971	0.0961	0.712	0.0971
Enh_chr12:122264453-122266303	rs115551893	1.04e-05	YRI	6.24e-05	0.00785	0.145	0	0	0.0756	1	0.352	9.06e-06	NA	NA	0.0121	0.223	0.0282	0.0121
Enh_chr12:122392800-122394200	rs113784156	0.000233	YRI	0.00093	0.0282	0.313	0	0	0.0199	1	0.239	0.000989	NA	NA	0.135	0.608	0.279	0.135
Enh_chr12:122825600-122827800	rs10773627	0.000468	YRI	0.00234	0.043	0.631	0.888	0.764	0.134	0.0498	1	9.51e-05	0.00469	0.14	0.0707	0.145	0.941	0.0707
Enh_chr12:123147093-123152663	rs78085991	3.34e-05	YRI	0.000467	0.0207	0.621	0	0	0.00111	1	0.195	0.00215	NA	NA	0.000344	0.961	0.102	0.000344
Enh_chr12:123222600-123225200	rs1626899	7.25e-05	YRI	0.00029	0.0162	0.907	0.25	0	0.00011	1	0.000483	0.0238	0.542	NA	0.000335	0.607	0.263	0.000335
Enh_chr12:123241273-123244193	rs10846487	5.43e-05	YRI	0.000543	0.0222	0.911	0.245	0	8.91e-05	1	0.000466	0.0215	0.754	NA	0.000842	0.408	0.385	0.000842
Enh_chr12:123719800-123727400	rs6488901	5.14e-05	CHS	0.00246	0.0439	0.0935	0.566	0.841	0.00222	1	0.0046	0.417	0.0573	0.000254	0.61	0.561	0.00886	0.00886
Enh_chr12:124693354-124695784	rs838946	7.02e-06	YRI	0.000133	0.0113	0.804	0	0	7.84e-05	1	0.186	0.00574	NA	NA	0.0742	0.245	0.527	0.0742
Enh_chr12:124702534-124704854	rs59304146	4.57e-06	YRI	9.13e-06	0.00342	0.463	0	0	0.00582	1	0.229	4.88e-05	NA	NA	0.0716	0.245	0.586	0.0716
Enh_chr12:124754264-124757374	rs12369145	0.000454	YRI	0.00318	0.0495	0.897	0.908	0.779	1	0.205	0.096	1.23e-05	0.148	0.0351	0.298	0.11	0.425	0.298
Enh_chr12:12478600-12491200	rs4763833	8.46e-05	YRI	0.00313	0.0492	0.579	0.469	0.274	0.165	1	0.049	1.21e-05	0.158	0.712	0.0187	0.599	0.974	0.0187
Enh_chr12:12502506-12504136	rs11054940	3.21e-05	YRI	0.000289	0.0162	0.561	0.454	0.264	0.165	1	0.053	4.27e-06	0.097	0.269	0.0221	0.865	0.66	0.0221
Enh_chr12:130829800-130837715	rs35007937	6.29e-07	YRI	2.96e-05	0.00553	0.752	0.219	0	0.00182	1	0.00341	9.14e-06	0.882	NA	0.0357	0.933	0.424	0.0357
Enh_chr12:130977835-130983075	rs4759819	2.31e-05	YRI	0.00053	0.0219	0.234	0	0.00481	0.0373	0.205	1	4.32e-05	NA	NA	0.0635	0.533	0.186	0.0635
Enh_chr12:131895695-131898815	rs9652059	8.11e-05	CEU	0.000649	0.0238	0.206	0.791	0.313	0.103	0.00112	1	0.35	0.0017	0.296	0.0464	0.0181	0.248	0.0181
Enh_chr12:131922600-131925600	rs10902474	6.39e-05	CEU	0.000639	0.0237	0.121	0.76	0.25	0.0556	0.000439	1	0.668	0.00336	0.197	0.0594	0.0249	0.226	0.0249
Enh_chr12:132064400-132075795	rs11246913	3.06e-05	CHS	0.000918	0.028	0	0.0969	0.524	0.0485	1	0.0025	NA	0.486	0.000415	0.0851	0.0385	0.328	0.328
Enh_chr12:132597094-132599384	rs11146961	6.22e-06	CHS	5.6e-05	0.00758	0.00467	0.0255	0.524	0.158	1	0.00171	NA	0.693	0.000111	0.452	0.825	0.229	0.229
Enh_chr12:16148336-16151496	rs961549	0.000222	CHS	0.00311	0.049	0.804	0.857	0.99	0.252	1	0.0403	0.0999	0.267	0.000141	0.673	0.922	0.173	0.173
Enh_chr12:16634000-16638600	rs7961326	0.000458	YRI	0.0032	0.0496	0.692	0.332	0.0144	0.0095	1	0.00219	0.00131	0.207	0.985	0.00526	0.965	0.317	0.00526
Enh_chr12:19189066-19191966	rs10770448	1.51e-05	CEU	0.000166	0.0124	0.112	0.786	0.317	0.0231	0.000628	1	0.396	0.000503	0.166	0.518	0.0217	0.957	0.0217
Enh_chr12:19232436-19246306	rs10770454	8.01e-06	CEU	0.000184	0.013	0.112	0.765	0.322	0.0232	0.000873	1	0.256	0.000184	0.0605	0.98	0.00761	0.634	0.00761
Enh_chr12:2231804-2237114	rs769087	7.73e-06	YRI	0.000155	0.0121	0.636	0.378	0.0529	0.029	1	0.00471	5.33e-06	0.519	0.923	0.115	0.408	0.841	0.115
Enh_chr12:22334200-22336400	rs3809202	9.85e-06	CHS	5.91e-05	0.00768	0.112	0.0408	0.822	1	0.0226	5.17e-05	0.334	0.735	0.00387	0.649	0.141	0.06	0.06
Enh_chr12:22372326-22375446	rs4372504	1e-05	CHS	0.000131	0.0112	0.014	0.0408	0.827	0.116	1	1.18e-05	0.673	0.764	0.0172	0.488	0.149	0.0634	0.0634
Enh_chr12:22377286-22381346	rs4293172	4.57e-05	CHS	0.00064	0.0237	0.121	0.0459	0.822	1	0.0238	5.99e-05	0.307	0.907	0.0172	0.476	0.142	0.0774	0.0774
Enh_chr12:22472800-22474200	rs10842028	1.68e-07	CHS	1.17e-06	0.00134	0	0.0459	0.774	0.071	1	3.39e-05	NA	0.76	0.000122	0.655	0.152	0.144	0.144
Enh_chr12:22535346-22544066	rs2271471	1.46e-07	CHS	4.95e-06	0.00257	0	0.0459	0.779	0.0703	1	2.92e-05	NA	0.727	0.000122	0.767	0.0974	0.187	0.187
Enh_chr12:24657966-24662776	rs10842391	1.7e-06	CHS	3.9e-05	0.00632	0	0.133	0.726	0.0208	1	0.000298	NA	0.528	0.000159	0.217	0.0165	0.0686	0.0686
Enh_chr12:25153800-25159200	rs10842492	8.89e-05	CHS	0.00231	0.0427	0.0841	0.413	0.774	0.00813	1	0.00345	0.659	0.0963	0.000611	0.164	0.652	0.0429	0.0429
Enh_chr12:25614596-25617096	rs2086279	0.000206	CHS	0.00267	0.0457	0.103	0.306	0.846	0.0179	1	0.000428	0.371	0.648	0.0122	0.873	0.0983	0.0796	0.0796
Enh_chr12:25653800-25654600	rs6487504	4.62e-05	CHS	0.000138	0.0115	0.0421	0.173	0.702	0.0375	1	0.000909	0.805	0.277	0.00115	0.793	0.126	0.0977	0.0977
Enh_chr12:25710800-25714000	rs11048187	0.000131	CHS	0.00222	0.0421	0.168	0.27	0.784	0.0828	1	0.00158	0.223	0.711	0.00203	0.785	0.182	0.0642	0.0642
Enh_chr12:26443400-26444600	rs3759116	0.000199	CEU	0.00179	0.0382	0.0794	0.643	0.49	0.00736	0.0245	1	0.543	0.000205	0.0674	0.559	0.194	0.562	0.194
Enh_chr12:27497800-27499000	rs366448	0.000407	CEU	0.00203	0.0403	0.453	0.959	0.601	0.102	0.00251	1	0.252	0.00435	0.353	0.612	0.00898	0.565	0.00898
Enh_chr12:32905600-32907876	rs11052294	0.000224	CEU	0.00246	0.0439	0.0467	0.571	0.183	0.0358	0.000797	1	0.492	0.00715	0.608	0.147	0.0337	0.205	0.0337
Enh_chr12:38384800-38388978	rs7486553	6.02e-07	CEU	9.62e-06	0.00348	0.126	0.893	0.207	0.0673	2.17e-05	1	0.305	0.000476	0.816	0.929	0.0262	0.268	0.0262
Enh_chr12:38391808-38393648	rs6582675	6.02e-07	CEU	6.62e-06	0.00289	0.126	0.893	0.207	0.0673	2.17e-05	1	0.392	0.000476	0.816	0.658	0.0295	0.256	0.0295
Enh_chr12:3927624-3931664	rs625684	5.46e-05	CHS	0.000164	0.0124	0.159	0.551	0.928	0.00512	1	0.00104	0.223	0.0192	0.00119	0.929	0.643	0.139	0.139
Enh_chr12:4105714-4108524	rs11063000	0.000115	CHS	0.00219	0.0418	0.0794	0.321	0.683	0.0199	1	0.00531	0.272	0.501	0.000525	0.448	0.876	0.0571	0.0571
Enh_chr12:4285394-4288834	rs3217848	0.000252	YRI	0.00151	0.0351	0.416	0	0	0.00976	1	0.232	0.0022	NA	NA	0.208	0.144	0.638	0.208
Enh_chr12:43404000-43404800	rs10880483	0.00024	CHS	0.000719	0.025	0.154	0.418	0.923	0.012	1	0.000382	0.845	0.0866	0.0161	0.334	0.0968	0.0155	0.0155
Enh_chr12:43740400-43741000	rs12312327	0.000493	CEU	0.00148	0.0347	0.383	0.903	0.822	0.0104	0.0433	1	0.0554	0.000311	0.0187	0.841	0.0223	0.705	0.0223
Enh_chr12:44443600-44446400	rs7969614	9.57e-05	YRI	0.00105	0.0299	0.21	0.755	0.966	0.00145	1	0.00453	0.00158	0.00457	0.0667	0.126	0.908	0.33	0.126
Enh_chr12:45209400-45210400	rs12230322	0.000491	CEU	0.00147	0.0346	0.551	0.964	0.63	0.175	0.0041	1	0.00178	0.00327	0.318	0.268	0.0021	0.773	0.0021
Enh_chr12:45468807-45471187	rs7312557	3.09e-05	CEU	0.000371	0.0182	0.014	0.597	0.00481	1	0.000141	0.156	0.954	0.00742	NA	0.747	0.0487	0.189	0.0487
Enh_chr12:45574617-45578800	rs11183116	0.000186	CHS	0.00259	0.0451	0.294	0.566	0.923	0.0212	1	0.00318	0.0361	0.221	0.00146	0.3	0.061	0.102	0.102
Enh_chr12:45907000-45912600	rs77034124	0.000106	YRI	0.00128	0.0324	0.173	0	0	0.0597	1	0.256	0.000141	NA	NA	0.0138	0.95	0.166	0.0138
Enh_chr12:45971477-45990347	rs7972499	5.9e-06	YRI	0.000236	0.0146	0.439	0.0051	0	0.0072	1	0.165	5.18e-05	NA	NA	0.0548	0.977	0.663	0.0548
Enh_chr12:46548937-46552317	rs2430940	0.000938	CEU	0.00281	0.0468	0.0981	0.893	0.577	0.00152	0.000873	1	0.543	0.0311	0.207	0.138	0.0566	0.375	0.0566
Enh_chr12:46584727-46587297	rs151308732	0.000412	YRI	0.00288	0.0474	0.327	0	0.0865	0.0421	0.0301	1	0.000409	NA	0.678	0.11	0.0926	0.392	0.11
Enh_chr12:47830047-47838400	rs12721364	2.27e-05	CHS	0.000522	0.0218	0	0.128	0.543	0.0363	1	0.00309	NA	0.343	0.000243	0.938	0.93	0.0392	0.0392
Enh_chr12:48409127-48410667	rs4331150	0.000384	CHS	0.00307	0.0488	0.131	0.0459	0.683	1	0.0297	0.000771	0.357	0.954	0.0133	0.0616	0.11	0.0184	0.0184
Enh_chr12:48750400-48751400	rs11168717	0.000658	CEU	0.00197	0.0397	0.206	0.464	0	1	0.00853	0.00987	0.426	0.00337	NA	0.283	0.171	0.141	0.171
Enh_chr12:48848347-48852087	rs143364887	0.000141	CHS	0.00183	0.0384	0.00935	0.0204	0.615	0.238	1	0.000407	NA	0.974	0.0132	0.0216	0.613	0.107	0.107
Enh_chr12:48857200-48858400	rs78844933	0.0012	YRI	0.0024	0.0434	0.187	0	0	0.0513	1	0.251	0.00234	NA	NA	0.0211	0.49	0.109	0.0211
Enh_chr12:49265187-49269457	rs11168951	9.18e-06	CHS	0.000174	0.0128	0	0.102	0.625	0.0401	1	0.00096	NA	0.488	0.000298	0.266	0.107	0.0415	0.0415
Enh_chr12:49295000-49297800	rs7488343	1.01e-05	CHS	7.06e-05	0.0083	0.14	0.73	0.971	0.000572	1	0.00217	0.159	0.00223	9.47e-05	0.203	0.136	0.0282	0.0282
Enh_chr12:49537000-49540897	rs7132792	0.000146	CEU	0.000876	0.0272	0.276	0.898	0.928	0.0015	1	0.0832	0.0282	3.6e-06	0.0123	0.453	0.0617	0.0344	0.0617
Enh_chr12:49716400-49716800	rs11169122	0.00211	CEU	0.00211	0.0411	0	0.143	0	0.634	0.0275	1	NA	0.00818	NA	0.754	0.622	0.161	0.622
Enh_chr12:49967200-49968000	rs1893491	0.00014	CEU	0.000281	0.016	0.252	0.898	0.49	0.0257	0.000986	1	0.297	0.0035	0.329	0.136	0.123	0.933	0.123
Enh_chr12:49980857-49989157	rs296745	1.37e-05	YRI	0.00048	0.021	0.921	0.25	0.375	0.0021	0.0181	1	0.000136	0.849	0.367	0.0572	0.214	0.929	0.0572
Enh_chr12:53411800-53421800	rs2694855	2.71e-05	YRI	0.000569	0.0226	0.313	0	0	0.0206	1	0.239	9.29e-05	NA	NA	0.0458	0.855	0.129	0.0458
Enh_chr12:53556800-53565456	rs2101301	1.89e-05	YRI	0.000642	0.0238	0.266	0	0	0.0295	1	0.242	4.39e-05	NA	NA	0.236	0.0816	0.0527	0.236
Enh_chr12:53694186-53697756	rs10876486	0.00018	CHS	0.00198	0.0398	0.598	0.474	0.942	1	0.0461	0.00774	0.364	0.354	0.000584	0.806	0.158	0.0965	0.0965
Enh_chr12:54215676-54218306	rs11614841	0.00032	CHS	0.0016	0.0362	0.201	0.633	0.913	0.00518	1	0.00398	0.232	0.322	0.00212	0.0334	0.875	0.0762	0.0762
Enh_chr12:54219600-54223966	rs11612597	0.000114	CHS	0.00103	0.0296	0.215	0.628	0.933	0.0053	1	0.00288	0.627	0.603	0.000959	0.0327	0.563	0.0713	0.0713
Enh_chr12:54306036-54309436	rs7299922	3.83e-05	YRI	0.00023	0.0145	0.762	0.393	0.24	0.0168	1	0.0348	5.07e-05	0.663	0.86	0.0219	0.237	0.858	0.0219
Enh_chr12:54381566-54386200	rs2605491	0.00105	YRI	0.00316	0.0494	0.944	0	0	0.193	1	0.418	0.000536	NA	NA	0.0139	0.127	0.117	0.0139
Enh_chr12:54418600-54422000	rs2091768	4.84e-05	CHS	0.000532	0.022	0	0.051	0.635	0.086	1	0.000633	NA	0.657	0.00268	0.00517	0.104	0.0561	0.0561
Enh_chr12:54431846-54433666	rs61621864	1.7e-05	YRI	5.11e-05	0.00719	0.818	0.837	0.981	0.408	1	0.0464	8.78e-07	0.0145	0.000839	0.00494	0.184	0.0457	0.00494
Enh_chr12:56522086-56523816	rs12814413	0.00032	CHS	0.000639	0.0237	0.014	0.449	0.678	0.00285	1	0.0142	0.956	0.0017	0.000593	0.2	0.55	0.121	0.121
Enh_chr12:6294124-6297084	rs7976699	6.05e-05	CEU	0.00103	0.0296	0.0327	0.658	0.346	0.00837	0.00369	1	0.458	0.000378	0.0654	0.308	0.332	0.573	0.332
Enh_chr12:64747920-64752690	rs1797687	9.46e-05	YRI	0.00274	0.0463	0.949	0.816	0.865	0.183	0.144	1	1.23e-05	0.0748	0.253	0.193	0.92	0.685	0.193
Enh_chr12:65866960-65869620	rs343087	3.81e-06	CEU	3.43e-05	0.00597	0.028	0.862	0.678	0.000219	0.00275	1	0.886	2.65e-05	0.0388	0.915	0.0184	0.679	0.0184
Enh_chr12:65890800-65893800	rs17101853	0.000794	CEU	0.00317	0.0495	0.364	0.872	0.731	0.0187	0.0229	1	0.0321	0.000988	0.0613	0.888	0.0359	0.159	0.0359
Enh_chr12:66899320-66902330	rs1566828	0.000163	YRI	0.000975	0.0288	0.799	0.561	0.486	0.0661	1	0.114	6.11e-05	0.0132	0.337	0.338	0.173	0.867	0.338
Enh_chr12:70415800-70416400	rs17108138	0.00235	YRI	0.00235	0.043	0.248	0	0	0.0329	1	0.244	0.00768	NA	NA	0.199	0.257	0.463	0.199
Enh_chr12:71642400-71642800	rs1149010	0.000198	YRI	0.000397	0.0189	0.201	0	0	0.0476	1	0.249	0.000347	NA	NA	0.057	0.00375	0.996	0.057
Enh_chr12:71645080-71647040	rs1149014	0.000154	CEU	0.000925	0.0281	0.103	0.74	0.178	0.0933	0.000292	1	0.482	0.013	0.921	0.0748	0.00285	0.7	0.00285
Enh_chr12:71686810-71689590	rs12228608	5.16e-06	CEU	4.64e-05	0.00686	0.0654	0.76	0.173	0.0479	0.000116	1	0.534	0.000866	0.866	0.17	0.00848	0.837	0.00848
Enh_chr12:71692380-71696170	rs10784930	7.32e-06	CEU	8.78e-05	0.00927	0.0654	0.816	0.159	0.0495	3.34e-05	1	0.469	0.00437	0.704	0.281	0.004	0.59	0.004
Enh_chr12:71787370-71789150	rs328744	6.14e-05	CEU	0.000307	0.0166	0.028	0.796	0.202	0.0146	5.09e-05	1	0.916	0.0278	0.506	0.474	0.00782	0.822	0.00782
Enh_chr12:72737840-72740810	rs1433253	0.000135	CEU	0.00176	0.0378	0.327	0.985	0.817	0.00411	0.00699	1	0.104	0.000474	0.083	0.418	0.0371	0.977	0.0371
Enh_chr12:75721930-75723910	rs4831950	0.000529	YRI	0.00106	0.03	0.813	0.459	0.606	0.0657	0.0484	1	0.000221	0.573	0.339	0.161	0.14	0.444	0.161
Enh_chr12:75950920-75955560	rs12823728	0.000179	CEU	0.00323	0.0498	0.0514	0.679	0.202	0.0334	0.0009	1	0.743	0.00499	0.376	0.286	0.0763	0.233	0.0763
Enh_chr12:75963360-75966400	rs4831904	9.45e-05	CEU	0.00123	0.032	0.107	0.689	0.139	0.183	0.000495	1	0.916	0.00454	0.704	0.3	0.0828	0.241	0.0828
Enh_chr12:75968040-75987600	rs1433368	6.24e-05	CEU	0.00305	0.0487	0.0561	0.689	0.144	0.0634	0.000317	1	0.785	0.00454	0.855	0.29	0.0785	0.235	0.0785
Enh_chr12:76444400-76445800	rs11835472	0.000506	CHS	0.00101	0.0294	0.238	0.474	0.928	0.0233	1	0.000978	0.274	0.134	0.0141	0.774	0.995	0.0186	0.0186
Enh_chr12:76455400-76457200	rs34591827	0.000478	CHS	0.00286	0.0472	0.229	0.474	0.928	0.0208	1	0.000919	0.0552	0.222	0.0141	0.699	0.342	0.0185	0.0185
Enh_chr12:76510360-76512690	rs7305363	0.000478	CHS	0.00286	0.0472	0.229	0.474	0.928	0.0208	1	0.000919	0.108	0.222	0.0141	0.786	0.34	0.0179	0.0179
Enh_chr12:78457120-78459210	rs1375596	6.13e-05	YRI	0.000307	0.0166	0.407	0.0102	0	0.00963	1	0.134	0.000479	NA	NA	0.0892	0.0846	0.643	0.0892
Enh_chr12:78976700-78977790	rs67167203	0.000997	YRI	0.00299	0.0483	0.593	0.719	0.798	0.176	1	0.12	0.000165	0.023	0.105	0.0336	0.258	0.733	0.0336
Enh_chr12:79104450-79107110	rs17046390	4.87e-06	YRI	3.41e-05	0.00597	0.472	0	0	0.00536	1	0.228	5.68e-05	NA	NA	0.0108	0.712	0.599	0.0108
Enh_chr12:79359030-79360400	rs1526959	9.89e-05	CEU	0.000494	0.0213	0.631	0.969	0.875	0.0449	0.0364	1	0.000291	6.5e-05	0.0422	0.0104	0.149	0.521	0.149
Enh_chr12:79611400-79617600	rs7955388	9.65e-08	YRI	7.72e-07	0.00122	0.752	0.0051	0.226	0.00197	0.00181	1	1.17e-06	NA	0.87	0.000185	0.00305	0.502	0.000185
Enh_chr12:79918000-79923200	rs7956796	2.7e-06	CEU	2.43e-05	0.00519	0.0327	0.878	0.216	0.00885	8.26e-06	1	0.941	0.00611	0.541	0.915	0.0105	0.748	0.0105
Enh_chr12:80702200-80704600	rs73355166	0.000105	YRI	0.000945	0.0284	0.262	0	0	0.0306	1	0.243	0.00027	NA	NA	0.149	0.628	0.326	0.149
Enh_chr12:82854800-82857800	rs10466960	2.93e-06	CEU	1.76e-05	0.0046	0.103	0.959	0.865	8.99e-05	0.00936	1	0.239	5.89e-06	0.0487	0.0477	0.0336	0.345	0.0336
Enh_chr12:88235200-88238800	rs7980445	0.000354	YRI	0.00318	0.0496	0.35	0	0	0.0148	1	0.236	0.00211	NA	NA	0.0055	0.592	0.0763	0.0055
Enh_chr12:89243053-89246473	rs796046	0.000296	YRI	0.00266	0.0456	0.336	0	0	0.0165	1	0.237	0.00155	NA	NA	0.28	0.571	0.836	0.28
Enh_chr12:91904194-91905604	rs4240749	0.000666	CEU	0.00266	0.0456	0.131	0.597	0.13	1	0.00213	0.537	0.22	0.0088	0.587	0.469	0.358	0.123	0.358
Enh_chr12:92048874-92050524	rs2035952	0.000143	CHS	0.00114	0.0311	0.21	0.469	0.909	0.0175	1	0.0012	0.14	0.0187	0.00293	0.506	0.485	0.0238	0.0238
Enh_chr12:92670800-92677800	rs10735302	4.83e-05	CHS	0.00164	0.0366	0.341	0.628	0.851	0.0303	1	0.0197	0.00307	0.149	5.55e-05	0.433	0.497	0.0139	0.0139
Enh_chr12:94031494-94034304	rs4761547	7.57e-06	CHS	0.000129	0.0112	0.14	0.469	0.813	0.0107	1	0.00417	0.127	0.0835	3.63e-05	0.655	0.853	0.0751	0.0751
Enh_chr12:96257400-96259012	rs2268502	0.000218	CHS	0.00131	0.0326	0.126	0.194	0.567	0.136	1	0.0101	0.0604	0.106	0.000551	0.991	0.848	0.343	0.343
Enh_chr12:96368000-96379800	rs10860026	8.29e-05	CHS	0.00265	0.0455	0.112	0.204	0.582	0.094	1	0.00931	0.00888	0.0207	0.00021	0.448	0.521	0.201	0.201
Enh_chr12:98341600-98345600	rs11109446	8.73e-05	CHS	0.000785	0.0259	0.271	0.719	0.952	0.00465	1	0.00643	0.182	0.062	0.000321	0.556	0.379	0.0377	0.0377
Enh_chr12:98350000-98357400	rs7955312	1.46e-05	CHS	0.000409	0.0193	0.14	0.602	0.952	0.00173	1	0.000948	0.543	0.0386	0.000321	0.555	0.39	0.0365	0.0365
Enh_chr12:98468400-98471200	rs829890	0.000151	CHS	0.00196	0.0396	0.0794	0.571	0.865	0.00137	1	0.00299	0.985	0.214	0.00125	0.216	0.417	0.08	0.08
Enh_chr12:98502612-98503762	rs10860337	0.000211	CHS	0.00296	0.048	0.201	0.0459	0.63	1	0.0117	0.00299	0.275	0.808	0.0018	0.275	0.404	0.0649	0.0649
Enh_chr12:99910200-99912800	rs7303564	4.32e-05	CHS	0.000475	0.0209	0.308	0.383	0.928	0.133	1	0.000812	0.676	0.0836	0.00119	0.78	0.421	0.00103	0.00103
Enh_chr13:100089226-100091956	rs115497389	0.000597	YRI	0.00298	0.0482	0.967	0.995	0	0.297	1	0.199	8.69e-05	0.0103	NA	0.565	0.425	0.0742	0.565
Enh_chr13:100203136-100205816	rs4771356	0.000135	CHS	0.00188	0.0389	0.262	0.25	0.798	1	0.171	0.0023	0.0824	0.245	0.00143	0.662	0.36	0.0352	0.0352
Enh_chr13:100789400-100791000	rs9557505	0.000152	YRI	0.00107	0.0301	0.762	0.255	0.38	0.0179	0.0357	1	0.000211	0.63	0.682	0.22	0.169	0.597	0.22
Enh_chr13:101868600-101870400	rs7996504	0.000678	CEU	0.00203	0.0403	0.818	0.98	0.721	1	0.0202	0.0774	0.087	0.000945	0.483	0.937	0.269	0.924	0.269
Enh_chr13:110154093-110155133	rs1192202	0.000133	YRI	0.0016	0.0362	0.935	0.566	0.721	0.0416	0.033	1	7.84e-05	0.221	0.19	0.546	0.345	0.322	0.546
Enh_chr13:110962400-110966600	rs9559914	0.000169	CHS	0.0027	0.0459	0.0327	0.321	0.731	0.00736	1	0.00215	0.891	0.401	0.00196	0.835	0.33	0.0924	0.0924
Enh_chr13:111175323-111179073	rs11618668	8.15e-06	CHS	8.15e-05	0.00891	0.0561	0.163	0.683	0.0545	1	0.00111	0.87	0.157	0.000148	0.734	0.249	0.0281	0.0281
Enh_chr13:111198800-111209600	rs755029	8.18e-06	CHS	0.000352	0.0178	0.112	0.184	0.788	0.0934	1	0.000403	0.731	0.633	0.000408	0.813	0.265	0.0199	0.0199
Enh_chr13:111213543-111216400	rs9560010	3.83e-06	CHS	3.83e-05	0.00626	0.0234	0.168	0.678	0.0282	1	0.000999	0.879	0.166	7.34e-05	0.878	0.259	0.0117	0.0117
Enh_chr13:111295200-111297113	rs9555784	4.86e-06	CHS	4.38e-05	0.00665	0.00467	0.143	0.663	0.0257	1	0.000833	NA	0.377	0.000174	0.717	0.232	0.0134	0.0134
Enh_chr13:111303200-111306000	rs3742179	7.06e-05	CHS	0.00141	0.0338	0	0.163	0.673	0.0182	1	0.00088	NA	0.1	0.00289	0.969	0.24	0.0139	0.0139
Enh_chr13:113444585-113447095	rs9604113	0.000239	YRI	0.00191	0.0393	0.958	0	0	0.233	1	0.445	8.69e-05	NA	NA	0.0719	0.611	0.14	0.0719
Enh_chr13:113474255-113478765	rs2257460	0.000105	YRI	0.00168	0.037	0.561	0.194	0.00481	0.0134	1	0.00906	0.000291	0.836	NA	0.0971	0.679	0.31	0.0971
Enh_chr13:19420200-19422600	rs2497199	6.91e-05	CEU	0.000483	0.021	0.332	0.949	0.923	0.00228	0.0916	1	0.181	1.75e-05	0.149	0.23	0.00438	0.557	0.00438
Enh_chr13:19773200-19778400	rs61600758	1.32e-05	CHS	0.000278	0.0159	0	0.0663	0.601	0.0625	1	0.000868	NA	0.225	0.000487	0.401	0.284	0.294	0.294
Enh_chr13:20189200-20191000	rs2274083	0.000157	CHS	0.00219	0.0418	0	0	0.202	0.481	1	0.0239	NA	NA	0.000536	0.421	0.0685	0.208	0.208
Enh_chr13:20336711-20341471	rs7995286	9.6e-06	YRI	0.000201	0.0135	0.771	0.107	0	0.00045	1	0.0128	0.000666	0.551	NA	0.0064	0.878	0.676	0.0064
Enh_chr13:20538461-20539421	rs9506510	0.000901	CEU	0.0018	0.0382	0.224	0.801	0.63	0.0109	0.0197	1	0.196	0.00132	0.311	0.0771	0.216	0.324	0.216
Enh_chr13:20543311-20548171	rs4592510	0.000111	CEU	0.00298	0.0482	0.28	0.929	0.625	0.0125	0.00233	1	0.182	0.00115	0.068	0.0746	0.228	0.327	0.228
Enh_chr13:20721600-20722200	rs4770068	0.000192	CHS	0.000384	0.0185	0.0841	0.168	0.798	0.0704	1	0.000179	0.482	0.633	0.027	0.0579	0.32	0.0409	0.0409
Enh_chr13:22058341-22068600	rs9509987	2.7e-05	CEU	0.001	0.0292	0.0748	0.74	0.495	0.0044	0.00577	1	0.426	0.000102	0.0641	0.224	0.13	0.309	0.13
Enh_chr13:23806211-23809841	rs9580758	2.44e-05	YRI	0.000513	0.0216	0.294	0	0.0288	0.0351	0.0821	1	2.32e-05	NA	0.939	0.0942	0.519	0.446	0.0942
Enh_chr13:26016402-26018982	rs4770899	3.86e-05	YRI	0.000347	0.0176	0.72	0.668	0.841	1	0.129	0.0897	8.59e-07	0.258	0.0668	0.54	0.383	0.262	0.54
Enh_chr13:28538600-28542600	rs7991667	0.000157	CHS	0.00204	0.0403	0.192	0.638	0.933	0.00395	1	0.00265	0.182	0.0249	0.00146	0.188	0.199	0.0914	0.0914
Enh_chr13:28580933-28589200	rs4768981	6.87e-05	YRI	0.00254	0.0446	0.832	0	0	0.062	1	0.257	8.41e-05	NA	NA	0.27	0.318	0.142	0.27
Enh_chr13:29539923-29541793	rs9550482	0.000617	CHS	0.00308	0.0489	0.00467	0.0816	0.649	0.0563	1	0.000502	NA	0.907	0.0533	0.996	0.0933	0.034	0.034
Enh_chr13:31947600-31952963	rs1023112	0.000126	CEU	0.00264	0.0454	0.14	0.724	0.279	0.0554	0.00153	1	0.365	0.002	0.484	0.8	0.122	0.873	0.122
Enh_chr13:33917593-33919303	rs1329667	0.000202	CEU	0.00141	0.0338	0.0748	0.821	0.476	0.00331	0.00131	1	0.273	0.0039	0.0783	0.199	0.000755	0.995	0.000755
Enh_chr13:37086623-37089793	rs1199977	9.75e-05	YRI	0.00107	0.0302	0.762	0.883	0.928	0.163	1	0.133	1.42e-05	0.223	0.076	0.342	0.784	0.265	0.342
Enh_chr13:40377600-40379800	rs6563826	0.000178	CEU	0.00231	0.0427	0.341	0.724	0.486	0.103	0.0202	1	0.0657	0.00022	0.0402	0.645	0.0901	0.691	0.0901
Enh_chr13:40426423-40436843	rs11617562	0.000298	YRI	0.000596	0.023	0.813	0.459	0.428	0.0301	1	0.155	0.000259	0.413	0.316	0.183	0.13	0.992	0.183
Enh_chr13:40451773-40453963	rs1111693	0.00031	YRI	0.00186	0.0386	0.766	0.311	0.481	0.0335	0.0293	1	0.000242	0.775	0.352	0.171	0.0719	0.909	0.171
Enh_chr13:40585043-40601593	rs2984121	2.72e-05	CEU	0.00111	0.0307	0	0.214	0	0.627	0.0129	1	NA	0.000148	NA	0.767	0.347	0.764	0.347
Enh_chr13:40909800-40911600	rs9532654	0.000201	CEU	0.00221	0.0421	0.0981	0.709	0.159	0.128	0.000422	1	0.709	0.0121	0.829	0.81	0.00179	0.319	0.00179
Enh_chr13:41955324-41956164	rs7320843	0.000414	YRI	0.00124	0.0321	0.36	0.148	0	0.0564	1	0.0206	0.000306	0.463	NA	0.0503	0.935	0.774	0.0503
Enh_chr13:43372504-43376884	rs1407772	0.000127	CEU	0.00164	0.0366	0.215	0.704	0.139	1	0.00101	0.0595	0.109	0.00306	0.498	0.313	0.0316	0.12	0.0316
Enh_chr13:44112144-44113974	rs9525914	0.000868	CEU	0.000868	0.0272	0.164	0.857	0.716	0.00214	0.0158	1	0.354	0.00158	0.0709	0.693	0.0106	0.594	0.0106
Enh_chr13:44115224-44119524	rs9525915	0.000271	CEU	0.00217	0.0416	0.0514	0.658	0.303	0.0155	0.00267	1	0.651	0.00263	0.251	0.942	0.0104	0.965	0.0104
Enh_chr13:44973000-44976000	rs9534014	0.00054	CEU	0.0027	0.0459	0.0421	0.776	0.572	0.00132	0.00613	1	0.874	0.00242	0.213	0.4	0.0755	0.545	0.0755
Enh_chr13:45215400-45221355	rs7992430	0.000138	YRI	0.0018	0.0382	0.439	0.0102	0.0192	0.00954	0.168	1	0.000551	NA	0.991	0.0264	0.753	0.0111	0.0264
Enh_chr13:45256400-45260200	rs9534083	0.000128	CHS	0.00141	0.0338	0.224	0.735	0.947	0.00295	1	0.0071	0.258	0.174	0.00044	0.0666	0.576	0.0054	0.0054
Enh_chr13:45309200-45312200	rs9526056	2.05e-05	CHS	0.000308	0.0166	0.201	0.638	0.986	0.00353	1	0.00104	0.195	0.138	0.000421	0.493	0.359	0.0119	0.0119
Enh_chr13:46312195-46314875	rs1216708	9.28e-05	CEU	0.00139	0.0336	0.411	0.872	0.399	1	0.00223	0.175	0.00201	0.000988	0.654	0.956	0.0642	0.843	0.0642
Enh_chr13:46318025-46320905	rs2764582	0.000212	CEU	0.00149	0.0348	0.542	0.872	0.394	1	0.00546	0.0428	0.0178	0.000988	0.654	0.67	0.064	0.422	0.064
Enh_chr13:48064400-48068400	rs9316347	6.46e-05	YRI	0.00116	0.0314	0.495	0.143	0.25	0.0609	0.045	1	2.45e-05	0.585	0.541	0.0425	0.193	0.914	0.0425
Enh_chr13:48149914-48165904	rs7981033	1.51e-05	YRI	0.000845	0.0268	0.425	0.219	0.0962	0.0706	1	0.0518	4.47e-06	0.185	0.625	0.271	0.173	0.697	0.271
Enh_chr13:48317194-48320804	rs2854348	1.6e-05	CEU	0.000273	0.0157	0.182	0.974	0.87	0.000317	0.0103	1	0.384	3.26e-05	0.244	0.916	0.00546	0.575	0.00546
Enh_chr13:48332000-48336400	rs2804095	8.1e-06	CEU	0.000122	0.011	0.196	0.98	0.885	0.000336	0.0124	1	0.763	1.31e-05	0.219	0.511	0.00306	0.683	0.00306
Enh_chr13:48397774-48411044	rs198609	7.92e-06	CEU	0.000332	0.0172	0.192	0.98	0.885	0.00031	0.0121	1	0.303	1.31e-05	0.0361	0.0235	0.00251	0.618	0.00251
Enh_chr13:48428400-48432800	rs398158	7.92e-06	CEU	7.92e-05	0.00876	0.192	0.98	0.885	0.00031	0.0121	1	0.583	1.31e-05	0.0361	0.0202	0.00509	0.978	0.00509
Enh_chr13:48440600-48444400	rs198568	7.92e-06	CEU	0.000103	0.00996	0.192	0.98	0.885	0.00031	0.0121	1	0.303	1.31e-05	0.0361	0.0394	0.0101	0.61	0.0101
Enh_chr13:48502914-48510624	rs6561448	1.83e-05	CEU	0.000768	0.0257	0.159	0.974	0.885	0.000187	0.0119	1	0.418	3.26e-05	0.0361	0.077	0.03	0.768	0.03
Enh_chr13:48542000-48550834	rs1547660	1.78e-05	CEU	0.0008	0.0261	0.154	0.974	0.885	0.000174	0.0115	1	0.487	3.26e-05	0.0361	0.111	0.0102	0.603	0.0102
Enh_chr13:48555704-48576964	rs7998781	2.62e-07	CEU	2.44e-05	0.0052	0.15	0.974	0.88	0.000164	0.0101	1	0.717	4.26e-07	0.0391	0.103	0.027	0.743	0.027
Enh_chr13:50138784-50145224	rs9568379	6.43e-06	CHS	9.65e-05	0.00974	0	0.0408	0.596	0.107	1	0.000762	NA	0.438	0.000257	0.84	0.65	0.0746	0.0746
Enh_chr13:50288964-50293124	rs806354	8.46e-05	CHS	0.0011	0.0305	0.00467	0.0102	0.529	0.298	1	0.00103	NA	NA	0.00634	0.814	0.54	0.0724	0.0724
Enh_chr13:50369564-50371800	rs1924372	2.59e-05	CHS	0.000155	0.0121	0.117	0.112	0.745	1	0.211	0.000443	0.687	0.909	0.00127	0.806	0.24	0.0214	0.0214
Enh_chr13:50420994-50423514	rs9568406	0.000194	CHS	0.00116	0.0314	0.112	0.128	0.76	0.27	1	0.000384	0.234	0.792	0.0127	0.245	0.0971	0.00531	0.00531
Enh_chr13:50427054-50429124	rs9562969	9.82e-05	CHS	0.00108	0.0303	0	0.0102	0.538	0.237	1	0.000937	NA	NA	0.0082	0.247	0.0892	0.00406	0.00406
Enh_chr13:50782684-50784814	rs74078419	0.000213	YRI	0.00149	0.0349	0.883	0	0	0.0968	1	0.362	0.000185	NA	NA	0.449	0.313	0.465	0.449
Enh_chr13:50989174-50994194	rs7323667	0.000119	CEU	0.0025	0.0442	0.565	0.944	0.606	0.271	0.0055	1	0.222	0.000525	0.346	0.8	0.252	0.579	0.252
Enh_chr13:51258464-51259924	rs2182539	0.000325	CEU	0.00325	0.0499	0.0187	0.393	0.115	0.0802	0.00908	1	0.882	0.000942	0.628	0.0967	0.165	0.999	0.165
Enh_chr13:58952400-58958446	rs9570011	1.94e-05	YRI	0.000213	0.0138	0.991	0.929	0.885	0.164	1	0.133	2.52e-06	0.139	0.219	0.0584	0.488	0.967	0.0584
Enh_chr13:59451756-59453356	rs7981195	0.000166	CHS	0.00133	0.0328	0.57	0.607	0.904	0.323	1	0.0169	0.00161	0.0364	0.000245	0.854	0.429	0.039	0.039
Enh_chr13:67514600-67517200	rs9541139	0.000256	YRI	0.00256	0.0448	0.612	0.128	0.423	0.058	0.00675	1	0.000114	0.778	0.0825	0.0863	0.833	0.88	0.0863
Enh_chr13:67640508-67644268	rs12430259	1.5e-05	CHS	0.000331	0.0171	0.542	0.776	0.923	0.0526	1	0.0378	0.019	0.00967	8.29e-06	0.418	0.95	0.0534	0.0534
Enh_chr13:71864800-71867600	rs3759505	0.000232	CEU	0.000232	0.0145	0.346	0.995	0.611	0.0244	0.000578	1	0.268	0.0103	0.339	0.475	0.0112	0.0944	0.0112
Enh_chr13:73073522-73075000	rs9543225	0.000244	YRI	0.000731	0.0253	0.584	0.051	0.024	0.00319	1	0.104	0.00196	0.948	0.948	0.0303	0.224	0.147	0.0303
Enh_chr13:73223200-73225473	rs4885070	0.000178	CHS	0.00196	0.0396	0.304	0.444	0.952	0.0658	1	0.000723	0.785	0.802	0.00617	0.445	0.351	0.18	0.18
Enh_chr13:73227873-73232313	rs9543281	3.91e-05	CHS	0.000665	0.0242	0.285	0.449	0.971	0.0478	1	0.000419	0.133	0.581	0.00208	0.446	0.354	0.185	0.185
Enh_chr13:73520223-73521923	rs74502730	0.000719	CHS	0.00287	0.0473	0.944	0.974	0.995	0.323	1	0.144	0.11	0.0508	0.000141	0.533	0.158	0.057	0.057
Enh_chr13:73921800-73925600	rs4321078	0.000294	YRI	0.00235	0.043	0.589	0.102	0.178	0.0148	0.0436	1	0.000517	0.823	0.72	0.401	0.421	0.187	0.401
Enh_chr13:74056000-74066000	rs17062056	5.33e-05	CHS	0.00213	0.0412	0.0234	0.276	0.668	0.0112	1	0.00366	0.684	0.0281	0.000332	0.0736	0.828	0.0747	0.0747
Enh_chr13:74104000-74105800	rs4477573	9.62e-06	CHS	6.73e-05	0.00812	0.0187	0.73	0.952	2.36e-05	1	0.000607	0.963	0.062	0.000321	0.0145	0.558	0.0248	0.0248
Enh_chr13:74113533-74117033	rs9573349	2.72e-07	CHS	2.45e-06	0.00187	0.0187	0.73	0.938	3.31e-05	1	0.00117	0.96	0.062	3.83e-06	0.0201	0.722	0.0344	0.0344
Enh_chr13:74126573-74133733	rs4255673	4.73e-06	CHS	0.000132	0.0112	0.0187	0.73	0.933	3.54e-05	1	0.00142	0.981	0.00609	6.47e-05	0.0211	0.506	0.0364	0.0364
Enh_chr13:75446600-75450200	rs4885293	5.59e-05	CHS	0.000782	0.0259	0.285	0.628	0.947	0.0122	1	0.00291	0.388	0.0283	0.00044	0.0623	0.956	0.146	0.146
Enh_chr13:75765384-75767884	rs17065025	0.000184	YRI	0.00184	0.0384	0.224	0	0	0.041	1	0.247	0.00037	NA	NA	0.0825	0.788	0.398	0.0825
Enh_chr13:76213000-76214200	rs1888801	1.31e-06	YRI	1.18e-05	0.00375	0.505	0.189	0.0144	0.0222	1	0.0143	1.05e-06	0.547	0.742	0.0952	0.296	0.745	0.0952
Enh_chr13:76737885-76739515	rs7321248	0.000114	YRI	0.00148	0.0347	0.453	0.128	0.216	0.0648	0.0567	1	4.25e-05	0.597	0.333	0.175	0.425	0.568	0.175
Enh_chr13:76799455-76800305	rs7334930	0.000797	YRI	0.00318	0.0496	0.612	0.372	0.0817	0.0375	1	0.0081	0.000605	0.144	0.881	0.237	0.508	0.428	0.237
Enh_chr13:77021865-77026825	rs700361	4.08e-05	CEU	0.000857	0.027	0.299	0.893	0.76	0.00762	0.0179	1	0.334	5.09e-05	0.0497	0.335	0.0309	0.924	0.0309
Enh_chr13:77064735-77065985	rs2073840	0.00023	CEU	0.00046	0.0206	0	0.617	0.226	0.0121	0.0016	1	NA	0.00569	0.45	0.438	0.0309	0.755	0.0309
Enh_chr13:77296675-77302285	rs9544454	5.32e-05	CEU	0.00133	0.0328	0	0.612	0.226	0.0149	0.00181	1	NA	0.00103	0.209	0.856	0.031	0.558	0.031
Enh_chr13:77303045-77310245	rs9530634	5.08e-05	CEU	0.00102	0.0295	0	0.612	0.226	0.0123	0.00173	1	NA	0.00103	0.209	0.903	0.0325	0.631	0.0325
Enh_chr13:77734400-77739200	rs75201851	0.000141	CHS	0.00212	0.0411	0	0.107	0.625	0.0356	1	0.00108	NA	0.363	0.005	0.893	0.498	0.185	0.185
Enh_chr13:79226600-79230800	rs7984560	1.28e-05	CEU	0.000205	0.0136	0.565	0.974	0.745	0.0687	0.0081	1	0.405	3.26e-05	0.162	0.376	0.318	0.371	0.318
Enh_chr13:79245800-79246800	rs4885618	0.000185	YRI	0.00111	0.0306	0.355	0.0918	0	0.0349	1	0.0356	0.000206	0.458	NA	0.374	0.304	0.835	0.374
Enh_chr13:88455625-88457345	rs8002244	1.38e-06	YRI	1.38e-06	0.00144	0.668	0.398	0.111	0.0275	1	0.00893	9.02e-07	0.118	0.911	0.00155	0.577	0.369	0.00155
Enh_chr13:91134600-91135800	rs549865	0.000998	CEU	0.00299	0.0483	0.22	0.796	0.159	1	0.000271	0.0616	0.385	0.107	0.829	0.972	0.0472	0.279	0.0472
Enh_chr13:94434926-94436686	rs1886048	0.000157	CHS	0.00173	0.0375	0.028	0.0969	0.697	0.0731	1	0.000367	0.497	0.804	0.0106	0.677	0.424	0.0342	0.0342
Enh_chr13:97015600-97016400	rs112201699	0.00038	YRI	0.00266	0.0455	0.364	0	0	0.0132	1	0.234	0.00254	NA	NA	0.0947	0.752	0.848	0.0947
Enh_chr13:98593796-98597600	rs7981741	1.65e-05	YRI	0.00038	0.0185	0.822	0.5	0.534	0.0524	0.12	1	6.63e-06	0.314	0.0417	0.338	0.262	0.968	0.338
Enh_chr13:98664200-98666000	rs4772121	0.000164	CEU	0.000983	0.029	0	0.296	0	0.491	0.00575	1	NA	0.00233	NA	0.368	0.0373	0.15	0.0373
Enh_chr13:98672600-98674400	rs2251861	6.25e-05	CEU	0.00025	0.0151	0.0514	0.592	0	1	0.000276	0.0497	0.898	0.00808	NA	0.374	0.0375	0.144	0.0375
Enh_chr13:98704436-98708600	rs11069326	5.34e-05	CEU	0.00128	0.0324	0.0421	0.571	0.00481	1	0.000307	0.0708	0.933	0.00612	NA	0.416	0.0319	0.107	0.0319
Enh_chr13:98994066-98996526	rs9517535	0.000191	CEU	0.00191	0.0392	0	0.311	0	0.491	0.00437	1	NA	0.00362	NA	0.713	0.328	0.52	0.328
Enh_chr13:99049026-99056306	rs56800447	3.55e-05	CHS	0.000922	0.028	0	0	0.413	0.408	1	0.00339	NA	NA	0.000753	0.848	0.448	0.447	0.447
Enh_chr13:99463306-99465836	rs4393428	1.99e-06	CEU	2.59e-05	0.00534	0.0514	0.556	0.111	0.128	0.0014	1	0.558	2.62e-05	0.788	0.607	0.0635	0.472	0.0635
Enh_chr13:99547506-99549156	rs4771335	0.000312	CEU	0.00187	0.0388	0.0514	0.592	0.115	0.106	0.000931	1	0.285	0.0088	0.564	0.663	0.131	0.329	0.131
Enh_chr14:100675803-100679013	rs730570	0.000185	CEU	0.00259	0.0451	0.215	0.842	0.284	0.111	0.000354	1	0.27	0.0132	0.385	0.446	0.0424	0.25	0.0424
Enh_chr14:101819083-101856683	rs10152015	7.16e-06	YRI	0.00102	0.0295	0.313	0	0	0.0221	1	0.24	2.07e-05	NA	NA	0.0459	0.0807	0.382	0.0459
Enh_chr14:104814263-104816203	rs12050408	5.18e-05	CEU	0.000725	0.0252	0.0794	0.76	0.245	0.0279	0.00035	1	0.543	0.00336	0.855	0.783	0.0673	0.195	0.0673
Enh_chr14:104825523-104829743	rs10134757	0.000172	CEU	0.000688	0.0246	0.0607	0.755	0.361	0.00826	0.00115	1	0.418	0.00374	0.86	0.65	0.0575	0.16	0.0575
Enh_chr14:104977600-104978600	rs56058013	0.000149	CEU	0.000149	0.0119	0.00467	0.357	0	1	0.00296	0.227	NA	0.00407	NA	0.224	0.0893	0.579	0.0893
Enh_chr14:105192293-105197653	rs11160840	0.000146	CHS	0.00073	0.0253	0.136	0.658	0.986	0.000599	1	0.000372	0.681	0.55	0.00966	0.0448	0.977	0.00171	0.00171
Enh_chr14:105201200-105203000	rs7151532	0.000384	CHS	0.00269	0.0458	0.136	0.668	0.99	0.000678	1	0.000532	0.769	0.557	0.0193	0.0494	0.5	0.00293	0.00293
Enh_chr14:21449291-21450921	rs10137743	4.03e-05	YRI	0.000161	0.0123	0.57	0.903	0.88	0.0376	0.129	1	2.39e-05	0.0229	0.0391	0.263	0.934	0.947	0.263
Enh_chr14:22280357-22283897	rs10134052	3.62e-05	CEU	0.000796	0.0261	0.472	0.872	0.495	0.294	0.00616	1	0.000205	0.00013	0.187	0.227	0.165	0.149	0.165
Enh_chr14:22850631-22854261	rs4982689	0.000133	CHS	0.00239	0.0433	0.0327	0.327	0.774	0.00643	1	0.00129	0.721	0.368	0.00252	0.842	0.72	0.0889	0.0889
Enh_chr14:24043821-24046081	rs8011375	0.000186	CEU	0.0013	0.0326	0.313	0.969	0.938	0.00122	0.0718	1	0.448	6.5e-05	0.122	0.721	0.00983	0.732	0.00983
Enh_chr14:24287800-24292600	rs1051883	2.27e-05	CEU	0.000568	0.0226	0	0.541	0.0721	0.0674	0.000724	1	NA	0.00104	0.81	0.355	0.0209	0.262	0.0209
Enh_chr14:24688014-24688454	rs4982986	0.000798	YRI	0.00239	0.0433	0.43	0.133	0.245	0.0982	0.0504	1	0.000232	0.528	0.382	0.0421	0.858	0.807	0.0421
Enh_chr14:31083600-31085200	rs10149122	0.000277	CHS	0.00139	0.0336	0.453	0.76	0.981	0.0224	1	0.00858	0.175	0.145	0.000839	0.72	0.835	0.174	0.174
Enh_chr14:31965400-31969400	rs67569808	0.000196	CHS	0.00235	0.043	0.0374	0.168	0.736	0.0304	1	0.000466	0.756	0.744	0.0106	0.682	0.57	0.0857	0.0857
Enh_chr14:32600794-32607000	rs12050460	4.62e-05	CHS	0.00129	0.0325	0.0888	0.0459	0.563	1	0.063	0.00256	0.259	0.896	0.000407	0.843	0.906	0.09	0.09
Enh_chr14:34664634-34668884	rs7158437	9.39e-05	CEU	0.00188	0.0389	0.322	0.949	0.433	0.0861	0.000322	1	0.377	0.00694	0.816	0.932	0.121	0.231	0.121
Enh_chr14:36270000-36273154	rs2415329	0.000191	CHS	0.00153	0.0353	0	0.296	0.548	0.00934	1	0.0158	NA	0.0812	0.000472	0.0472	0.766	0.404	0.404
Enh_chr14:39872800-39878200	rs28668823	2.44e-05	YRI	0.000684	0.0245	0.86	0.163	0.284	0.00171	0.018	1	0.000309	0.82	0.679	0.243	0.83	0.454	0.243
Enh_chr14:40217716-40219756	rs75775883	0.000102	YRI	0.000817	0.0264	0.981	0	0	0.321	1	0.509	2.5e-05	NA	NA	0.0347	0.506	0.242	0.0347
Enh_chr14:45084247-45090867	rs17115809	0.000305	CEU	0.00274	0.0463	0.519	0.964	0.894	0.0149	0.0443	1	0.0915	0.00018	0.0304	0.181	0.133	0.892	0.133
Enh_chr14:49982302-49983422	rs6572634	2.42e-05	CHS	9.68e-05	0.00974	0.411	0.612	0.962	0.0507	1	0.00346	0.196	0.165	0.000151	0.703	0.749	0.158	0.158
Enh_chr14:50020622-50023400	rs10147733	0.00018	CHS	0.00126	0.0323	0.136	0.393	0.716	0.024	1	0.00732	0.915	0.0744	0.000615	0.797	0.76	0.149	0.149
Enh_chr14:53055000-53055800	rs7147720	0.00167	YRI	0.00167	0.0369	0.14	0	0	0.0787	1	0.353	0.0022	NA	NA	0.134	0.591	0.873	0.134
Enh_chr14:53124232-53129052	rs74051110	0.000128	YRI	0.0018	0.0382	0.313	0.0153	0	0.0234	1	0.122	0.000208	0.957	NA	0.0273	0.93	0.769	0.0273
Enh_chr14:54487442-54488922	rs8015391	0.000561	CEU	0.0028	0.0467	0.262	0.709	0.625	0.0242	0.0608	1	0.0373	0.000254	0.0293	0.177	0.323	0.563	0.323
Enh_chr14:54684000-54689200	rs11623013	0.000157	CEU	0.00281	0.0468	0.00467	0.276	0	0.622	0.00641	1	NA	0.00199	NA	0.452	0.172	0.392	0.172
Enh_chr14:55806600-55808502	rs68158881	0.000355	CHS	0.00107	0.0301	0	0.0816	0.346	0.0757	1	0.0168	NA	0.293	0.00087	0.17	0.454	0.163	0.163
Enh_chr14:57484972-57486562	rs1152519	0.00054	YRI	0.00323	0.0499	0.346	0.0051	0	0.0161	1	0.169	0.00307	NA	NA	0.0109	0.283	0.0534	0.0109
Enh_chr14:58170092-58173232	rs10131018	0.000268	YRI	0.00321	0.0497	0.154	0	0	0.0671	1	0.347	0.000342	NA	NA	0.154	0.57	0.274	0.154
Enh_chr14:59398382-59399572	rs12587163	0.00025	CHS	0.00125	0.0322	0.0935	0.526	0.851	0.00315	1	0.00298	0.847	0.0858	0.00215	0.432	0.605	0.021	0.021
Enh_chr14:60844662-60846800	rs72722276	0.000869	CEU	0.00174	0.0376	0.014	0.332	0	1	0.00473	0.169	0.965	0.00824	NA	0.195	0.0613	0.325	0.0613
Enh_chr14:61550982-61556262	rs1092095	2.83e-05	CEU	0.00051	0.0215	0.028	0.821	0.548	0.000852	0.002	1	NA	0.000477	0.431	0.0648	0.0263	0.768	0.0263
Enh_chr14:61567600-61570600	rs2251239	1.19e-06	CEU	1.43e-05	0.00416	0.112	0.939	0.611	0.00123	0.000518	1	1	4.1e-05	0.0163	0.0843	0.0289	0.843	0.0289
Enh_chr14:61572800-61574600	rs798787	1.18e-07	CEU	3.54e-07	0.000837	0.0234	0.939	0.543	0.000197	4.55e-05	1	1	4.1e-05	0.251	0.0539	0.0244	0.822	0.0244
Enh_chr14:61642272-61645642	rs10140085	4.56e-05	YRI	0.000684	0.0245	0.537	0	0	0.00291	1	0.199	0.00115	NA	NA	0.00497	0.0295	0.88	0.00497
Enh_chr14:61658972-61665122	rs710037	1.87e-06	CEU	3.55e-05	0.00604	0.00467	0.719	0.62	0.000592	0.0212	1	NA	2.48e-06	0.00199	0.00328	0.0183	0.539	0.0183
Enh_chr14:61665892-61673522	rs2783778	4.28e-05	CEU	0.0015	0.0349	0.0607	0.801	0.62	0.00109	0.00721	1	0.797	0.000133	0.0311	0.00281	0.0178	0.726	0.0178
Enh_chr14:61676342-61679522	rs2256972	8.24e-06	YRI	0.000107	0.0102	0.907	0.0306	0.144	6.13e-05	0.00444	1	0.0027	0.997	0.948	0.00198	0.0154	0.675	0.00198
Enh_chr14:61715012-61720372	rs10138032	8.41e-05	YRI	0.00126	0.0323	0.43	0	0	0.00803	1	0.232	0.000808	NA	NA	0.00376	0.0163	0.38	0.00376
Enh_chr14:63663400-63664400	rs8018034	0.000481	CEU	0.00192	0.0394	0.612	0.98	0.99	0.0143	1	0.126	0.629	1.31e-05	0.0193	0.0602	0.00289	0.606	0.00289
Enh_chr14:63758542-63762082	rs1958413	9.36e-06	CEU	0.000103	0.00996	0.0374	0.673	0.447	0.00428	0.00702	1	0.808	2.69e-05	0.0381	0.377	0.112	0.825	0.112
Enh_chr14:64209000-64210600	rs1152592	0.00242	YRI	0.00242	0.0435	0.864	0.383	0.707	0.0599	0.00639	1	0.00129	0.51	0.0777	0.0195	0.271	0.167	0.0195
Enh_chr14:64231322-64233022	rs944459	3.72e-06	CHS	2.23e-05	0.00499	0	0	0.361	0.411	1	0.00516	NA	NA	4.42e-05	0.0188	0.281	0.186	0.186
Enh_chr14:64687512-64689402	rs229676	3.38e-06	CHS	3.38e-05	0.00595	0.701	0.679	0.938	1	0.195	0.0259	0.00131	0.0384	2.48e-06	0.53	0.487	0.0452	0.0452
Enh_chr14:64755200-64756600	rs229576	0.00036	CHS	0.0018	0.0382	0.444	0.847	0.976	0.0114	1	0.0227	0.165	0.0119	0.000421	0.217	0.324	0.0543	0.0543
Enh_chr14:64761682-64765082	rs94789	6.42e-05	CHS	0.000899	0.0276	0.35	0.791	0.933	0.008	1	0.0229	0.00674	0.0298	6.47e-05	0.227	0.33	0.0612	0.0612
Enh_chr14:65002000-65006200	rs7156064	0.000206	YRI	0.00226	0.0425	0.238	0	0	0.0368	1	0.245	0.000468	NA	NA	0.206	0.254	0.275	0.206
Enh_chr14:65202452-65212482	rs1679871	9.35e-06	CEU	0.000355	0.0178	0.00467	0.505	0.0337	0.163	0.000743	1	NA	0.000392	0.977	0.597	0.0907	0.29	0.0907
Enh_chr14:65222000-65232000	rs1760960	3.56e-05	CEU	0.00185	0.0385	0.00467	0.633	0.0913	0.0478	0.000282	1	NA	0.00431	0.867	0.582	0.0931	0.265	0.0931
Enh_chr14:65249912-65253042	rs1256500	3.76e-05	CEU	0.000941	0.0283	0.014	0.638	0.0721	0.0795	0.000214	1	0.946	0.00392	0.81	0.444	0.0724	0.353	0.0724
Enh_chr14:65844442-65853042	rs10141642	8.98e-05	YRI	0.00287	0.0473	0.215	0	0	0.0442	1	0.248	0.000158	NA	NA	0.388	0.266	0.682	0.388
Enh_chr14:66395000-66396000	rs8007262	3.07e-05	CEU	6.14e-05	0.00785	0.252	0.816	0.481	0.0338	0.00403	1	0.741	0.000167	0.344	0.0987	0.00441	0.383	0.00441
Enh_chr14:66495800-66498200	rs7160183	7.11e-05	CEU	0.000711	0.025	0.248	0.832	0.481	0.032	0.00296	1	0.846	0.00056	0.344	0.0506	0.00578	0.715	0.00578
Enh_chr14:66513102-66515742	rs28548143	8.19e-05	CEU	0.000573	0.0226	0.262	0.827	0.462	0.0432	0.00295	1	0.645	0.000653	0.375	0.0362	0.0051	0.587	0.0051
Enh_chr14:66538200-66539600	rs7143823	8.19e-05	CEU	0.000164	0.0124	0.262	0.827	0.462	0.0432	0.00295	1	0.615	0.000653	0.375	0.0388	0.00519	0.743	0.00519
Enh_chr14:66644000-66653800	rs10136150	5.65e-05	CEU	0.00248	0.044	0.192	0.827	0.462	0.0195	0.00198	1	0.353	0.000653	0.375	0.139	0.0158	0.679	0.0158
Enh_chr14:66849200-66850892	rs2064777	0.000329	CEU	0.00197	0.0397	0.579	0.964	0.519	1	0.00265	0.0922	0.198	0.00327	0.734	0.956	0.0345	0.168	0.0345
Enh_chr14:67158000-67159000	rs10131984	8.89e-06	CEU	6.22e-05	0.00785	0.164	0.862	0.471	0.0112	0.000913	1	0.181	0.000196	0.547	0.0641	0.0302	0.641	0.0302
Enh_chr14:67411800-67412400	rs2296565	0.00056	CEU	0.00168	0.037	0.0794	0.592	0.322	0.0253	0.00945	1	0.552	0.00163	0.223	0.175	0.021	0.431	0.021
Enh_chr14:68573193-68581073	rs1290999	1.79e-05	CHS	0.000714	0.025	0.131	0.143	0.755	0.359	1	0.000617	0.594	0.533	0.000611	0.538	0.326	0.16	0.16
Enh_chr14:68897433-68901013	rs732963	1.98e-05	CHS	0.000476	0.0209	0.0327	0.133	0.712	0.0479	1	0.000462	0.795	0.731	0.000914	0.72	0.304	0.123	0.123
Enh_chr14:68937600-68940000	rs2300877	8.33e-05	CHS	0.000833	0.0266	0.0421	0.0918	0.688	0.108	1	0.000422	0.82	0.488	0.00466	0.976	0.206	0.0444	0.0444
Enh_chr14:68945293-68953903	rs2268979	3.6e-05	CHS	0.00194	0.0395	0.00935	0.0714	0.688	0.0623	1	0.000264	NA	0.632	0.00466	0.948	0.204	0.0372	0.0372
Enh_chr14:68954293-68974683	rs35399713	1.34e-06	CHS	9.21e-05	0.0095	0.159	0.168	0.933	0.275	1	2.5e-05	0.311	0.677	0.000959	0.92	0.267	0.0164	0.0164
Enh_chr14:69037133-69051800	rs12587583	5.26e-07	CHS	2.74e-05	0.00548	0.00467	0.23	0.827	0.00578	1	0.000118	NA	0.163	0.000117	0.279	0.673	0.00654	0.00654
Enh_chr14:69057400-69062043	rs12431846	0.000161	CHS	0.00225	0.0423	0.0327	0.316	0.88	0.0035	1	0.000102	0.852	0.501	0.0391	0.164	0.564	0.00545	0.00545
Enh_chr14:69092400-69094200	rs2001998	5.62e-05	CHS	0.000169	0.0125	0.0888	0.316	0.875	0.0118	1	0.000222	0.963	0.501	0.0058	0.103	0.77	0.00437	0.00437
Enh_chr14:69104633-69108433	rs2056153	4.84e-06	CHS	0.000102	0.00993	0.0327	0.316	0.88	0.0035	1	0.000102	0.882	0.39	0.000919	0.123	0.584	0.00301	0.00301
Enh_chr14:69143133-69152413	rs10149232	2.92e-05	CHS	0.000875	0.0272	0.0327	0.311	0.88	0.00366	1	9.75e-05	0.882	0.401	0.00653	0.235	0.571	0.00212	0.00212
Enh_chr14:69543113-69544733	rs4899300	0.000241	YRI	0.00169	0.037	0.575	0.821	0.841	0.0742	1	0.188	8.34e-05	0.000758	0.00244	0.0585	0.71	0.653	0.0585
Enh_chr14:69641433-69658413	rs77102062	4.88e-05	YRI	0.00263	0.0454	0.201	0	0	0.0476	1	0.249	7.59e-05	NA	NA	0.01	0.151	0.54	0.01
Enh_chr14:69703593-69704603	rs75963264	0.000207	YRI	0.00104	0.0297	0.196	0	0	0.0494	1	0.25	0.000351	NA	NA	0.0256	0.576	0.943	0.0256
Enh_chr14:72400092-72403262	rs4350511	0.000114	CEU	0.00125	0.0322	0	0.694	0.308	0.00504	0.00114	1	NA	0.00374	0.326	0.107	0.0377	0.284	0.0377
Enh_chr14:72439000-72442062	rs2238188	3.9e-05	CHS	0.000312	0.0168	0.0327	0.332	0.591	0.012	1	0.0154	0.717	0.0401	5.66e-05	0.707	0.0813	0.221	0.221
Enh_chr14:72698932-72702392	rs4903048	1.63e-05	CHS	0.00018	0.0129	0.187	0.347	0.856	0.0443	1	0.00114	0.143	0.24	0.000302	0.22	0.105	0.0944	0.0944
Enh_chr14:73413600-73429200	rs10146723	2.75e-05	CHS	0.00195	0.0396	0.402	0.699	0.966	0.0236	1	0.00633	0.231	0.0835	9.47e-05	0.76	0.918	0.0757	0.0757
Enh_chr14:73451793-73453503	rs10132481	0.000216	CHS	0.000647	0.0238	0.154	0.168	0.543	0.362	1	0.00551	0.257	0.732	0.000995	0.679	0.68	0.0824	0.0824
Enh_chr14:74620600-74620800	rs4899527	0.00317	CHS	0.00317	0.0495	0.383	0.449	0.894	0.164	1	0.00342	0.0153	0.396	0.0304	0.766	0.169	0.251	0.251
Enh_chr14:75219600-75225257	rs75328186	2.35e-05	YRI	0.00033	0.0171	0.369	0	0	0.0128	1	0.234	0.000129	NA	NA	0.0946	0.156	0.35	0.0946
Enh_chr14:75227000-75238297	rs6574213	6.23e-06	CEU	0.000174	0.0128	0.0841	0.796	0.75	0.000696	0.0631	1	0.197	1.94e-06	0.145	0.0825	0.108	0.37	0.108
Enh_chr14:75592197-75600457	rs8022535	3.16e-05	CEU	0.00104	0.0297	0.014	0.816	0.341	0.00288	0.000159	1	0.967	0.00437	0.45	0.199	0.0364	0.412	0.0364
Enh_chr14:75605627-75617617	rs4903337	3.35e-05	CEU	0.00107	0.0302	0.014	0.816	0.341	0.00277	0.000169	1	0.979	0.00437	0.45	0.166	0.0226	0.396	0.0226
Enh_chr14:76907797-76911647	rs4903512	5.6e-05	CEU	0.00112	0.0307	0.173	0.816	0.25	0.103	0.000294	1	0.32	0.00437	0.541	0.183	0.0736	0.391	0.0736
Enh_chr14:77406877-77407457	rs35881785	4.6e-05	CHS	9.2e-05	0.0095	0.0841	0.49	0.913	0.00218	1	0.00049	0.665	0.33	0.00212	0.998	0.708	0.00579	0.00579
Enh_chr14:77478200-77479600	rs10431633	5.23e-08	CHS	3.14e-07	0.000807	0.0654	0.459	0.909	0.00203	1	0.000316	0.428	0.244	2.51e-06	0.165	0.906	0.00544	0.00544
Enh_chr14:77497800-77500400	rs12887556	1.25e-05	CHS	0.000138	0.0114	0.117	0.597	0.981	0.000949	1	0.000308	0.642	0.0882	0.000839	0.193	0.57	0.0157	0.0157
Enh_chr14:77552000-77558400	rs11621440	5.51e-05	CHS	0.00259	0.0451	0.0607	0.48	0.904	0.00155	1	0.000429	0.535	0.214	0.00293	0.482	0.84	0.0728	0.0728
Enh_chr14:78757600-78758800	rs10144083	4.13e-06	CEU	1.24e-05	0.00379	0.0514	0.883	0.606	0.000492	0.000951	1	0.862	8.33e-05	0.00701	0.146	0.0138	0.673	0.0138
Enh_chr14:80490400-80492000	rs7144280	1.95e-05	YRI	0.000195	0.0133	0.626	0.117	0.159	0.0102	0.0915	1	4.06e-05	0.901	0.582	0.00907	0.692	0.529	0.00907
Enh_chr14:83260516-83261416	rs12435777	0.000321	YRI	0.00128	0.0324	0.551	0.179	0.139	0.0224	1	0.111	0.000376	0.921	0.911	0.0365	0.861	0.447	0.0365
Enh_chr14:90658386-90660326	rs2277510	1.97e-06	CHS	2.76e-05	0.00548	0	0.153	0.553	0.0254	1	0.00415	NA	0.442	1.34e-05	0.669	0.419	0.125	0.125
Enh_chr14:91321306-91324776	rs12147141	2.75e-05	CEU	0.000686	0.0245	0	0.566	0.298	0.0083	0.00758	1	NA	0.000122	0.397	0.293	0.116	0.882	0.116
Enh_chr14:92102756-92106526	rs1956415	0.000212	CHS	0.00212	0.0411	0.673	0.704	0.918	0.36	1	0.0354	0.00558	0.211	0.000152	0.715	0.99	0.321	0.321
Enh_chr14:93962424-93964324	rs10143401	5.11e-05	CHS	0.000307	0.0166	0.341	0.429	0.971	0.113	1	0.000558	0.0459	0.291	0.00208	0.673	0.203	0.235	0.235
Enh_chr14:93998600-94002000	rs10132476	2.5e-05	CHS	0.0006	0.023	0.355	0.352	0.938	1	0.143	0.000715	0.218	0.51	0.000756	0.774	0.178	0.151	0.151
Enh_chr14:94026544-94030134	rs879981	0.000133	CEU	0.0016	0.0362	0.103	0.536	0.024	1	0.00133	0.042	0.287	0.00246	0.61	0.925	0.197	0.173	0.197
Enh_chr14:95310683-95319703	rs12432456	4.63e-07	CHS	1.94e-05	0.0048	0.159	0.342	0.909	0.0244	1	0.000271	0.366	0.583	2.89e-05	0.17	0.439	0.259	0.259
Enh_chr14:95894813-95898923	rs59277341	0.000282	CEU	0.0031	0.0489	0.804	0.99	0.909	0.14	0.0462	1	0.104	0.000159	0.167	0.243	0.103	0.996	0.103
Enh_chr14:96592173-96593633	rs80067417	1.42e-06	CHS	1.13e-05	0.00368	0.00935	0.184	0.625	0.0203	1	0.00259	NA	0.397	1.52e-05	0.158	0.914	0.147	0.147
Enh_chr14:96782693-96788123	rs10135222	4.19e-05	CHS	0.00122	0.0319	0.243	0.102	0.832	1	0.0109	0.000304	0.262	0.893	0.00309	0.582	0.695	0.00666	0.00666
Enh_chr14:96809383-96813200	rs722869	5.23e-06	CHS	8.9e-05	0.00931	0.0841	0.112	0.846	0.184	1	4.74e-05	0.314	0.833	0.00215	0.546	0.816	0.0025	0.0025
Enh_chr14:96816800-96818800	rs11160369	2.76e-06	CHS	1.38e-05	0.00406	0.0841	0.0612	0.846	1	0.0671	2.4e-05	0.275	0.775	0.00215	0.697	0.75	0.00224	0.00224
Enh_chr14:96886800-96891600	rs12590723	2.94e-05	CHS	0.000589	0.0228	0.107	0.112	0.851	0.625	1	5.81e-05	0.305	0.335	0.0111	0.796	0.371	0.00949	0.00949
Enh_chr14:97991993-97998443	rs11625531	1.94e-05	CEU	0.000348	0.0177	0.164	0.73	0.0769	1	0.000205	0.0345	0.257	0.002	0.599	0.559	0.0496	0.236	0.0496
Enh_chr14:98014263-98020563	rs1456987	4.27e-05	CEU	0.0026	0.0451	0.173	0.709	0.0817	1	0.000347	0.0381	0.257	0.00276	0.825	0.559	0.0204	0.269	0.0204
Enh_chr14:99055013-99057303	rs2772486	0.000112	CHS	0.00145	0.0344	0.0935	0.439	0.813	0.00622	1	0.00273	0.567	0.275	0.000984	0.413	0.424	0.126	0.126
Enh_chr14:99928600-99932400	rs11844953	0.000403	YRI	0.00201	0.0401	0.85	0.245	0.37	0.00561	0.029	1	0.00193	0.554	0.201	0.313	0.656	0.0791	0.313
Enh_chr14:99936400-99939800	rs2295788	0.000258	YRI	0.0031	0.0489	0.822	0.24	0.37	0.00779	0.0292	1	0.000856	0.567	0.695	0.238	0.491	0.0776	0.238
Enh_chr15:100698575-100708755	rs7175212	2.31e-05	YRI	0.00134	0.033	0.407	0	0	0.00976	1	0.232	0.000165	NA	NA	0.127	0.415	0.37	0.127
Enh_chr15:101262600-101266800	rs9806366	5.56e-05	YRI	0.00139	0.0336	0.626	0.107	0.0192	0.00338	1	0.0303	0.000376	0.786	0.994	0.0119	0.171	0.139	0.0119
Enh_chr15:25393733-25398773	rs7163944	1.78e-05	CEU	0.000303	0.0166	0.0888	0.745	0.543	0.00406	0.0101	1	0.155	3.74e-05	0.438	0.717	0.0091	0.721	0.0091
Enh_chr15:25400193-25405453	rs12148726	0.000154	CEU	0.00322	0.0498	0.196	0.786	0.543	0.0143	0.00875	1	0.662	0.000435	0.0725	0.861	0.0103	0.611	0.0103
Enh_chr15:25406200-25413000	rs1041933	0.000143	CEU	0.003	0.0483	0.178	0.786	0.543	0.0114	0.00809	1	0.167	0.000435	0.251	0.98	0.0126	0.674	0.0126
Enh_chr15:25414200-25420000	rs61998993	0.000143	CEU	0.00314	0.0493	0.178	0.786	0.543	0.0114	0.00809	1	0.103	0.000435	0.438	0.708	0.0148	0.771	0.0148
Enh_chr15:28951887-28959007	rs28398028	2.81e-05	YRI	0.000647	0.0238	0.444	0	0.0817	0.0154	0.028	1	6.15e-05	NA	0.825	0.0241	0.00415	0.914	0.0241
Enh_chr15:28963400-28964000	rs1873285	2.8e-07	CEU	1.12e-06	0.00131	0.252	0.898	0.255	0.491	0.000119	1	0.366	3.89e-05	0.53	0.0298	0.00359	0.903	0.00359
Enh_chr15:28982957-28987767	rs7170343	3.37e-06	CEU	5.73e-05	0.00758	0.0234	0.883	0.442	0.000854	9.17e-05	1	0.955	0.000698	0.269	0.0149	0.00235	0.703	0.00235
Enh_chr15:29002157-29004707	rs6495913	1.91e-05	CEU	0.000306	0.0166	0.0421	0.878	0.375	0.00245	6.63e-05	1	0.911	0.00611	0.276	0.0188	0.00321	0.478	0.00321
Enh_chr15:29031057-29034017	rs7177468	6.76e-05	CEU	0.000743	0.0255	0.0467	0.852	0.375	0.00326	0.000145	1	0.943	0.0108	0.385	0.0258	0.00612	0.465	0.00612
Enh_chr15:29089600-29090400	rs12101570	0.000538	CEU	0.00215	0.0414	0.238	0.852	0.63	0.0098	0.00813	1	0.481	0.00182	0.311	0.0258	0.00466	0.375	0.00466
Enh_chr15:29824600-29826400	rs8027827	0.000292	CHS	0.00117	0.0314	0.593	0.796	0.88	0.0838	1	0.0786	0.0194	0.00664	9.69e-05	0.226	0.711	0.0702	0.0702
Enh_chr15:30932800-30933600	rs2955794	0.000122	CHS	0.000122	0.011	0.164	0.469	0.861	0.0119	1	0.00206	0.124	0.0835	0.00144	0.866	0.483	0.0146	0.0146
Enh_chr15:31003000-31007200	rs12913397	2.93e-05	CHS	0.000586	0.0228	0.229	0.505	0.865	0.0216	1	0.00362	0.0168	0.103	0.000177	0.522	0.858	0.00646	0.00646
Enh_chr15:31012997-31015607	rs12905872	2.95e-05	CHS	0.000177	0.0128	0.238	0.495	0.865	0.0249	1	0.00364	0.0738	0.0575	0.000177	0.389	0.973	0.00528	0.00528
Enh_chr15:33068000-33069000	rs4144337	0.00115	CHS	0.00229	0.0426	0.112	0.0714	0.644	1	0.0725	0.00148	0.501	0.658	0.0229	0.652	0.464	0.165	0.165
Enh_chr15:33159000-33160800	rs8040565	4.78e-05	YRI	0.000287	0.0162	0.439	0.0204	0.106	0.0209	0.0311	1	5.18e-05	0.838	0.771	0.349	0.244	0.25	0.349
Enh_chr15:38082369-38088499	rs16966225	5.37e-05	YRI	0.000966	0.0287	0.248	0.0969	0.0529	0.108	1	0.113	1.14e-05	0.369	0.611	0.338	0.183	0.711	0.338
Enh_chr15:40449801-40457771	rs4924471	4.71e-05	CHS	0.00118	0.0315	0.0467	0.0612	0.668	0.238	1	0.000494	0.798	0.84	0.00216	0.159	0.833	0.0511	0.0511
Enh_chr15:40506800-40507800	rs1869301	0.000126	CHS	0.000126	0.0112	0.0794	0.597	0.865	0.00134	1	0.00471	0.746	0.0882	0.000654	0.495	0.866	0.0586	0.0586
Enh_chr15:40510271-40512441	rs2959545	0.000225	CHS	0.0018	0.0382	0.0794	0.592	0.832	0.00176	1	0.00879	0.833	0.189	0.000654	0.502	0.478	0.0639	0.0639
Enh_chr15:41585200-41586000	rs12915829	0.00135	CHS	0.00271	0.0459	0.397	0.362	0.808	1	0.117	0.0077	0.0296	0.409	0.00528	0.103	0.793	0.0799	0.0799
Enh_chr15:41904200-41905400	rs1704386	0.000217	CHS	0.00152	0.0352	0.379	0.531	0.923	0.0701	1	0.00378	0.378	0.269	0.00146	0.855	0.478	0.0494	0.0494
Enh_chr15:41906442-41907752	rs1704388	0.000197	CHS	0.00118	0.0315	0.355	0.531	0.923	0.0546	1	0.0034	0.113	0.269	0.00146	0.732	0.963	0.0511	0.0511
Enh_chr15:42104552-42112902	rs639227	1.89e-05	CHS	0.00106	0.03	0.0841	0.286	0.755	0.0227	1	0.00156	0.314	0.181	0.000256	0.174	0.297	0.288	0.288
Enh_chr15:42454800-42459200	rs16973261	0.000193	CEU	0.00213	0.0412	0.467	0.985	0.822	0.0168	0.0103	1	0.0503	0.000474	0.083	0.974	0.139	0.666	0.139
Enh_chr15:43517702-43520622	rs690170	0.000244	YRI	0.00122	0.0319	0.542	0.0408	0.308	0.0465	0.00541	1	0.000135	0.838	0.786	0.0141	0.298	0.994	0.0141
Enh_chr15:44193800-44196400	rs73409812	0.000464	YRI	0.00278	0.0465	0.21	0	0	0.0442	1	0.248	0.000947	NA	NA	0.042	0.554	0.702	0.042
Enh_chr15:44305772-44311352	rs28508235	6.57e-05	YRI	0.00164	0.0366	0.743	0.98	0.788	0.253	0.019	1	6.01e-06	0.0407	0.115	0.00448	0.53	0.565	0.00448
Enh_chr15:44383800-44387000	rs60916105	1.25e-05	YRI	5.01e-05	0.00713	0.402	0.0459	0	0.015	1	0.0633	2.65e-05	0.853	NA	0.00469	0.288	0.586	0.00469
Enh_chr15:44449600-44451800	rs16964013	8.07e-08	YRI	4.04e-07	0.000837	0.416	0.117	0	0.0262	1	0.0246	7.31e-08	0.54	NA	0.00372	0.321	0.875	0.00372
Enh_chr15:44660622-44663382	rs76572657	0.000257	YRI	0.00282	0.0469	0.776	0.995	0.745	1	0.0125	0.156	6.63e-06	0.0103	0.0644	0.0212	0.0882	0.788	0.0212
Enh_chr15:44853200-44854600	rs1288105	2.52e-06	CEU	2.27e-05	0.00502	0.103	0.918	0.548	0.002	0.000318	1	0.82	0.000148	0.245	0.224	0.0105	0.414	0.0105
Enh_chr15:44911000-44912000	rs9302118	6.78e-07	CEU	4.75e-06	0.00254	0.0234	0.918	0.548	0.000257	7.93e-05	1	0.956	0.000148	0.431	0.124	0.00925	0.909	0.00925
Enh_chr15:45332812-45335200	rs1719246	0.00145	CEU	0.00291	0.0476	0.0701	0.612	0.0913	0.237	0.000573	1	0.948	0.0767	0.939	0.0131	0.00414	0.00876	0.00414
Enh_chr15:45338400-45338600	rs1145096	1.78e-05	YRI	1.78e-05	0.00461	0.589	0	0	0.00161	1	0.197	0.000756	NA	NA	0.0119	0.00327	0.00538	0.0119
Enh_chr15:45389462-45393800	rs9672959	0.000156	YRI	0.00172	0.0374	0.421	0	0	0.00803	1	0.232	0.00159	NA	NA	0.0048	0.00729	0.00463	0.0048
Enh_chr15:45443882-45452702	rs73412458	7.83e-09	YRI	4e-07	0.000837	0.29	0	0	0.0247	1	0.241	1.39e-08	NA	NA	0.00113	0.0443	0.0603	0.00113
Enh_chr15:45453962-45459452	rs73412465	1.34e-06	YRI	2.28e-05	0.00502	0.206	0	0	0.0476	1	0.249	1.62e-06	NA	NA	0.00139	0.0624	0.102	0.00139
Enh_chr15:45942000-45944400	rs2463381	0.00016	YRI	0.00319	0.0496	0.836	0.224	0	0.00042	1	0.0018	0.0146	0.519	NA	0.0299	0.518	0.0688	0.0299
Enh_chr15:47857400-47858800	rs785020	3.81e-05	YRI	7.63e-05	0.00858	0.486	0	0.00962	0.00501	0.147	1	0.000551	NA	NA	0.114	0.051	0.434	0.114
Enh_chr15:47959400-47963000	rs1982473	0.000119	CEU	0.00202	0.0402	0.257	0.888	0.197	1	8.47e-05	0.0678	0.286	0.0341	0.831	0.682	0.0039	0.718	0.0039
Enh_chr15:47985600-47988400	rs12592659	1.15e-05	CEU	0.000115	0.0106	0.234	0.893	0.197	1	5.82e-05	0.0971	0.155	0.00406	0.672	0.83	0.00698	0.591	0.00698
Enh_chr15:47996573-47999543	rs2965303	1.2e-05	CEU	0.000108	0.0103	0.243	0.893	0.192	1	6.07e-05	0.0758	0.1	0.00406	0.594	0.83	0.00856	0.702	0.00856
Enh_chr15:48000000-48003423	rs2924577	0.000341	CEU	0.00272	0.0461	0.393	0.893	0.197	1	0.000289	0.0147	0.353	0.0311	0.831	0.643	0.00914	0.667	0.00914
Enh_chr15:48095400-48098200	rs12440301	1.85e-05	CHS	0.000166	0.0124	0.509	0.0102	0.88	1	2.03e-05	0.000483	0.00897	NA	0.00125	0.483	2.13e-05	0.358	0.358
Enh_chr15:48351463-48356600	rs11857977	0.000118	CEU	0.00259	0.0451	0.248	0.811	0.428	0.0543	0.00283	1	0.038	0.00101	0.124	0.651	0.00755	0.886	0.00755
Enh_chr15:48589553-48593883	rs16961205	3.39e-06	YRI	7.79e-05	0.00868	0.5	0	0	0.00414	1	0.227	4.99e-05	NA	NA	0.0102	0.0704	0.631	0.0102
Enh_chr15:51980533-51983363	rs2414121	3.16e-06	CEU	4.74e-05	0.00693	0.603	0.985	0.846	0.0446	0.0182	1	0.35	3.29e-06	0.278	0.954	0.117	0.613	0.117
Enh_chr15:52221253-52223543	rs4405491	0.000569	CHS	0.00284	0.047	0.696	0.163	0.952	1	9.19e-05	0.00255	0.0511	0.934	0.00617	0.64	0.00666	0.239	0.239
Enh_chr15:52227600-52237473	rs8031089	9.14e-06	CEU	0.00032	0.0169	0.164	0.801	0.024	1	3.07e-05	0.00922	0.167	0.00601	0.67	0.649	0.00572	0.244	0.00572
Enh_chr15:52243173-52244400	rs4774616	6.87e-06	CEU	6.87e-05	0.00822	0.379	0.944	0.341	1	0.000259	0.0972	0.517	0.000525	0.45	0.797	0.00534	0.216	0.00534
Enh_chr15:52259483-52263800	rs12903919	6.71e-07	CEU	1.01e-05	0.00354	0.0561	0.735	0.0192	1	2.62e-05	0.0646	0.338	0.000443	0.547	0.512	0.00537	0.218	0.00537
Enh_chr15:52294000-52296400	rs12907067	7.9e-06	CEU	6.32e-05	0.00793	0.0888	0.755	0.0625	1	4.23e-05	0.096	0.31	0.00374	0.93	0.533	0.0102	0.35	0.0102
Enh_chr15:52666600-52670200	rs1863512	0.000253	CEU	0.00304	0.0486	0.154	0.724	0.101	1	0.000305	0.0753	0.239	0.0214	0.826	0.86	0.0418	0.378	0.0418
Enh_chr15:55275912-55289712	rs78531305	4.53e-06	YRI	0.000222	0.0142	0.159	0	0	0.0645	1	0.259	4.37e-06	NA	NA	0.218	0.165	0.175	0.218
Enh_chr15:55393612-55396972	rs7169948	0.000214	CHS	0.00277	0.0465	0.154	0.444	0.745	0.02	1	0.00957	0.0918	0.0866	0.000567	0.0446	0.521	0.0742	0.0742
Enh_chr15:55492852-55497702	rs4255730	0.000117	CHS	0.00234	0.043	0.014	0.107	0.577	0.0627	1	0.00205	0.83	0.265	0.00139	0.336	0.0836	0.0656	0.0656
Enh_chr15:55694000-55695400	rs1011061	0.000159	CEU	0.000159	0.0122	0	0.526	0.0288	0.149	0.000462	1	NA	0.0132	0.722	0.725	0.0142	0.288	0.0142
Enh_chr15:55992402-55993502	rs7181344	0.000309	CEU	0.00216	0.0416	0.14	0.571	0.00481	1	0.00112	0.0158	0.543	0.0113	NA	0.69	0.206	0.993	0.206
Enh_chr15:56725600-56727712	rs74015901	2.11e-05	YRI	0.000127	0.0112	0.893	0.99	0	0.128	1	0.154	5.44e-06	0.0205	NA	0.0296	0.12	0.666	0.0296
Enh_chr15:56786600-56789242	rs7166876	6.33e-06	YRI	5.06e-05	0.00718	0.762	0.148	0.168	0.00246	0.147	1	5.07e-05	0.901	0.948	0.0141	0.162	0.503	0.0141
Enh_chr15:58525401-58527661	rs9652472	0.000174	CEU	0.00104	0.0298	0.313	0.959	0.649	0.0135	0.00185	1	0.128	0.00235	0.483	0.732	0.156	0.736	0.156
Enh_chr15:58630800-58632200	rs6494029	4.6e-05	CEU	0.000322	0.017	0.206	0.689	0.0673	1	0.000676	0.0212	0.153	0.00153	0.853	0.651	0.041	0.279	0.041
Enh_chr15:59248411-59252641	rs12909956	4.92e-05	CEU	0.00162	0.0365	0	0.561	0.197	0.0174	0.00241	1	NA	0.000717	0.205	0.321	0.105	0.079	0.105
Enh_chr15:60547581-60553391	rs4775281	3.28e-05	CHS	0.000656	0.024	0.182	0.418	0.707	0.0374	1	0.0134	0.169	0.135	5.39e-05	0.0956	0.559	0.105	0.105
Enh_chr15:63444791-63450481	rs12441236	4.27e-06	CHS	0.000111	0.0104	0.0374	0.107	0.837	0.0546	1	2.99e-05	0.623	0.847	0.00275	0.341	0.0783	0.00311	0.00311
Enh_chr15:63450781-63459011	rs34999961	2.04e-05	CHS	0.000979	0.0289	0.0374	0.107	0.837	0.0546	1	2.99e-05	0.636	0.529	0.0146	0.339	0.0839	0.00299	0.00299
Enh_chr15:63470541-63477401	rs28787953	1.86e-05	CEU	0.000429	0.0198	0.0421	0.367	0.202	0.0554	0.0273	1	0.275	1.45e-05	0.376	0.334	0.1	0.00213	0.1
Enh_chr15:63489031-63494501	rs11854071	9.48e-06	CHS	0.000133	0.0112	0.304	0.464	0.957	0.0523	1	0.000851	0.166	0.371	0.000226	0.727	0.151	0.00104	0.00104
Enh_chr15:63525921-63527191	rs9673039	4.25e-05	CHS	0.000425	0.0198	0.154	0.122	0.899	1	0.0716	3.44e-05	0.307	0.806	0.0277	0.894	0.211	0.00113	0.00113
Enh_chr15:63538841-63547600	rs6494411	2.2e-05	CHS	0.00101	0.0295	0.0981	0.122	0.899	0.149	1	1.7e-05	0.0385	0.806	0.0277	0.891	0.383	0.000842	0.000842
Enh_chr15:63581081-63583800	rs6494417	0.000162	CHS	0.00178	0.0381	0.168	0.24	0.899	0.087	1	0.000145	0.81	0.861	0.0277	0.74	0.363	0.00115	0.00115
Enh_chr15:63609271-63612600	rs4984252	3.75e-05	CHS	0.0003	0.0165	0.154	0.0969	0.894	1	0.0357	2.74e-05	0.0793	0.903	0.0304	0.875	0.862	0.000857	0.000857
Enh_chr15:63666200-63673600	rs7168440	1.49e-07	CHS	5.06e-06	0.0026	0.168	0.0969	0.889	1	0.0276	3.84e-05	0.451	0.731	6.2e-05	0.505	0.638	0.000584	0.000584
Enh_chr15:63706831-63716400	rs7176100	4.47e-05	CHS	0.0017	0.0371	0.164	0.102	0.894	1	0.0337	3.31e-05	0.311	0.823	0.0304	0.508	0.899	0.00158	0.00158
Enh_chr15:63761800-63766000	rs11639437	7.48e-06	CHS	0.000142	0.0115	0.164	0.102	0.894	1	0.0337	3.31e-05	0.239	0.823	0.0045	0.955	0.267	0.00526	0.00526
Enh_chr15:63795800-63811021	rs7173437	1.5e-07	CHS	1.02e-05	0.00355	0.164	0.102	0.889	1	0.0345	3.87e-05	0.273	0.786	6.2e-05	0.557	0.284	0.00778	0.00778
Enh_chr15:63811771-63823661	rs7178104	8.66e-06	CHS	0.000364	0.0181	0.164	0.102	0.889	1	0.0345	3.87e-05	0.239	0.823	0.0045	0.563	0.292	0.0077	0.0077
Enh_chr15:63857441-63862201	rs12232260	1.67e-07	CHS	3.84e-06	0.00233	0	0.107	0.88	0.0128	1	5.27e-06	NA	0.727	0.000781	0.439	0.44	0.0132	0.0132
Enh_chr15:63868800-63872591	rs12591907	4.46e-09	CHS	7.57e-08	0.000292	0	0.102	0.875	0.0138	1	4.98e-06	NA	0.594	1.86e-05	0.447	0.445	0.00994	0.00994
Enh_chr15:63877600-63884000	rs8041178	6.91e-10	CHS	2.56e-08	0.000138	0	0.102	0.875	0.0144	1	5.96e-06	NA	0.522	2.22e-06	0.447	0.45	0.00925	0.00925
Enh_chr15:63886981-63890301	rs8038900	1.34e-07	CHS	1.74e-06	0.00154	0.0654	0.541	0.904	0.000934	1	0.000845	0.469	0.00508	2.51e-06	0.449	0.449	0.00926	0.00926
Enh_chr15:63890800-63898600	rs4776644	9.43e-06	CHS	0.000575	0.0226	0.103	0.469	0.938	0.00278	1	0.000252	0.704	0.14	0.000756	0.591	0.453	0.00792	0.00792
Enh_chr15:63903800-63907031	rs1550659	8.77e-06	CHS	0.000132	0.0112	0.369	0.526	0.933	0.0646	1	0.00273	0.551	0.157	6.47e-05	0.591	0.455	0.00631	0.00631
Enh_chr15:63937311-63940601	rs1563886	5.54e-06	CHS	6.65e-05	0.00812	0.215	0.439	0.918	0.0224	1	0.000713	0.175	0.0452	0.000152	0.581	0.288	0.00583	0.00583
Enh_chr15:63968400-63974600	rs7182498	7.75e-06	CHS	0.000225	0.0143	0.458	0.469	0.966	0.41	1	0.00163	0.396	0.229	9.47e-05	0.568	0.141	0.00649	0.00649
Enh_chr15:63997800-64002161	rs4776704	2.53e-05	CHS	0.00048	0.021	0.294	0.122	0.822	1	0.00994	0.000726	0.0361	0.931	0.000752	0.564	0.142	0.0227	0.0227
Enh_chr15:64008121-64012671	rs12050807	8.22e-05	CHS	0.00205	0.0404	0.0374	0.107	0.798	0.0608	1	7.17e-05	0.769	0.768	0.027	0.554	0.133	0.037	0.037
Enh_chr15:64425631-64432631	rs10162651	0.000161	CEU	0.00306	0.0487	0	0.49	0.0288	0.155	0.000837	1	NA	0.00741	0.932	0.0708	0.215	0.185	0.215
Enh_chr15:64454200-64467221	rs35685348	2.94e-06	CHS	6.75e-05	0.00812	0.0327	0.0867	0.803	0.0763	1	4.35e-05	0.524	0.807	0.00127	0.29	0.16	0.0893	0.0893
Enh_chr15:64595411-64606291	rs16948101	4.61e-06	CHS	0.000166	0.0124	0.0327	0.0714	0.822	0.0987	1	2.3e-05	0.558	0.879	0.00387	0.741	0.235	0.0642	0.0642
Enh_chr15:64616921-64630000	rs12914104	1.62e-06	CHS	5.36e-05	0.00738	0.0327	0.0714	0.827	0.0979	1	2.06e-05	0.547	0.86	0.00143	0.866	0.236	0.0394	0.0394
Enh_chr15:64630400-64637800	rs4777495	7e-09	CHS	1.05e-07	0.000377	0	0.0051	0.668	0.272	1	0.00015	NA	NA	2.04e-06	0.638	0.315	0.0382	0.0382
Enh_chr15:64731000-64733200	rs4984613	2.87e-06	CHS	3.72e-05	0.00618	0.0374	0.051	0.798	0.208	1	2.97e-05	0.367	0.644	0.00181	0.466	0.202	0.192	0.192
Enh_chr15:64868001-64888861	rs2013555	1.77e-05	CHS	0.00199	0.0399	0.131	0.112	0.731	1	0.0922	0.000657	0.154	0.833	0.000567	0.437	0.165	0.00958	0.00958
Enh_chr15:64889741-64900831	rs1719285	3.13e-05	CHS	0.00175	0.0377	0.131	0.122	0.76	1	0.118	0.000484	0.37	0.502	0.00142	0.433	0.187	0.0156	0.0156
Enh_chr15:65582200-65585200	rs2292114	2.93e-08	CHS	2.93e-07	0.000807	0	0.0102	0.433	0.254	1	0.00303	NA	NA	4.53e-07	0.339	0.168	0.0377	0.0377
Enh_chr15:66251800-66254600	rs112753173	0.00028	YRI	0.0028	0.0467	0.388	0	0	0.0109	1	0.233	0.0022	NA	NA	0.0816	0.582	0.237	0.0816
Enh_chr15:68232600-68233400	rs883257	0.00084	CHS	0.00252	0.0444	0.374	0.413	0.779	0.252	1	0.0133	0.526	0.457	0.00181	0.687	0.904	0.046	0.046
Enh_chr15:68290200-68296200	rs6494730	2.38e-05	CHS	0.000261	0.0155	0.551	0.699	0.971	0.0874	1	0.00942	0.24	0.515	5.43e-05	0.715	0.356	0.0643	0.0643
Enh_chr15:68787921-68800511	rs1551342	1.79e-07	CEU	4.83e-06	0.00254	0	0.903	0.255	0.0145	1.42e-05	1	NA	0.000311	0.359	0.0685	0.0326	0.682	0.0326
Enh_chr15:68813781-68818961	rs14912	5.53e-05	CEU	0.000498	0.0213	0.22	0.974	0.668	0.00325	0.000806	1	0.27	0.00157	0.109	0.0815	0.0235	0.963	0.0235
Enh_chr15:69339631-69341791	rs12900842	3.47e-07	CEU	2.43e-06	0.00187	0.364	0.944	0.692	0.017	0.00479	1	0.148	1.21e-06	0.226	0.449	0.00934	0.556	0.00934
Enh_chr15:69461641-69464361	rs11856491	3.86e-05	CEU	0.000425	0.0198	0.477	0.959	0.688	0.0498	0.00477	1	0.0255	0.00018	0.0926	0.208	0.0163	0.632	0.0163
Enh_chr15:69465711-69470791	rs1504616	0.000164	CEU	0.00295	0.048	0.533	0.959	0.832	0.0277	0.0226	1	0.0955	0.00018	0.31	0.362	0.011	0.912	0.011
Enh_chr15:69593591-69596481	rs2415047	7.68e-05	CEU	0.00146	0.0345	0.131	0.872	0.587	0.00304	0.00216	1	0.37	0.000833	0.195	0.901	0.0156	0.865	0.0156
Enh_chr15:69748800-69752800	rs16953690	7.03e-05	CHS	0.00126	0.0323	0.028	0.214	0.663	0.0208	1	0.00194	0.517	0.339	0.000843	0.546	0.804	0.165	0.165
Enh_chr15:70257161-70270000	rs2004979	4.54e-05	CHS	0.00245	0.0438	0.285	0.449	0.692	0.0864	1	0.0261	0.0345	0.396	3.92e-05	0.727	0.529	0.465	0.465
Enh_chr15:70472001-70481741	rs4600431	1.34e-05	CHS	0.000161	0.0123	0.0794	0.571	0.894	0.00114	1	0.00157	0.754	0.0297	0.000177	0.392	0.478	0.0817	0.0817
Enh_chr15:71804000-71805400	rs900543	0.000225	CEU	0.000674	0.0243	0.505	0.954	0.788	0.0302	0.0149	1	0.0378	0.000384	0.13	0.172	0.0168	0.171	0.0168
Enh_chr15:71935489-71941200	rs2929513	2.28e-05	CEU	0.00041	0.0193	0.0421	0.801	0.351	0.00496	0.000371	1	0.441	0.00132	0.32	0.421	0.00633	0.85	0.00633
Enh_chr15:72194459-72196399	rs2415134	0.00264	CEU	0.00264	0.0454	0.495	0.786	0.38	1	0.0128	0.0699	0.0105	0.00664	0.532	0.933	0.0108	0.805	0.0108
Enh_chr15:72338239-72340579	rs35655563	2.91e-05	CEU	0.000203	0.0136	0.201	0.959	0.764	0.0013	0.00351	1	0.743	0.00018	0.042	0.0515	0.00143	0.572	0.00143
Enh_chr15:72356619-72371109	rs11633028	1.1e-06	CEU	4.17e-05	0.00648	0.0327	0.786	0.313	0.0062	0.000295	1	0.27	6.62e-05	0.306	0.0365	0.00521	0.587	0.00521
Enh_chr15:72501679-72505800	rs16957023	0.000171	CHS	0.00239	0.0433	0	0	0.481	0.404	1	0.00178	NA	NA	0.00789	0.0022	0.00797	0.323	0.323
Enh_chr15:72533619-72536079	rs12914512	0.000682	YRI	0.00272	0.0461	0.425	0.0102	0	0.00927	1	0.134	0.0069	NA	NA	0.000893	0.0107	0.337	0.000893
Enh_chr15:72554400-72555800	rs4777515	2.95e-05	CEU	2.95e-05	0.00553	0.0654	0.913	0.755	0.00017	0.00334	1	0.626	0.000193	0.0471	0.00206	0.00603	0.942	0.00603
Enh_chr15:74487459-74503000	rs12909047	1.17e-05	CEU	0.000501	0.0214	0	0.495	0.0144	0.357	0.000477	1	NA	0.000773	1	0.779	0.0325	0.643	0.0325
Enh_chr15:74573209-74581809	rs11629946	0.000118	CEU	0.00248	0.044	0.444	0.878	0.452	0.626	0.00343	1	0.00818	0.000833	0.254	0.227	0.0137	0.823	0.0137
Enh_chr15:74625400-74628600	rs11629749	1.71e-05	CEU	0.000154	0.0121	0.439	0.878	0.457	0.405	0.00344	1	0.00153	0.000105	0.247	0.198	0.00944	0.666	0.00944
Enh_chr15:74735039-74740419	rs2472297	2.72e-05	CEU	0.000571	0.0226	0	0.25	0	0.625	0.00889	1	NA	0.000216	NA	0.161	0.0123	0.719	0.0123
Enh_chr15:74761339-74764179	rs11072507	8.28e-05	CEU	0.000414	0.0195	0	0.663	0.188	0.0139	0.000461	1	NA	0.00655	0.422	0.187	0.00935	0.749	0.00935
Enh_chr15:74768369-74770459	rs11072508	6.58e-05	CEU	0.000592	0.0229	0	0.673	0.192	0.0124	0.00043	1	NA	0.00547	0.535	0.196	0.0116	0.531	0.0116
Enh_chr15:74782719-74788669	rs1378941	1.96e-05	CEU	0.000392	0.0188	0	0.679	0.192	0.0127	0.000375	1	NA	0.00172	0.684	0.483	0.0151	0.972	0.0151
Enh_chr15:75028459-75035989	rs6495143	0.000122	YRI	0.0022	0.042	0.402	0.0561	0.0673	0.0261	0.207	1	0.000114	0.898	0.832	0.0993	0.0464	0.595	0.0993
Enh_chr15:75167329-75168879	rs2899793	0.000159	YRI	0.00111	0.0307	0.715	0.546	0.611	0.22	0.131	1	1.79e-05	0.248	0.167	0.0439	0.732	0.752	0.0439
Enh_chr15:75170469-75173200	rs2201002	4.77e-05	YRI	0.000238	0.0147	0.771	0.546	0.611	0.134	0.116	1	8.08e-06	0.248	0.078	0.0454	0.71	0.825	0.0454
Enh_chr15:75385000-75388200	rs28698340	0.000129	YRI	0.000518	0.0217	0.15	0	0	0.0726	1	0.35	0.000143	NA	NA	0.0243	0.783	0.774	0.0243
Enh_chr15:75406600-75408979	rs56105324	0.000465	YRI	0.00186	0.0386	0.15	0	0	0.0726	1	0.35	0.000578	NA	NA	0.0151	0.83	0.844	0.0151
Enh_chr15:76061789-76068429	rs2955772	6.89e-05	YRI	0.00165	0.0368	0.659	0	0	0.0159	1	0.236	0.00033	NA	NA	0.164	0.341	0.946	0.164
Enh_chr15:77018529-77023049	rs8029854	5.17e-06	YRI	0.000129	0.0112	0.565	0.138	0.553	0.476	0.00428	1	2.12e-07	0.377	0.0293	0.0287	0.328	0.696	0.0287
Enh_chr15:77059000-77070888	rs4886509	5.79e-06	YRI	0.000162	0.0124	0.72	0.291	0.591	0.106	0.0113	1	1.07e-06	0.801	0.0414	0.0195	0.885	0.401	0.0195
Enh_chr15:77401800-77407600	rs955091	4e-06	YRI	6.4e-05	0.00799	0.327	0	0	0.0185	1	0.238	1.34e-05	NA	NA	0.0424	0.71	0.769	0.0424
Enh_chr15:77455000-77458600	rs937237	2.04e-05	YRI	0.000225	0.0143	0.332	0	0	0.0185	1	0.238	7.65e-05	NA	NA	0.0642	0.532	0.368	0.0642
Enh_chr15:78451638-78459308	rs74248578	5.77e-05	CHS	0.0019	0.0392	0	0	0.245	0.478	1	0.0163	NA	NA	0.000266	0.507	0.916	0.347	0.347
Enh_chr15:78755000-78763698	rs60815800	1.11e-05	YRI	0.000733	0.0253	0.411	0	0	0.00904	1	0.232	8.12e-05	NA	NA	0.0613	0.0131	0.494	0.0613
Enh_chr15:78939168-78944888	rs11855406	2.83e-05	CEU	0.000963	0.0287	0.0654	0.694	0.101	0.157	0.000165	1	0.903	0.00374	0.625	0.592	0.0486	0.761	0.0486
Enh_chr15:79988400-79995000	rs1533858	0.000107	CEU	0.00234	0.043	0.439	0.974	0.615	0.058	0.00163	1	0.19	0.00157	0.625	0.535	0.358	0.405	0.358
Enh_chr15:80643149-80644529	rs12442610	0.00025	CEU	0.00125	0.0322	0.304	0.806	0.486	0.0602	0.00638	1	0.0576	0.00101	0.122	0.346	0.0401	0.408	0.0401
Enh_chr15:80673000-80675600	rs12440543	0.00019	CEU	0.000759	0.0256	0.322	0.827	0.534	0.047	0.00731	1	0.0359	0.000653	0.142	0.31	0.021	0.317	0.021
Enh_chr15:80755619-80756939	rs12913385	0.00114	CEU	0.00228	0.0426	0.028	0.49	0.0337	0.363	0.00111	1	0.862	0.0302	0.895	0.183	0.0389	0.232	0.0389
Enh_chr15:81182379-81185209	rs931963	0.000333	CEU	0.00166	0.0368	0.556	0.857	0.327	1	0.00557	0.019	0.0734	0.00158	0.61	0.531	0.0417	0.435	0.0417
Enh_chr15:88610600-88611800	rs7170666	0.000157	CEU	0.0011	0.0305	0.126	0.954	0.457	0.00415	5.49e-05	1	0.649	0.0707	0.391	0.126	0.25	0.17	0.25
Enh_chr15:90850610-90858480	rs113029719	0.000193	YRI	0.00135	0.033	0.977	0	0	0.321	1	0.509	4.98e-05	NA	NA	0.402	0.299	0.11	0.402
Enh_chr15:91939260-91949260	rs138109746	4.23e-06	YRI	0.000292	0.0163	0.972	0	0	0.293	1	0.488	8.93e-07	NA	NA	0.285	0.331	0.257	0.285
Enh_chr15:92956700-92963000	rs2388024	8.22e-06	YRI	0.00023	0.0145	0.435	0.133	0	0.0254	1	0.0205	1e-05	0.576	NA	0.0413	0.393	0.0147	0.0413
Enh_chr15:93984151-93988631	rs973410	5.35e-05	CEU	0.00118	0.0315	0.103	0.577	0.0721	1	0.00123	0.107	0.125	0.00099	0.678	0.895	0.166	0.112	0.166
Enh_chr15:95498200-95506400	rs79086058	9.87e-05	YRI	0.00266	0.0456	0.673	0.357	0.375	0.0581	0.166	1	4.06e-05	0.181	0.515	0.307	0.612	0.962	0.307
Enh_chr15:96255600-96266400	rs79198436	5.2e-05	CHS	0.000884	0.0273	0	0.0204	0.5	0.183	1	0.00187	NA	0.762	0.000979	0.43	0.311	0.127	0.127
Enh_chr15:98799261-98802411	rs907807	8.13e-05	YRI	0.000488	0.0211	0.626	0.888	0.894	0.0577	1	0.229	3.32e-05	0.0341	0.202	0.0854	0.528	0.995	0.0854
Enh_chr15:98857491-98861701	rs2670504	0.000117	CHS	0.0014	0.0337	0	0.148	0.438	0.0554	1	0.0136	NA	0.585	0.000322	0.0689	0.344	0.386	0.386
Enh_chr15:99424600-99426000	rs58567117	0.000125	YRI	0.000999	0.0292	0.252	0	0	0.0329	1	0.244	0.000303	NA	NA	0.0835	0.205	0.753	0.0835
Enh_chr15:99430805-99439755	rs8029754	2.83e-05	YRI	0.00164	0.0366	0.332	0	0	0.0171	1	0.238	0.000117	NA	NA	0.0956	0.18	0.981	0.0956
Enh_chr15:99440375-99449265	rs7173209	8.11e-05	YRI	0.00275	0.0464	0.673	0.112	0.0962	0.00357	1	0.122	0.000535	0.925	0.969	0.0991	0.185	0.973	0.0991
Enh_chr15:99701845-99708925	rs325410	7.32e-06	YRI	0.000183	0.0129	0.897	0.214	0.389	0.00271	0.0115	1	5.38e-05	0.519	0.498	0.0294	0.284	0.544	0.0294
Enh_chr16:10204800-10207400	rs7189298	1.09e-05	CHS	0.000163	0.0124	0.201	0.265	0.75	0.128	1	0.00298	0.00358	0.13	7.46e-05	0.581	0.929	0.08	0.08
Enh_chr16:10747273-10756200	rs12933167	7.37e-05	CHS	0.00243	0.0436	0.00467	0.138	0.505	0.0372	1	0.00587	NA	0.153	0.000453	0.789	0.248	0.287	0.287
Enh_chr16:10786400-10788163	rs4638571	2.07e-05	CHS	6.21e-05	0.00785	0	0	0.466	0.405	1	0.00207	NA	NA	0.00069	0.719	0.0896	0.253	0.253
Enh_chr16:10877383-10895273	rs11641185	1.75e-05	CEU	0.00112	0.0307	0.0607	0.776	0.0721	0.327	2.95e-05	1	0.556	0.0125	0.945	0.157	0.0112	0.413	0.0112
Enh_chr16:11174600-11178333	rs77700687	0.000188	YRI	0.00187	0.0389	0.883	0	0	0.101	1	0.364	0.000154	NA	NA	0.168	0.564	0.452	0.168
Enh_chr16:11245200-11254413	rs59378953	2.96e-05	CHS	0.00166	0.0368	0.0374	0.0153	0.601	1	0.0983	0.000479	0.45	0.954	0.00135	0.962	0.545	0.0873	0.0873
Enh_chr16:11284800-11287800	rs13332454	2.71e-05	CHS	0.000678	0.0244	0.201	0.332	0.957	0.0461	1	0.000119	0.393	0.602	0.00495	0.763	0.599	0.0525	0.0525
Enh_chr16:12008553-12013493	rs8044943	8.76e-05	CHS	0.00175	0.0378	0.654	0.536	0.986	1	0.0373	0.00493	0.00105	0.45	0.000421	0.994	0.412	0.0541	0.0541
Enh_chr16:12550343-12553533	rs6416654	1e-05	CEU	0.00053	0.0219	0.014	0.571	0	1	0.000222	0.108	0.924	0.00141	NA	0.0712	0.202	0.398	0.202
Enh_chr16:12643800-12648200	rs74523365	5.53e-05	CEU	0.00122	0.0319	0	0.383	0	0.487	0.00206	1	NA	0.00201	NA	0.109	0.156	0.5	0.156
Enh_chr16:12815600-12817403	rs8052970	9.68e-05	CEU	0.00184	0.0384	0.0421	0.883	0.558	0.000592	0.00043	1	0.899	0.00537	0.232	0.846	0.0504	0.681	0.0504
Enh_chr16:14071363-14073183	rs7200498	0.000207	CEU	0.00124	0.0321	0.0841	0.918	0.745	0.000292	0.00299	1	0.208	0.00175	0.0171	0.214	0.0845	0.282	0.0845
Enh_chr16:15488653-15495023	rs9934691	4.2e-06	YRI	7.98e-05	0.00878	0.35	0	0	0.0153	1	0.236	1.69e-05	NA	NA	0.0491	0.299	0.857	0.0491
Enh_chr16:17358043-17385953	rs9929482	1.09e-05	CHS	0.00138	0.0334	0	0.423	0.899	0.000411	1	0.000101	NA	0.0515	0.00341	0.361	0.608	0.017	0.017
Enh_chr16:17408000-17412200	rs6498704	4.9e-07	CHS	7.85e-06	0.00313	0.252	0.388	0.913	0.0603	1	0.000713	0.0577	0.246	1.17e-05	0.131	0.959	0.014	0.014
Enh_chr16:17413400-17418600	rs11641505	0.000147	CHS	0.00234	0.043	0.0888	0.515	0.938	0.00139	1	0.000341	0.567	0.169	0.0106	0.128	0.9	0.0152	0.0152
Enh_chr16:17447053-17454623	rs28608850	6.09e-08	CHS	1.77e-06	0.00154	0	0.515	0.894	0.000224	1	0.000297	NA	0.0513	4.79e-06	0.0752	0.544	0.0132	0.0132
Enh_chr16:21655800-21660000	rs58629317	0.000386	YRI	0.00309	0.0489	0.481	0	0	0.00471	1	0.227	0.00726	NA	NA	0.0723	0.183	0.38	0.0723
Enh_chr16:22053000-22056129	rs1962636	8.74e-05	CEU	8.74e-05	0.00927	0	0.684	0.245	0.00812	0.000705	1	NA	0.00454	0.166	0.254	0.00574	0.255	0.00574
Enh_chr16:22059200-22061000	rs4783438	9.44e-05	CEU	0.000472	0.0208	0.0981	0.816	0.346	0.013	0.000374	1	0.339	0.00601	0.44	0.252	0.00904	0.252	0.00904
Enh_chr16:23668000-23672400	rs26760	3.74e-05	YRI	0.000486	0.0211	0.645	0.765	0.558	1	0.0769	0.117	8.31e-07	0.0115	0.232	0.175	0.299	0.266	0.175
Enh_chr16:2485199-2489209	rs61608337	7.42e-05	YRI	0.00104	0.0297	0.715	0	0	0.0256	1	0.241	0.000222	NA	NA	0.0285	0.851	0.962	0.0285
Enh_chr16:2506400-2511600	rs28412272	1.22e-05	YRI	0.000171	0.0126	0.79	0	0	0.0458	1	0.248	1.77e-05	NA	NA	0.0237	0.674	0.553	0.0237
Enh_chr16:26772200-26773400	rs717666	3.36e-05	YRI	0.000269	0.0157	0.827	0.648	0.163	0.0369	1	0.00136	2.01e-05	0.0539	0.88	0.164	0.814	0.932	0.164
Enh_chr16:30148619-30151439	rs9319584	0.000116	CHS	0.000462	0.0206	0	0.332	0.726	0.00371	1	0.00199	NA	0.198	0.00217	0.821	0.771	0.254	0.254
Enh_chr16:30348000-30352200	rs80000693	2.45e-06	CHS	1.22e-05	0.00379	0	0	0.313	0.415	1	0.00889	NA	NA	1.64e-05	0.844	0.675	0.0285	0.0285
Enh_chr16:30456559-30464200	rs12447919	5.69e-06	CHS	0.000142	0.0115	0	0.357	0.913	0.000582	1	2.62e-05	NA	0.419	0.00653	0.404	0.683	0.0151	0.0151
Enh_chr16:30472899-30474189	rs11574938	0.000764	CHS	0.000764	0.0256	0.164	0.551	0.971	0.00359	1	0.000379	0.69	0.241	0.0573	0.249	0.852	0.0136	0.0136
Enh_chr16:31117889-31120179	rs4889620	0.000438	CHS	0.00263	0.0453	0.0561	0.439	0.889	0.00206	1	0.000357	0.824	0.178	0.0332	0.0954	0.897	0.0145	0.0145
Enh_chr16:31133389-31135149	rs12597511	0.000459	CHS	0.00183	0.0384	0.0561	0.444	0.889	0.00197	1	0.000375	0.622	0.275	0.0332	0.0979	0.868	0.017	0.017
Enh_chr16:31284600-31288329	rs9937837	0.000429	CHS	0.00257	0.045	0.126	0.76	0.995	0.000266	1	0.0012	0.43	0.145	0.00966	0.0963	0.352	0.0326	0.0326
Enh_chr16:31299429-31303639	rs35466388	0.00014	CHS	0.00196	0.0396	0.0607	0.76	0.995	4.11e-05	1	0.000356	0.665	0.145	0.00966	0.099	0.373	0.0448	0.0448
Enh_chr16:31534449-31538869	rs4627374	5.53e-05	CHS	0.00116	0.0314	0	0.0102	0.433	0.253	1	0.0026	NA	NA	0.00159	0.682	0.948	0.452	0.452
Enh_chr16:3170279-3172759	rs8044008	3.49e-05	YRI	0.00021	0.0138	0.911	0	0	0.133	1	0.381	1.89e-05	NA	NA	0.358	0.386	0.888	0.358
Enh_chr16:3621200-3630159	rs7185802	1.2e-05	YRI	0.000335	0.0173	0.748	0.204	0.365	0.0144	0.0198	1	1.7e-05	0.655	0.541	0.0392	0.235	0.884	0.0392
Enh_chr16:3794600-3802059	rs130034	5.36e-05	YRI	0.00075	0.0256	0.374	0.107	0.0337	0.0376	1	0.0605	3.25e-05	0.707	0.88	0.0681	0.687	0.606	0.0681
Enh_chr16:3967779-3972969	rs2540034	3.08e-07	CEU	8.63e-06	0.00332	0.131	0.633	0.293	0.0542	0.00612	1	0.392	8.35e-07	0.0163	0.645	0.161	0.568	0.161
Enh_chr16:4370200-4374149	rs8058761	9.66e-05	CEU	0.00174	0.0376	0.00935	0.321	0	1	0.00477	0.156	NA	0.00158	NA	0.511	0.237	0.983	0.237
Enh_chr16:48097400-48103800	rs59311846	2.21e-05	YRI	0.000398	0.0189	0.668	0	0	0.0178	1	0.238	8.64e-05	NA	NA	0.0436	0.709	0.568	0.0436
Enh_chr16:48282969-48286200	rs11076562	1.49e-05	YRI	0.000149	0.0119	0.621	0.832	0.981	0.0585	1	0.0252	5.33e-06	0.0748	0.0384	0.0332	0.971	0.172	0.0332
Enh_chr16:48314549-48324949	rs12446160	1.96e-06	CHS	5.08e-05	0.00719	0.0841	0.648	0.942	0.000476	1	0.00111	0.38	0.0217	3.23e-05	0.00487	0.836	0.132	0.132
Enh_chr16:48454319-48461589	rs7203475	5.38e-05	CHS	0.00183	0.0384	0.159	0.337	0.856	0.0343	1	0.000741	0.128	0.348	0.00166	0.392	0.242	0.105	0.105
Enh_chr16:53040848-53044648	rs16951959	0.000107	YRI	0.000537	0.022	0.921	0	0	0.147	1	0.389	5.77e-05	NA	NA	0.496	0.91	0.0661	0.496
Enh_chr16:58108600-58111400	rs58900246	8.29e-05	YRI	0.00124	0.0321	0.893	0.847	0.707	0.271	1	0.0771	7.22e-06	0.00182	0.0777	0.0365	0.117	0.791	0.0365
Enh_chr16:66482907-66484707	rs1346480	0.000272	CEU	0.00109	0.0304	0.299	0.878	0.654	0.0146	0.00845	1	0.198	0.000833	0.122	0.956	0.0816	0.933	0.0816
Enh_chr16:66947400-66951600	rs3848287	0.000456	CEU	0.00319	0.0496	0.196	0.837	0.726	0.00341	0.0259	1	0.245	0.000477	0.021	0.192	0.0375	0.712	0.0375
Enh_chr16:68510000-68511000	rs696589	0.000673	CHS	0.000673	0.0243	0.14	0.48	0.813	0.00879	1	0.00396	0.234	0.0753	0.00477	0.539	0.404	0.234	0.234
Enh_chr16:70490397-70491737	rs13330945	0.00034	YRI	0.00238	0.0433	0.397	0	0	0.0105	1	0.233	0.00283	NA	NA	0.00263	0.254	0.626	0.00263
Enh_chr16:70493400-70497000	rs57301833	0.000279	YRI	0.00195	0.0396	0.35	0	0	0.0153	1	0.236	0.00156	NA	NA	0.00257	0.261	0.733	0.00257
[truncated: 2,561 more rows]
