# Supplementary material for: Transposon invasion of primate genomes shaped human inflammatory enhancers and susceptibility to inflammatory diseases
Source: Nat Commun. 2025 Nov 3;16:9674. doi: 10.1038/s41467-025-64690-7 (PMC12583588; doi:10.1038/s41467-025-64690-7)
Supplement: Supplementary file 10 — Supplementary Data 8 [file 41467_2025_64690_MOESM10_ESM.xlsx]

## Sheet: Table_S9_IDE_Enhancer
Enhancers potentially associated with inflammatory and autoimmune disorders
chr	start	end	ID
chr1	903800	907400	Enh_chr1:903800-907400
chr1	1004200	1006650	Enh_chr1:1004200-1006650
chr1	1035320	1041400	Enh_chr1:1035320-1041400
chr1	1061650	1067160	Enh_chr1:1061650-1067160
chr1	1067790	1071230	Enh_chr1:1067790-1071230
chr1	1143400	1147800	Enh_chr1:1143400-1147800
chr1	1197930	1203500	Enh_chr1:1197930-1203500
chr1	1205400	1210000	Enh_chr1:1205400-1210000
chr1	1212000	1216200	Enh_chr1:1212000-1216200
chr1	1222020	1223240	Enh_chr1:1222020-1223240
chr1	1249600	1252000	Enh_chr1:1249600-1252000
chr1	1461800	1466310	Enh_chr1:1461800-1466310
chr1	2150981	2154391	Enh_chr1:2150981-2154391
chr1	2212400	2213200	Enh_chr1:2212400-2213200
chr1	2229741	2244021	Enh_chr1:2229741-2244021
chr1	2253911	2257571	Enh_chr1:2253911-2257571
chr1	2285591	2302971	Enh_chr1:2285591-2302971
chr1	2522011	2526461	Enh_chr1:2522011-2526461
chr1	2540241	2549921	Enh_chr1:2540241-2549921
chr1	2575421	2579921	Enh_chr1:2575421-2579921
chr1	2641901	2644121	Enh_chr1:2641901-2644121
chr1	3656136	3657346	Enh_chr1:3656136-3657346
chr1	3663726	3669526	Enh_chr1:3663726-3669526
chr1	3672166	3674736	Enh_chr1:3672166-3674736
chr1	3675566	3682326	Enh_chr1:3675566-3682326
chr1	6026450	6029290	Enh_chr1:6026450-6029290
chr1	6348800	6349000	Enh_chr1:6348800-6349000
chr1	6357400	6361200	Enh_chr1:6357400-6361200
chr1	6446560	6449000	Enh_chr1:6446560-6449000
chr1	6459210	6461200	Enh_chr1:6459210-6461200
chr1	6465560	6466060	Enh_chr1:6465560-6466060
chr1	6599450	6601790	Enh_chr1:6599450-6601790
chr1	7703290	7706240	Enh_chr1:7703290-7706240
chr1	7929190	7932220	Enh_chr1:7929190-7932220
chr1	7940370	7943200	Enh_chr1:7940370-7943200
chr1	7953500	7955330	Enh_chr1:7953500-7955330
chr1	7993000	7995800	Enh_chr1:7993000-7995800
chr1	8003090	8006240	Enh_chr1:8003090-8006240
chr1	8150760	8155600	Enh_chr1:8150760-8155600
chr1	8281200	8285600	Enh_chr1:8281200-8285600
chr1	8521591	8528371	Enh_chr1:8521591-8528371
chr1	8853791	8862800	Enh_chr1:8853791-8862800
chr1	8898491	8901400	Enh_chr1:8898491-8901400
chr1	8967821	8973191	Enh_chr1:8967821-8973191
chr1	9004881	9011800	Enh_chr1:9004881-9011800
chr1	9177421	9185591	Enh_chr1:9177421-9185591
chr1	9273771	9282511	Enh_chr1:9273771-9282511
chr1	9589042	9595882	Enh_chr1:9589042-9595882
chr1	9625602	9631972	Enh_chr1:9625602-9631972
chr1	9643200	9646600	Enh_chr1:9643200-9646600
chr1	9651802	9652602	Enh_chr1:9651802-9652602
chr1	9686152	9689772	Enh_chr1:9686152-9689772
chr1	9711052	9718800	Enh_chr1:9711052-9718800
chr1	9718912	9719912	Enh_chr1:9718912-9719912
chr1	9785782	9793332	Enh_chr1:9785782-9793332
chr1	10386933	10389023	Enh_chr1:10386933-10389023
chr1	10413253	10416983	Enh_chr1:10413253-10416983
chr1	10483123	10486233	Enh_chr1:10483123-10486233
chr1	10507200	10518533	Enh_chr1:10507200-10518533
chr1	10961000	10970400	Enh_chr1:10961000-10970400
chr1	11279303	11285643	Enh_chr1:11279303-11285643
chr1	11718493	11719583	Enh_chr1:11718493-11719583
chr1	11729600	11732200	Enh_chr1:11729600-11732200
chr1	11736233	11745793	Enh_chr1:11736233-11745793
chr1	11783600	11786800	Enh_chr1:11783600-11786800
chr1	11790903	11792273	Enh_chr1:11790903-11792273
chr1	11796403	11799673	Enh_chr1:11796403-11799673
chr1	11812743	11815843	Enh_chr1:11812743-11815843
chr1	11907083	11910323	Enh_chr1:11907083-11910323
chr1	11960763	11962353	Enh_chr1:11960763-11962353
chr1	11983603	11987483	Enh_chr1:11983603-11987483
chr1	12037400	12042600	Enh_chr1:12037400-12042600
chr1	12044143	12048323	Enh_chr1:12044143-12048323
chr1	12051743	12052663	Enh_chr1:12051743-12052663
chr1	12067843	12069043	Enh_chr1:12067843-12069043
chr1	12084683	12093903	Enh_chr1:12084683-12093903
chr1	12130013	12135253	Enh_chr1:12130013-12135253
chr1	12144203	12156933	Enh_chr1:12144203-12156933
chr1	12167173	12186203	Enh_chr1:12167173-12186203
chr1	12469775	12482325	Enh_chr1:12469775-12482325
chr1	13591855	13594885	Enh_chr1:13591855-13594885
chr1	13749485	13765815	Enh_chr1:13749485-13765815
chr1	15256594	15267584	Enh_chr1:15256594-15267584
chr1	15410284	15420244	Enh_chr1:15410284-15420244
chr1	15571000	15573000	Enh_chr1:15571000-15573000
chr1	15577865	15581615	Enh_chr1:15577865-15581615
chr1	15600785	15604935	Enh_chr1:15600785-15604935
chr1	15694095	15699445	Enh_chr1:15694095-15699445
chr1	15827365	15834205	Enh_chr1:15827365-15834205
chr1	15836905	15839605	Enh_chr1:15836905-15839605
chr1	15946800	15955485	Enh_chr1:15946800-15955485
chr1	16206345	16206945	Enh_chr1:16206345-16206945
chr1	16893185	16898925	Enh_chr1:16893185-16898925
chr1	16902415	16909415	Enh_chr1:16902415-16909415
chr1	16911995	16915485	Enh_chr1:16911995-16915485
chr1	17059800	17061000	Enh_chr1:17059800-17061000
chr1	17096225	17101200	Enh_chr1:17096225-17101200
chr1	17117625	17121800	Enh_chr1:17117625-17121800
chr1	17126000	17129565	Enh_chr1:17126000-17129565
chr1	17138600	17144105	Enh_chr1:17138600-17144105
chr1	17206145	17209715	Enh_chr1:17206145-17209715
chr1	17211315	17214855	Enh_chr1:17211315-17214855
chr1	17232975	17235065	Enh_chr1:17232975-17235065
chr1	17249225	17253005	Enh_chr1:17249225-17253005
chr1	17274400	17276000	Enh_chr1:17274400-17276000
chr1	17280795	17282845	Enh_chr1:17280795-17282845
chr1	17285445	17288835	Enh_chr1:17285445-17288835
chr1	17308315	17312435	Enh_chr1:17308315-17312435
chr1	17430164	17438224	Enh_chr1:17430164-17438224
chr1	17567865	17571555	Enh_chr1:17567865-17571555
chr1	17630000	17630600	Enh_chr1:17630000-17630600
chr1	17635015	17637885	Enh_chr1:17635015-17637885
chr1	18921606	18932226	Enh_chr1:18921606-18932226
chr1	18943266	18955666	Enh_chr1:18943266-18955666
chr1	19445200	19484186	Enh_chr1:19445200-19484186
chr1	20153600	20155000	Enh_chr1:20153600-20155000
chr1	20320400	20323200	Enh_chr1:20320400-20323200
chr1	20493667	20494537	Enh_chr1:20493667-20494537
chr1	20589287	20592347	Enh_chr1:20589287-20592347
chr1	20602447	20604927	Enh_chr1:20602447-20604927
chr1	20633937	20635507	Enh_chr1:20633937-20635507
chr1	20694267	20697437	Enh_chr1:20694267-20697437
chr1	21017387	21023337	Enh_chr1:21017387-21023337
chr1	21260457	21263387	Enh_chr1:21260457-21263387
chr1	21321107	21327807	Enh_chr1:21321107-21327807
chr1	21328857	21345367	Enh_chr1:21328857-21345367
chr1	21508800	21509200	Enh_chr1:21508800-21509200
chr1	21512897	21521797	Enh_chr1:21512897-21521797
chr1	21778887	21781007	Enh_chr1:21778887-21781007
chr1	21899387	21911477	Enh_chr1:21899387-21911477
chr1	22018287	22020200	Enh_chr1:22018287-22020200
chr1	22025647	22025967	Enh_chr1:22025647-22025967
chr1	22031600	22032000	Enh_chr1:22031600-22032000
chr1	22036987	22045200	Enh_chr1:22036987-22045200
chr1	22045600	22049400	Enh_chr1:22045600-22049400
chr1	22052747	22070187	Enh_chr1:22052747-22070187
chr1	22711047	22712777	Enh_chr1:22711047-22712777
chr1	22733557	22740937	Enh_chr1:22733557-22740937
chr1	22744867	22748587	Enh_chr1:22744867-22748587
chr1	22749007	22751907	Enh_chr1:22749007-22751907
chr1	23886230	23891410	Enh_chr1:23886230-23891410
chr1	23891630	23913240	Enh_chr1:23891630-23913240
chr1	24201600	24205200	Enh_chr1:24201600-24205200
chr1	24384000	24388400	Enh_chr1:24384000-24388400
chr1	24390600	24394200	Enh_chr1:24390600-24394200
chr1	24479810	24490010	Enh_chr1:24479810-24490010
chr1	24533330	24539170	Enh_chr1:24533330-24539170
chr1	24845609	24850829	Enh_chr1:24845609-24850829
chr1	24908119	24918659	Enh_chr1:24908119-24918659
chr1	24924419	24927569	Enh_chr1:24924419-24927569
chr1	24927729	24929579	Enh_chr1:24927729-24929579
chr1	24951209	24964509	Enh_chr1:24951209-24964509
chr1	24971400	24975000	Enh_chr1:24971400-24975000
chr1	24977209	24998269	Enh_chr1:24977209-24998269
chr1	25006089	25014499	Enh_chr1:25006089-25014499
chr1	25017129	25038459	Enh_chr1:25017129-25038459
chr1	26282939	26294199	Enh_chr1:26282939-26294199
chr1	26618159	26622249	Enh_chr1:26618159-26622249
chr1	27000889	27003739	Enh_chr1:27000889-27003739
chr1	27631599	27635059	Enh_chr1:27631599-27635059
chr1	27658489	27663839	Enh_chr1:27658489-27663839
chr1	27862029	27870400	Enh_chr1:27862029-27870400
chr1	27872669	27876579	Enh_chr1:27872669-27876579
chr1	27883049	27885289	Enh_chr1:27883049-27885289
chr1	27885449	27885859	Enh_chr1:27885449-27885859
chr1	28110289	28116899	Enh_chr1:28110289-28116899
chr1	28121719	28131219	Enh_chr1:28121719-28131219
chr1	28131749	28141919	Enh_chr1:28131749-28141919
chr1	28143009	28150200	Enh_chr1:28143009-28150200
chr1	28151400	28167609	Enh_chr1:28151400-28167609
chr1	28168159	28172449	Enh_chr1:28168159-28172449
chr1	28172529	28176589	Enh_chr1:28172529-28176589
chr1	28189659	28193099	Enh_chr1:28189659-28193099
chr1	28196800	28202000	Enh_chr1:28196800-28202000
chr1	28242229	28250359	Enh_chr1:28242229-28250359
chr1	28369829	28371369	Enh_chr1:28369829-28371369
chr1	28648738	28650008	Enh_chr1:28648738-28650008
chr1	29202200	29203000	Enh_chr1:29202200-29203000
chr1	29236000	29238938	Enh_chr1:29236000-29238938
chr1	29259200	29260200	Enh_chr1:29259200-29260200
chr1	29711400	29713493	Enh_chr1:29711400-29713493
chr1	30744233	30757653	Enh_chr1:30744233-30757653
chr1	31522400	31527279	Enh_chr1:31522400-31527279
chr1	31787819	31790119	Enh_chr1:31787819-31790119
chr1	31825439	31830019	Enh_chr1:31825439-31830019
chr1	31888199	31893600	Enh_chr1:31888199-31893600
chr1	31924659	31937979	Enh_chr1:31924659-31937979
chr1	31943389	31946059	Enh_chr1:31943389-31946059
chr1	31952200	31964800	Enh_chr1:31952200-31964800
chr1	31979000	31986400	Enh_chr1:31979000-31986400
chr1	32005200	32008600	Enh_chr1:32005200-32008600
chr1	32251369	32268259	Enh_chr1:32251369-32268259
chr1	32271200	32274729	Enh_chr1:32271200-32274729
chr1	32305400	32312600	Enh_chr1:32305400-32312600
chr1	32314800	32325200	Enh_chr1:32314800-32325200
chr1	32347959	32354179	Enh_chr1:32347959-32354179
chr1	32979449	32999809	Enh_chr1:32979449-32999809
chr1	36161059	36163929	Enh_chr1:36161059-36163929
chr1	36370839	36379429	Enh_chr1:36370839-36379429
chr1	36457979	36460039	Enh_chr1:36457979-36460039
chr1	36486400	36487200	Enh_chr1:36486400-36487200
chr1	37486600	37488000	Enh_chr1:37486600-37488000
chr1	41652069	41668889	Enh_chr1:41652069-41668889
chr1	41723600	41731400	Enh_chr1:41723600-41731400
chr1	41733189	41746619	Enh_chr1:41733189-41746619
chr1	42922509	42925369	Enh_chr1:42922509-42925369
chr1	42931209	42943219	Enh_chr1:42931209-42943219
chr1	42943319	42954049	Enh_chr1:42943319-42954049
chr1	43197200	43208200	Enh_chr1:43197200-43208200
chr1	43219600	43222800	Enh_chr1:43219600-43222800
chr1	43779600	43787400	Enh_chr1:43779600-43787400
chr1	43830200	43838000	Enh_chr1:43830200-43838000
chr1	43933400	43934800	Enh_chr1:43933400-43934800
chr1	44029018	44031308	Enh_chr1:44029018-44031308
chr1	44405200	44409998	Enh_chr1:44405200-44409998
chr1	44716800	44724800	Enh_chr1:44716800-44724800
chr1	44728400	44733600	Enh_chr1:44728400-44733600
chr1	44805600	44812988	Enh_chr1:44805600-44812988
chr1	44818908	44819848	Enh_chr1:44818908-44819848
chr1	45392038	45396400	Enh_chr1:45392038-45396400
chr1	45540908	45547600	Enh_chr1:45540908-45547600
chr1	45584208	45587578	Enh_chr1:45584208-45587578
chr1	46039400	46048000	Enh_chr1:46039400-46048000
chr1	46060800	46071718	Enh_chr1:46060800-46071718
chr1	46162800	46167800	Enh_chr1:46162800-46167800
chr1	46368868	46375818	Enh_chr1:46368868-46375818
chr1	46402208	46403858	Enh_chr1:46402208-46403858
chr1	46549268	46551018	Enh_chr1:46549268-46551018
chr1	46585978	46594108	Enh_chr1:46585978-46594108
chr1	46594278	46597268	Enh_chr1:46594278-46597268
chr1	47180338	47183588	Enh_chr1:47180338-47183588
chr1	47208868	47216018	Enh_chr1:47208868-47216018
chr1	47231038	47232400	Enh_chr1:47231038-47232400
chr1	47334118	47335958	Enh_chr1:47334118-47335958
chr1	55255167	55262747	Enh_chr1:55255167-55262747
chr1	56422738	56428528	Enh_chr1:56422738-56428528
chr1	56475178	56480218	Enh_chr1:56475178-56480218
chr1	56501038	56511968	Enh_chr1:56501038-56511968
chr1	56512148	56534600	Enh_chr1:56512148-56534600
chr1	58616718	58622778	Enh_chr1:58616718-58622778
chr1	58751988	58758058	Enh_chr1:58751988-58758058
chr1	58772438	58775028	Enh_chr1:58772438-58775028
chr1	58804200	58811278	Enh_chr1:58804200-58811278
chr1	58814008	58817528	Enh_chr1:58814008-58817528
chr1	58853718	58862338	Enh_chr1:58853718-58862338
chr1	58877788	58890578	Enh_chr1:58877788-58890578
chr1	58899708	58905198	Enh_chr1:58899708-58905198
chr1	58939438	58945668	Enh_chr1:58939438-58945668
chr1	58963400	58972828	Enh_chr1:58963400-58972828
chr1	59004000	59009848	Enh_chr1:59004000-59009848
chr1	59024988	59028508	Enh_chr1:59024988-59028508
chr1	59070528	59073178	Enh_chr1:59070528-59073178
chr1	59084000	59084600	Enh_chr1:59084000-59084600
chr1	59264868	59269088	Enh_chr1:59264868-59269088
chr1	59292000	59293600	Enh_chr1:59292000-59293600
chr1	59332768	59334498	Enh_chr1:59332768-59334498
chr1	59477058	59478248	Enh_chr1:59477058-59478248
chr1	59506468	59508458	Enh_chr1:59506468-59508458
chr1	59669288	59680398	Enh_chr1:59669288-59680398
chr1	59694378	59699600	Enh_chr1:59694378-59699600
chr1	59742048	59746118	Enh_chr1:59742048-59746118
chr1	59926228	59926528	Enh_chr1:59926228-59926528
chr1	60573288	60578318	Enh_chr1:60573288-60578318
chr1	60831278	60834558	Enh_chr1:60831278-60834558
chr1	61048928	61055558	Enh_chr1:61048928-61055558
chr1	64003648	64007488	Enh_chr1:64003648-64007488
chr1	64826357	64830577	Enh_chr1:64826357-64830577
chr1	64863057	64866857	Enh_chr1:64863057-64866857
chr1	64881000	64883800	Enh_chr1:64881000-64883800
chr1	64886337	64904097	Enh_chr1:64886337-64904097
chr1	64915297	64919317	Enh_chr1:64915297-64919317
chr1	64920147	64929737	Enh_chr1:64920147-64929737
chr1	64931297	64938157	Enh_chr1:64931297-64938157
chr1	64944547	64966327	Enh_chr1:64944547-64966327
chr1	64986337	64988857	Enh_chr1:64986337-64988857
chr1	65000257	65003600	Enh_chr1:65000257-65003600
chr1	65063507	65071027	Enh_chr1:65063507-65071027
chr1	65228800	65232600	Enh_chr1:65228800-65232600
chr1	65421457	65425297	Enh_chr1:65421457-65425297
chr1	65809417	65814697	Enh_chr1:65809417-65814697
chr1	65819807	65822547	Enh_chr1:65819807-65822547
chr1	66249800	66255400	Enh_chr1:66249800-66255400
chr1	66269077	66280377	Enh_chr1:66269077-66280377
chr1	66332617	66339167	Enh_chr1:66332617-66339167
chr1	66374577	66377857	Enh_chr1:66374577-66377857
chr1	66378777	66385337	Enh_chr1:66378777-66385337
chr1	66392607	66404000	Enh_chr1:66392607-66404000
chr1	66410800	66417407	Enh_chr1:66410800-66417407
chr1	66436000	66441037	Enh_chr1:66436000-66441037
chr1	66441800	66446600	Enh_chr1:66441800-66446600
chr1	66724857	66729257	Enh_chr1:66724857-66729257
chr1	66729400	66734000	Enh_chr1:66729400-66734000
chr1	66757400	66759800	Enh_chr1:66757400-66759800
chr1	66930397	66940027	Enh_chr1:66930397-66940027
chr1	66978200	66988600	Enh_chr1:66978200-66988600
chr1	67109267	67113800	Enh_chr1:67109267-67113800
chr1	67148800	67150000	Enh_chr1:67148800-67150000
chr1	67163000	67175600	Enh_chr1:67163000-67175600
chr1	67189400	67196000	Enh_chr1:67189400-67196000
chr1	67211600	67218200	Enh_chr1:67211600-67218200
chr1	67274217	67275547	Enh_chr1:67274217-67275547
chr1	67332000	67343600	Enh_chr1:67332000-67343600
chr1	67673747	67675167	Enh_chr1:67673747-67675167
chr1	67686587	67687657	Enh_chr1:67686587-67687657
chr1	67721800	67725200	Enh_chr1:67721800-67725200
chr1	67726200	67726800	Enh_chr1:67726200-67726800
chr1	67732287	67737600	Enh_chr1:67732287-67737600
chr1	67746200	67751600	Enh_chr1:67746200-67751600
chr1	67758600	67761000	Enh_chr1:67758600-67761000
chr1	70219517	70221617	Enh_chr1:70219517-70221617
chr1	70503000	70505800	Enh_chr1:70503000-70505800
chr1	70675600	70676200	Enh_chr1:70675600-70676200
chr1	70865837	70867397	Enh_chr1:70865837-70867397
chr1	70909800	70910800	Enh_chr1:70909800-70910800
chr1	70978117	70982127	Enh_chr1:70978117-70982127
chr1	71046800	71048000	Enh_chr1:71046800-71048000
chr1	71068200	71070000	Enh_chr1:71068200-71070000
chr1	71412657	71417927	Enh_chr1:71412657-71417927
chr1	71880367	71883657	Enh_chr1:71880367-71883657
chr1	72282400	72285400	Enh_chr1:72282400-72285400
chr1	83817267	83821097	Enh_chr1:83817267-83821097
chr1	84144547	84149557	Enh_chr1:84144547-84149557
chr1	84432857	84438577	Enh_chr1:84432857-84438577
chr1	84570717	84574237	Enh_chr1:84570717-84574237
chr1	84597200	84601600	Enh_chr1:84597200-84601600
chr1	84778797	84781097	Enh_chr1:84778797-84781097
chr1	84846477	84848417	Enh_chr1:84846477-84848417
chr1	84851347	84856917	Enh_chr1:84851347-84856917
chr1	84860800	84864437	Enh_chr1:84860800-84864437
chr1	84888467	84890507	Enh_chr1:84888467-84890507
chr1	84892800	84893600	Enh_chr1:84892800-84893600
chr1	84944400	84951800	Enh_chr1:84944400-84951800
chr1	84993927	84996787	Enh_chr1:84993927-84996787
chr1	85026600	85027800	Enh_chr1:85026600-85027800
chr1	85278000	85280200	Enh_chr1:85278000-85280200
chr1	92783583	92786183	Enh_chr1:92783583-92786183
chr1	92971513	92984600	Enh_chr1:92971513-92984600
chr1	93701084	93706084	Enh_chr1:93701084-93706084
chr1	93757764	93760454	Enh_chr1:93757764-93760454
chr1	94089864	94096494	Enh_chr1:94089864-94096494
chr1	94383624	94385764	Enh_chr1:94383624-94385764
chr1	94541200	94543400	Enh_chr1:94541200-94543400
chr1	94600604	94603724	Enh_chr1:94600604-94603724
chr1	94611944	94615934	Enh_chr1:94611944-94615934
chr1	94712334	94718184	Enh_chr1:94712334-94718184
chr1	94718394	94726964	Enh_chr1:94718394-94726964
chr1	94734594	94738134	Enh_chr1:94734594-94738134
chr1	94738864	94743414	Enh_chr1:94738864-94743414
chr1	94753354	94756964	Enh_chr1:94753354-94756964
chr1	94789784	94793400	Enh_chr1:94789784-94793400
chr1	94794194	94796504	Enh_chr1:94794194-94796504
chr1	100044734	100049904	Enh_chr1:100044734-100049904
chr1	100390824	100407544	Enh_chr1:100390824-100407544
chr1	100440000	100442400	Enh_chr1:100440000-100442400
chr1	100442994	100454044	Enh_chr1:100442994-100454044
chr1	100522024	100525024	Enh_chr1:100522024-100525024
chr1	100534800	100540400	Enh_chr1:100534800-100540400
chr1	100596904	100598164	Enh_chr1:100596904-100598164
chr1	100623854	100629200	Enh_chr1:100623854-100629200
chr1	100629334	100632124	Enh_chr1:100629334-100632124
chr1	100682484	100685200	Enh_chr1:100682484-100685200
chr1	100718400	100721800	Enh_chr1:100718400-100721800
chr1	100926600	100928200	Enh_chr1:100926600-100928200
chr1	100948344	100951874	Enh_chr1:100948344-100951874
chr1	101001400	101007434	Enh_chr1:101001400-101007434
chr1	101050194	101055624	Enh_chr1:101050194-101055624
chr1	101108814	101113754	Enh_chr1:101108814-101113754
chr1	101127000	101131814	Enh_chr1:101127000-101131814
chr1	101134000	101139600	Enh_chr1:101134000-101139600
chr1	101144564	101146000	Enh_chr1:101144564-101146000
chr1	101176000	101182000	Enh_chr1:101176000-101182000
chr1	101220200	101225400	Enh_chr1:101220200-101225400
chr1	101244800	101252674	Enh_chr1:101244800-101252674
chr1	101256744	101268344	Enh_chr1:101256744-101268344
chr1	101275200	101287354	Enh_chr1:101275200-101287354
chr1	101288000	101296400	Enh_chr1:101288000-101296400
chr1	101297354	101300624	Enh_chr1:101297354-101300624
chr1	101356200	101359400	Enh_chr1:101356200-101359400
chr1	101387674	101392374	Enh_chr1:101387674-101392374
chr1	101405634	101411974	Enh_chr1:101405634-101411974
chr1	109367478	109374458	Enh_chr1:109367478-109374458
chr1	109615400	109616600	Enh_chr1:109615400-109616600
chr1	109642800	109644400	Enh_chr1:109642800-109644400
chr1	109762218	109763818	Enh_chr1:109762218-109763818
chr1	109787538	109800998	Enh_chr1:109787538-109800998
chr1	109801448	109804888	Enh_chr1:109801448-109804888
chr1	109812058	109828148	Enh_chr1:109812058-109828148
chr1	109883258	109889638	Enh_chr1:109883258-109889638
chr1	109889698	109898398	Enh_chr1:109889698-109898398
chr1	109905400	109907600	Enh_chr1:109905400-109907600
chr1	109933098	109936000	Enh_chr1:109933098-109936000
chr1	109997000	110007200	Enh_chr1:109997000-110007200
chr1	110010200	110013400	Enh_chr1:110010200-110013400
chr1	110382600	110388600	Enh_chr1:110382600-110388600
chr1	110783000	110789200	Enh_chr1:110783000-110789200
chr1	110873248	110885888	Enh_chr1:110873248-110885888
chr1	111211778	111222658	Enh_chr1:111211778-111222658
chr1	112700748	112701118	Enh_chr1:112700748-112701118
chr1	113858578	113858998	Enh_chr1:113858578-113858998
chr1	113859458	113863488	Enh_chr1:113859458-113863488
chr1	113866778	113871528	Enh_chr1:113866778-113871528
chr1	114111968	114115888	Enh_chr1:114111968-114115888
chr1	114328328	114344248	Enh_chr1:114328328-114344248
chr1	115061079	115065949	Enh_chr1:115061079-115065949
chr1	115096579	115102339	Enh_chr1:115096579-115102339
chr1	115282629	115283349	Enh_chr1:115282629-115283349
chr1	115372839	115374189	Enh_chr1:115372839-115374189
chr1	115727119	115732899	Enh_chr1:115727119-115732899
chr1	116501398	116514528	Enh_chr1:116501398-116514528
chr1	116514818	116518698	Enh_chr1:116514818-116518698
chr1	118563800	118565000	Enh_chr1:118563800-118565000
chr1	118958827	118961267	Enh_chr1:118958827-118961267
chr1	119563800	119566600	Enh_chr1:119563800-119566600
chr1	145688025	145691735	Enh_chr1:145688025-145691735
chr1	145718800	145722600	Enh_chr1:145718800-145722600
chr1	145871271	145872600	Enh_chr1:145871271-145872600
chr1	145931400	145934200	Enh_chr1:145931400-145934200
chr1	145977400	145986200	Enh_chr1:145977400-145986200
chr1	145988000	145989000	Enh_chr1:145988000-145989000
chr1	145999200	146000400	Enh_chr1:145999200-146000400
chr1	146006600	146008000	Enh_chr1:146006600-146008000
chr1	150552304	150552534	Enh_chr1:150552304-150552534
chr1	150561224	150563104	Enh_chr1:150561224-150563104
chr1	150563214	150573664	Enh_chr1:150563214-150573664
chr1	150602654	150608244	Enh_chr1:150602654-150608244
chr1	150608514	150618014	Enh_chr1:150608514-150618014
chr1	150764764	150765694	Enh_chr1:150764764-150765694
chr1	150769400	150772000	Enh_chr1:150769400-150772000
chr1	150786114	150796204	Enh_chr1:150786114-150796204
chr1	150806804	150808204	Enh_chr1:150806804-150808204
chr1	150977000	150977800	Enh_chr1:150977000-150977800
chr1	151130600	151132200	Enh_chr1:151130600-151132200
chr1	151156724	151158664	Enh_chr1:151156724-151158664
chr1	151276800	151278400	Enh_chr1:151276800-151278400
chr1	151822200	151823000	Enh_chr1:151822200-151823000
chr1	151830800	151831724	Enh_chr1:151830800-151831724
chr1	151863614	151869124	Enh_chr1:151863614-151869124
chr1	151919000	151923800	Enh_chr1:151919000-151923800
chr1	151938664	151948584	Enh_chr1:151938664-151948584
chr1	151972314	151974744	Enh_chr1:151972314-151974744
chr1	151983324	151986094	Enh_chr1:151983324-151986094
chr1	151986254	151994800	Enh_chr1:151986254-151994800
chr1	152028704	152032504	Enh_chr1:152028704-152032504
chr1	152033804	152036914	Enh_chr1:152033804-152036914
chr1	152046424	152049084	Enh_chr1:152046424-152049084
chr1	153338800	153348200	Enh_chr1:153338800-153348200
chr1	153357400	153358400	Enh_chr1:153357400-153358400
chr1	153361024	153373704	Enh_chr1:153361024-153373704
chr1	153384304	153390024	Enh_chr1:153384304-153390024
chr1	153489444	153492114	Enh_chr1:153489444-153492114
chr1	153532200	153533000	Enh_chr1:153532200-153533000
chr1	153544800	153546600	Enh_chr1:153544800-153546600
chr1	153551000	153551600	Enh_chr1:153551000-153551600
chr1	153563884	153567200	Enh_chr1:153563884-153567200
chr1	153571204	153575924	Enh_chr1:153571204-153575924
chr1	153596824	153601614	Enh_chr1:153596824-153601614
chr1	153622324	153623600	Enh_chr1:153622324-153623600
chr1	153646304	153648644	Enh_chr1:153646304-153648644
chr1	153782564	153786104	Enh_chr1:153782564-153786104
chr1	153787600	153793800	Enh_chr1:153787600-153793800
chr1	154384374	154388200	Enh_chr1:154384374-154388200
chr1	154416694	154428594	Enh_chr1:154416694-154428594
chr1	154430604	154434514	Enh_chr1:154430604-154434514
chr1	154437600	154442400	Enh_chr1:154437600-154442400
chr1	154460524	154468600	Enh_chr1:154460524-154468600
chr1	154622444	154624474	Enh_chr1:154622444-154624474
chr1	154624494	154627854	Enh_chr1:154624494-154627854
chr1	154942004	154944074	Enh_chr1:154942004-154944074
chr1	154953754	154956064	Enh_chr1:154953754-154956064
chr1	155043514	155045184	Enh_chr1:155043514-155045184
chr1	155083814	155085094	Enh_chr1:155083814-155085094
chr1	155085404	155085874	Enh_chr1:155085404-155085874
chr1	155184200	155186800	Enh_chr1:155184200-155186800
chr1	155222229	155227379	Enh_chr1:155222229-155227379
chr1	155250819	155251089	Enh_chr1:155250819-155251089
chr1	155938000	155949800	Enh_chr1:155938000-155949800
chr1	155957200	155964979	Enh_chr1:155957200-155964979
chr1	155969299	155978069	Enh_chr1:155969299-155978069
chr1	155989000	155991600	Enh_chr1:155989000-155991600
chr1	156088929	156091200	Enh_chr1:156088929-156091200
chr1	156095499	156098319	Enh_chr1:156095499-156098319
chr1	156101999	156108889	Enh_chr1:156101999-156108889
chr1	156115279	156121119	Enh_chr1:156115279-156121119
chr1	156126229	156126729	Enh_chr1:156126229-156126729
chr1	156126919	156130619	Enh_chr1:156126919-156130619
chr1	156153769	156154549	Enh_chr1:156153769-156154549
chr1	156161029	156161209	Enh_chr1:156161029-156161209
chr1	156161519	156162189	Enh_chr1:156161519-156162189
chr1	156177400	156180009	Enh_chr1:156177400-156180009
chr1	156217389	156218989	Enh_chr1:156217389-156218989
chr1	156274859	156277079	Enh_chr1:156274859-156277079
chr1	156456078	156458088	Enh_chr1:156456078-156458088
chr1	156642000	156644800	Enh_chr1:156642000-156644800
chr1	156659528	156664028	Enh_chr1:156659528-156664028
chr1	156683600	156684800	Enh_chr1:156683600-156684800
chr1	156686408	156695888	Enh_chr1:156686408-156695888
chr1	156803648	156805748	Enh_chr1:156803648-156805748
chr1	156859000	156861400	Enh_chr1:156859000-156861400
chr1	156892200	156893000	Enh_chr1:156892200-156893000
chr1	156893838	156902458	Enh_chr1:156893838-156902458
chr1	157398520	157406270	Enh_chr1:157398520-157406270
chr1	157720800	157728830	Enh_chr1:157720800-157728830
chr1	157770670	157785400	Enh_chr1:157770670-157785400
chr1	157803600	157816840	Enh_chr1:157803600-157816840
chr1	157842400	157844800	Enh_chr1:157842400-157844800
chr1	157848600	157850200	Enh_chr1:157848600-157850200
chr1	158147940	158155720	Enh_chr1:158147940-158155720
chr1	158160230	158164790	Enh_chr1:158160230-158164790
chr1	158283000	158291800	Enh_chr1:158283000-158291800
chr1	158816390	158821370	Enh_chr1:158816390-158821370
chr1	158949880	158953250	Enh_chr1:158949880-158953250
chr1	158995800	158999200	Enh_chr1:158995800-158999200
chr1	159010160	159014660	Enh_chr1:159010160-159014660
chr1	159066330	159068560	Enh_chr1:159066330-159068560
chr1	159083820	159086190	Enh_chr1:159083820-159086190
chr1	159088400	159089800	Enh_chr1:159088400-159089800
chr1	159091000	159092400	Enh_chr1:159091000-159092400
chr1	159825600	159829630	Enh_chr1:159825600-159829630
chr1	159908140	159917170	Enh_chr1:159908140-159917170
chr1	160538490	160541090	Enh_chr1:160538490-160541090
chr1	160565750	160579390	Enh_chr1:160565750-160579390
chr1	160624190	160634610	Enh_chr1:160624190-160634610
chr1	160662190	160669350	Enh_chr1:160662190-160669350
chr1	160670610	160679000	Enh_chr1:160670610-160679000
chr1	160699830	160711680	Enh_chr1:160699830-160711680
chr1	160721850	160730000	Enh_chr1:160721850-160730000
chr1	160730800	160735400	Enh_chr1:160730800-160735400
chr1	160739360	160748190	Enh_chr1:160739360-160748190
chr1	160754820	160758110	Enh_chr1:160754820-160758110
chr1	160771800	160783760	Enh_chr1:160771800-160783760
chr1	160788800	160792600	Enh_chr1:160788800-160792600
chr1	160796310	160799750	Enh_chr1:160796310-160799750
chr1	160835600	160841200	Enh_chr1:160835600-160841200
chr1	160841800	160846150	Enh_chr1:160841800-160846150
chr1	160850400	160851500	Enh_chr1:160850400-160851500
chr1	160852680	160862610	Enh_chr1:160852680-160862610
chr1	160874550	160876530	Enh_chr1:160874550-160876530
chr1	160884200	160885800	Enh_chr1:160884200-160885800
chr1	161011130	161016100	Enh_chr1:161011130-161016100
chr1	161017830	161021000	Enh_chr1:161017830-161021000
chr1	161032400	161034400	Enh_chr1:161032400-161034400
chr1	161059720	161069520	Enh_chr1:161059720-161069520
chr1	161079800	161089210	Enh_chr1:161079800-161089210
chr1	161182970	161189740	Enh_chr1:161182970-161189740
chr1	161192200	161193200	Enh_chr1:161192200-161193200
chr1	161209800	161210400	Enh_chr1:161209800-161210400
chr1	161215370	161219000	Enh_chr1:161215370-161219000
chr1	161296700	161300100	Enh_chr1:161296700-161300100
chr1	161306170	161306320	Enh_chr1:161306170-161306320
chr1	161307430	161309000	Enh_chr1:161307430-161309000
chr1	161388030	161391610	Enh_chr1:161388030-161391610
chr1	161397630	161401330	Enh_chr1:161397630-161401330
chr1	161505200	161509810	Enh_chr1:161505200-161509810
chr1	161526900	161534620	Enh_chr1:161526900-161534620
chr1	161538870	161541760	Enh_chr1:161538870-161541760
chr1	161608700	161614540	Enh_chr1:161608700-161614540
chr1	161620590	161623190	Enh_chr1:161620590-161623190
chr1	161726990	161727240	Enh_chr1:161726990-161727240
chr1	161728140	161731210	Enh_chr1:161728140-161731210
chr1	161735200	161746200	Enh_chr1:161735200-161746200
chr1	161766440	161776320	Enh_chr1:161766440-161776320
chr1	161778320	161781600	Enh_chr1:161778320-161781600
chr1	162000840	162006240	Enh_chr1:162000840-162006240
chr1	162028600	162029200	Enh_chr1:162028600-162029200
chr1	162325260	162330760	Enh_chr1:162325260-162330760
chr1	165827933	165830253	Enh_chr1:165827933-165830253
chr1	166487683	166491303	Enh_chr1:166487683-166491303
chr1	167081933	167085800	Enh_chr1:167081933-167085800
chr1	167220963	167225663	Enh_chr1:167220963-167225663
chr1	167226543	167236000	Enh_chr1:167226543-167236000
chr1	167329303	167332463	Enh_chr1:167329303-167332463
chr1	167427343	167433023	Enh_chr1:167427343-167433023
chr1	167445023	167458763	Enh_chr1:167445023-167458763
chr1	167470783	167518403	Enh_chr1:167470783-167518403
chr1	167548123	167553383	Enh_chr1:167548123-167553383
chr1	167599800	167603200	Enh_chr1:167599800-167603200
chr1	167611293	167624800	Enh_chr1:167611293-167624800
chr1	167630433	167663963	Enh_chr1:167630433-167663963
chr1	167713103	167716643	Enh_chr1:167713103-167716643
chr1	167791923	167793363	Enh_chr1:167791923-167793363
chr1	168340600	168343600	Enh_chr1:168340600-168343600
chr1	168359882	168364102	Enh_chr1:168359882-168364102
chr1	168419892	168422200	Enh_chr1:168419892-168422200
chr1	168439400	168441400	Enh_chr1:168439400-168441400
chr1	168442512	168447542	Enh_chr1:168442512-168447542
chr1	168503200	168505600	Enh_chr1:168503200-168505600
chr1	168505642	168516032	Enh_chr1:168505642-168516032
chr1	168517702	168524182	Enh_chr1:168517702-168524182
chr1	168528922	168537542	Enh_chr1:168528922-168537542
chr1	169583922	169589600	Enh_chr1:169583922-169589600
chr1	169591400	169596800	Enh_chr1:169591400-169596800
chr1	169600600	169606942	Enh_chr1:169600600-169606942
chr1	169607132	169609502	Enh_chr1:169607132-169609502
chr1	169666492	169669472	Enh_chr1:169666492-169669472
chr1	169675600	169687079	Enh_chr1:169675600-169687079
chr1	169691799	169696529	Enh_chr1:169691799-169696529
chr1	169696549	169701559	Enh_chr1:169696549-169701559
chr1	169907600	169912200	Enh_chr1:169907600-169912200
chr1	170561000	170564789	Enh_chr1:170561000-170564789
chr1	171816590	171820910	Enh_chr1:171816590-171820910
chr1	172178600	172188860	Enh_chr1:172178600-172188860
chr1	172337400	172348800	Enh_chr1:172337400-172348800
chr1	172349200	172362600	Enh_chr1:172349200-172362600
chr1	172388200	172401200	Enh_chr1:172388200-172401200
chr1	172587580	172589600	Enh_chr1:172587580-172589600
chr1	172637270	172641200	Enh_chr1:172637270-172641200
chr1	172646320	172648570	Enh_chr1:172646320-172648570
chr1	172654400	172655200	Enh_chr1:172654400-172655200
chr1	172660140	172664330	Enh_chr1:172660140-172664330
chr1	172668260	172673510	Enh_chr1:172668260-172673510
chr1	172673680	172677340	Enh_chr1:172673680-172677340
chr1	172679200	172680000	Enh_chr1:172679200-172680000
chr1	172695520	172705430	Enh_chr1:172695520-172705430
chr1	172723800	172731870	Enh_chr1:172723800-172731870
chr1	172744820	172747560	Enh_chr1:172744820-172747560
chr1	172763380	172768490	Enh_chr1:172763380-172768490
chr1	172817400	172822500	Enh_chr1:172817400-172822500
chr1	172844500	172846600	Enh_chr1:172844500-172846600
chr1	172906000	172908140	Enh_chr1:172906000-172908140
chr1	172933380	172935790	Enh_chr1:172933380-172935790
chr1	173013170	173021600	Enh_chr1:173013170-173021600
chr1	173110760	173115390	Enh_chr1:173110760-173115390
chr1	173121411	173124441	Enh_chr1:173121411-173124441
chr1	173192821	173194741	Enh_chr1:173192821-173194741
chr1	173195000	173197000	Enh_chr1:173195000-173197000
chr1	173209400	173214400	Enh_chr1:173209400-173214400
chr1	173221000	173228061	Enh_chr1:173221000-173228061
chr1	173293600	173301400	Enh_chr1:173293600-173301400
chr1	173406201	173416611	Enh_chr1:173406201-173416611
chr1	173421281	173424941	Enh_chr1:173421281-173424941
chr1	173429000	173431600	Enh_chr1:173429000-173431600
chr1	174004200	174011412	Enh_chr1:174004200-174011412
chr1	174013832	174024302	Enh_chr1:174013832-174024302
chr1	174204002	174207722	Enh_chr1:174204002-174207722
chr1	174785800	174790600	Enh_chr1:174785800-174790600
chr1	178131005	178141195	Enh_chr1:178131005-178141195
chr1	178572485	178585965	Enh_chr1:178572485-178585965
chr1	178597885	178611435	Enh_chr1:178597885-178611435
chr1	178931425	178935525	Enh_chr1:178931425-178935525
chr1	178942625	178943515	Enh_chr1:178942625-178943515
chr1	179088085	179093325	Enh_chr1:179088085-179093325
chr1	179128465	179132000	Enh_chr1:179128465-179132000
chr1	179139285	179142925	Enh_chr1:179139285-179142925
chr1	179143000	179144000	Enh_chr1:179143000-179144000
chr1	179174155	179177665	Enh_chr1:179174155-179177665
chr1	179190285	179191945	Enh_chr1:179190285-179191945
chr1	179217085	179221915	Enh_chr1:179217085-179221915
chr1	179293935	179302405	Enh_chr1:179293935-179302405
chr1	179306715	179313445	Enh_chr1:179306715-179313445
chr1	179323695	179333605	Enh_chr1:179323695-179333605
chr1	179882975	179884695	Enh_chr1:179882975-179884695
chr1	180609534	180613484	Enh_chr1:180609534-180613484
chr1	180848400	180854400	Enh_chr1:180848400-180854400
chr1	180980644	180983600	Enh_chr1:180980644-180983600
chr1	181007934	181017254	Enh_chr1:181007934-181017254
chr1	181061944	181066224	Enh_chr1:181061944-181066224
chr1	181090844	181093644	Enh_chr1:181090844-181093644
chr1	181103154	181107474	Enh_chr1:181103154-181107474
chr1	181122894	181134424	Enh_chr1:181122894-181134424
chr1	181134444	181137834	Enh_chr1:181134444-181137834
chr1	181147524	181155600	Enh_chr1:181147524-181155600
chr1	181391884	181401800	Enh_chr1:181391884-181401800
chr1	182028645	182030655	Enh_chr1:182028645-182030655
chr1	182145800	182148200	Enh_chr1:182145800-182148200
chr1	182257335	182262800	Enh_chr1:182257335-182262800
chr1	182299085	182305200	Enh_chr1:182299085-182305200
chr1	182425000	182431715	Enh_chr1:182425000-182431715
chr1	182794445	182799175	Enh_chr1:182794445-182799175
chr1	182828800	182830200	Enh_chr1:182828800-182830200
chr1	182839455	182842535	Enh_chr1:182839455-182842535
chr1	182889305	182890765	Enh_chr1:182889305-182890765
chr1	183042400	183050200	Enh_chr1:183042400-183050200
chr1	183068800	183076200	Enh_chr1:183068800-183076200
chr1	183101425	183103000	Enh_chr1:183101425-183103000
chr1	183177800	183182200	Enh_chr1:183177800-183182200
chr1	183194200	183196400	Enh_chr1:183194200-183196400
chr1	183209200	183210400	Enh_chr1:183209200-183210400
chr1	183218485	183220635	Enh_chr1:183218485-183220635
chr1	183567200	183570775	Enh_chr1:183567200-183570775
chr1	183601555	183608785	Enh_chr1:183601555-183608785
chr1	183839266	183844206	Enh_chr1:183839266-183844206
chr1	183955800	183958000	Enh_chr1:183955800-183958000
chr1	184155006	184167106	Enh_chr1:184155006-184167106
chr1	184890226	184894066	Enh_chr1:184890226-184894066
chr1	185280038	185283928	Enh_chr1:185280038-185283928
chr1	185311328	185316948	Enh_chr1:185311328-185316948
chr1	185336400	185340600	Enh_chr1:185336400-185340600
chr1	185419148	185422488	Enh_chr1:185419148-185422488
chr1	185437808	185444028	Enh_chr1:185437808-185444028
chr1	185482258	185489748	Enh_chr1:185482258-185489748
chr1	185558400	185562000	Enh_chr1:185558400-185562000
chr1	185564578	185570868	Enh_chr1:185564578-185570868
chr1	185693138	185695288	Enh_chr1:185693138-185695288
chr1	186511238	186513908	Enh_chr1:186511238-186513908
chr1	186617148	186622148	Enh_chr1:186617148-186622148
chr1	186625488	186627688	Enh_chr1:186625488-186627688
chr1	186643248	186644478	Enh_chr1:186643248-186644478
chr1	186651268	186661608	Enh_chr1:186651268-186661608
chr1	186738048	186740648	Enh_chr1:186738048-186740648
chr1	186818000	186820200	Enh_chr1:186818000-186820200
chr1	186829038	186832788	Enh_chr1:186829038-186832788
chr1	186836498	186841988	Enh_chr1:186836498-186841988
chr1	186844838	186851398	Enh_chr1:186844838-186851398
chr1	186977600	186979308	Enh_chr1:186977600-186979308
chr1	186993938	186997268	Enh_chr1:186993938-186997268
chr1	192160440	192177170	Enh_chr1:192160440-192177170
chr1	192476650	192477800	Enh_chr1:192476650-192477800
chr1	192489290	192490450	Enh_chr1:192489290-192490450
chr1	192515010	192524740	Enh_chr1:192515010-192524740
chr1	192526590	192531630	Enh_chr1:192526590-192531630
chr1	192537970	192540410	Enh_chr1:192537970-192540410
chr1	192543710	192553590	Enh_chr1:192543710-192553590
chr1	192565020	192567400	Enh_chr1:192565020-192567400
chr1	192599620	192607100	Enh_chr1:192599620-192607100
chr1	192607580	192610120	Enh_chr1:192607580-192610120
chr1	192625400	192631200	Enh_chr1:192625400-192631200
chr1	192812280	192815700	Enh_chr1:192812280-192815700
chr1	192872600	192881130	Enh_chr1:192872600-192881130
chr1	192906870	192909550	Enh_chr1:192906870-192909550
chr1	192935900	192937300	Enh_chr1:192935900-192937300
chr1	192937420	192943730	Enh_chr1:192937420-192943730
chr1	192951600	192952800	Enh_chr1:192951600-192952800
chr1	192983400	192984600	Enh_chr1:192983400-192984600
chr1	193101890	193105260	Enh_chr1:193101890-193105260
chr1	193111600	193112800	Enh_chr1:193111600-193112800
chr1	193448210	193450000	Enh_chr1:193448210-193450000
chr1	193456560	193459670	Enh_chr1:193456560-193459670
chr1	193477000	193482050	Enh_chr1:193477000-193482050
chr1	193536060	193541660	Enh_chr1:193536060-193541660
chr1	193557490	193560300	Enh_chr1:193557490-193560300
chr1	193685140	193687610	Enh_chr1:193685140-193687610
chr1	195907270	195909290	Enh_chr1:195907270-195909290
chr1	197736230	197738110	Enh_chr1:197736230-197738110
chr1	197760720	197762730	Enh_chr1:197760720-197762730
chr1	197772930	197775130	Enh_chr1:197772930-197775130
chr1	197837370	197840470	Enh_chr1:197837370-197840470
chr1	197840990	197845120	Enh_chr1:197840990-197845120
chr1	197974580	197977690	Enh_chr1:197974580-197977690
chr1	198157280	198183370	Enh_chr1:198157280-198183370
chr1	198184580	198194630	Enh_chr1:198184580-198194630
chr1	198496270	198502530	Enh_chr1:198496270-198502530
chr1	198549200	198550600	Enh_chr1:198549200-198550600
chr1	198574370	198577000	Enh_chr1:198574370-198577000
chr1	198594600	198605200	Enh_chr1:198594600-198605200
chr1	198609220	198616470	Enh_chr1:198609220-198616470
chr1	198617370	198628960	Enh_chr1:198617370-198628960
chr1	198649341	198653311	Enh_chr1:198649341-198653311
chr1	198653411	198659911	Enh_chr1:198653411-198659911
chr1	198660011	198666771	Enh_chr1:198660011-198666771
chr1	198667771	198673471	Enh_chr1:198667771-198673471
chr1	198679531	198687851	Enh_chr1:198679531-198687851
chr1	198771671	198780971	Enh_chr1:198771671-198780971
chr1	198916400	198937221	Enh_chr1:198916400-198937221
chr1	199037411	199045311	Enh_chr1:199037411-199045311
chr1	199171600	199175600	Enh_chr1:199171600-199175600
chr1	199689232	199692652	Enh_chr1:199689232-199692652
chr1	199855052	199861432	Enh_chr1:199855052-199861432
chr1	199867292	199868312	Enh_chr1:199867292-199868312
chr1	200039200	200040000	Enh_chr1:200039200-200040000
chr1	200148600	200155932	Enh_chr1:200148600-200155932
chr1	200638932	200647800	Enh_chr1:200638932-200647800
chr1	201012642	201023342	Enh_chr1:201012642-201023342
chr1	201114000	201115000	Enh_chr1:201114000-201115000
chr1	201712922	201714512	Enh_chr1:201712922-201714512
chr1	201715400	201717000	Enh_chr1:201715400-201717000
chr1	201882600	201884600	Enh_chr1:201882600-201884600
chr1	202140400	202144442	Enh_chr1:202140400-202144442
chr1	202294602	202298400	Enh_chr1:202294602-202298400
chr1	202611800	202620400	Enh_chr1:202611800-202620400
chr1	202951162	202954232	Enh_chr1:202951162-202954232
chr1	203056952	203059172	Enh_chr1:203056952-203059172
chr1	203068632	203071682	Enh_chr1:203068632-203071682
chr1	203075400	203076332	Enh_chr1:203075400-203076332
chr1	203135712	203136912	Enh_chr1:203135712-203136912
chr1	203172400	203178600	Enh_chr1:203172400-203178600
chr1	203213832	203216072	Enh_chr1:203213832-203216072
chr1	203272362	203275102	Enh_chr1:203272362-203275102
chr1	203288792	203292952	Enh_chr1:203288792-203292952
chr1	203315200	203329292	Enh_chr1:203315200-203329292
chr1	203669052	203679042	Enh_chr1:203669052-203679042
chr1	204188152	204191000	Enh_chr1:204188152-204191000
chr1	204504722	204510600	Enh_chr1:204504722-204510600
chr1	205625432	205631632	Enh_chr1:205625432-205631632
chr1	206456000	206458614	Enh_chr1:206456000-206458614
chr1	206557692	206571182	Enh_chr1:206557692-206571182
chr1	206578668	206582738	Enh_chr1:206578668-206582738
chr1	206657505	206661195	Enh_chr1:206657505-206661195
chr1	206662600	206665000	Enh_chr1:206662600-206665000
chr1	206671385	206675015	Enh_chr1:206671385-206675015
chr1	206685505	206701975	Enh_chr1:206685505-206701975
chr1	206702075	206721800	Enh_chr1:206702075-206721800
chr1	206734285	206746175	Enh_chr1:206734285-206746175
chr1	206746965	206752375	Enh_chr1:206746965-206752375
chr1	206752625	206755175	Enh_chr1:206752625-206755175
chr1	206755955	206759835	Enh_chr1:206755955-206759835
chr1	206764675	206767595	Enh_chr1:206764675-206767595
chr1	206768725	206769825	Enh_chr1:206768725-206769825
chr1	206769895	206770905	Enh_chr1:206769895-206770905
chr1	206771055	206771355	Enh_chr1:206771055-206771355
chr1	206782485	206785895	Enh_chr1:206782485-206785895
chr1	206797600	206798400	Enh_chr1:206797600-206798400
chr1	206801455	206806615	Enh_chr1:206801455-206806615
chr1	206813000	206818800	Enh_chr1:206813000-206818800
chr1	206823800	206825800	Enh_chr1:206823800-206825800
chr1	206828200	206834000	Enh_chr1:206828200-206834000
chr1	206834405	206836655	Enh_chr1:206834405-206836655
chr1	206890600	206891200	Enh_chr1:206890600-206891200
chr1	206897200	206899315	Enh_chr1:206897200-206899315
chr1	206930415	206931495	Enh_chr1:206930415-206931495
chr1	207144975	207147105	Enh_chr1:207144975-207147105
chr1	207171875	207174595	Enh_chr1:207171875-207174595
chr1	207307835	207311465	Enh_chr1:207307835-207311465
chr1	207331600	207339195	Enh_chr1:207331600-207339195
chr1	207360965	207365575	Enh_chr1:207360965-207365575
chr1	207405200	207409325	Enh_chr1:207405200-207409325
chr1	207411000	207419515	Enh_chr1:207411000-207419515
chr1	207421875	207436200	Enh_chr1:207421875-207436200
chr1	207496385	207498315	Enh_chr1:207496385-207498315
chr1	207752315	207757005	Enh_chr1:207752315-207757005
chr1	207822595	207829715	Enh_chr1:207822595-207829715
chr1	207846795	207855475	Enh_chr1:207846795-207855475
chr1	207860315	207877045	Enh_chr1:207860315-207877045
chr1	207882655	207884535	Enh_chr1:207882655-207884535
chr1	207889625	207891435	Enh_chr1:207889625-207891435
chr1	207900425	207910995	Enh_chr1:207900425-207910995
chr1	207916335	207926975	Enh_chr1:207916335-207926975
chr1	207934200	207936600	Enh_chr1:207934200-207936600
chr1	207956765	207961395	Enh_chr1:207956765-207961395
chr1	207961595	207964595	Enh_chr1:207961595-207964595
chr1	208064625	208067115	Enh_chr1:208064625-208067115
chr1	208185800	208190200	Enh_chr1:208185800-208190200
chr1	208206945	208208755	Enh_chr1:208206945-208208755
chr1	208211595	208214905	Enh_chr1:208211595-208214905
chr1	208235600	208237325	Enh_chr1:208235600-208237325
chr1	208243000	208245400	Enh_chr1:208243000-208245400
chr1	209037800	209040600	Enh_chr1:209037800-209040600
chr1	209396135	209400885	Enh_chr1:209396135-209400885
chr1	209606600	209608600	Enh_chr1:209606600-209608600
chr1	209647875	209649955	Enh_chr1:209647875-209649955
chr1	209650000	209655200	Enh_chr1:209650000-209655200
chr1	209656800	209658000	Enh_chr1:209656800-209658000
chr1	209658800	209661000	Enh_chr1:209658800-209661000
chr1	209670600	209676400	Enh_chr1:209670600-209676400
chr1	209692735	209693600	Enh_chr1:209692735-209693600
chr1	209703200	209705000	Enh_chr1:209703200-209705000
chr1	209732575	209734800	Enh_chr1:209732575-209734800
chr1	209734955	209739095	Enh_chr1:209734955-209739095
chr1	209768665	209776295	Enh_chr1:209768665-209776295
chr1	210339200	210348200	Enh_chr1:210339200-210348200
chr1	210372600	210376000	Enh_chr1:210372600-210376000
chr1	211601758	211615558	Enh_chr1:211601758-211615558
chr1	212476800	212478400	Enh_chr1:212476800-212478400
chr1	212484488	212489828	Enh_chr1:212484488-212489828
chr1	212489858	212492728	Enh_chr1:212489858-212492728
chr1	212542200	212543200	Enh_chr1:212542200-212543200
chr1	212557808	212559788	Enh_chr1:212557808-212559788
chr1	212591200	212598000	Enh_chr1:212591200-212598000
chr1	212634078	212639858	Enh_chr1:212634078-212639858
chr1	212665000	212670000	Enh_chr1:212665000-212670000
chr1	212670400	212673200	Enh_chr1:212670400-212673200
chr1	212675778	212686408	Enh_chr1:212675778-212686408
chr1	212975800	212983000	Enh_chr1:212975800-212983000
chr1	218376888	218378000	Enh_chr1:218376888-218378000
chr1	218458998	218469878	Enh_chr1:218458998-218469878
chr1	218472138	218475658	Enh_chr1:218472138-218475658
chr1	218498198	218500478	Enh_chr1:218498198-218500478
chr1	218873798	218875238	Enh_chr1:218873798-218875238
chr1	219086658	219092568	Enh_chr1:219086658-219092568
chr1	219187238	219190988	Enh_chr1:219187238-219190988
chr1	219457938	219467800	Enh_chr1:219457938-219467800
chr1	219584458	219590388	Enh_chr1:219584458-219590388
chr1	220136908	220137908	Enh_chr1:220136908-220137908
chr1	220219138	220221498	Enh_chr1:220219138-220221498
chr1	221095888	221102978	Enh_chr1:221095888-221102978
chr1	221438600	221441528	Enh_chr1:221438600-221441528
chr1	221687200	221690258	Enh_chr1:221687200-221690258
chr1	221696278	221701418	Enh_chr1:221696278-221701418
chr1	221706468	221731548	Enh_chr1:221706468-221731548
chr1	221753748	221756058	Enh_chr1:221753748-221756058
chr1	221771800	221785128	Enh_chr1:221771800-221785128
chr1	221791200	221797898	Enh_chr1:221791200-221797898
chr1	221821800	221827658	Enh_chr1:221821800-221827658
chr1	221827758	221831308	Enh_chr1:221827758-221831308
chr1	221960058	221964338	Enh_chr1:221960058-221964338
chr1	222652000	222656318	Enh_chr1:222652000-222656318
chr1	222771138	222774958	Enh_chr1:222771138-222774958
chr1	223133200	223137000	Enh_chr1:223133200-223137000
chr1	223137268	223145600	Enh_chr1:223137268-223145600
chr1	223152400	223154800	Enh_chr1:223152400-223154800
chr1	223175200	223186200	Enh_chr1:223175200-223186200
chr1	223187000	223194000	Enh_chr1:223187000-223194000
chr1	223226400	223236000	Enh_chr1:223226400-223236000
chr1	223246400	223250600	Enh_chr1:223246400-223250600
chr1	223620200	223622498	Enh_chr1:223620200-223622498
chr1	223720548	223729400	Enh_chr1:223720548-223729400
chr1	223822418	223839338	Enh_chr1:223822418-223839338
chr1	224332600	224335000	Enh_chr1:224332600-224335000
chr1	224495038	224501200	Enh_chr1:224495038-224501200
chr1	225433800	225438000	Enh_chr1:225433800-225438000
chr1	225440200	225462798	Enh_chr1:225440200-225462798
chr1	225463988	225469608	Enh_chr1:225463988-225469608
chr1	225480400	225481200	Enh_chr1:225480400-225481200
chr1	225846800	225853200	Enh_chr1:225846800-225853200
chr1	225864980	225867110	Enh_chr1:225864980-225867110
chr1	225894860	225900160	Enh_chr1:225894860-225900160
chr1	226027209	226036939	Enh_chr1:226027209-226036939
chr1	226109069	226112289	Enh_chr1:226109069-226112289
chr1	226119969	226123539	Enh_chr1:226119969-226123539
chr1	226347859	226356789	Enh_chr1:226347859-226356789
chr1	226436600	226437400	Enh_chr1:226436600-226437400
chr1	226443549	226446919	Enh_chr1:226443549-226446919
chr1	226639659	226647159	Enh_chr1:226639659-226647159
chr1	226651649	226657200	Enh_chr1:226651649-226657200
chr1	226657279	226669049	Enh_chr1:226657279-226669049
chr1	226680069	226706279	Enh_chr1:226680069-226706279
chr1	230457544	230460324	Enh_chr1:230457544-230460324
chr1	230505694	230511394	Enh_chr1:230505694-230511394
chr1	230824454	230826434	Enh_chr1:230824454-230826434
chr1	231376600	231380600	Enh_chr1:231376600-231380600
chr1	231529364	231532584	Enh_chr1:231529364-231532584
chr1	234959913	234963763	Enh_chr1:234959913-234963763
chr1	234972513	234989073	Enh_chr1:234972513-234989073
chr1	235008093	235014603	Enh_chr1:235008093-235014603
chr1	235936920	235944230	Enh_chr1:235936920-235944230
chr1	235946000	235947400	Enh_chr1:235946000-235947400
chr1	235950970	235957080	Enh_chr1:235950970-235957080
chr1	235971190	235973030	Enh_chr1:235971190-235973030
chr1	235995600	236002800	Enh_chr1:235995600-236002800
chr1	236153350	236161840	Enh_chr1:236153350-236161840
chr1	236869580	236872430	Enh_chr1:236869580-236872430
chr1	240909800	240911000	Enh_chr1:240909800-240911000
chr1	241475560	241477800	Enh_chr1:241475560-241477800
chr1	241506170	241508600	Enh_chr1:241506170-241508600
chr1	241532500	241537110	Enh_chr1:241532500-241537110
chr1	241539700	241544850	Enh_chr1:241539700-241544850
chr1	241551040	241554560	Enh_chr1:241551040-241554560
chr1	241590268	241593000	Enh_chr1:241590268-241593000
chr1	241596400	241604258	Enh_chr1:241596400-241604258
chr1	241676008	241678678	Enh_chr1:241676008-241678678
chr1	241809978	241814588	Enh_chr1:241809978-241814588
chr1	241987800	241991000	Enh_chr1:241987800-241991000
chr1	243262398	243270200	Enh_chr1:243262398-243270200
chr1	243282508	243292098	Enh_chr1:243282508-243292098
chr1	243419688	243422558	Enh_chr1:243419688-243422558
chr1	246772400	246774000	Enh_chr1:246772400-246774000
chr1	247208028	247211808	Enh_chr1:247208028-247211808
chr1	247320698	247326048	Enh_chr1:247320698-247326048
chr1	247354738	247363318	Enh_chr1:247354738-247363318
chr1	247383488	247392728	Enh_chr1:247383488-247392728
chr1	247400678	247403578	Enh_chr1:247400678-247403578
chr1	247406800	247411000	Enh_chr1:247406800-247411000
chr1	247415400	247418400	Enh_chr1:247415400-247418400
chr1	247419078	247423058	Enh_chr1:247419078-247423058
chr1	247434278	247443018	Enh_chr1:247434278-247443018
chr1	247444818	247447708	Enh_chr1:247444818-247447708
chr1	247904418	247909308	Enh_chr1:247904418-247909308
chr1	248871681	248875771	Enh_chr1:248871681-248875771
chr10	5282097	5285377	Enh_chr10:5282097-5285377
chr10	5290457	5292897	Enh_chr10:5290457-5292897
chr10	5654200	5661037	Enh_chr10:5654200-5661037
chr10	5691377	5696767	Enh_chr10:5691377-5696767
chr10	5837657	5849687	Enh_chr10:5837657-5849687
chr10	5850107	5854997	Enh_chr10:5850107-5854997
chr10	5859877	5863600	Enh_chr10:5859877-5863600
chr10	5940827	5947647	Enh_chr10:5940827-5947647
chr10	5970117	5973047	Enh_chr10:5970117-5973047
chr10	5974527	5977397	Enh_chr10:5974527-5977397
chr10	6014000	6014800	Enh_chr10:6014000-6014800
chr10	6043600	6055400	Enh_chr10:6043600-6055400
chr10	6055800	6063000	Enh_chr10:6055800-6063000
chr10	6067367	6074037	Enh_chr10:6067367-6074037
chr10	6086200	6087400	Enh_chr10:6086200-6087400
chr10	6150600	6152200	Enh_chr10:6150600-6152200
chr10	6158657	6166947	Enh_chr10:6158657-6166947
chr10	6168697	6174417	Enh_chr10:6168697-6174417
chr10	6266197	6277800	Enh_chr10:6266197-6277800
chr10	6294000	6307227	Enh_chr10:6294000-6307227
chr10	6345798	6352478	Enh_chr10:6345798-6352478
chr10	6380388	6388738	Enh_chr10:6380388-6388738
chr10	6396398	6397400	Enh_chr10:6396398-6397400
chr10	6399200	6401800	Enh_chr10:6399200-6401800
chr10	6470138	6478000	Enh_chr10:6470138-6478000
chr10	6489148	6508600	Enh_chr10:6489148-6508600
chr10	6535178	6546668	Enh_chr10:6535178-6546668
chr10	6556778	6577000	Enh_chr10:6556778-6577000
chr10	6580000	6581000	Enh_chr10:6580000-6581000
chr10	6590298	6598588	Enh_chr10:6590298-6598588
chr10	6922578	6931288	Enh_chr10:6922578-6931288
chr10	7042768	7049118	Enh_chr10:7042768-7049118
chr10	7182958	7188618	Enh_chr10:7182958-7188618
chr10	7468658	7477318	Enh_chr10:7468658-7477318
chr10	7477548	7493908	Enh_chr10:7477548-7493908
chr10	8058837	8063987	Enh_chr10:8058837-8063987
chr10	8065000	8066400	Enh_chr10:8065000-8066400
chr10	8181647	8184467	Enh_chr10:8181647-8184467
chr10	8330127	8333887	Enh_chr10:8330127-8333887
chr10	8400757	8408307	Enh_chr10:8400757-8408307
chr10	8415147	8418287	Enh_chr10:8415147-8418287
chr10	11165687	11186407	Enh_chr10:11165687-11186407
chr10	12053161	12055031	Enh_chr10:12053161-12055031
chr10	12179131	12182671	Enh_chr10:12179131-12182671
chr10	12240151	12246141	Enh_chr10:12240151-12246141
chr10	12262400	12267041	Enh_chr10:12262400-12267041
chr10	12268461	12272671	Enh_chr10:12268461-12272671
chr10	12305800	12309961	Enh_chr10:12305800-12309961
chr10	12331600	12335181	Enh_chr10:12331600-12335181
chr10	12349911	12352111	Enh_chr10:12349911-12352111
chr10	12586200	12597651	Enh_chr10:12586200-12597651
chr10	12604911	12607191	Enh_chr10:12604911-12607191
chr10	13088000	13089000	Enh_chr10:13088000-13089000
chr10	13104600	13108960	Enh_chr10:13104600-13108960
chr10	13116340	13118880	Enh_chr10:13116340-13118880
chr10	13345030	13347990	Enh_chr10:13345030-13347990
chr10	13710400	13720840	Enh_chr10:13710400-13720840
chr10	13786270	13790200	Enh_chr10:13786270-13790200
chr10	14183600	14186400	Enh_chr10:14183600-14186400
chr10	14505761	14509401	Enh_chr10:14505761-14509401
chr10	14542021	14547001	Enh_chr10:14542021-14547001
chr10	14553391	14566941	Enh_chr10:14553391-14566941
chr10	14569600	14575000	Enh_chr10:14569600-14575000
chr10	14577371	14590371	Enh_chr10:14577371-14590371
chr10	14598071	14604231	Enh_chr10:14598071-14604231
chr10	14609421	14620001	Enh_chr10:14609421-14620001
chr10	14643800	14650701	Enh_chr10:14643800-14650701
chr10	14651861	14664421	Enh_chr10:14651861-14664421
chr10	14734831	14744961	Enh_chr10:14734831-14744961
chr10	14747241	14753001	Enh_chr10:14747241-14753001
chr10	16994271	16998491	Enh_chr10:16994271-16998491
chr10	17000941	17004901	Enh_chr10:17000941-17004901
chr10	17021191	17035251	Enh_chr10:17021191-17035251
chr10	17073671	17079121	Enh_chr10:17073671-17079121
chr10	17198931	17201571	Enh_chr10:17198931-17201571
chr10	17203200	17209600	Enh_chr10:17203200-17209600
chr10	17212071	17214231	Enh_chr10:17212071-17214231
chr10	17215361	17217601	Enh_chr10:17215361-17217601
chr10	22227401	22231311	Enh_chr10:22227401-22231311
chr10	22307000	22309400	Enh_chr10:22307000-22309400
chr10	22321701	22326421	Enh_chr10:22321701-22326421
chr10	22331781	22337591	Enh_chr10:22331781-22337591
chr10	22365000	22371200	Enh_chr10:22365000-22371200
chr10	22595241	22607921	Enh_chr10:22595241-22607921
chr10	22609721	22616731	Enh_chr10:22609721-22616731
chr10	22625841	22632961	Enh_chr10:22625841-22632961
chr10	22672051	22695271	Enh_chr10:22672051-22695271
chr10	23411531	23415400	Enh_chr10:23411531-23415400
chr10	30434381	30437171	Enh_chr10:30434381-30437171
chr10	30487471	30507771	Enh_chr10:30487471-30507771
chr10	30522000	30533871	Enh_chr10:30522000-30533871
chr10	30539471	30544800	Enh_chr10:30539471-30544800
chr10	30700261	30703521	Enh_chr10:30700261-30703521
chr10	30704691	30707171	Enh_chr10:30704691-30707171
chr10	30734600	30740200	Enh_chr10:30734600-30740200
chr10	30782221	30786011	Enh_chr10:30782221-30786011
chr10	30984431	31001200	Enh_chr10:30984431-31001200
chr10	31004000	31009121	Enh_chr10:31004000-31009121
chr10	31028951	31031831	Enh_chr10:31028951-31031831
chr10	31089600	31092000	Enh_chr10:31089600-31092000
chr10	31133001	31138511	Enh_chr10:31133001-31138511
chr10	31145841	31147401	Enh_chr10:31145841-31147401
chr10	31213871	31216681	Enh_chr10:31213871-31216681
chr10	31242371	31243471	Enh_chr10:31242371-31243471
chr10	31383941	31384691	Enh_chr10:31383941-31384691
chr10	31580202	31591600	Enh_chr10:31580202-31591600
chr10	31704600	31709800	Enh_chr10:31704600-31709800
chr10	31747242	31757600	Enh_chr10:31747242-31757600
chr10	31758622	31762722	Enh_chr10:31758622-31762722
chr10	31976062	31978772	Enh_chr10:31976062-31978772
chr10	32138282	32141862	Enh_chr10:32138282-32141862
chr10	32314252	32331392	Enh_chr10:32314252-32331392
chr10	32331662	32338972	Enh_chr10:32331662-32338972
chr10	32938000	32939200	Enh_chr10:32938000-32939200
chr10	32940000	32944982	Enh_chr10:32940000-32944982
chr10	32948022	32957752	Enh_chr10:32948022-32957752
chr10	32970600	32973800	Enh_chr10:32970600-32973800
chr10	32979712	32987342	Enh_chr10:32979712-32987342
chr10	32995200	32996600	Enh_chr10:32995200-32996600
chr10	33003542	33007742	Enh_chr10:33003542-33007742
chr10	33114000	33115400	Enh_chr10:33114000-33115400
chr10	33133600	33135000	Enh_chr10:33133600-33135000
chr10	33138692	33139732	Enh_chr10:33138692-33139732
chr10	33330882	33335800	Enh_chr10:33330882-33335800
chr10	33354802	33356672	Enh_chr10:33354802-33356672
chr10	33363092	33367962	Enh_chr10:33363092-33367962
chr10	33411322	33415022	Enh_chr10:33411322-33415022
chr10	33505892	33510400	Enh_chr10:33505892-33510400
chr10	33660712	33664482	Enh_chr10:33660712-33664482
chr10	35127572	35130122	Enh_chr10:35127572-35130122
chr10	35130412	35132782	Enh_chr10:35130412-35132782
chr10	35148492	35151632	Enh_chr10:35148492-35151632
chr10	35183800	35186600	Enh_chr10:35183800-35186600
chr10	35191200	35192400	Enh_chr10:35191200-35192400
chr10	35196142	35196892	Enh_chr10:35196142-35196892
chr10	35216600	35221800	Enh_chr10:35216600-35221800
chr10	35349200	35359000	Enh_chr10:35349200-35359000
chr10	35376842	35382902	Enh_chr10:35376842-35382902
chr10	35445400	35467162	Enh_chr10:35445400-35467162
chr10	35516622	35518902	Enh_chr10:35516622-35518902
chr10	35564200	35565882	Enh_chr10:35564200-35565882
chr10	42752652	42756682	Enh_chr10:42752652-42756682
chr10	42958662	42964812	Enh_chr10:42958662-42964812
chr10	42985782	42987562	Enh_chr10:42985782-42987562
chr10	43076600	43085362	Enh_chr10:43076600-43085362
chr10	43091052	43093152	Enh_chr10:43091052-43093152
chr10	43104462	43106600	Enh_chr10:43104462-43106600
chr10	43120202	43122800	Enh_chr10:43120202-43122800
chr10	43126400	43130000	Enh_chr10:43126400-43130000
chr10	43138572	43146962	Enh_chr10:43138572-43146962
chr10	43158200	43163862	Enh_chr10:43158200-43163862
chr10	43304052	43306822	Enh_chr10:43304052-43306822
chr10	43360722	43363412	Enh_chr10:43360722-43363412
chr10	43416962	43422262	Enh_chr10:43416962-43422262
chr10	43451332	43457612	Enh_chr10:43451332-43457612
chr10	44006800	44013400	Enh_chr10:44006800-44013400
chr10	44310000	44313400	Enh_chr10:44310000-44313400
chr10	44909800	44915372	Enh_chr10:44909800-44915372
chr10	44967002	44970162	Enh_chr10:44967002-44970162
chr10	44973082	44976252	Enh_chr10:44973082-44976252
chr10	45351000	45356742	Enh_chr10:45351000-45356742
chr10	45374432	45382482	Enh_chr10:45374432-45382482
chr10	45402102	45411672	Enh_chr10:45402102-45411672
chr10	45415562	45424032	Enh_chr10:45415562-45424032
chr10	45432902	45435192	Enh_chr10:45432902-45435192
chr10	45465072	45476192	Enh_chr10:45465072-45476192
chr10	45576412	45583282	Enh_chr10:45576412-45583282
chr10	46075852	46082342	Enh_chr10:46075852-46082342
chr10	46090272	46098902	Enh_chr10:46090272-46098902
chr10	47163202	47168992	Enh_chr10:47163202-47168992
chr10	47204792	47208942	Enh_chr10:47204792-47208942
chr10	47254022	47266102	Enh_chr10:47254022-47266102
chr10	47272772	47281332	Enh_chr10:47272772-47281332
chr10	48199517	48199987	Enh_chr10:48199517-48199987
chr10	48329677	48332400	Enh_chr10:48329677-48332400
chr10	48455137	48459677	Enh_chr10:48455137-48459677
chr10	48466777	48479587	Enh_chr10:48466777-48479587
chr10	48500207	48510387	Enh_chr10:48500207-48510387
chr10	48511227	48513400	Enh_chr10:48511227-48513400
chr10	48517497	48518877	Enh_chr10:48517497-48518877
chr10	48570725	48580885	Enh_chr10:48570725-48580885
chr10	48608400	48616800	Enh_chr10:48608400-48616800
chr10	48622445	48627025	Enh_chr10:48622445-48627025
chr10	48630365	48641575	Enh_chr10:48630365-48641575
chr10	48666265	48674235	Enh_chr10:48666265-48674235
chr10	48796845	48805800	Enh_chr10:48796845-48805800
chr10	48900305	48901795	Enh_chr10:48900305-48901795
chr10	49167965	49182335	Enh_chr10:49167965-49182335
chr10	49269785	49274595	Enh_chr10:49269785-49274595
chr10	49308000	49313635	Enh_chr10:49308000-49313635
chr10	49356600	49364405	Enh_chr10:49356600-49364405
chr10	50357000	50366000	Enh_chr10:50357000-50366000
chr10	50391830	50399760	Enh_chr10:50391830-50399760
chr10	50415430	50419230	Enh_chr10:50415430-50419230
chr10	50619460	50623710	Enh_chr10:50619460-50623710
chr10	52215600	52218400	Enh_chr10:52215600-52218400
chr10	52256600	52258800	Enh_chr10:52256600-52258800
chr10	52436400	52438000	Enh_chr10:52436400-52438000
chr10	52751490	52760660	Enh_chr10:52751490-52760660
chr10	53011420	53015310	Enh_chr10:53011420-53015310
chr10	53029580	53031600	Enh_chr10:53029580-53031600
chr10	53121490	53124800	Enh_chr10:53121490-53124800
chr10	58280400	58283800	Enh_chr10:58280400-58283800
chr10	58335230	58342640	Enh_chr10:58335230-58342640
chr10	58347380	58353780	Enh_chr10:58347380-58353780
chr10	59814800	59820672	Enh_chr10:59814800-59820672
chr10	59827322	59836832	Enh_chr10:59827322-59836832
chr10	60236402	60237592	Enh_chr10:60236402-60237592
chr10	60348742	60354800	Enh_chr10:60348742-60354800
chr10	60605702	60607702	Enh_chr10:60605702-60607702
chr10	60727592	60730112	Enh_chr10:60727592-60730112
chr10	60730862	60733262	Enh_chr10:60730862-60733262
chr10	60768022	60769262	Enh_chr10:60768022-60769262
chr10	60808002	60812052	Enh_chr10:60808002-60812052
chr10	60941852	60945000	Enh_chr10:60941852-60945000
chr10	61134782	61137782	Enh_chr10:61134782-61137782
chr10	61384302	61392362	Enh_chr10:61384302-61392362
chr10	61395142	61400142	Enh_chr10:61395142-61400142
chr10	61463202	61467422	Enh_chr10:61463202-61467422
chr10	61750602	61759812	Enh_chr10:61750602-61759812
chr10	61761002	61765932	Enh_chr10:61761002-61765932
chr10	61778662	61782302	Enh_chr10:61778662-61782302
chr10	61902411	61905891	Enh_chr10:61902411-61905891
chr10	61936311	61940181	Enh_chr10:61936311-61940181
chr10	61940411	61945851	Enh_chr10:61940411-61945851
chr10	61958941	61962931	Enh_chr10:61958941-61962931
chr10	61984061	61996051	Enh_chr10:61984061-61996051
chr10	62000321	62003991	Enh_chr10:62000321-62003991
chr10	62015141	62027000	Enh_chr10:62015141-62027000
chr10	62051001	62057111	Enh_chr10:62051001-62057111
chr10	62078031	62085291	Enh_chr10:62078031-62085291
chr10	62103711	62111981	Enh_chr10:62103711-62111981
chr10	62181511	62188341	Enh_chr10:62181511-62188341
chr10	62382971	62385251	Enh_chr10:62382971-62385251
chr10	62432441	62435081	Enh_chr10:62432441-62435081
chr10	62498851	62508171	Enh_chr10:62498851-62508171
chr10	62526091	62530731	Enh_chr10:62526091-62530731
chr10	62538011	62549101	Enh_chr10:62538011-62549101
chr10	62610600	62622860	Enh_chr10:62610600-62622860
chr10	62630600	62641800	Enh_chr10:62630600-62641800
chr10	62731200	62738130	Enh_chr10:62731200-62738130
chr10	62758750	62763180	Enh_chr10:62758750-62763180
chr10	63168600	63179000	Enh_chr10:63168600-63179000
chr10	63627070	63631780	Enh_chr10:63627070-63631780
chr10	67761552	67765982	Enh_chr10:67761552-67765982
chr10	67848902	67850862	Enh_chr10:67848902-67850862
chr10	67861822	67866112	Enh_chr10:67861822-67866112
chr10	68599903	68600973	Enh_chr10:68599903-68600973
chr10	69042614	69069954	Enh_chr10:69042614-69069954
chr10	69088234	69091864	Enh_chr10:69088234-69091864
chr10	69221600	69227204	Enh_chr10:69221600-69227204
chr10	69227374	69231204	Enh_chr10:69227374-69231204
chr10	69319014	69325274	Enh_chr10:69319014-69325274
chr10	69325704	69350974	Enh_chr10:69325704-69350974
chr10	69408000	69410800	Enh_chr10:69408000-69410800
chr10	69437194	69441464	Enh_chr10:69437194-69441464
chr10	69449800	69454564	Enh_chr10:69449800-69454564
chr10	69454774	69467200	Enh_chr10:69454774-69467200
chr10	70351344	70359800	Enh_chr10:70351344-70359800
chr10	70487474	70498094	Enh_chr10:70487474-70498094
chr10	70558014	70564354	Enh_chr10:70558014-70564354
chr10	70571114	70581674	Enh_chr10:70571114-70581674
chr10	70584800	70591800	Enh_chr10:70584800-70591800
chr10	70592014	70595924	Enh_chr10:70592014-70595924
chr10	70600800	70603000	Enh_chr10:70600800-70603000
chr10	70655444	70657984	Enh_chr10:70655444-70657984
chr10	70714504	70717684	Enh_chr10:70714504-70717684
chr10	70741164	70743544	Enh_chr10:70741164-70743544
chr10	70832284	70835524	Enh_chr10:70832284-70835524
chr10	71243603	71245463	Enh_chr10:71243603-71245463
chr10	71323053	71337933	Enh_chr10:71323053-71337933
chr10	71363393	71374883	Enh_chr10:71363393-71374883
chr10	71595993	71605903	Enh_chr10:71595993-71605903
chr10	71725600	71731983	Enh_chr10:71725600-71731983
chr10	71746200	71751200	Enh_chr10:71746200-71751200
chr10	71858600	71861803	Enh_chr10:71858600-71861803
chr10	71877732	71879652	Enh_chr10:71877732-71879652
chr10	71887592	71890800	Enh_chr10:71887592-71890800
chr10	72243800	72265000	Enh_chr10:72243800-72265000
chr10	72290592	72300262	Enh_chr10:72290592-72300262
chr10	72304762	72312802	Enh_chr10:72304762-72312802
chr10	72313642	72325952	Enh_chr10:72313642-72325952
chr10	72326682	72337800	Enh_chr10:72326682-72337800
chr10	73624252	73627532	Enh_chr10:73624252-73627532
chr10	73757200	73764600	Enh_chr10:73757200-73764600
chr10	73849200	73852252	Enh_chr10:73849200-73852252
chr10	73861622	73872982	Enh_chr10:73861622-73872982
chr10	73879400	73880400	Enh_chr10:73879400-73880400
chr10	73888492	73890372	Enh_chr10:73888492-73890372
chr10	73897612	73902800	Enh_chr10:73897612-73902800
chr10	73916400	73918000	Enh_chr10:73916400-73918000
chr10	73919412	73923200	Enh_chr10:73919412-73923200
chr10	73931600	73934082	Enh_chr10:73931600-73934082
chr10	73955192	73961800	Enh_chr10:73955192-73961800
chr10	73965492	73970462	Enh_chr10:73965492-73970462
chr10	73978212	73981692	Enh_chr10:73978212-73981692
chr10	77242400	77248612	Enh_chr10:77242400-77248612
chr10	77551342	77565252	Enh_chr10:77551342-77565252
chr10	77592612	77597272	Enh_chr10:77592612-77597272
chr10	77618802	77628200	Enh_chr10:77618802-77628200
chr10	77635800	77639800	Enh_chr10:77635800-77639800
chr10	77644000	77644600	Enh_chr10:77644000-77644600
chr10	77678000	77689600	Enh_chr10:77678000-77689600
chr10	78301473	78304553	Enh_chr10:78301473-78304553
chr10	78740643	78746283	Enh_chr10:78740643-78746283
chr10	78751643	78766293	Enh_chr10:78751643-78766293
chr10	78972293	78973923	Enh_chr10:78972293-78973923
chr10	78974003	78975383	Enh_chr10:78974003-78975383
chr10	79024233	79029513	Enh_chr10:79024233-79029513
chr10	79045563	79049200	Enh_chr10:79045563-79049200
chr10	79072453	79120200	Enh_chr10:79072453-79120200
chr10	79123923	79139673	Enh_chr10:79123923-79139673
chr10	79144183	79151183	Enh_chr10:79144183-79151183
chr10	79172593	79196003	Enh_chr10:79172593-79196003
chr10	79233653	79256343	Enh_chr10:79233653-79256343
chr10	79279613	79289773	Enh_chr10:79279613-79289773
chr10	79292600	79296463	Enh_chr10:79292600-79296463
chr10	79314200	79325113	Enh_chr10:79314200-79325113
chr10	79330433	79334303	Enh_chr10:79330433-79334303
chr10	79355334	79356814	Enh_chr10:79355334-79356814
chr10	79560000	79563000	Enh_chr10:79560000-79563000
chr10	79936484	79940704	Enh_chr10:79936484-79940704
chr10	79981394	79982664	Enh_chr10:79981394-79982664
chr10	80158024	80159094	Enh_chr10:80158024-80159094
chr10	80164144	80166884	Enh_chr10:80164144-80166884
chr10	80182754	80202714	Enh_chr10:80182754-80202714
chr10	80454374	80469654	Enh_chr10:80454374-80469654
chr10	80470954	80475484	Enh_chr10:80470954-80475484
chr10	80480864	80505800	Enh_chr10:80480864-80505800
chr10	87850200	87851400	Enh_chr10:87850200-87851400
chr10	87872463	87888200	Enh_chr10:87872463-87888200
chr10	87915200	87920323	Enh_chr10:87915200-87920323
chr10	88026773	88029503	Enh_chr10:88026773-88029503
chr10	88061083	88072743	Enh_chr10:88061083-88072743
chr10	88081433	88084523	Enh_chr10:88081433-88084523
chr10	88088400	88096200	Enh_chr10:88088400-88096200
chr10	88105713	88109143	Enh_chr10:88105713-88109143
chr10	88266200	88275200	Enh_chr10:88266200-88275200
chr10	88383183	88392863	Enh_chr10:88383183-88392863
chr10	88823983	88829200	Enh_chr10:88823983-88829200
chr10	88830200	88833000	Enh_chr10:88830200-88833000
chr10	88896443	88901653	Enh_chr10:88896443-88901653
chr10	88901743	88903433	Enh_chr10:88901743-88903433
chr10	88935000	88937800	Enh_chr10:88935000-88937800
chr10	88974253	88976193	Enh_chr10:88974253-88976193
chr10	88998413	89003023	Enh_chr10:88998413-89003023
chr10	89029400	89033200	Enh_chr10:89029400-89033200
chr10	89083723	89089973	Enh_chr10:89083723-89089973
chr10	89090133	89093083	Enh_chr10:89090133-89093083
chr10	89119503	89124773	Enh_chr10:89119503-89124773
chr10	89155243	89157863	Enh_chr10:89155243-89157863
chr10	89162600	89166600	Enh_chr10:89162600-89166600
chr10	89206600	89210400	Enh_chr10:89206600-89210400
chr10	89228403	89247533	Enh_chr10:89228403-89247533
chr10	89258800	89261000	Enh_chr10:89258800-89261000
chr10	89295200	89297800	Enh_chr10:89295200-89297800
chr10	89332623	89337413	Enh_chr10:89332623-89337413
chr10	89345123	89353200	Enh_chr10:89345123-89353200
chr10	89885553	89892723	Enh_chr10:89885553-89892723
chr10	90288600	90289800	Enh_chr10:90288600-90289800
chr10	91163083	91165623	Enh_chr10:91163083-91165623
chr10	92690343	92692363	Enh_chr10:92690343-92692363
chr10	93159893	93162543	Enh_chr10:93159893-93162543
chr10	93377903	93381213	Enh_chr10:93377903-93381213
chr10	93385943	93387793	Enh_chr10:93385943-93387793
chr10	93411063	93415553	Enh_chr10:93411063-93415553
chr10	93426313	93429413	Enh_chr10:93426313-93429413
chr10	93431803	93439323	Enh_chr10:93431803-93439323
chr10	93515553	93516933	Enh_chr10:93515553-93516933
chr10	93552163	93555843	Enh_chr10:93552163-93555843
chr10	93570273	93576083	Enh_chr10:93570273-93576083
chr10	93613203	93618773	Enh_chr10:93613203-93618773
chr10	94403583	94409323	Enh_chr10:94403583-94409323
chr10	95740863	95744123	Enh_chr10:95740863-95744123
chr10	95756713	95760903	Enh_chr10:95756713-95760903
chr10	95760953	95763813	Enh_chr10:95760953-95763813
chr10	95765853	95771113	Enh_chr10:95765853-95771113
chr10	95781593	95785023	Enh_chr10:95781593-95785023
chr10	95788723	95797473	Enh_chr10:95788723-95797473
chr10	95828923	95839683	Enh_chr10:95828923-95839683
chr10	95908063	95908693	Enh_chr10:95908063-95908693
chr10	96242784	96245504	Enh_chr10:96242784-96245504
chr10	96284963	96292223	Enh_chr10:96284963-96292223
chr10	96663643	96680283	Enh_chr10:96663643-96680283
chr10	97539303	97545363	Enh_chr10:97539303-97545363
chr10	99775403	99778400	Enh_chr10:99775403-99778400
chr10	99992683	99996053	Enh_chr10:99992683-99996053
chr10	100005123	100007953	Enh_chr10:100005123-100007953
chr10	100179243	100183753	Enh_chr10:100179243-100183753
chr10	100191903	100193293	Enh_chr10:100191903-100193293
chr10	100228073	100229423	Enh_chr10:100228073-100229423
chr10	100325413	100328200	Enh_chr10:100325413-100328200
chr10	100338400	100340400	Enh_chr10:100338400-100340400
chr10	100342200	100342800	Enh_chr10:100342200-100342800
chr10	100374013	100375863	Enh_chr10:100374013-100375863
chr10	100481123	100483000	Enh_chr10:100481123-100483000
chr10	100509513	100513023	Enh_chr10:100509513-100513023
chr10	100527073	100529373	Enh_chr10:100527073-100529373
chr10	100997233	101002493	Enh_chr10:100997233-101002493
chr10	102407263	102410800	Enh_chr10:102407263-102410800
chr10	102633000	102634493	Enh_chr10:102633000-102634493
chr10	102645183	102654023	Enh_chr10:102645183-102654023
chr10	103464400	103473800	Enh_chr10:103464400-103473800
chr10	103676972	103682532	Enh_chr10:103676972-103682532
chr10	103755922	103767092	Enh_chr10:103755922-103767092
chr10	103905162	103914232	Enh_chr10:103905162-103914232
chr10	104108200	104116200	Enh_chr10:104108200-104116200
chr10	104255272	104259572	Enh_chr10:104255272-104259572
chr10	104259802	104262972	Enh_chr10:104259802-104262972
chr10	104317200	104326332	Enh_chr10:104317200-104326332
chr10	104326742	104332800	Enh_chr10:104326742-104332800
chr10	104345800	104354400	Enh_chr10:104345800-104354400
chr10	110065672	110088652	Enh_chr10:110065672-110088652
chr10	110210312	110216652	Enh_chr10:110210312-110216652
chr10	110355252	110359102	Enh_chr10:110355252-110359102
chr10	110407400	110418132	Enh_chr10:110407400-110418132
chr10	110418792	110430622	Enh_chr10:110418792-110430622
chr10	110502872	110506492	Enh_chr10:110502872-110506492
chr10	110511542	110513762	Enh_chr10:110511542-110513762
chr10	110771400	110775600	Enh_chr10:110771400-110775600
chr10	110840342	110848002	Enh_chr10:110840342-110848002
chr10	110848572	110851662	Enh_chr10:110848572-110851662
chr10	110857012	110861792	Enh_chr10:110857012-110861792
chr10	110862262	110866792	Enh_chr10:110862262-110866792
chr10	110880200	110884602	Enh_chr10:110880200-110884602
chr10	112386402	112395000	Enh_chr10:112386402-112395000
chr10	112834400	112837841	Enh_chr10:112834400-112837841
chr10	112949200	112958341	Enh_chr10:112949200-112958341
chr10	112980581	112982611	Enh_chr10:112980581-112982611
chr10	112983821	112991451	Enh_chr10:112983821-112991451
chr10	113004631	113008571	Enh_chr10:113004631-113008571
chr10	113040701	113047181	Enh_chr10:113040701-113047181
chr10	113049391	113051561	Enh_chr10:113049391-113051561
chr10	113085441	113089251	Enh_chr10:113085441-113089251
chr10	113091341	113100741	Enh_chr10:113091341-113100741
chr10	113151121	113151721	Enh_chr10:113151121-113151721
chr10	113152441	113155141	Enh_chr10:113152441-113155141
chr10	113271341	113275341	Enh_chr10:113271341-113275341
chr10	113380461	113386271	Enh_chr10:113380461-113386271
chr10	113666200	113667600	Enh_chr10:113666200-113667600
chr10	113679981	113683941	Enh_chr10:113679981-113683941
chr10	113958000	113962921	Enh_chr10:113958000-113962921
chr10	114023231	114027400	Enh_chr10:114023231-114027400
chr10	114491881	114510631	Enh_chr10:114491881-114510631
chr10	114537311	114547641	Enh_chr10:114537311-114547641
chr10	114746581	114752401	Enh_chr10:114746581-114752401
chr10	119129628	119132508	Enh_chr10:119129628-119132508
chr10	119132608	119136600	Enh_chr10:119132608-119136600
chr10	119210888	119214758	Enh_chr10:119210888-119214758
chr10	119221200	119222000	Enh_chr10:119221200-119222000
chr10	119231800	119234400	Enh_chr10:119231800-119234400
chr10	119267128	119273788	Enh_chr10:119267128-119273788
chr10	119280728	119287158	Enh_chr10:119280728-119287158
chr10	119301118	119302558	Enh_chr10:119301118-119302558
chr10	119304378	119308118	Enh_chr10:119304378-119308118
chr10	119312048	119316968	Enh_chr10:119312048-119316968
chr10	119367698	119374800	Enh_chr10:119367698-119374800
chr10	119393868	119397200	Enh_chr10:119393868-119397200
chr10	119400458	119403198	Enh_chr10:119400458-119403198
chr10	119403428	119408908	Enh_chr10:119403428-119408908
chr10	119476898	119480028	Enh_chr10:119476898-119480028
chr10	119489000	119490200	Enh_chr10:119489000-119490200
chr10	119491558	119508088	Enh_chr10:119491558-119508088
chr10	119515200	119521018	Enh_chr10:119515200-119521018
chr10	122464544	122472264	Enh_chr10:122464544-122472264
chr10	123996800	123999000	Enh_chr10:123996800-123999000
chr10	124636600	124643821	Enh_chr10:124636600-124643821
chr10	124644821	124653511	Enh_chr10:124644821-124653511
chr10	124703600	124726400	Enh_chr10:124703600-124726400
chr10	124915351	124920981	Enh_chr10:124915351-124920981
chr10	126041200	126043031	Enh_chr10:126041200-126043031
chr10	126049671	126053241	Enh_chr10:126049671-126053241
chr10	126057951	126064801	Enh_chr10:126057951-126064801
chr10	126135661	126138011	Enh_chr10:126135661-126138011
chr10	128047836	128049526	Enh_chr10:128047836-128049526
chr10	128049666	128056116	Enh_chr10:128049666-128056116
chr10	128063176	128066066	Enh_chr10:128063176-128066066
chr10	129031226	129041066	Enh_chr10:129031226-129041066
chr10	129467296	129468636	Enh_chr10:129467296-129468636
chr10	129516846	129518716	Enh_chr10:129516846-129518716
chr10	129531966	129533656	Enh_chr10:129531966-129533656
chr10	129601000	129607200	Enh_chr10:129601000-129607200
chr10	129870546	129873086	Enh_chr10:129870546-129873086
chr10	132406886	132414056	Enh_chr10:132406886-132414056
chr10	132417856	132424476	Enh_chr10:132417856-132424476
chr10	132446600	132450106	Enh_chr10:132446600-132450106
chr10	132543366	132557800	Enh_chr10:132543366-132557800
chr10	132559106	132566800	Enh_chr10:132559106-132566800
chr10	132569966	132577546	Enh_chr10:132569966-132577546
chr10	132585166	132596800	Enh_chr10:132585166-132596800
chr10	132665356	132668326	Enh_chr10:132665356-132668326
chr10	133255596	133262406	Enh_chr10:133255596-133262406
chr10	133263766	133265836	Enh_chr10:133263766-133265836
chr10	133274236	133275476	Enh_chr10:133274236-133275476
chr10	133293236	133293556	Enh_chr10:133293236-133293556
chr10	133293766	133296986	Enh_chr10:133293766-133296986
chr10	133332856	133337400	Enh_chr10:133332856-133337400
chr10	133474686	133476696	Enh_chr10:133474686-133476696
chr11	200730	202510	Enh_chr11:200730-202510
chr11	266610	270990	Enh_chr11:266610-270990
chr11	279600	281600	Enh_chr11:279600-281600
chr11	325000	333620	Enh_chr11:325000-333620
chr11	347200	359790	Enh_chr11:347200-359790
chr11	410030	417600	Enh_chr11:410030-417600
chr11	450640	452090	Enh_chr11:450640-452090
chr11	585050	587250	Enh_chr11:585050-587250
chr11	587460	589550	Enh_chr11:587460-589550
chr11	613600	613780	Enh_chr11:613600-613780
chr11	726480	726610	Enh_chr11:726480-726610
chr11	747580	752180	Enh_chr11:747580-752180
chr11	818960	819570	Enh_chr11:818960-819570
chr11	819910	821630	Enh_chr11:819910-821630
chr11	1152000	1153400	Enh_chr11:1152000-1153400
chr11	1262180	1263910	Enh_chr11:1262180-1263910
chr11	1295900	1300510	Enh_chr11:1295900-1300510
chr11	1301410	1303940	Enh_chr11:1301410-1303940
chr11	1334810	1339570	Enh_chr11:1334810-1339570
chr11	1520000	1524800	Enh_chr11:1520000-1524800
chr11	1748120	1750350	Enh_chr11:1748120-1750350
chr11	1757560	1758960	Enh_chr11:1757560-1758960
chr11	1759640	1761300	Enh_chr11:1759640-1761300
chr11	1771740	1774430	Enh_chr11:1771740-1774430
chr11	1776450	1788240	Enh_chr11:1776450-1788240
chr11	1844000	1846200	Enh_chr11:1844000-1846200
chr11	1887580	1891760	Enh_chr11:1887580-1891760
chr11	2190720	2192770	Enh_chr11:2190720-2192770
chr11	2269130	2270200	Enh_chr11:2269130-2270200
chr11	2532120	2537060	Enh_chr11:2532120-2537060
chr11	2932800	2934200	Enh_chr11:2932800-2934200
chr11	3780430	3790960	Enh_chr11:3780430-3790960
chr11	3828210	3840890	Enh_chr11:3828210-3840890
chr11	3849400	3849800	Enh_chr11:3849400-3849800
chr11	3856410	3868860	Enh_chr11:3856410-3868860
chr11	3869150	3874400	Enh_chr11:3869150-3874400
chr11	3874950	3882100	Enh_chr11:3874950-3882100
chr11	3889540	3897600	Enh_chr11:3889540-3897600
chr11	3900020	3909400	Enh_chr11:3900020-3909400
chr11	3912440	3922600	Enh_chr11:3912440-3922600
chr11	3936200	3962800	Enh_chr11:3936200-3962800
chr11	4055970	4059600	Enh_chr11:4055970-4059600
chr11	4063810	4074500	Enh_chr11:4063810-4074500
chr11	4450360	4460760	Enh_chr11:4450360-4460760
chr11	4492600	4494200	Enh_chr11:4492600-4494200
chr11	5690110	5696160	Enh_chr11:5690110-5696160
chr11	5697000	5702010	Enh_chr11:5697000-5702010
chr11	6200200	6206000	Enh_chr11:6200200-6206000
chr11	6377990	6378720	Enh_chr11:6377990-6378720
chr11	6401400	6403800	Enh_chr11:6401400-6403800
chr11	6411360	6418980	Enh_chr11:6411360-6418980
chr11	6433000	6439200	Enh_chr11:6433000-6439200
chr11	6468770	6470130	Enh_chr11:6468770-6470130
chr11	6617779	6618769	Enh_chr11:6617779-6618769
chr11	6634309	6637409	Enh_chr11:6634309-6637409
chr11	6643749	6649889	Enh_chr11:6643749-6649889
chr11	6741619	6750389	Enh_chr11:6741619-6750389
chr11	6771600	6774200	Enh_chr11:6771600-6774200
chr11	9362413	9366073	Enh_chr11:9362413-9366073
chr11	9611913	9615963	Enh_chr11:9611913-9615963
chr11	9686363	9694143	Enh_chr11:9686363-9694143
chr11	10280883	10294013	Enh_chr11:10280883-10294013
chr11	10297200	10300000	Enh_chr11:10297200-10300000
chr11	10313800	10321000	Enh_chr11:10313800-10321000
chr11	10325443	10330563	Enh_chr11:10325443-10330563
chr11	10411983	10416523	Enh_chr11:10411983-10416523
chr11	10432933	10440033	Enh_chr11:10432933-10440033
chr11	10441200	10443400	Enh_chr11:10441200-10443400
chr11	10487373	10491733	Enh_chr11:10487373-10491733
chr11	10895003	10903993	Enh_chr11:10895003-10903993
chr11	11842223	11847943	Enh_chr11:11842223-11847943
chr11	11959843	11962153	Enh_chr11:11959843-11962153
chr11	11994663	11997863	Enh_chr11:11994663-11997863
chr11	12041803	12043183	Enh_chr11:12041803-12043183
chr11	12191803	12204043	Enh_chr11:12191803-12204043
chr11	12222743	12226163	Enh_chr11:12222743-12226163
chr11	12235600	12237000	Enh_chr11:12235600-12237000
chr11	13206733	13210000	Enh_chr11:13206733-13210000
chr11	13215303	13218663	Enh_chr11:13215303-13218663
chr11	13285833	13288523	Enh_chr11:13285833-13288523
chr11	13292000	13310400	Enh_chr11:13292000-13310400
chr11	13330813	13344000	Enh_chr11:13330813-13344000
chr11	13668803	13683773	Enh_chr11:13668803-13683773
chr11	13867973	13870923	Enh_chr11:13867973-13870923
chr11	14235934	14240854	Enh_chr11:14235934-14240854
chr11	14311824	14313904	Enh_chr11:14311824-14313904
chr11	14413000	14416744	Enh_chr11:14413000-14416744
chr11	14553314	14558004	Enh_chr11:14553314-14558004
chr11	14576894	14581614	Enh_chr11:14576894-14581614
chr11	14759414	14769874	Enh_chr11:14759414-14769874
chr11	14973200	14974600	Enh_chr11:14973200-14974600
chr11	15798344	15802324	Enh_chr11:15798344-15802324
chr11	17352743	17354153	Enh_chr11:17352743-17354153
chr11	18243600	18251800	Enh_chr11:18243600-18251800
chr11	18267400	18269800	Enh_chr11:18267400-18269800
chr11	18276343	18278663	Enh_chr11:18276343-18278663
chr11	18279200	18283633	Enh_chr11:18279200-18283633
chr11	18310000	18316363	Enh_chr11:18310000-18316363
chr11	18330163	18333053	Enh_chr11:18330163-18333053
chr11	18382200	18387800	Enh_chr11:18382200-18387800
chr11	19441000	19443800	Enh_chr11:19441000-19443800
chr11	26084200	26091600	Enh_chr11:26084200-26091600
chr11	26605000	26612800	Enh_chr11:26605000-26612800
chr11	27209200	27214400	Enh_chr11:27209200-27214400
chr11	27232200	27236600	Enh_chr11:27232200-27236600
chr11	27722000	27722800	Enh_chr11:27722000-27722800
chr11	27753600	27755600	Enh_chr11:27753600-27755600
chr11	27913400	27919200	Enh_chr11:27913400-27919200
chr11	29518400	29519400	Enh_chr11:29518400-29519400
chr11	32417600	32427954	Enh_chr11:32417600-32427954
chr11	33207234	33215524	Enh_chr11:33207234-33215524
chr11	33258694	33267434	Enh_chr11:33258694-33267434
chr11	33731464	33733494	Enh_chr11:33731464-33733494
chr11	33751604	33755600	Enh_chr11:33751604-33755600
chr11	33888953	33891793	Enh_chr11:33888953-33891793
chr11	33906353	33916503	Enh_chr11:33906353-33916503
chr11	33928183	33938883	Enh_chr11:33928183-33938883
chr11	34052633	34058353	Enh_chr11:34052633-34058353
chr11	34229373	34236600	Enh_chr11:34229373-34236600
chr11	34370833	34372553	Enh_chr11:34370833-34372553
chr11	34404200	34406853	Enh_chr11:34404200-34406853
chr11	34415743	34430093	Enh_chr11:34415743-34430093
chr11	34439083	34450983	Enh_chr11:34439083-34450983
chr11	34462000	34465563	Enh_chr11:34462000-34465563
chr11	34808683	34810973	Enh_chr11:34808683-34810973
chr11	35002800	35015513	Enh_chr11:35002800-35015513
chr11	35028413	35052193	Enh_chr11:35028413-35052193
chr11	35055903	35068600	Enh_chr11:35055903-35068600
chr11	35075933	35091443	Enh_chr11:35075933-35091443
chr11	35104553	35112603	Enh_chr11:35104553-35112603
chr11	35113983	35124453	Enh_chr11:35113983-35124453
chr11	35125383	35127963	Enh_chr11:35125383-35127963
chr11	35143033	35154563	Enh_chr11:35143033-35154563
chr11	35157453	35175943	Enh_chr11:35157453-35175943
chr11	35176600	35196743	Enh_chr11:35176600-35196743
chr11	35211453	35219313	Enh_chr11:35211453-35219313
chr11	35223323	35229123	Enh_chr11:35223323-35229123
chr11	35234853	35237493	Enh_chr11:35234853-35237493
chr11	35241193	35248953	Enh_chr11:35241193-35248953
chr11	35303400	35306000	Enh_chr11:35303400-35306000
chr11	35306243	35315200	Enh_chr11:35306243-35315200
chr11	35800100	35803560	Enh_chr11:35800100-35803560
chr11	35821600	35822600	Enh_chr11:35821600-35822600
chr11	36149190	36150600	Enh_chr11:36149190-36150600
chr11	36375400	36382760	Enh_chr11:36375400-36382760
chr11	36383990	36393270	Enh_chr11:36383990-36393270
chr11	36404930	36413850	Enh_chr11:36404930-36413850
chr11	36419300	36424090	Enh_chr11:36419300-36424090
chr11	36451340	36455810	Enh_chr11:36451340-36455810
chr11	36499400	36501200	Enh_chr11:36499400-36501200
chr11	36507900	36510040	Enh_chr11:36507900-36510040
chr11	36558200	36559600	Enh_chr11:36558200-36559600
chr11	36594400	36595200	Enh_chr11:36594400-36595200
chr11	36684240	36686370	Enh_chr11:36684240-36686370
chr11	44565740	44582530	Enh_chr11:44565740-44582530
chr11	45928800	45936600	Enh_chr11:45928800-45936600
chr11	46235889	46239600	Enh_chr11:46235889-46239600
chr11	46242059	46244679	Enh_chr11:46242059-46244679
chr11	46317489	46320259	Enh_chr11:46317489-46320259
chr11	46332600	46340270	Enh_chr11:46332600-46340270
chr11	46347820	46354910	Enh_chr11:46347820-46354910
chr11	46357000	46358000	Enh_chr11:46357000-46358000
chr11	46361710	46366240	Enh_chr11:46361710-46366240
chr11	46389000	46393400	Enh_chr11:46389000-46393400
chr11	46552370	46556600	Enh_chr11:46552370-46556600
chr11	46558960	46562840	Enh_chr11:46558960-46562840
chr11	46669530	46672250	Enh_chr11:46669530-46672250
chr11	46676020	46677200	Enh_chr11:46676020-46677200
chr11	47234939	47235269	Enh_chr11:47234939-47235269
chr11	47359009	47359849	Enh_chr11:47359009-47359849
chr11	47385039	47402099	Enh_chr11:47385039-47402099
chr11	47504348	47523238	Enh_chr11:47504348-47523238
chr11	47982738	48023768	Enh_chr11:47982738-48023768
chr11	57310556	57312406	Enh_chr11:57310556-57312406
chr11	57352526	57357366	Enh_chr11:57352526-57357366
chr11	57403247	57406947	Enh_chr11:57403247-57406947
chr11	57424027	57425537	Enh_chr11:57424027-57425537
chr11	57431800	57435327	Enh_chr11:57431800-57435327
chr11	57473197	57480400	Enh_chr11:57473197-57480400
chr11	57481577	57485200	Enh_chr11:57481577-57485200
chr11	57485247	57486667	Enh_chr11:57485247-57486667
chr11	57514127	57514777	Enh_chr11:57514127-57514777
chr11	57564587	57567577	Enh_chr11:57564587-57567577
chr11	57583800	57590067	Enh_chr11:57583800-57590067
chr11	57645200	57650200	Enh_chr11:57645200-57650200
chr11	57791678	57794008	Enh_chr11:57791678-57794008
chr11	58523400	58527800	Enh_chr11:58523400-58527800
chr11	58570717	58574117	Enh_chr11:58570717-58574117
chr11	58603367	58612200	Enh_chr11:58603367-58612200
chr11	58638667	58645267	Enh_chr11:58638667-58645267
chr11	58646000	58651200	Enh_chr11:58646000-58651200
chr11	59196600	59202400	Enh_chr11:59196600-59202400
chr11	60386777	60391017	Enh_chr11:60386777-60391017
chr11	60445007	60449600	Enh_chr11:60445007-60449600
chr11	60476007	60484600	Enh_chr11:60476007-60484600
chr11	60497400	60500167	Enh_chr11:60497400-60500167
chr11	60758600	60767200	Enh_chr11:60758600-60767200
chr11	60835000	60836000	Enh_chr11:60835000-60836000
chr11	60871317	60873157	Enh_chr11:60871317-60873157
chr11	60914268	60917398	Enh_chr11:60914268-60917398
chr11	60931400	60933538	Enh_chr11:60931400-60933538
chr11	60971400	60990048	Enh_chr11:60971400-60990048
chr11	61011228	61013418	Enh_chr11:61011228-61013418
chr11	61020378	61030568	Enh_chr11:61020378-61030568
chr11	61039758	61044318	Enh_chr11:61039758-61044318
chr11	61058648	61062928	Enh_chr11:61058648-61062928
chr11	61064600	61084438	Enh_chr11:61064600-61084438
chr11	61090000	61095800	Enh_chr11:61090000-61095800
chr11	61687838	61689738	Enh_chr11:61687838-61689738
chr11	61694718	61703398	Enh_chr11:61694718-61703398
chr11	61741348	61743208	Enh_chr11:61741348-61743208
chr11	61747800	61749000	Enh_chr11:61747800-61749000
chr11	61828598	61837288	Enh_chr11:61828598-61837288
chr11	61910088	61913828	Enh_chr11:61910088-61913828
chr11	61955198	61955708	Enh_chr11:61955198-61955708
chr11	62003188	62007458	Enh_chr11:62003188-62007458
chr11	62022588	62027718	Enh_chr11:62022588-62027718
chr11	62032398	62036028	Enh_chr11:62032398-62036028
chr11	62398018	62404318	Enh_chr11:62398018-62404318
chr11	62425768	62433600	Enh_chr11:62425768-62433600
chr11	62442198	62446798	Enh_chr11:62442198-62446798
chr11	62538428	62546658	Enh_chr11:62538428-62546658
chr11	62549600	62562200	Enh_chr11:62549600-62562200
chr11	62803978	62805328	Enh_chr11:62803978-62805328
chr11	63839558	63848000	Enh_chr11:63839558-63848000
chr11	63849818	63860518	Enh_chr11:63849818-63860518
chr11	63865148	63875338	Enh_chr11:63865148-63875338
chr11	63876998	63885000	Enh_chr11:63876998-63885000
chr11	63950258	63953968	Enh_chr11:63950258-63953968
chr11	63959728	63967200	Enh_chr11:63959728-63967200
chr11	63982000	63982800	Enh_chr11:63982000-63982800
chr11	64207528	64210608	Enh_chr11:64207528-64210608
chr11	64270338	64271608	Enh_chr11:64270338-64271608
chr11	64331068	64332858	Enh_chr11:64331068-64332858
chr11	64855488	64859918	Enh_chr11:64855488-64859918
chr11	64860338	64872228	Enh_chr11:64860338-64872228
chr11	65096478	65096998	Enh_chr11:65096478-65096998
chr11	65148089	65153899	Enh_chr11:65148089-65153899
chr11	65168800	65170000	Enh_chr11:65168800-65170000
chr11	65413529	65417799	Enh_chr11:65413529-65417799
chr11	65426529	65433449	Enh_chr11:65426529-65433449
chr11	65470509	65473989	Enh_chr11:65470509-65473989
chr11	65475789	65479949	Enh_chr11:65475789-65479949
chr11	65486429	65490819	Enh_chr11:65486429-65490819
chr11	65506469	65508219	Enh_chr11:65506469-65508219
chr11	65540619	65540869	Enh_chr11:65540619-65540869
chr11	65586299	65589749	Enh_chr11:65586299-65589749
chr11	65640299	65640799	Enh_chr11:65640299-65640799
chr11	65650919	65653589	Enh_chr11:65650919-65653589
chr11	65712449	65712769	Enh_chr11:65712449-65712769
chr11	65813669	65815559	Enh_chr11:65813669-65815559
chr11	65816599	65818759	Enh_chr11:65816599-65818759
chr11	65898089	65900239	Enh_chr11:65898089-65900239
chr11	65908800	65914000	Enh_chr11:65908800-65914000
chr11	65924600	65930109	Enh_chr11:65924600-65930109
chr11	65941200	65942000	Enh_chr11:65941200-65942000
chr11	66981379	66985399	Enh_chr11:66981379-66985399
chr11	67240369	67242999	Enh_chr11:67240369-67242999
chr11	67262400	67263600	Enh_chr11:67262400-67263600
chr11	67266809	67277269	Enh_chr11:67266809-67277269
chr11	67277349	67279199	Enh_chr11:67277349-67279199
chr11	67283229	67283699	Enh_chr11:67283229-67283699
chr11	67409129	67409399	Enh_chr11:67409129-67409399
chr11	67462729	67464339	Enh_chr11:67462729-67464339
chr11	67464699	67464799	Enh_chr11:67464699-67464799
chr11	67464859	67465049	Enh_chr11:67464859-67465049
chr11	67483259	67485249	Enh_chr11:67483259-67485249
chr11	67579000	67580400	Enh_chr11:67579000-67580400
chr11	67584169	67584459	Enh_chr11:67584169-67584459
chr11	67586649	67591319	Enh_chr11:67586649-67591319
chr11	67612539	67615600	Enh_chr11:67612539-67615600
chr11	68003180	68003550	Enh_chr11:68003180-68003550
chr11	68008400	68015290	Enh_chr11:68008400-68015290
chr11	68264562	68268052	Enh_chr11:68264562-68268052
chr11	68281200	68283622	Enh_chr11:68281200-68283622
chr11	68324712	68333562	Enh_chr11:68324712-68333562
chr11	68335102	68338272	Enh_chr11:68335102-68338272
chr11	68339400	68342000	Enh_chr11:68339400-68342000
chr11	68368462	68376072	Enh_chr11:68368462-68376072
chr11	68834412	68841772	Enh_chr11:68834412-68841772
chr11	68942232	68944162	Enh_chr11:68942232-68944162
chr11	69055352	69057572	Enh_chr11:69055352-69057572
chr11	69079022	69079832	Enh_chr11:69079022-69079832
chr11	69079882	69081392	Enh_chr11:69079882-69081392
chr11	69293400	69303283	Enh_chr11:69293400-69303283
chr11	69350822	69354082	Enh_chr11:69350822-69354082
chr11	69440800	69445672	Enh_chr11:69440800-69445672
chr11	71960400	71966000	Enh_chr11:71960400-71966000
chr11	71976600	71980200	Enh_chr11:71976600-71980200
chr11	71990714	71993914	Enh_chr11:71990714-71993914
chr11	72024200	72026200	Enh_chr11:72024200-72026200
chr11	72035974	72045564	Enh_chr11:72035974-72045564
chr11	72065034	72074000	Enh_chr11:72065034-72074000
chr11	72099254	72103184	Enh_chr11:72099254-72103184
chr11	72732595	72748235	Enh_chr11:72732595-72748235
chr11	72804645	72809800	Enh_chr11:72804645-72809800
chr11	72814565	72816725	Enh_chr11:72814565-72816725
chr11	73150085	73161135	Enh_chr11:73150085-73161135
chr11	73185000	73185400	Enh_chr11:73185000-73185400
chr11	73187565	73192295	Enh_chr11:73187565-73192295
chr11	73198205	73208295	Enh_chr11:73198205-73208295
chr11	73218000	73218800	Enh_chr11:73218000-73218800
chr11	73268400	73276205	Enh_chr11:73268400-73276205
chr11	73280255	73282505	Enh_chr11:73280255-73282505
chr11	73287315	73290600	Enh_chr11:73287315-73290600
chr11	73311835	73329000	Enh_chr11:73311835-73329000
chr11	73376875	73389105	Enh_chr11:73376875-73389105
chr11	73778605	73780405	Enh_chr11:73778605-73780405
chr11	73970285	73974665	Enh_chr11:73970285-73974665
chr11	73978475	73981475	Enh_chr11:73978475-73981475
chr11	73992835	74000275	Enh_chr11:73992835-74000275
chr11	74004585	74006165	Enh_chr11:74004585-74006165
chr11	74008400	74013200	Enh_chr11:74008400-74013200
chr11	74016835	74028285	Enh_chr11:74016835-74028285
chr11	75274216	75276836	Enh_chr11:75274216-75276836
chr11	75326400	75327600	Enh_chr11:75326400-75327600
chr11	75327666	75332806	Enh_chr11:75327666-75332806
chr11	75340186	75351586	Enh_chr11:75340186-75351586
chr11	75364446	75368516	Enh_chr11:75364446-75368516
chr11	75368566	75371336	Enh_chr11:75368566-75371336
chr11	75535775	75539000	Enh_chr11:75535775-75539000
chr11	75766000	75780265	Enh_chr11:75766000-75780265
chr11	75815525	75829295	Enh_chr11:75815525-75829295
chr11	75834765	75838975	Enh_chr11:75834765-75838975
chr11	75866600	75876800	Enh_chr11:75866600-75876800
chr11	75885436	75897400	Enh_chr11:75885436-75897400
chr11	76229576	76237736	Enh_chr11:76229576-76237736
chr11	76587286	76590216	Enh_chr11:76587286-76590216
chr11	76625566	76632386	Enh_chr11:76625566-76632386
chr11	76635586	76640696	Enh_chr11:76635586-76640696
chr11	76663636	76665866	Enh_chr11:76663636-76665866
chr11	76680366	76682676	Enh_chr11:76680366-76682676
chr11	76685226	76689026	Enh_chr11:76685226-76689026
chr11	76697226	76702616	Enh_chr11:76697226-76702616
chr11	77046000	77048023	Enh_chr11:77046000-77048023
chr11	77079600	77084034	Enh_chr11:77079600-77084034
chr11	77147954	77155904	Enh_chr11:77147954-77155904
chr11	77407085	77412795	Enh_chr11:77407085-77412795
chr11	77415875	77421400	Enh_chr11:77415875-77421400
chr11	77455575	77457185	Enh_chr11:77455575-77457185
chr11	77500085	77503795	Enh_chr11:77500085-77503795
chr11	77510215	77513425	Enh_chr11:77510215-77513425
chr11	77630085	77632605	Enh_chr11:77630085-77632605
chr11	78200814	78204744	Enh_chr11:78200814-78204744
chr11	78346884	78357014	Enh_chr11:78346884-78357014
chr11	78414354	78417644	Enh_chr11:78414354-78417644
chr11	78423400	78430600	Enh_chr11:78423400-78430600
chr11	85749047	85757617	Enh_chr11:85749047-85757617
chr11	85810227	85811600	Enh_chr11:85810227-85811600
chr11	85821617	85825147	Enh_chr11:85821617-85825147
chr11	86058288	86068648	Enh_chr11:86058288-86068648
chr11	86133378	86147400	Enh_chr11:86133378-86147400
chr11	86155058	86165348	Enh_chr11:86155058-86165348
chr11	86182400	86187598	Enh_chr11:86182400-86187598
chr11	86192000	86194600	Enh_chr11:86192000-86194600
chr11	86199568	86206708	Enh_chr11:86199568-86206708
chr11	86484838	86487400	Enh_chr11:86484838-86487400
chr11	86509708	86512468	Enh_chr11:86509708-86512468
chr11	86587800	86597978	Enh_chr11:86587800-86597978
chr11	86687200	86689698	Enh_chr11:86687200-86689698
chr11	86739188	86745478	Enh_chr11:86739188-86745478
chr11	86803438	86807628	Enh_chr11:86803438-86807628
chr11	87080998	87082888	Enh_chr11:87080998-87082888
chr11	88300792	88304042	Enh_chr11:88300792-88304042
chr11	88326442	88328102	Enh_chr11:88326442-88328102
chr11	88328192	88334932	Enh_chr11:88328192-88334932
chr11	88335082	88337492	Enh_chr11:88335082-88337492
chr11	88348800	88349400	Enh_chr11:88348800-88349400
chr11	88352592	88358912	Enh_chr11:88352592-88358912
chr11	88359232	88360942	Enh_chr11:88359232-88360942
chr11	88362200	88365000	Enh_chr11:88362200-88365000
chr11	88398400	88399400	Enh_chr11:88398400-88399400
chr11	88401252	88406392	Enh_chr11:88401252-88406392
chr11	88412952	88416912	Enh_chr11:88412952-88416912
chr11	88418400	88423292	Enh_chr11:88418400-88423292
chr11	88432302	88438522	Enh_chr11:88432302-88438522
chr11	88484200	88485600	Enh_chr11:88484200-88485600
chr11	88508400	88509600	Enh_chr11:88508400-88509600
chr11	93520444	93534044	Enh_chr11:93520444-93534044
chr11	93534464	93543274	Enh_chr11:93534464-93543274
chr11	94129494	94137654	Enh_chr11:94129494-94137654
chr11	94139864	94144924	Enh_chr11:94139864-94144924
chr11	94147200	94153484	Enh_chr11:94147200-94153484
chr11	94468200	94475400	Enh_chr11:94468200-94475400
chr11	94572934	94576844	Enh_chr11:94572934-94576844
chr11	94601200	94605200	Enh_chr11:94601200-94605200
chr11	94636284	94640524	Enh_chr11:94636284-94640524
chr11	95151746	95155316	Enh_chr11:95151746-95155316
chr11	95247176	95257916	Enh_chr11:95247176-95257916
chr11	95696346	95707000	Enh_chr11:95696346-95707000
chr11	95710800	95720886	Enh_chr11:95710800-95720886
chr11	100612109	100613489	Enh_chr11:100612109-100613489
chr11	101007749	101011249	Enh_chr11:101007749-101011249
chr11	101914400	101916200	Enh_chr11:101914400-101916200
chr11	102109600	102112000	Enh_chr11:102109600-102112000
chr11	102177059	102179449	Enh_chr11:102177059-102179449
chr11	102268279	102270239	Enh_chr11:102268279-102270239
chr11	102299889	102303119	Enh_chr11:102299889-102303119
chr11	102303129	102304839	Enh_chr11:102303129-102304839
chr11	102306400	102308200	Enh_chr11:102306400-102308200
chr11	102317569	102321829	Enh_chr11:102317569-102321829
chr11	102340999	102342200	Enh_chr11:102340999-102342200
chr11	102359800	102362889	Enh_chr11:102359800-102362889
chr11	102419009	102423899	Enh_chr11:102419009-102423899
chr11	102425509	102432800	Enh_chr11:102425509-102432800
chr11	102434400	102439469	Enh_chr11:102434400-102439469
chr11	102448869	102452519	Enh_chr11:102448869-102452519
chr11	102473400	102479809	Enh_chr11:102473400-102479809
chr11	102494600	102495600	Enh_chr11:102494600-102495600
chr11	102530400	102532200	Enh_chr11:102530400-102532200
chr11	102543600	102555600	Enh_chr11:102543600-102555600
chr11	102558249	102565400	Enh_chr11:102558249-102565400
chr11	102576000	102578609	Enh_chr11:102576000-102578609
chr11	102579000	102584319	Enh_chr11:102579000-102584319
chr11	102587349	102594619	Enh_chr11:102587349-102594619
chr11	102596600	102601099	Enh_chr11:102596600-102601099
chr11	102609600	102614000	Enh_chr11:102609600-102614000
chr11	102680059	102682109	Enh_chr11:102680059-102682109
chr11	102685339	102686659	Enh_chr11:102685339-102686659
chr11	102757199	102761039	Enh_chr11:102757199-102761039
chr11	102881400	102883800	Enh_chr11:102881400-102883800
chr11	102919180	102922630	Enh_chr11:102919180-102922630
chr11	103034600	103036800	Enh_chr11:103034600-103036800
chr11	103902892	103905382	Enh_chr11:103902892-103905382
chr11	104073272	104076822	Enh_chr11:104073272-104076822
chr11	104693572	104695992	Enh_chr11:104693572-104695992
chr11	104703532	104708342	Enh_chr11:104703532-104708342
chr11	104797963	104800823	Enh_chr11:104797963-104800823
chr11	104833713	104839243	Enh_chr11:104833713-104839243
chr11	104840093	104846243	Enh_chr11:104840093-104846243
chr11	104875183	104878600	Enh_chr11:104875183-104878600
chr11	104897400	104899200	Enh_chr11:104897400-104899200
chr11	104914693	104918103	Enh_chr11:104914693-104918103
chr11	104962183	104968513	Enh_chr11:104962183-104968513
chr11	105022293	105024600	Enh_chr11:105022293-105024600
chr11	105033123	105034203	Enh_chr11:105033123-105034203
chr11	105034473	105035103	Enh_chr11:105034473-105035103
chr11	105151343	105153583	Enh_chr11:105151343-105153583
chr11	105178663	105185213	Enh_chr11:105178663-105185213
chr11	105187913	105192723	Enh_chr11:105187913-105192723
chr11	105242553	105246743	Enh_chr11:105242553-105246743
chr11	107040200	107044600	Enh_chr11:107040200-107044600
chr11	107839074	107843104	Enh_chr11:107839074-107843104
chr11	107928794	107930814	Enh_chr11:107928794-107930814
chr11	107986604	107989504	Enh_chr11:107986604-107989504
chr11	108068833	108070933	Enh_chr11:108068833-108070933
chr11	108115400	108116200	Enh_chr11:108115400-108116200
chr11	108135600	108138893	Enh_chr11:108135600-108138893
chr11	108160400	108164600	Enh_chr11:108160400-108164600
chr11	108193800	108204400	Enh_chr11:108193800-108204400
chr11	108229323	108243943	Enh_chr11:108229323-108243943
chr11	108592153	108593413	Enh_chr11:108592153-108593413
chr11	108619800	108624800	Enh_chr11:108619800-108624800
chr11	108853493	108855663	Enh_chr11:108853493-108855663
chr11	108964573	108967053	Enh_chr11:108964573-108967053
chr11	110067974	110079200	Enh_chr11:110067974-110079200
chr11	111412565	111414235	Enh_chr11:111412565-111414235
chr11	111937556	111941336	Enh_chr11:111937556-111941336
chr11	112015400	112019800	Enh_chr11:112015400-112019800
chr11	112119337	112122527	Enh_chr11:112119337-112122527
chr11	112127817	112131317	Enh_chr11:112127817-112131317
chr11	112155667	112162377	Enh_chr11:112155667-112162377
chr11	112163600	112164200	Enh_chr11:112163600-112164200
chr11	112175200	112175800	Enh_chr11:112175200-112175800
chr11	112177757	112180477	Enh_chr11:112177757-112180477
chr11	112320457	112323177	Enh_chr11:112320457-112323177
chr11	112536277	112540747	Enh_chr11:112536277-112540747
chr11	112610087	112618197	Enh_chr11:112610087-112618197
chr11	112976868	112978858	Enh_chr11:112976868-112978858
chr11	113186548	113191568	Enh_chr11:113186548-113191568
chr11	114064858	114068098	Enh_chr11:114064858-114068098
chr11	114075688	114092848	Enh_chr11:114075688-114092848
chr11	114156438	114175428	Enh_chr11:114156438-114175428
chr11	116849284	116857004	Enh_chr11:116849284-116857004
chr11	116868484	116872614	Enh_chr11:116868484-116872614
chr11	116927384	116933304	Enh_chr11:116927384-116933304
chr11	117184600	117191000	Enh_chr11:117184600-117191000
chr11	117312524	117316600	Enh_chr11:117312524-117316600
chr11	117814215	117818815	Enh_chr11:117814215-117818815
chr11	117822000	117831600	Enh_chr11:117822000-117831600
chr11	117841000	117844000	Enh_chr11:117841000-117844000
chr11	117906785	117908400	Enh_chr11:117906785-117908400
chr11	117927365	117938000	Enh_chr11:117927365-117938000
chr11	117941400	117955465	Enh_chr11:117941400-117955465
chr11	117956885	117962335	Enh_chr11:117956885-117962335
chr11	117967535	117976385	Enh_chr11:117967535-117976385
chr11	117978800	117981000	Enh_chr11:117978800-117981000
chr11	117986815	117988375	Enh_chr11:117986815-117988375
chr11	117989625	117993235	Enh_chr11:117989625-117993235
chr11	117994145	117995585	Enh_chr11:117994145-117995585
chr11	117995715	117998705	Enh_chr11:117995715-117998705
chr11	118001485	118017765	Enh_chr11:118001485-118017765
chr11	118042035	118049365	Enh_chr11:118042035-118049365
chr11	118051200	118053600	Enh_chr11:118051200-118053600
chr11	118205995	118210235	Enh_chr11:118205995-118210235
chr11	118237265	118247600	Enh_chr11:118237265-118247600
chr11	118314485	118323955	Enh_chr11:118314485-118323955
chr11	118413935	118416845	Enh_chr11:118413935-118416845
chr11	118436945	118449285	Enh_chr11:118436945-118449285
chr11	118607600	118611745	Enh_chr11:118607600-118611745
chr11	118689600	118697800	Enh_chr11:118689600-118697800
chr11	118698171	118707181	Enh_chr11:118698171-118707181
chr11	118770051	118776400	Enh_chr11:118770051-118776400
chr11	118818171	118825241	Enh_chr11:118818171-118825241
chr11	118833221	118836281	Enh_chr11:118833221-118836281
chr11	118869600	118873761	Enh_chr11:118869600-118873761
chr11	118875400	118878000	Enh_chr11:118875400-118878000
chr11	118882600	118888600	Enh_chr11:118882600-118888600
chr11	118892000	118893600	Enh_chr11:118892000-118893600
chr11	118895000	118897400	Enh_chr11:118895000-118897400
chr11	118910200	118931501	Enh_chr11:118910200-118931501
chr11	119108100	119110100	Enh_chr11:119108100-119110100
chr11	119114370	119116040	Enh_chr11:119114370-119116040
chr11	119206610	119211600	Enh_chr11:119206610-119211600
chr11	119216060	119220600	Enh_chr11:119216060-119220600
chr11	119256850	119269710	Enh_chr11:119256850-119269710
chr11	119360230	119363840	Enh_chr11:119360230-119363840
chr11	119364000	119364600	Enh_chr11:119364000-119364600
chr11	119420000	119424000	Enh_chr11:119420000-119424000
chr11	119509000	119513800	Enh_chr11:119509000-119513800
chr11	121365800	121379600	Enh_chr11:121365800-121379600
chr11	121411071	121424800	Enh_chr11:121411071-121424800
chr11	121426600	121433000	Enh_chr11:121426600-121433000
chr11	121433721	121438831	Enh_chr11:121433721-121438831
chr11	121455701	121470001	Enh_chr11:121455701-121470001
chr11	121470121	121474541	Enh_chr11:121470121-121474541
chr11	121478351	121488031	Enh_chr11:121478351-121488031
chr11	121492351	121496861	Enh_chr11:121492351-121496861
chr11	121543731	121545241	Enh_chr11:121543731-121545241
chr11	121545431	121552401	Enh_chr11:121545431-121552401
chr11	121569331	121570151	Enh_chr11:121569331-121570151
chr11	121574361	121577271	Enh_chr11:121574361-121577271
chr11	121577401	121584400	Enh_chr11:121577401-121584400
chr11	121587000	121596600	Enh_chr11:121587000-121596600
chr11	122656212	122677572	Enh_chr11:122656212-122677572
chr11	122689302	122702222	Enh_chr11:122689302-122702222
chr11	122708482	122721002	Enh_chr11:122708482-122721002
chr11	122721192	122729582	Enh_chr11:122721192-122729582
chr11	122735962	122753052	Enh_chr11:122735962-122753052
chr11	122756200	122756800	Enh_chr11:122756200-122756800
chr11	122777212	122779492	Enh_chr11:122777212-122779492
chr11	122838592	122853942	Enh_chr11:122838592-122853942
chr11	122855200	122858912	Enh_chr11:122855200-122858912
[truncated: 7,769 more rows]
