# Supplementary material for: Transposon invasion of primate genomes shaped human inflammatory enhancers and susceptibility to inflammatory diseases
Source: Nat Commun. 2025 Nov 3;16:9674. doi: 10.1038/s41467-025-64690-7 (PMC12583588; doi:10.1038/s41467-025-64690-7)
Supplement: Supplementary file 11 — Supplementary Data 9 [file 41467_2025_64690_MOESM11_ESM.xlsx]

## Sheet: Table_S10_Alu_deletions_affecte
Alus within immune-cell enhancers, whose depletion in Liang et al. (ref 60) impacts gene expression.
Alu.Chromosome	Alu.Start_position	Alu.End_position	Alu	Location	Cell line	Affected gene	Enhancer.chr	Enhancer.start	Enhancer.end	EnhancerID
chr9	130036763	130037056	RefpMEI1971-AluY	inEnhancer	GM12878	ENST00000372406.1/GPR107	chr9	130025451	130042951	Enh_chr9:130025451-130042951
chr16	89415267	89415518	RefpMEI3023-AluY	inEnhancer	GM12878	ENST00000372215.4/UCK1	chr16	89401202	89418282	Enh_chr16:89401202-89418282
chr12	92071738	92072046	RefpMEI2503-AluYa5	inEnhancer	GM12878	ENST00000282999.3/SRP19;ENST00000505459.1/SRP19;ENST00000515463.1/SRP19	chr12	92067504	92081704	Enh_chr12:92067504-92081704
chr1	27477616	27477931	RefpMEI52-AluYa5	inEnhancer	GM12878	ENST00000511373.1/UBE2Z	chr1	27477899	27484679	Enh_chr1:27477899-27484679
chr1	27477616	27477931	RefpMEI52-AluYa5	inEnhancer	GM12878	ENST00000511373.1/UBE2Z	chr1	27471369	27477869	Enh_chr1:27471369-27477869
chr1	21772388	21772665	RefpMEI40-AluY	inEnhancer	GM12878	ENST00000380633.1/TMSB4X;ENST00000380635.1/TMSB4X;ENST00000380636.1/TMSB4X;ENST00000451311.2/TMSB4X	chr1	21760737	21774317	Enh_chr1:21760737-21774317
chr1	224205131	224205433	RefpMEI262-AluY	inEnhancer	GM12878	ENST00000445239.1/WDR26	chr1	224201318	224207598	Enh_chr1:224201318-224207598
chr15	68800428	68800744	RefpMEI2869-AluY	inEnhancer	GM12878	ENST00000609923.1/SLC25A16	chr15	68787921	68800511	Enh_chr15:68787921-68800511
chr1	22094297	22094597	RefpMEI42-AluY	inEnhancer	GM12878	ENST00000315554.8/CDC42;ENST00000344548.3/CDC42;ENST00000400259.1/CDC42;ENST00000411827.1/CDC42;ENST00000421089.2/CDC42;ENST00000431803.2/CDC42-IT1	chr1	22086867	22094337	Enh_chr1:22086867-22094337
chr8	6730321	6730630	RefpMEI1664-AluYe5	inEnhancer	GM12878	ENST00000355560.4/CLK2;ENST00000361168.5/CLK2;ENST00000368358.3/HCN3;ENST00000368361.4/CLK2;ENST00000536801.1/CLK2	chr8	6728209	6730369	Enh_chr8:6728209-6730369
chr8	30650706	30650979	RefpMEI1695-AluY	inEnhancer	GM12878	ENST00000273062.2/CTDSP1;ENST00000362251.2/MIR26B;ENST00000428361.1/CTDSP1;ENST00000431127.1/CTDSP1;ENST00000443891.1/CTDSP1;ENST00000452977.1/CTDSP1;ENST00000608367.1/RP11-378A13.2	chr8	30647813	30651203	Enh_chr8:30647813-30651203
chr15	92626133	92626422	RefpMEI2894-AluYk2	inEnhancer	GM12878	ENST00000573609.1/LA16c-349E10.1	chr15	92622000	92627000	Enh_chr15:92622000-92627000
chr22	17801148	17801453	RefpMEI3616-AluYa5	inEnhancer	GM12878	ENST00000331738.7/RSRC2;ENST00000344591.4/RSRC2;ENST00000450485.2/KNTC1;ENST00000526560.2/RSRC2;ENST00000528279.1/RSRC2	chr22	17794314	17801744	Enh_chr22:17794314-17801744
chr3	12647054	12647297	RefpMEI570-AluY	inEnhancer	GM12878	ENST00000251849.4/RAF1	chr3	12642800	12651601	Enh_chr3:12642800-12651601
chr4	109445199	109445596	RefpMEI874-AluY	inEnhancer	HeLa	ENST00000367549.3/DHX9	chr4	109441224	109445504	Enh_chr4:109441224-109445504
chr17	75101012	75101287	RefpMEI3171-AluY	inEnhancer	HeLa	ENST00000581078.1/ARMC7	chr17	75100975	75103400	Enh_chr17:75100975-75103400
chr8	141091160	141091415	RefpMEI1811-AluYa5	inEnhancer	HeLa	ENST00000517453.1/PTK2	chr8	141083971	141091181	Enh_chr8:141083971-141091181
chr17	75992482	75992841	RefpMEI3176-AluY	inEnhancer	HeLa	ENST00000586257.1/WBP2	chr17	75991600	75993000	Enh_chr17:75991600-75993000
chr12	63954430	63954678	RefpMEI2485-AluY	inEnhancer	HeLa	ENST00000515290.1/ZNF451	chr12	63954280	63958000	Enh_chr12:63954280-63958000
chr1	150608262	150608570	RefpMEI188-AluY	inEnhancer	HeLa	ENST00000369026.2/MCL1	chr1	150608514	150618014	Enh_chr1:150608514-150618014
chr16	30714362	30714508	RefpMEI2956-AluY	inEnhancer	HeLa	ENST00000372554.4/SH3GLB2;ENST00000372559.1/SH3GLB2;ENST00000372564.3/SH3GLB2;ENST00000416629.1/SH3GLB2;ENST00000417224.1/SH3GLB2	chr16	30713709	30716059	Enh_chr16:30713709-30716059
chr19	49611640	49611923	RefpMEI3452-AluYh7	inEnhancer	HeLa	ENST00000270625.2/RPS11;ENST00000594493.1/RPS11;ENST00000596873.1/RPS11;ENST00000599561.1/RPS11	chr19	49611193	49614600	Enh_chr19:49611193-49614600
chr4	85739615	85739928	RefpMEI834-AluY	inEnhancer	HeLa	ENST00000334512.5/ZMIZ1;ENST00000440151.1/ZMIZ1-AS1;ENST00000456353.1/ZMIZ1-AS1	chr4	85739897	85747517	Enh_chr4:85739897-85747517
chr20	63872678	63873054	RefpMEI3562-AluY	inEnhancer	HeLa	ENST00000341919.3/NFIC;ENST00000443272.2/NFIC;ENST00000590282.1/NFIC	chr20	63869447	63873667	Enh_chr20:63869447-63873667
chr14	102600033	102600327	RefpMEI2786-AluYc3	inEnhancer	HeLa	ENST00000313984.3/B3GALNT2;ENST00000366600.3/B3GALNT2	chr14	102598873	102600423	Enh_chr14:102598873-102600423
chr15	57123624	57123969	RefpMEI2850-AluY	inEnhancer	hNPC	ENST00000432781.1/YEATS2	chr15	57112200	57124082	Enh_chr15:57112200-57124082
chr22	29909872	29910175	RefpMEI3643-AluY	inEnhancer	hNPC	ENST00000262291.4/VMP1;ENST00000393038.2/PTRH2;ENST00000409433.2/PTRH2;ENST00000536180.1/VMP1;ENST00000537567.1/VMP1;ENST00000537860.1/PTRH2;ENST00000539763.1/VMP1;ENST00000545362.1/VMP1;ENST00000587945.1/VMP1;ENST00000589823.2/VMP1;ENST00000591315.1/VMP1;ENST00000592106.1/VMP1	chr22	29899071	29911901	Enh_chr22:29899071-29911901
chr22	41404960	41405230	RefpMEI3666-AluYj4	inEnhancer	hNPC	ENST00000446258.1/RANGAP1	chr22	41402956	41409000	Enh_chr22:41402956-41409000
chr13	110222489	110222796	RefpMEI2685-AluY	inEnhancer	hNPC	ENST00000279242.2/MRPL49;ENST00000279259.3/FAU;ENST00000434372.2/FAU;ENST00000525297.1/FAU;ENST00000526171.1/MRPL49;ENST00000527548.1/FAU;ENST00000529259.1/FAU;ENST00000529639.1/FAU;ENST00000531705.1/MRPL49;ENST00000531743.1/FAU;ENST00000533943.1/MRPL49;ENST00000534078.1/MRPL49	chr13	110221783	110223443	Enh_chr13:110221783-110223443
chr18	77057829	77058116	RefpMEI3273-AluY	inEnhancer	hNPC	ENST00000253159.8/ZNF236;ENST00000320610.9/ZNF236;ENST00000585258.1/RP11-162A12.2	chr18	77051304	77057914	Enh_chr18:77051304-77057914
chr13	47498755	47499070	RefpMEI2611-AluYa5	inEnhancer	hNPC	ENST00000596384.1/AC011755.1	chr13	47497135	47500965	Enh_chr13:47497135-47500965
chr17	46146550	46146856	RefpMEI3125-AluYa5	inEnhancer	hNPC	ENST00000340750.1/OR1J4	chr17	46117000	46150014	Enh_chr17:46117000-46150014
chr7	128126375	128126677	RefpMEI1615-AluY	inEnhancer	hNPC	ENST00000343526.4/TRIM24;ENST00000415680.2/TRIM24	chr7	128120968	128126478	Enh_chr7:128120968-128126478
chr1	39225226	39225539	RefpMEI76-AluYb8	inEnhancer	hNPC	ENST00000242208.4/INHBA;ENST00000416150.1/AC005027.3;ENST00000442711.1/INHBA	chr1	39224668	39232728	Enh_chr1:39224668-39232728
chr6	148361930	148362258	RefpMEI1391-AluY	inEnhancer	hNPC	ENST00000221486.4/RNASEH2A;ENST00000301522.2/PRDX2;ENST00000334482.5/PRDX2;ENST00000435703.1/PRDX2	chr6	148360914	148370624	Enh_chr6:148360914-148370624
chr10	63609177	63609464	RefpMEI2167-AluY	inEnhancer	IMR90	ENST00000366446.4/NUTM2A-AS1;ENST00000433530.1/NUTM2A-AS1;ENST00000447424.1/NUTM2A-AS1	chr10	63607400	63609800	Enh_chr10:63607400-63609800
chr7	2472519	2472809	RefpMEI1423-AluY	inEnhancer	HepG2	ENST00000512498.1/RP11-159F24.6	chr7	2467645	2473695	Enh_chr7:2467645-2473695
chr1	185403973	185404297	RefpMEI235-AluYb8	inEnhancer	K562	ENST00000603265.1/AP003900.6;ENST00000604142.1/AP003900.6	chr1	185402528	185403978	Enh_chr1:185402528-185403978
chr17	59793916	59794242	RefpMEI3146-AluY	inEnhancer	K562	ENST00000470557.2/PTRH2	chr17	59778629	59801039	Enh_chr17:59778629-59801039
