# Supplementary material for: Transposon invasion of primate genomes shaped human inflammatory enhancers and susceptibility to inflammatory diseases
Source: Nat Commun. 2025 Nov 3;16:9674. doi: 10.1038/s41467-025-64690-7 (PMC12583588; doi:10.1038/s41467-025-64690-7)
Supplement: Supplementary file 14 — Source Data [file 41467_2025_64690_MOESM14_ESM.zip]

Archive with 2 entries (2 files):
- Source Data_v1.xlsx
- __MACOSX/._Source Data_v1.xlsx
