# Supplementary material for: Transposon invasion of primate genomes shaped human inflammatory enhancers and susceptibility to inflammatory diseases
Source: Nat Commun. 2025 Nov 3;16:9674. doi: 10.1038/s41467-025-64690-7 (PMC12583588; doi:10.1038/s41467-025-64690-7)
Supplement: Supplementary file 14 — Source Data [file 41467_2025_64690_MOESM14_ESM.zip › Source Data_v1.xlsx]

## Sheet: Figure 1b
Figure 1b
chr	start	end	ID	Enhancer category	phastCons17way
chr1	26460	29320	Enh_chr1:26460-29320	Rapid	0.108085
chr1	94000	98610	Enh_chr1:94000-98610	Rapid	0.151764
chr1	103880	104920	Enh_chr1:103880-104920	Rapid	0.161039
chr1	270549	274859	Enh_chr1:270549-274859	Rapid	0.137693
chr1	280449	281419	Enh_chr1:280449-281419	Rapid	0.100877
chr1	605000	606700	Enh_chr1:605000-606700	Rapid	0.0474888
chr1	788680	791810	Enh_chr1:788680-791810	Rapid	0.0229304
chr1	816200	817400	Enh_chr1:816200-817400	Intermediate	0.231352
chr1	843600	845580	Enh_chr1:843600-845580	Intermediate	0.036298
chr1	858200	859200	Enh_chr1:858200-859200	Intermediate	0.068138
chr1	864050	868000	Enh_chr1:864050-868000	Rapid	0.0837134
chr1	869000	870400	Enh_chr1:869000-870400	Intermediate	0.198903
chr1	889180	890000	Enh_chr1:889180-890000	Intermediate	0.0722232
chr1	890150	892480	Enh_chr1:890150-892480	Intermediate	0.12303
chr1	898400	899000	Enh_chr1:898400-899000	Intermediate	0.0198167
chr1	903800	907400	Enh_chr1:903800-907400	Rapid	0.0448606
chr1	923200	925600	Enh_chr1:923200-925600	Intermediate	0.230473
chr1	966800	970270	Enh_chr1:966800-970270	Rapid	0.0299986
chr1	1004200	1006650	Enh_chr1:1004200-1006650	Rapid	0.0255073
chr1	1035320	1041400	Enh_chr1:1035320-1041400	Intermediate	0.0581316
chr1	1061650	1067160	Enh_chr1:1061650-1067160	Rapid	0.0372996
chr1	1067790	1071230	Enh_chr1:1067790-1071230	Intermediate	0.0226125
chr1	1079400	1080600	Enh_chr1:1079400-1080600	Rapid	0.0165967
chr1	1096930	1100210	Enh_chr1:1096930-1100210	Rapid	0.0837527
chr1	1136200	1140820	Enh_chr1:1136200-1140820	Rapid	0.0288227
chr1	1143400	1147800	Enh_chr1:1143400-1147800	Rapid	0.0215443
chr1	1197930	1203500	Enh_chr1:1197930-1203500	Rapid	0.0291745
chr1	1205400	1210000	Enh_chr1:1205400-1210000	Intermediate	0.0164143
chr1	1212000	1216200	Enh_chr1:1212000-1216200	Intermediate	0.0315712
chr1	1222020	1223240	Enh_chr1:1222020-1223240	Rapid	0.0138721
chr1	1249600	1252000	Enh_chr1:1249600-1252000	Intermediate	0.0474875
chr1	1259800	1262040	Enh_chr1:1259800-1262040	Intermediate	0.0269397
chr1	1368540	1373720	Enh_chr1:1368540-1373720	Intermediate	0.0259568
chr1	1461800	1466310	Enh_chr1:1461800-1466310	Rapid	0.0296876
chr1	1504700	1506600	Enh_chr1:1504700-1506600	Intermediate	0.0623826
chr1	1599000	1600600	Enh_chr1:1599000-1600600	Intermediate	0.300672
chr1	1606800	1607600	Enh_chr1:1606800-1607600	Static	0.0809537
chr1	1728400	1729800	Enh_chr1:1728400-1729800	Rapid	0.0530214
chr1	1796981	1802200	Enh_chr1:1796981-1802200	Intermediate	0.0607651
chr1	1823400	1837000	Enh_chr1:1823400-1837000	Intermediate	0.0632128
chr1	1839400	1845200	Enh_chr1:1839400-1845200	Intermediate	0.0585528
chr1	1845341	1852311	Enh_chr1:1845341-1852311	Intermediate	0.0884027
chr1	1856651	1862441	Enh_chr1:1856651-1862441	Rapid	0.0738223
chr1	1867581	1874211	Enh_chr1:1867581-1874211	Rapid	0.0639852
chr1	1875800	1884801	Enh_chr1:1875800-1884801	Intermediate	0.0590782
chr1	1884881	1890811	Enh_chr1:1884881-1890811	Intermediate	0.123731
chr1	1899400	1899600	Enh_chr1:1899400-1899600	Intermediate	0.02157
chr1	1907901	1909831	Enh_chr1:1907901-1909831	Rapid	0.0271264
chr1	1959211	1959961	Enh_chr1:1959211-1959961	Static	0.028612
chr1	1960031	1961741	Enh_chr1:1960031-1961741	Static	0.010407
chr1	1995731	1997411	Enh_chr1:1995731-1997411	Rapid	0.0450452
chr1	2111521	2114321	Enh_chr1:2111521-2114321	Intermediate	0.0192657
chr1	2114961	2116001	Enh_chr1:2114961-2116001	Static	0.00929519
chr1	2125381	2128141	Enh_chr1:2125381-2128141	Static	0.00701232
chr1	2146111	2148871	Enh_chr1:2146111-2148871	Rapid	0.00924601
chr1	2148921	2150781	Enh_chr1:2148921-2150781	Intermediate	0.0095871
chr1	2150981	2154391	Enh_chr1:2150981-2154391	Intermediate	0.013612
chr1	2187531	2189541	Enh_chr1:2187531-2189541	Intermediate	0.00826219
chr1	2203631	2206301	Enh_chr1:2203631-2206301	Intermediate	0.0196161
chr1	2212400	2213200	Enh_chr1:2212400-2213200	Static	0.24352
chr1	2229741	2244021	Enh_chr1:2229741-2244021	Intermediate	0.0778851
chr1	2244661	2249281	Enh_chr1:2244661-2249281	Intermediate	0.043805
chr1	2253911	2257571	Enh_chr1:2253911-2257571	Rapid	0.040571
chr1	2257591	2285391	Enh_chr1:2257591-2285391	Rapid	0.0392532
chr1	2285591	2302971	Enh_chr1:2285591-2302971	Intermediate	0.0294886
chr1	2311041	2317751	Enh_chr1:2311041-2317751	Intermediate	0.0330906
chr1	2321581	2324091	Enh_chr1:2321581-2324091	Static	0.0934785
chr1	2379200	2384971	Enh_chr1:2379200-2384971	Intermediate	0.023104
chr1	2495571	2496601	Enh_chr1:2495571-2496601	Static	0.0129369
chr1	2522011	2526461	Enh_chr1:2522011-2526461	Rapid	0.0215193
chr1	2540241	2549921	Enh_chr1:2540241-2549921	Rapid	0.0739183
chr1	2575421	2579921	Enh_chr1:2575421-2579921	Intermediate	0.0591407
chr1	2641901	2644121	Enh_chr1:2641901-2644121	Intermediate	0.017082
chr1	2839375	2841105	Enh_chr1:2839375-2841105	Intermediate	0.0501653
chr1	2844785	2848325	Enh_chr1:2844785-2848325	Rapid	0.032585
chr1	2893415	2896135	Enh_chr1:2893415-2896135	Static	0.0153985
chr1	2949615	2955575	Enh_chr1:2949615-2955575	Rapid	0.0685995
chr1	2970956	2974696	Enh_chr1:2970956-2974696	Rapid	0.0561187
chr1	3031356	3034986	Enh_chr1:3031356-3034986	Intermediate	0.0519019
chr1	3093276	3097926	Enh_chr1:3093276-3097926	Intermediate	0.0187843
chr1	3168276	3176156	Enh_chr1:3168276-3176156	Intermediate	0.0954726
chr1	3176806	3186116	Enh_chr1:3176806-3186116	Rapid	0.0288753
chr1	3220166	3223516	Enh_chr1:3220166-3223516	Static	0.0120039
chr1	3306800	3308000	Enh_chr1:3306800-3308000	Intermediate	0.0142842
chr1	3312586	3315106	Enh_chr1:3312586-3315106	Static	0.214622
chr1	3316286	3317866	Enh_chr1:3316286-3317866	Rapid	0.0634139
chr1	3371746	3375586	Enh_chr1:3371746-3375586	Static	0.0369891
chr1	3381566	3385146	Enh_chr1:3381566-3385146	Intermediate	0.0106179
chr1	3501926	3502226	Enh_chr1:3501926-3502226	Rapid	0.01619
chr1	3515526	3518486	Enh_chr1:3515526-3518486	Static	0.0335395
chr1	3529376	3532926	Enh_chr1:3529376-3532926	Static	0.0766487
chr1	3536406	3543356	Enh_chr1:3536406-3543356	Intermediate	0.0318953
chr1	3595976	3601716	Enh_chr1:3595976-3601716	Intermediate	0.0362618
chr1	3611400	3612400	Enh_chr1:3611400-3612400	Intermediate	0.032971
chr1	3617886	3619986	Enh_chr1:3617886-3619986	Static	0.0180533
chr1	3656136	3657346	Enh_chr1:3656136-3657346	Intermediate	0.0403967
chr1	3663726	3669526	Enh_chr1:3663726-3669526	Intermediate	0.0500553
chr1	3672166	3674736	Enh_chr1:3672166-3674736	Static	0.0221533
chr1	3675566	3682326	Enh_chr1:3675566-3682326	Intermediate	0.0515447
chr1	3773186	3776600	Enh_chr1:3773186-3776600	Intermediate	0.0737534
chr1	3787200	3789200	Enh_chr1:3787200-3789200	Static	0.054244
chr1	3792906	3795856	Enh_chr1:3792906-3795856	Intermediate	0.0589007
chr1	3878516	3882586	Enh_chr1:3878516-3882586	Static	0.0416762
chr1	3890076	3894200	Enh_chr1:3890076-3894200	Rapid	0.0648805
chr1	3922000	3923400	Enh_chr1:3922000-3923400	Intermediate	0.129275
chr1	4006010	4008660	Enh_chr1:4006010-4008660	Intermediate	0.0441789
chr1	4026220	4029790	Enh_chr1:4026220-4029790	Static	0.0997605
chr1	4043740	4048900	Enh_chr1:4043740-4048900	Intermediate	0.0687975
chr1	4265600	4269400	Enh_chr1:4265600-4269400	Static	0.0768287
chr1	4379400	4380000	Enh_chr1:4379400-4380000	Static	0.0140383
chr1	4735290	4737390	Enh_chr1:4735290-4737390	Static	0.00681476
chr1	4791400	4798400	Enh_chr1:4791400-4798400	Static	0.127113
chr1	5327700	5331650	Enh_chr1:5327700-5331650	Static	0.115603
chr1	5348740	5349880	Enh_chr1:5348740-5349880	Static	0.0648421
chr1	5384780	5386630	Enh_chr1:5384780-5386630	Static	0.0543022
chr1	5386750	5391970	Enh_chr1:5386750-5391970	Rapid	0.0443707
chr1	5421580	5424160	Enh_chr1:5421580-5424160	Static	0.0111926
chr1	5481610	5482750	Enh_chr1:5481610-5482750	Static	0.0168877
chr1	5664920	5669360	Enh_chr1:5664920-5669360	Rapid	0.0285297
chr1	5915600	5916200	Enh_chr1:5915600-5916200	Intermediate	0.128632
chr1	5954400	5955910	Enh_chr1:5954400-5955910	Static	0.0848881
chr1	6006540	6008520	Enh_chr1:6006540-6008520	Static	0.0462621
chr1	6009400	6013660	Enh_chr1:6009400-6013660	Rapid	0.0637002
chr1	6013860	6015800	Enh_chr1:6013860-6015800	Static	0.0963691
chr1	6026450	6029290	Enh_chr1:6026450-6029290	Static	0.0342285
chr1	6036600	6038800	Enh_chr1:6036600-6038800	Intermediate	0.0333164
chr1	6122770	6123680	Enh_chr1:6122770-6123680	Intermediate	0.0412286
chr1	6126850	6128040	Enh_chr1:6126850-6128040	Intermediate	0.0269697
chr1	6137270	6140890	Enh_chr1:6137270-6140890	Intermediate	0.0647848
chr1	6147390	6148850	Enh_chr1:6147390-6148850	Intermediate	0.0424425
chr1	6245200	6246800	Enh_chr1:6245200-6246800	Static	0.148114
chr1	6258390	6260820	Enh_chr1:6258390-6260820	Intermediate	0.0636951
chr1	6293440	6294860	Enh_chr1:6293440-6294860	Static	0.017693
chr1	6348800	6349000	Enh_chr1:6348800-6349000	Static	0.003155
chr1	6357400	6361200	Enh_chr1:6357400-6361200	Intermediate	0.0583411
chr1	6362400	6363800	Enh_chr1:6362400-6363800	Intermediate	0.0692686
chr1	6365000	6365600	Enh_chr1:6365000-6365600	Intermediate	0.336457
chr1	6399470	6403240	Enh_chr1:6399470-6403240	Intermediate	0.0570302
chr1	6414000	6415800	Enh_chr1:6414000-6415800	Static	0.0571072
chr1	6423400	6425400	Enh_chr1:6423400-6425400	Static	0.162062
chr1	6435100	6442270	Enh_chr1:6435100-6442270	Intermediate	0.13202
chr1	6446560	6449000	Enh_chr1:6446560-6449000	Static	0.282251
chr1	6452940	6457180	Enh_chr1:6452940-6457180	Static	0.290509
chr1	6459210	6461200	Enh_chr1:6459210-6461200	Static	0.210752
chr1	6465560	6466060	Enh_chr1:6465560-6466060	Static	0.051756
chr1	6497200	6498000	Enh_chr1:6497200-6498000	Static	0.053995
chr1	6545180	6547620	Enh_chr1:6545180-6547620	Intermediate	0.11027
chr1	6599450	6601790	Enh_chr1:6599450-6601790	Static	0.169168
chr1	6625290	6628490	Enh_chr1:6625290-6628490	Static	0.0527763
chr1	6740250	6746200	Enh_chr1:6740250-6746200	Rapid	0.113704
chr1	6750460	6754560	Enh_chr1:6750460-6754560	Intermediate	0.126786
chr1	6770580	6771910	Enh_chr1:6770580-6771910	Static	0.460159
chr1	6799790	6803400	Enh_chr1:6799790-6803400	Intermediate	0.278089
chr1	6818600	6827200	Enh_chr1:6818600-6827200	Static	0.466075
chr1	6883200	6891200	Enh_chr1:6883200-6891200	Intermediate	0.251246
chr1	6934160	6936780	Enh_chr1:6934160-6936780	Intermediate	0.426092
chr1	6961840	6964140	Enh_chr1:6961840-6964140	Intermediate	0.0744835
chr1	6967400	6968000	Enh_chr1:6967400-6968000	Static	0.286455
chr1	6996200	6997200	Enh_chr1:6996200-6997200	Intermediate	0.114327
chr1	7548320	7550750	Enh_chr1:7548320-7550750	Rapid	0.0739593
chr1	7643840	7653240	Enh_chr1:7643840-7653240	Intermediate	0.0742747
chr1	7679370	7681870	Enh_chr1:7679370-7681870	Intermediate	0.0617136
chr1	7703290	7706240	Enh_chr1:7703290-7706240	Intermediate	0.175145
chr1	7771390	7773440	Enh_chr1:7771390-7773440	Static	0.084
chr1	7830840	7832230	Enh_chr1:7830840-7832230	Static	0.187506
chr1	7842400	7843000	Enh_chr1:7842400-7843000	Static	0.162975
chr1	7899600	7903140	Enh_chr1:7899600-7903140	Rapid	0.0608644
chr1	7929190	7932220	Enh_chr1:7929190-7932220	Static	0.085404
chr1	7940370	7943200	Enh_chr1:7940370-7943200	Intermediate	0.0555555
chr1	7953500	7955330	Enh_chr1:7953500-7955330	Rapid	0.094488
chr1	7982200	7983000	Enh_chr1:7982200-7983000	Static	0.11558
chr1	7993000	7995800	Enh_chr1:7993000-7995800	Rapid	0.148461
chr1	8003090	8006240	Enh_chr1:8003090-8006240	Intermediate	0.20272
chr1	8093890	8099600	Enh_chr1:8093890-8099600	Static	0.184903
chr1	8104000	8108170	Enh_chr1:8104000-8108170	Intermediate	0.0974626
chr1	8112500	8114330	Enh_chr1:8112500-8114330	Intermediate	0.121884
chr1	8120310	8122960	Enh_chr1:8120310-8122960	Static	0.0584762
chr1	8126450	8129010	Enh_chr1:8126450-8129010	Static	0.0491082
chr1	8144830	8148800	Enh_chr1:8144830-8148800	Intermediate	0.0702657
chr1	8150760	8155600	Enh_chr1:8150760-8155600	Static	0.0321465
chr1	8165800	8171000	Enh_chr1:8165800-8171000	Intermediate	0.0919698
chr1	8210600	8214620	Enh_chr1:8210600-8214620	Static	0.0334035
chr1	8216140	8220720	Enh_chr1:8216140-8220720	Rapid	0.070524
chr1	8223240	8225980	Enh_chr1:8223240-8225980	Intermediate	0.0488296
chr1	8281200	8285600	Enh_chr1:8281200-8285600	Static	0.0809695
chr1	8317600	8319600	Enh_chr1:8317600-8319600	Static	0.10363
chr1	8348330	8350750	Enh_chr1:8348330-8350750	Intermediate	0.0148339
chr1	8381630	8385720	Enh_chr1:8381630-8385720	Intermediate	0.0884029
chr1	8386200	8388490	Enh_chr1:8386200-8388490	Rapid	0.0885354
chr1	8390000	8401800	Enh_chr1:8390000-8401800	Intermediate	0.102409
chr1	8408200	8411600	Enh_chr1:8408200-8411600	Intermediate	0.206864
chr1	8438100	8440290	Enh_chr1:8438100-8440290	Intermediate	0.28608
chr1	8460800	8468270	Enh_chr1:8460800-8468270	Intermediate	0.148488
chr1	8471600	8481200	Enh_chr1:8471600-8481200	Rapid	0.198379
chr1	8491600	8498640	Enh_chr1:8491600-8498640	Intermediate	0.127176
chr1	8509161	8512831	Enh_chr1:8509161-8512831	Rapid	0.0628632
chr1	8515741	8518571	Enh_chr1:8515741-8518571	Static	0.183019
chr1	8521591	8528371	Enh_chr1:8521591-8528371	Intermediate	0.171432
chr1	8529000	8535251	Enh_chr1:8529000-8535251	Rapid	0.0954918
chr1	8539600	8542400	Enh_chr1:8539600-8542400	Intermediate	0.143073
chr1	8544400	8549600	Enh_chr1:8544400-8549600	Intermediate	0.0896587
chr1	8554301	8557200	Enh_chr1:8554301-8557200	Intermediate	0.157971
chr1	8559400	8564600	Enh_chr1:8559400-8564600	Intermediate	0.0734517
chr1	8594800	8598000	Enh_chr1:8594800-8598000	Intermediate	0.102362
chr1	8600141	8607331	Enh_chr1:8600141-8607331	Intermediate	0.104715
chr1	8621101	8624301	Enh_chr1:8621101-8624301	Static	0.160492
chr1	8624891	8631121	Enh_chr1:8624891-8631121	Static	0.218408
chr1	8642771	8645771	Enh_chr1:8642771-8645771	Intermediate	0.118625
chr1	8647531	8648461	Enh_chr1:8647531-8648461	Intermediate	0.121718
chr1	8650671	8654881	Enh_chr1:8650671-8654881	Intermediate	0.105136
chr1	8659971	8668901	Enh_chr1:8659971-8668901	Intermediate	0.119819
chr1	8673600	8677400	Enh_chr1:8673600-8677400	Intermediate	0.158996
chr1	8679000	8686000	Enh_chr1:8679000-8686000	Intermediate	0.189089
chr1	8686400	8692000	Enh_chr1:8686400-8692000	Static	0.131448
chr1	8699701	8705621	Enh_chr1:8699701-8705621	Intermediate	0.384134
chr1	8709281	8724400	Enh_chr1:8709281-8724400	Rapid	0.177887
chr1	8788531	8790991	Enh_chr1:8788531-8790991	Rapid	0.116391
chr1	8829000	8830400	Enh_chr1:8829000-8830400	Intermediate	0.133404
chr1	8848000	8849400	Enh_chr1:8848000-8849400	Intermediate	0.0485893
chr1	8853791	8862800	Enh_chr1:8853791-8862800	Intermediate	0.0590027
chr1	8898491	8901400	Enh_chr1:8898491-8901400	Intermediate	0.104169
chr1	8907801	8909321	Enh_chr1:8907801-8909321	Intermediate	0.115338
chr1	8920131	8931581	Enh_chr1:8920131-8931581	Intermediate	0.116022
chr1	8945961	8948791	Enh_chr1:8945961-8948791	Static	0.0332346
chr1	8959001	8960601	Enh_chr1:8959001-8960601	Rapid	0.0613812
chr1	8967821	8973191	Enh_chr1:8967821-8973191	Intermediate	0.0972324
chr1	9003521	9004751	Enh_chr1:9003521-9004751	Static	0.0156959
chr1	9004881	9011800	Enh_chr1:9004881-9011800	Intermediate	0.0465575
chr1	9035800	9038800	Enh_chr1:9035800-9038800	Static	0.0922043
chr1	9063881	9069501	Enh_chr1:9063881-9069501	Rapid	0.0521651
chr1	9074200	9088000	Enh_chr1:9074200-9088000	Intermediate	0.144972
chr1	9101400	9102000	Enh_chr1:9101400-9102000	Static	0.0605967
chr1	9110600	9112400	Enh_chr1:9110600-9112400	Static	0.0908372
chr1	9121211	9123761	Enh_chr1:9121211-9123761	Intermediate	0.0389333
chr1	9134400	9137121	Enh_chr1:9134400-9137121	Static	0.119921
chr1	9142200	9142800	Enh_chr1:9142200-9142800	Static	0.037765
chr1	9159400	9167211	Enh_chr1:9159400-9167211	Intermediate	0.0783336
chr1	9173541	9176091	Enh_chr1:9173541-9176091	Static	0.0405298
chr1	9177421	9185591	Enh_chr1:9177421-9185591	Static	0.0812372
chr1	9195600	9204461	Enh_chr1:9195600-9204461	Static	0.237955
chr1	9228400	9229251	Enh_chr1:9228400-9229251	Intermediate	0.0568414
chr1	9238800	9245000	Enh_chr1:9238800-9245000	Intermediate	0.124756
chr1	9273771	9282511	Enh_chr1:9273771-9282511	Intermediate	0.0696891
chr1	9282600	9284800	Enh_chr1:9282600-9284800	Intermediate	0.100146
chr1	9299971	9301881	Enh_chr1:9299971-9301881	Static	0.175178
chr1	9314600	9316921	Enh_chr1:9314600-9316921	Static	0.177751
chr1	9317400	9318200	Enh_chr1:9317400-9318200	Intermediate	0.121573
chr1	9400600	9400800	Enh_chr1:9400600-9400800	Static	0.19262
chr1	9410400	9415000	Enh_chr1:9410400-9415000	Rapid	0.150212
chr1	9476800	9477200	Enh_chr1:9476800-9477200	Intermediate	0.0134575
chr1	9526000	9530351	Enh_chr1:9526000-9530351	Intermediate	0.0868655
chr1	9545400	9548600	Enh_chr1:9545400-9548600	Intermediate	0.0563444
chr1	9554600	9560800	Enh_chr1:9554600-9560800	Intermediate	0.0970711
chr1	9560912	9562112	Enh_chr1:9560912-9562112	Intermediate	0.220667
chr1	9589042	9595882	Enh_chr1:9589042-9595882	Static	0.0681355
chr1	9615800	9616200	Enh_chr1:9615800-9616200	Intermediate	0.0368825
chr1	9625602	9631972	Enh_chr1:9625602-9631972	Intermediate	0.063286
chr1	9638122	9641722	Enh_chr1:9638122-9641722	Intermediate	0.0719775
chr1	9643200	9646600	Enh_chr1:9643200-9646600	Intermediate	0.0592285
chr1	9651802	9652602	Enh_chr1:9651802-9652602	Static	0.171448
chr1	9666600	9675112	Enh_chr1:9666600-9675112	Rapid	0.100096
chr1	9686152	9689772	Enh_chr1:9686152-9689772	Intermediate	0.11147
chr1	9711052	9718800	Enh_chr1:9711052-9718800	Intermediate	0.158965
chr1	9718912	9719912	Enh_chr1:9718912-9719912	Static	0.041387
chr1	9724000	9725400	Enh_chr1:9724000-9725400	Static	0.27537
chr1	9728000	9729600	Enh_chr1:9728000-9729600	Static	0.109297
chr1	9730702	9731202	Enh_chr1:9730702-9731202	Intermediate	0.010114
chr1	9785782	9793332	Enh_chr1:9785782-9793332	Intermediate	0.0439652
chr1	9794800	9801000	Enh_chr1:9794800-9801000	Intermediate	0.151271
chr1	9858400	9868000	Enh_chr1:9858400-9868000	Intermediate	0.0797532
chr1	9880600	9883702	Enh_chr1:9880600-9883702	Intermediate	0.0919281
chr1	9888442	9895002	Enh_chr1:9888442-9895002	Intermediate	0.168427
chr1	9898362	9902702	Enh_chr1:9898362-9902702	Static	0.135448
chr1	9903200	9905800	Enh_chr1:9903200-9905800	Intermediate	0.200243
chr1	9949612	9952000	Enh_chr1:9949612-9952000	Intermediate	0.138693
chr1	9960382	9962202	Enh_chr1:9960382-9962202	Intermediate	0.102363
chr1	10018400	10019800	Enh_chr1:10018400-10019800	Intermediate	0.193889
chr1	10055192	10059042	Enh_chr1:10055192-10059042	Intermediate	0.0638953
chr1	10072752	10076692	Enh_chr1:10072752-10076692	Intermediate	0.0960665
chr1	10147602	10148882	Enh_chr1:10147602-10148882	Intermediate	0.0793023
chr1	10168000	10174200	Enh_chr1:10168000-10174200	Intermediate	0.115498
chr1	10189200	10190600	Enh_chr1:10189200-10190600	Rapid	0.237824
chr1	10236000	10239200	Enh_chr1:10236000-10239200	Static	0.225127
chr1	10250142	10255762	Enh_chr1:10250142-10255762	Static	0.13151
chr1	10280200	10285000	Enh_chr1:10280200-10285000	Intermediate	0.249934
chr1	10299000	10301600	Enh_chr1:10299000-10301600	Intermediate	0.211362
chr1	10307600	10310400	Enh_chr1:10307600-10310400	Static	0.330464
chr1	10338052	10339762	Enh_chr1:10338052-10339762	Static	0.166618
chr1	10386933	10389023	Enh_chr1:10386933-10389023	Intermediate	0.132765
chr1	10413253	10416983	Enh_chr1:10413253-10416983	Intermediate	0.096663
chr1	10483123	10486233	Enh_chr1:10483123-10486233	Intermediate	0.113829
chr1	10507200	10518533	Enh_chr1:10507200-10518533	Intermediate	0.40498
chr1	10524063	10526053	Enh_chr1:10524063-10526053	Static	0.279351
chr1	10543083	10545563	Enh_chr1:10543083-10545563	Intermediate	0.125997
chr1	10591200	10592000	Enh_chr1:10591200-10592000	Intermediate	0.222349
chr1	10693903	10698193	Enh_chr1:10693903-10698193	Static	0.288966
chr1	10733173	10734783	Enh_chr1:10733173-10734783	Static	0.377618
chr1	10754973	10756623	Enh_chr1:10754973-10756623	Static	0.16068
chr1	10793800	10796800	Enh_chr1:10793800-10796800	Static	0.545297
chr1	10866800	10867800	Enh_chr1:10866800-10867800	Intermediate	0.223005
chr1	10902973	10907483	Enh_chr1:10902973-10907483	Static	0.214769
chr1	10909800	10910200	Enh_chr1:10909800-10910200	Static	0.0778375
chr1	10915453	10919073	Enh_chr1:10915453-10919073	Intermediate	0.147562
chr1	10922000	10923800	Enh_chr1:10922000-10923800	Intermediate	0.193388
chr1	10931213	10933523	Enh_chr1:10931213-10933523	Intermediate	0.143295
chr1	10939400	10943600	Enh_chr1:10939400-10943600	Static	0.186442
chr1	10961000	10970400	Enh_chr1:10961000-10970400	Intermediate	0.137046
chr1	10978400	10982400	Enh_chr1:10978400-10982400	Intermediate	0.0549675
chr1	11012743	11013713	Enh_chr1:11012743-11013713	Static	0.069267
chr1	11037800	11038000	Enh_chr1:11037800-11038000	Intermediate	0.04354
chr1	11072200	11074400	Enh_chr1:11072200-11074400	Intermediate	0.183375
chr1	11279303	11285643	Enh_chr1:11279303-11285643	Intermediate	0.149697
chr1	11333503	11336943	Enh_chr1:11333503-11336943	Intermediate	0.0627311
chr1	11375323	11376200	Enh_chr1:11375323-11376200	Intermediate	0.135968
chr1	11383200	11384800	Enh_chr1:11383200-11384800	Static	0.104422
chr1	11406103	11409323	Enh_chr1:11406103-11409323	Intermediate	0.144527
chr1	11650000	11651000	Enh_chr1:11650000-11651000	Static	0.362266
chr1	11707800	11708800	Enh_chr1:11707800-11708800	Static	0.056405
chr1	11718493	11719583	Enh_chr1:11718493-11719583	Intermediate	0.10032
chr1	11724053	11726083	Enh_chr1:11724053-11726083	Static	0.0705552
chr1	11729600	11732200	Enh_chr1:11729600-11732200	Intermediate	0.0485912
chr1	11736233	11745793	Enh_chr1:11736233-11745793	Rapid	0.0648381
chr1	11783600	11786800	Enh_chr1:11783600-11786800	Static	0.0603784
chr1	11790903	11792273	Enh_chr1:11790903-11792273	Static	0.111388
chr1	11796403	11799673	Enh_chr1:11796403-11799673	Static	0.0476869
chr1	11812743	11815843	Enh_chr1:11812743-11815843	Intermediate	0.112964
chr1	11865583	11866843	Enh_chr1:11865583-11866843	Intermediate	0.131913
chr1	11907083	11910323	Enh_chr1:11907083-11910323	Rapid	0.0534
chr1	11960763	11962353	Enh_chr1:11960763-11962353	Intermediate	0.0505667
chr1	11983603	11987483	Enh_chr1:11983603-11987483	Intermediate	0.103804
chr1	12002893	12007400	Enh_chr1:12002893-12007400	Intermediate	0.22491
chr1	12037400	12042600	Enh_chr1:12037400-12042600	Intermediate	0.0527615
chr1	12044143	12048323	Enh_chr1:12044143-12048323	Static	0.068228
chr1	12051743	12052663	Enh_chr1:12051743-12052663	Static	0.12362
chr1	12067843	12069043	Enh_chr1:12067843-12069043	Static	0.0826067
chr1	12084683	12093903	Enh_chr1:12084683-12093903	Intermediate	0.0870789
chr1	12100463	12103893	Enh_chr1:12100463-12103893	Intermediate	0.0498606
chr1	12117223	12122123	Enh_chr1:12117223-12122123	Rapid	0.0559212
chr1	12123823	12126200	Enh_chr1:12123823-12126200	Static	0.101278
chr1	12126233	12128803	Enh_chr1:12126233-12128803	Static	0.112563
chr1	12130013	12135253	Enh_chr1:12130013-12135253	Static	0.0562771
chr1	12144203	12156933	Enh_chr1:12144203-12156933	Intermediate	0.0851686
chr1	12167173	12186203	Enh_chr1:12167173-12186203	Intermediate	0.0765502
chr1	12197803	12201963	Enh_chr1:12197803-12201963	Static	0.0645231
chr1	12202173	12205803	Enh_chr1:12202173-12205803	Static	0.0847129
chr1	12295293	12297943	Enh_chr1:12295293-12297943	Intermediate	0.168624
chr1	12341600	12342663	Enh_chr1:12341600-12342663	Static	0.287645
chr1	12343053	12348623	Enh_chr1:12343053-12348623	Intermediate	0.231398
chr1	12386331	12386941	Enh_chr1:12386331-12386941	Static	0.115997
chr1	12412087	12415077	Enh_chr1:12412087-12415077	Static	0.114595
chr1	12417337	12419727	Enh_chr1:12417337-12419727	Intermediate	0.089364
chr1	12432904	12443400	Enh_chr1:12432904-12443400	Intermediate	0.192216
chr1	12446634	12455994	Enh_chr1:12446634-12455994	Static	0.248505
chr1	12467200	12468000	Enh_chr1:12467200-12468000	Static	0.52508
chr1	12469775	12482325	Enh_chr1:12469775-12482325	Static	0.308266
chr1	12495596	12497156	Enh_chr1:12495596-12497156	Static	0.178107
chr1	12518766	12519726	Enh_chr1:12518766-12519726	Static	0.218003
chr1	12593667	12597037	Enh_chr1:12593667-12597037	Static	0.241406
chr1	12603800	12604800	Enh_chr1:12603800-12604800	Static	0.198939
chr1	12629564	12633374	Enh_chr1:12629564-12633374	Rapid	0.0859575
chr1	13494000	13494800	Enh_chr1:13494000-13494800	Intermediate	0.0341288
chr1	13591855	13594885	Enh_chr1:13591855-13594885	Static	0.118051
chr1	13641655	13644425	Enh_chr1:13641655-13644425	Intermediate	0.122019
chr1	13646400	13647200	Enh_chr1:13646400-13647200	Intermediate	0.0626012
chr1	13661975	13668600	Enh_chr1:13661975-13668600	Rapid	0.0779786
chr1	13711165	13714795	Enh_chr1:13711165-13714795	Intermediate	0.129728
chr1	13732885	13736545	Enh_chr1:13732885-13736545	Static	0.302552
chr1	13736800	13738000	Enh_chr1:13736800-13738000	Static	0.224103
chr1	13749485	13765815	Enh_chr1:13749485-13765815	Intermediate	0.18646
chr1	13766200	13771525	Enh_chr1:13766200-13771525	Static	0.13154
chr1	13779800	13784400	Enh_chr1:13779800-13784400	Static	0.585292
chr1	13791800	13796000	Enh_chr1:13791800-13796000	Static	0.108818
chr1	13796165	13798845	Enh_chr1:13796165-13798845	Static	0.146632
chr1	13811000	13812000	Enh_chr1:13811000-13812000	Static	0.026013
chr1	13906800	13909000	Enh_chr1:13906800-13909000	Static	0.0594741
chr1	14597600	14604200	Enh_chr1:14597600-14604200	Static	0.371866
chr1	14660600	14661600	Enh_chr1:14660600-14661600	Static	0.063133
chr1	14738944	14743324	Enh_chr1:14738944-14743324	Static	0.0382717
chr1	14752800	14758400	Enh_chr1:14752800-14758400	Intermediate	0.129828
chr1	14760954	14764774	Enh_chr1:14760954-14764774	Intermediate	0.0643437
chr1	14777400	14779200	Enh_chr1:14777400-14779200	Rapid	0.0460233
chr1	14809664	14812544	Enh_chr1:14809664-14812544	Static	0.0900646
chr1	14881114	14883014	Enh_chr1:14881114-14883014	Intermediate	0.0731016
chr1	14912000	14914800	Enh_chr1:14912000-14914800	Intermediate	0.112449
chr1	14968224	14970534	Enh_chr1:14968224-14970534	Static	0.0809563
chr1	15082274	15087334	Enh_chr1:15082274-15087334	Static	0.0752709
chr1	15087624	15091514	Enh_chr1:15087624-15091514	Static	0.0473841
chr1	15111600	15113000	Enh_chr1:15111600-15113000	Intermediate	0.0776829
chr1	15134834	15143974	Enh_chr1:15134834-15143974	Rapid	0.0799656
chr1	15146800	15147600	Enh_chr1:15146800-15147600	Intermediate	0.0607788
chr1	15164924	15170894	Enh_chr1:15164924-15170894	Intermediate	0.0924735
chr1	15173800	15180514	Enh_chr1:15173800-15180514	Static	0.078329
chr1	15228314	15233534	Enh_chr1:15228314-15233534	Intermediate	0.0793132
chr1	15243200	15245800	Enh_chr1:15243200-15245800	Intermediate	0.0669677
chr1	15246800	15250200	Enh_chr1:15246800-15250200	Static	0.0622394
chr1	15251800	15254600	Enh_chr1:15251800-15254600	Static	0.164932
chr1	15256594	15267584	Enh_chr1:15256594-15267584	Intermediate	0.123745
chr1	15275224	15278464	Enh_chr1:15275224-15278464	Intermediate	0.0442148
chr1	15289974	15292594	Enh_chr1:15289974-15292594	Intermediate	0.105157
chr1	15296800	15297954	Enh_chr1:15296800-15297954	Static	0.0615009
chr1	15340104	15345074	Enh_chr1:15340104-15345074	Static	0.10383
chr1	15345400	15349034	Enh_chr1:15345400-15349034	Intermediate	0.0335878
chr1	15351294	15352874	Enh_chr1:15351294-15352874	Static	0.0366867
chr1	15384200	15387000	Enh_chr1:15384200-15387000	Static	0.0649568
chr1	15410284	15420244	Enh_chr1:15410284-15420244	Intermediate	0.0816732
chr1	15491200	15491400	Enh_chr1:15491200-15491400	Static	0.096685
chr1	15507905	15511445	Enh_chr1:15507905-15511445	Intermediate	0.0880797
chr1	15562665	15565595	Enh_chr1:15562665-15565595	Intermediate	0.118704
chr1	15571000	15573000	Enh_chr1:15571000-15573000	Intermediate	0.206812
chr1	15577865	15581615	Enh_chr1:15577865-15581615	Static	0.18123
chr1	15595200	15598600	Enh_chr1:15595200-15598600	Intermediate	0.16212
chr1	15600785	15604935	Enh_chr1:15600785-15604935	Intermediate	0.0980366
chr1	15674400	15675000	Enh_chr1:15674400-15675000	Intermediate	0.152873
chr1	15684615	15688945	Enh_chr1:15684615-15688945	Intermediate	0.128733
chr1	15694095	15699445	Enh_chr1:15694095-15699445	Intermediate	0.102719
chr1	15788165	15790305	Enh_chr1:15788165-15790305	Intermediate	0.0550542
chr1	15798800	15799800	Enh_chr1:15798800-15799800	Static	0.121085
chr1	15813800	15816245	Enh_chr1:15813800-15816245	Intermediate	0.0579885
chr1	15827365	15834205	Enh_chr1:15827365-15834205	Intermediate	0.132294
chr1	15836905	15839605	Enh_chr1:15836905-15839605	Static	0.0999044
chr1	15877200	15887905	Enh_chr1:15877200-15887905	Intermediate	0.148894
chr1	15904000	15905000	Enh_chr1:15904000-15905000	Intermediate	0.205284
chr1	15915200	15920800	Enh_chr1:15915200-15920800	Intermediate	0.233069
chr1	15946800	15955485	Enh_chr1:15946800-15955485	Static	0.0969268
chr1	15961975	15969185	Enh_chr1:15961975-15969185	Intermediate	0.122685
chr1	16004600	16007800	Enh_chr1:16004600-16007800	Intermediate	0.0918563
chr1	16026775	16027400	Enh_chr1:16026775-16027400	Static	0.203602
chr1	16048600	16049000	Enh_chr1:16048600-16049000	Intermediate	0.0181375
chr1	16069835	16071565	Enh_chr1:16069835-16071565	Intermediate	0.11135
chr1	16073000	16074600	Enh_chr1:16073000-16074600	Static	0.0788419
chr1	16120805	16124335	Enh_chr1:16120805-16124335	Static	0.138306
chr1	16153800	16156200	Enh_chr1:16153800-16156200	Static	0.212848
chr1	16162400	16163200	Enh_chr1:16162400-16163200	Intermediate	0.215998
chr1	16167035	16169935	Enh_chr1:16167035-16169935	Intermediate	0.0661838
chr1	16171765	16177545	Enh_chr1:16171765-16177545	Intermediate	0.133531
chr1	16186885	16188495	Enh_chr1:16186885-16188495	Static	0.0584025
chr1	16206345	16206945	Enh_chr1:16206345-16206945	Static	0.029305
chr1	16248000	16251000	Enh_chr1:16248000-16251000	Static	0.510686
chr1	16291325	16295000	Enh_chr1:16291325-16295000	Intermediate	0.247502
chr1	16383200	16393015	Enh_chr1:16383200-16393015	Intermediate	0.174486
chr1	16419685	16423000	Enh_chr1:16419685-16423000	Static	0.0735644
chr1	16432400	16435200	Enh_chr1:16432400-16435200	Intermediate	0.116453
chr1	16449400	16454200	Enh_chr1:16449400-16454200	Intermediate	0.153863
chr1	16492600	16495000	Enh_chr1:16492600-16495000	Intermediate	0.0915438
chr1	16511175	16517145	Enh_chr1:16511175-16517145	Intermediate	0.0551786
chr1	16531465	16537705	Enh_chr1:16531465-16537705	Intermediate	0.0283341
chr1	16540200	16540800	Enh_chr1:16540200-16540800	Static	0.0237
chr1	16544000	16545400	Enh_chr1:16544000-16545400	Intermediate	0.0209657
chr1	16599075	16603545	Enh_chr1:16599075-16603545	Rapid	0.0643154
chr1	16624995	16625565	Enh_chr1:16624995-16625565	Intermediate	0.0663632
chr1	16676200	16678400	Enh_chr1:16676200-16678400	Rapid	0.0825895
chr1	16682455	16688645	Enh_chr1:16682455-16688645	Rapid	0.171087
chr1	16691295	16695565	Enh_chr1:16691295-16695565	Rapid	0.232757
chr1	16725825	16729000	Enh_chr1:16725825-16729000	Intermediate	0.0385058
chr1	16731745	16733945	Enh_chr1:16731745-16733945	Intermediate	0.108886
chr1	16862400	16863800	Enh_chr1:16862400-16863800	Rapid	0.0261371
chr1	16870015	16875665	Enh_chr1:16870015-16875665	Rapid	0.023452
chr1	16893185	16898925	Enh_chr1:16893185-16898925	Rapid	0.0467395
chr1	16902415	16909415	Enh_chr1:16902415-16909415	Rapid	0.0250149
chr1	16911995	16915485	Enh_chr1:16911995-16915485	Rapid	0.049308
chr1	16966575	16968195	Enh_chr1:16966575-16968195	Intermediate	0.093371
chr1	17022800	17025000	Enh_chr1:17022800-17025000	Static	0.145215
chr1	17059800	17061000	Enh_chr1:17059800-17061000	Static	0.228804
chr1	17074600	17076600	Enh_chr1:17074600-17076600	Intermediate	0.158942
chr1	17096225	17101200	Enh_chr1:17096225-17101200	Static	0.0675451
chr1	17117625	17121800	Enh_chr1:17117625-17121800	Static	0.116525
chr1	17126000	17129565	Enh_chr1:17126000-17129565	Intermediate	0.0994839
chr1	17138600	17144105	Enh_chr1:17138600-17144105	Static	0.105834
chr1	17180985	17182735	Enh_chr1:17180985-17182735	Intermediate	0.10708
chr1	17200400	17202400	Enh_chr1:17200400-17202400	Static	0.0595285
chr1	17206145	17209715	Enh_chr1:17206145-17209715	Intermediate	0.0560737
chr1	17211315	17214855	Enh_chr1:17211315-17214855	Intermediate	0.0279672
chr1	17232975	17235065	Enh_chr1:17232975-17235065	Intermediate	0.0515249
chr1	17249225	17253005	Enh_chr1:17249225-17253005	Static	0.0621571
chr1	17274400	17276000	Enh_chr1:17274400-17276000	Intermediate	0.167971
chr1	17280795	17282845	Enh_chr1:17280795-17282845	Static	0.0686995
chr1	17285445	17288835	Enh_chr1:17285445-17288835	Intermediate	0.0606563
chr1	17308315	17312435	Enh_chr1:17308315-17312435	Intermediate	0.066093
chr1	17393400	17393800	Enh_chr1:17393400-17393800	Intermediate	0.0427025
chr1	17398064	17398684	Enh_chr1:17398064-17398684	Rapid	0.0402194
chr1	17430164	17438224	Enh_chr1:17430164-17438224	Intermediate	0.0870019
chr1	17535200	17537600	Enh_chr1:17535200-17537600	Static	0.150983
chr1	17539600	17542200	Enh_chr1:17539600-17542200	Static	0.193658
chr1	17567865	17571555	Enh_chr1:17567865-17571555	Static	0.0889973
chr1	17616205	17619335	Enh_chr1:17616205-17619335	Static	0.117376
chr1	17630000	17630600	Enh_chr1:17630000-17630600	Static	0.092905
chr1	17635015	17637885	Enh_chr1:17635015-17637885	Intermediate	0.0526753
chr1	18040656	18042186	Enh_chr1:18040656-18042186	Static	0.123741
chr1	18159376	18162546	Enh_chr1:18159376-18162546	Static	0.0440924
chr1	18580086	18583626	Enh_chr1:18580086-18583626	Static	0.0523932
chr1	18595306	18599186	Enh_chr1:18595306-18599186	Rapid	0.0378861
chr1	18650906	18656486	Enh_chr1:18650906-18656486	Static	0.189094
chr1	18908000	18908600	Enh_chr1:18908000-18908600	Static	0.593192
chr1	18921606	18932226	Enh_chr1:18921606-18932226	Rapid	0.101106
chr1	18943266	18955666	Enh_chr1:18943266-18955666	Intermediate	0.194015
chr1	18965400	18966200	Enh_chr1:18965400-18966200	Static	0.173649
chr1	18973026	18973616	Enh_chr1:18973026-18973616	Static	0.0436
chr1	19010126	19012200	Enh_chr1:19010126-19012200	Intermediate	0.094758
chr1	19042346	19046376	Enh_chr1:19042346-19046376	Rapid	0.0699752
chr1	19081576	19082806	Enh_chr1:19081576-19082806	Static	0.0352837
chr1	19087000	19090800	Enh_chr1:19087000-19090800	Intermediate	0.221634
chr1	19123066	19125400	Enh_chr1:19123066-19125400	Static	0.177416
chr1	19164200	19172000	Enh_chr1:19164200-19172000	Intermediate	0.331334
chr1	19179226	19181376	Enh_chr1:19179226-19181376	Intermediate	0.2143
chr1	19202626	19210066	Enh_chr1:19202626-19210066	Intermediate	0.192725
chr1	19257526	19257826	Enh_chr1:19257526-19257826	Static	0.0242833
chr1	19336600	19337000	Enh_chr1:19336600-19337000	Intermediate	0.0468275
chr1	19360000	19360800	Enh_chr1:19360000-19360800	Static	0.145575
chr1	19387200	19388800	Enh_chr1:19387200-19388800	Static	0.0753419
chr1	19389726	19396200	Enh_chr1:19389726-19396200	Static	0.120335
chr1	19405706	19415600	Enh_chr1:19405706-19415600	Intermediate	0.159459
chr1	19422556	19431676	Enh_chr1:19422556-19431676	Intermediate	0.152255
chr1	19432200	19441000	Enh_chr1:19432200-19441000	Intermediate	0.154905
chr1	19445200	19484186	Enh_chr1:19445200-19484186	Intermediate	0.10608
chr1	19503816	19513366	Enh_chr1:19503816-19513366	Rapid	0.183292
chr1	19533016	19534586	Enh_chr1:19533016-19534586	Static	0.0447688
chr1	19582200	19582800	Enh_chr1:19582200-19582800	Static	0.214047
chr1	19643400	19647000	Enh_chr1:19643400-19647000	Static	0.266272
chr1	19653600	19654400	Enh_chr1:19653600-19654400	Intermediate	0.0404462
chr1	19664400	19665600	Enh_chr1:19664400-19665600	Static	0.10042
chr1	19686987	19690847	Enh_chr1:19686987-19690847	Static	0.080763
chr1	19708000	19713600	Enh_chr1:19708000-19713600	Static	0.122969
chr1	19715200	19716000	Enh_chr1:19715200-19716000	Static	0.0460287
chr1	19790000	19791000	Enh_chr1:19790000-19791000	Static	0.157794
chr1	19793200	19794600	Enh_chr1:19793200-19794600	Static	0.0910043
chr1	20057717	20061400	Enh_chr1:20057717-20061400	Static	0.133152
chr1	20075967	20082200	Enh_chr1:20075967-20082200	Intermediate	0.068124
chr1	20122600	20128200	Enh_chr1:20122600-20128200	Static	0.063955
chr1	20153600	20155000	Enh_chr1:20153600-20155000	Static	0.0128707
chr1	20170587	20172200	Enh_chr1:20170587-20172200	Rapid	0.0569051
chr1	20185400	20187000	Enh_chr1:20185400-20187000	Static	0.255139
chr1	20212200	20213600	Enh_chr1:20212200-20213600	Static	0.189425
chr1	20248097	20250800	Enh_chr1:20248097-20250800	Static	0.110813
chr1	20320400	20323200	Enh_chr1:20320400-20323200	Static	0.119189
chr1	20355757	20356897	Enh_chr1:20355757-20356897	Static	0.0472684
chr1	20426200	20427400	Enh_chr1:20426200-20427400	Static	0.147453
chr1	20493667	20494537	Enh_chr1:20493667-20494537	Intermediate	0.219039
chr1	20589287	20592347	Enh_chr1:20589287-20592347	Intermediate	0.0599863
chr1	20602447	20604927	Enh_chr1:20602447-20604927	Static	0.104323
chr1	20633937	20635507	Enh_chr1:20633937-20635507	Static	0.143889
chr1	20678200	20679967	Enh_chr1:20678200-20679967	Intermediate	0.123835
chr1	20694267	20697437	Enh_chr1:20694267-20697437	Static	0.0394221
chr1	20717400	20718400	Enh_chr1:20717400-20718400	Static	0.227021
chr1	20851477	20853557	Enh_chr1:20851477-20853557	Intermediate	0.147055
chr1	20927507	20929437	Enh_chr1:20927507-20929437	Static	0.0645383
chr1	20930997	20934000	Enh_chr1:20930997-20934000	Intermediate	0.128279
chr1	20962617	20968967	Enh_chr1:20962617-20968967	Static	0.0896976
chr1	20996057	21000787	Enh_chr1:20996057-21000787	Intermediate	0.426945
chr1	21017387	21023337	Enh_chr1:21017387-21023337	Rapid	0.151886
chr1	21050800	21052927	Enh_chr1:21050800-21052927	Rapid	0.117522
chr1	21075137	21078157	Enh_chr1:21075137-21078157	Intermediate	0.144143
chr1	21088600	21092657	Enh_chr1:21088600-21092657	Rapid	0.177614
chr1	21097607	21102397	Enh_chr1:21097607-21102397	Intermediate	0.192343
chr1	21121887	21128227	Enh_chr1:21121887-21128227	Intermediate	0.113774
chr1	21147447	21151247	Enh_chr1:21147447-21151247	Intermediate	0.161702
chr1	21164897	21166717	Enh_chr1:21164897-21166717	Static	0.254688
chr1	21184000	21184600	Enh_chr1:21184000-21184600	Intermediate	0.0964533
chr1	21216600	21217200	Enh_chr1:21216600-21217200	Static	0.0938883
chr1	21257897	21258687	Enh_chr1:21257897-21258687	Intermediate	0.0734595
chr1	21260457	21263387	Enh_chr1:21260457-21263387	Static	0.0600369
chr1	21278197	21279187	Enh_chr1:21278197-21279187	Intermediate	0.0802889
chr1	21284687	21285887	Enh_chr1:21284687-21285887	Intermediate	0.123998
chr1	21306417	21309697	Enh_chr1:21306417-21309697	Static	0.0802741
chr1	21316697	21318747	Enh_chr1:21316697-21318747	Intermediate	0.0389449
chr1	21321107	21327807	Enh_chr1:21321107-21327807	Static	0.084724
chr1	21328857	21345367	Enh_chr1:21328857-21345367	Intermediate	0.0893006
chr1	21364537	21365907	Enh_chr1:21364537-21365907	Intermediate	0.252839
chr1	21394317	21398757	Enh_chr1:21394317-21398757	Rapid	0.197707
chr1	21452187	21458027	Enh_chr1:21452187-21458027	Intermediate	0.061417
chr1	21487237	21490817	Enh_chr1:21487237-21490817	Intermediate	0.100773
chr1	21508800	21509200	Enh_chr1:21508800-21509200	Static	0.023585
chr1	21512897	21521797	Enh_chr1:21512897-21521797	Intermediate	0.100048
chr1	21606277	21608207	Enh_chr1:21606277-21608207	Intermediate	0.0685736
chr1	21622200	21622600	Enh_chr1:21622200-21622600	Static	0.23575
chr1	21637267	21639987	Enh_chr1:21637267-21639987	Intermediate	0.115258
chr1	21650377	21652000	Enh_chr1:21650377-21652000	Static	0.12094
chr1	21659400	21659800	Enh_chr1:21659400-21659800	Intermediate	0.170793
chr1	21669200	21670000	Enh_chr1:21669200-21670000	Static	0.206914
chr1	21721600	21722600	Enh_chr1:21721600-21722600	Static	0.266938
chr1	21760737	21774317	Enh_chr1:21760737-21774317	Intermediate	0.105553
chr1	21778887	21781007	Enh_chr1:21778887-21781007	Intermediate	0.166038
chr1	21789600	21793000	Enh_chr1:21789600-21793000	Intermediate	0.184838
chr1	21797400	21799400	Enh_chr1:21797400-21799400	Intermediate	0.136854
chr1	21814000	21816000	Enh_chr1:21814000-21816000	Static	0.146231
chr1	21852000	21853200	Enh_chr1:21852000-21853200	Static	0.245271
chr1	21864600	21868200	Enh_chr1:21864600-21868200	Static	0.0695056
chr1	21899387	21911477	Enh_chr1:21899387-21911477	Intermediate	0.160884
chr1	21911607	21915907	Enh_chr1:21911607-21915907	Static	0.155513
chr1	21955400	21958947	Enh_chr1:21955400-21958947	Static	0.107676
chr1	22018287	22020200	Enh_chr1:22018287-22020200	Intermediate	0.116476
chr1	22025647	22025967	Enh_chr1:22025647-22025967	Static	0.0294125
chr1	22031600	22032000	Enh_chr1:22031600-22032000	Intermediate	0.118323
chr1	22036987	22045200	Enh_chr1:22036987-22045200	Intermediate	0.126417
chr1	22045600	22049400	Enh_chr1:22045600-22049400	Intermediate	0.163001
chr1	22052747	22070187	Enh_chr1:22052747-22070187	Intermediate	0.120309
chr1	22071400	22080800	Enh_chr1:22071400-22080800	Intermediate	0.182525
chr1	22086867	22094337	Enh_chr1:22086867-22094337	Rapid	0.523075
chr1	22099400	22106000	Enh_chr1:22099400-22106000	Intermediate	0.183184
chr1	22142200	22144000	Enh_chr1:22142200-22144000	Static	0.459073
chr1	22175600	22180200	Enh_chr1:22175600-22180200	Static	0.0691391
chr1	22184600	22187000	Enh_chr1:22184600-22187000	Static	0.132825
chr1	22397277	22399957	Enh_chr1:22397277-22399957	Intermediate	0.185403
chr1	22428617	22429067	Enh_chr1:22428617-22429067	Static	0.0683644
chr1	22711047	22712777	Enh_chr1:22711047-22712777	Static	0.49804
chr1	22733557	22740937	Enh_chr1:22733557-22740937	Intermediate	0.128025
chr1	22744867	22748587	Enh_chr1:22744867-22748587	Static	0.0984024
chr1	22749007	22751907	Enh_chr1:22749007-22751907	Static	0.119124
chr1	22884167	22886057	Enh_chr1:22884167-22886057	Intermediate	0.11027
chr1	23099000	23105207	Enh_chr1:23099000-23105207	Intermediate	0.210676
chr1	23110217	23116277	Enh_chr1:23110217-23116277	Intermediate	0.167996
chr1	23147400	23150200	Enh_chr1:23147400-23150200	Intermediate	0.284616
chr1	23166317	23168757	Enh_chr1:23166317-23168757	Intermediate	0.501616
chr1	23176600	23180200	Enh_chr1:23176600-23180200	Intermediate	0.233169
chr1	23216800	23217800	Enh_chr1:23216800-23217800	Static	0.062654
chr1	23377800	23379200	Enh_chr1:23377800-23379200	Intermediate	0.193504
chr1	23402877	23404607	Enh_chr1:23402877-23404607	Static	0.0864809
chr1	23421677	23424557	Enh_chr1:23421677-23424557	Intermediate	0.167909
chr1	23424600	23425200	Enh_chr1:23424600-23425200	Static	0.32727
chr1	23451527	23452687	Enh_chr1:23451527-23452687	Static	0.286678
chr1	23497200	23497800	Enh_chr1:23497200-23497800	Intermediate	0.0922267
chr1	23522058	23524378	Enh_chr1:23522058-23524378	Intermediate	0.132757
chr1	23524488	23526928	Enh_chr1:23524488-23526928	Static	0.324592
chr1	23537000	23542999	Enh_chr1:23537000-23542999	Intermediate	0.0951797
chr1	23553639	23557929	Enh_chr1:23553639-23557929	Static	0.215578
chr1	23567000	23569200	Enh_chr1:23567000-23569200	Intermediate	0.260998
chr1	23572320	23587790	Enh_chr1:23572320-23587790	Intermediate	0.170476
chr1	23588070	23605400	Enh_chr1:23588070-23605400	Rapid	0.178082
chr1	23606200	23608400	Enh_chr1:23606200-23608400	Static	0.121951
chr1	23610500	23617330	Enh_chr1:23610500-23617330	Intermediate	0.18502
chr1	23623400	23635870	Enh_chr1:23623400-23635870	Intermediate	0.122357
chr1	23637200	23637600	Enh_chr1:23637200-23637600	Static	0.0367825
chr1	23717600	23731290	Enh_chr1:23717600-23731290	Intermediate	0.139142
chr1	23735000	23739200	Enh_chr1:23735000-23739200	Intermediate	0.162326
chr1	23793220	23793700	Enh_chr1:23793220-23793700	Static	0.456706
chr1	23806510	23808130	Enh_chr1:23806510-23808130	Static	0.105157
chr1	23809600	23813800	Enh_chr1:23809600-23813800	Static	0.0961643
chr1	23816000	23819000	Enh_chr1:23816000-23819000	Static	0.131401
chr1	23837660	23840230	Enh_chr1:23837660-23840230	Intermediate	0.140739
chr1	23886230	23891410	Enh_chr1:23886230-23891410	Intermediate	0.101692
chr1	23891630	23913240	Enh_chr1:23891630-23913240	Intermediate	0.0984326
chr1	23929600	23933850	Enh_chr1:23929600-23933850	Intermediate	0.187316
chr1	23942620	23945010	Enh_chr1:23942620-23945010	Static	0.258404
chr1	23960000	23960930	Enh_chr1:23960000-23960930	Rapid	0.164811
chr1	24201600	24205200	Enh_chr1:24201600-24205200	Intermediate	0.0849028
chr1	24226000	24229200	Enh_chr1:24226000-24229200	Intermediate	0.0949356
chr1	24236000	24236800	Enh_chr1:24236000-24236800	Static	0.217079
chr1	24277000	24278200	Enh_chr1:24277000-24278200	Static	0.168072
chr1	24319400	24323000	Enh_chr1:24319400-24323000	Static	0.36319
chr1	24350800	24352800	Enh_chr1:24350800-24352800	Static	0.124404
chr1	24364690	24366250	Enh_chr1:24364690-24366250	Intermediate	0.440399
chr1	24371860	24374250	Enh_chr1:24371860-24374250	Intermediate	0.152806
chr1	24384000	24388400	Enh_chr1:24384000-24388400	Static	0.128373
chr1	24390600	24394200	Enh_chr1:24390600-24394200	Intermediate	0.168283
chr1	24479810	24490010	Enh_chr1:24479810-24490010	Intermediate	0.0900682
chr1	24533330	24539170	Enh_chr1:24533330-24539170	Intermediate	0.112364
chr1	24540600	24541400	Enh_chr1:24540600-24541400	Static	0.201585
chr1	24583949	24588209	Enh_chr1:24583949-24588209	Intermediate	0.0898246
chr1	24688400	24689000	Enh_chr1:24688400-24689000	Intermediate	0.049495
chr1	24690829	24699449	Enh_chr1:24690829-24699449	Rapid	0.0994689
chr1	24699699	24711469	Enh_chr1:24699699-24711469	Intermediate	0.0856805
chr1	24726579	24729600	Enh_chr1:24726579-24729600	Static	0.0336792
chr1	24731589	24738400	Enh_chr1:24731589-24738400	Intermediate	0.122955
chr1	24760529	24774829	Enh_chr1:24760529-24774829	Intermediate	0.215792
chr1	24845609	24850829	Enh_chr1:24845609-24850829	Intermediate	0.117956
chr1	24855000	24859449	Enh_chr1:24855000-24859449	Intermediate	0.0827438
chr1	24863800	24873419	Enh_chr1:24863800-24873419	Intermediate	0.0446127
chr1	24908119	24918659	Enh_chr1:24908119-24918659	Intermediate	0.11186
chr1	24924419	24927569	Enh_chr1:24924419-24927569	Static	0.2379
chr1	24927729	24929579	Enh_chr1:24927729-24929579	Static	0.311783
chr1	24946479	24951099	Enh_chr1:24946479-24951099	Static	0.0537147
chr1	24951209	24964509	Enh_chr1:24951209-24964509	Intermediate	0.106466
chr1	24971400	24975000	Enh_chr1:24971400-24975000	Intermediate	0.125719
chr1	24977209	24998269	Enh_chr1:24977209-24998269	Rapid	0.0736501
chr1	25006089	25014499	Enh_chr1:25006089-25014499	Static	0.0890924
chr1	25017129	25038459	Enh_chr1:25017129-25038459	Intermediate	0.0911586
chr1	25061519	25068019	Enh_chr1:25061519-25068019	Intermediate	0.14117
chr1	25093400	25097800	Enh_chr1:25093400-25097800	Intermediate	0.0930784
chr1	25098009	25101600	Enh_chr1:25098009-25101600	Static	0.0821994
chr1	25102869	25107200	Enh_chr1:25102869-25107200	Intermediate	0.0770157
chr1	25108899	25111200	Enh_chr1:25108899-25111200	Static	0.0996397
chr1	25139000	25143600	Enh_chr1:25139000-25143600	Intermediate	0.078857
chr1	25197509	25199659	Enh_chr1:25197509-25199659	Static	0.259383
chr1	25232209	25232439	Enh_chr1:25232209-25232439	Static	0.0214739
chr1	25238199	25241529	Enh_chr1:25238199-25241529	Intermediate	0.0766069
chr1	25247029	25247309	Enh_chr1:25247029-25247309	Static	0.00519643
chr1	25288139	25290639	Enh_chr1:25288139-25290639	Rapid	0.162863
chr1	25307829	25310529	Enh_chr1:25307829-25310529	Rapid	0.300505
chr1	25330000	25331689	Enh_chr1:25330000-25331689	Intermediate	0.183014
chr1	25357059	25357789	Enh_chr1:25357059-25357789	Rapid	0.200497
chr1	25381889	25384769	Enh_chr1:25381889-25384769	Static	0.209318
chr1	25442209	25452849	Enh_chr1:25442209-25452849	Intermediate	0.307479
chr1	25466600	25468699	Enh_chr1:25466600-25468699	Static	0.220994
chr1	25504729	25506689	Enh_chr1:25504729-25506689	Rapid	0.0889944
chr1	25543789	25553919	Enh_chr1:25543789-25553919	Intermediate	0.131794
chr1	25554969	25557200	Enh_chr1:25554969-25557200	Static	0.102696
chr1	25557269	25563659	Enh_chr1:25557269-25563659	Intermediate	0.1706
chr1	25565199	25566839	Enh_chr1:25565199-25566839	Intermediate	0.137524
chr1	25568889	25569689	Enh_chr1:25568889-25569689	Static	0.0791175
chr1	25584179	25588800	Enh_chr1:25584179-25588800	Intermediate	0.101989
chr1	25607200	25609400	Enh_chr1:25607200-25609400	Static	0.0984909
chr1	25621209	25622889	Enh_chr1:25621209-25622889	Static	0.215235
chr1	25628529	25633849	Enh_chr1:25628529-25633849	Intermediate	0.220858
chr1	25640149	25646629	Enh_chr1:25640149-25646629	Intermediate	0.185923
chr1	25656199	25658719	Enh_chr1:25656199-25658719	Intermediate	0.160822
chr1	25668739	25680119	Enh_chr1:25668739-25680119	Intermediate	0.159035
chr1	25696719	25698719	Enh_chr1:25696719-25698719	Static	0.11262
chr1	25703179	25710299	Enh_chr1:25703179-25710299	Static	0.154984
chr1	25710669	25713819	Enh_chr1:25710669-25713819	Intermediate	0.152834
chr1	25729649	25732529	Enh_chr1:25729649-25732529	Static	0.15059
chr1	25737200	25737600	Enh_chr1:25737200-25737600	Static	0.0610125
chr1	25753599	25757279	Enh_chr1:25753599-25757279	Static	0.0907726
chr1	25764889	25767189	Enh_chr1:25764889-25767189	Intermediate	0.0847387
chr1	25768699	25777729	Enh_chr1:25768699-25777729	Intermediate	0.127827
chr1	25799600	25806200	Enh_chr1:25799600-25806200	Intermediate	0.116142
chr1	25917469	25919249	Enh_chr1:25917469-25919249	Intermediate	0.215526
chr1	25921309	25926189	Enh_chr1:25921309-25926189	Static	0.147825
chr1	25926379	25934979	Enh_chr1:25926379-25934979	Intermediate	0.205955
chr1	25942600	25945000	Enh_chr1:25942600-25945000	Intermediate	0.15457
chr1	25947889	25959759	Enh_chr1:25947889-25959759	Intermediate	0.134106
chr1	25970279	25972549	Enh_chr1:25970279-25972549	Static	0.129264
chr1	25990869	25998029	Enh_chr1:25990869-25998029	Intermediate	0.139658
chr1	26019400	26020200	Enh_chr1:26019400-26020200	Intermediate	0.228274
chr1	26026919	26028849	Enh_chr1:26026919-26028849	Static	0.19162
chr1	26104629	26106159	Enh_chr1:26104629-26106159	Static	0.146702
chr1	26117600	26129579	Enh_chr1:26117600-26129579	Intermediate	0.458927
chr1	26143199	26147109	Enh_chr1:26143199-26147109	Static	0.111927
chr1	26161600	26162400	Enh_chr1:26161600-26162400	Static	0.444919
chr1	26164000	26165800	Enh_chr1:26164000-26165800	Static	0.161481
chr1	26201519	26205779	Enh_chr1:26201519-26205779	Static	0.138071
chr1	26225200	26225800	Enh_chr1:26225200-26225800	Static	0.08732
chr1	26259799	26261159	Enh_chr1:26259799-26261159	Static	0.104354
chr1	26282939	26294199	Enh_chr1:26282939-26294199	Intermediate	0.150288
chr1	26335169	26337249	Enh_chr1:26335169-26337249	Static	0.295109
chr1	26363159	26364529	Enh_chr1:26363159-26364529	Intermediate	0.110318
chr1	26368589	26372659	Enh_chr1:26368589-26372659	Intermediate	0.12009
chr1	26373200	26375800	Enh_chr1:26373200-26375800	Static	0.111113
chr1	26377200	26380739	Enh_chr1:26377200-26380739	Intermediate	0.166752
chr1	26383259	26386639	Enh_chr1:26383259-26386639	Intermediate	0.159124
chr1	26388269	26391179	Enh_chr1:26388269-26391179	Intermediate	0.0718433
chr1	26393729	26398969	Enh_chr1:26393729-26398969	Intermediate	0.0844731
chr1	26415689	26419389	Enh_chr1:26415689-26419389	Intermediate	0.182156
chr1	26472629	26474569	Enh_chr1:26472629-26474569	Static	0.341758
chr1	26499079	26503489	Enh_chr1:26499079-26503489	Intermediate	0.10004
chr1	26537129	26540849	Enh_chr1:26537129-26540849	Static	0.235025
chr1	26574200	26576669	Enh_chr1:26574200-26576669	Rapid	0.287633
chr1	26578200	26584600	Enh_chr1:26578200-26584600	Intermediate	0.162626
chr1	26594469	26596869	Enh_chr1:26594469-26596869	Rapid	0.0530812
chr1	26606869	26608159	Enh_chr1:26606869-26608159	Static	0.215105
chr1	26618159	26622249	Enh_chr1:26618159-26622249	Intermediate	0.369331
chr1	26625299	26634200	Enh_chr1:26625299-26634200	Rapid	0.234816
chr1	26638999	26640959	Enh_chr1:26638999-26640959	Rapid	0.166182
chr1	26647189	26649359	Enh_chr1:26647189-26649359	Intermediate	0.158207
chr1	26666459	26668559	Enh_chr1:26666459-26668559	Intermediate	0.139706
chr1	26676209	26678349	Enh_chr1:26676209-26678349	Static	0.313979
chr1	26697539	26708409	Enh_chr1:26697539-26708409	Intermediate	0.40289
chr1	26711299	26729189	Enh_chr1:26711299-26729189	Intermediate	0.268652
chr1	26732789	26735059	Enh_chr1:26732789-26735059	Intermediate	0.394
chr1	26737939	26748959	Enh_chr1:26737939-26748959	Intermediate	0.236702
chr1	26788819	26790749	Enh_chr1:26788819-26790749	Static	0.435365
chr1	26798409	26802909	Enh_chr1:26798409-26802909	Rapid	0.294658
chr1	26809049	26812600	Enh_chr1:26809049-26812600	Intermediate	0.106891
chr1	26820000	26822200	Enh_chr1:26820000-26822200	Intermediate	0.120099
chr1	26827139	26832439	Enh_chr1:26827139-26832439	Static	0.173361
chr1	26832609	26835869	Enh_chr1:26832609-26835869	Intermediate	0.156907
chr1	26838029	26840329	Enh_chr1:26838029-26840329	Intermediate	0.10187
chr1	26877000	26878200	Enh_chr1:26877000-26878200	Static	0.173608
chr1	26931649	26933669	Enh_chr1:26931649-26933669	Intermediate	0.145459
chr1	26959039	26960600	Enh_chr1:26959039-26960600	Static	0.204812
chr1	26990400	26992200	Enh_chr1:26990400-26992200	Intermediate	0.15146
chr1	26992800	26997389	Enh_chr1:26992800-26997389	Static	0.199383
chr1	27000889	27003739	Enh_chr1:27000889-27003739	Static	0.142709
chr1	27012400	27013600	Enh_chr1:27012400-27013600	Intermediate	0.322293
chr1	27029609	27032189	Enh_chr1:27029609-27032189	Rapid	0.0495244
chr1	27064679	27068689	Enh_chr1:27064679-27068689	Rapid	0.0585045
chr1	27073269	27080189	Enh_chr1:27073269-27080189	Intermediate	0.136551
chr1	27097119	27100600	Enh_chr1:27097119-27100600	Static	0.274641
chr1	27103309	27107569	Enh_chr1:27103309-27107569	Rapid	0.158828
chr1	27109779	27113400	Enh_chr1:27109779-27113400	Static	0.20268
chr1	27114289	27121159	Enh_chr1:27114289-27121159	Rapid	0.174873
chr1	27122169	27123679	Enh_chr1:27122169-27123679	Intermediate	0.176345
chr1	27131600	27138400	Enh_chr1:27131600-27138400	Intermediate	0.174762
chr1	27141359	27144039	Enh_chr1:27141359-27144039	Static	0.228135
chr1	27161200	27164849	Enh_chr1:27161200-27164849	Rapid	0.106698
chr1	27193129	27203269	Enh_chr1:27193129-27203269	Intermediate	0.158314
chr1	27234949	27240119	Enh_chr1:27234949-27240119	Intermediate	0.257063
chr1	27247799	27256639	Enh_chr1:27247799-27256639	Intermediate	0.191912
chr1	27267669	27281559	Enh_chr1:27267669-27281559	Intermediate	0.244231
chr1	27298109	27301219	Enh_chr1:27298109-27301219	Static	0.587102
chr1	27332269	27333949	Enh_chr1:27332269-27333949	Static	0.0452131
chr1	27342149	27345289	Enh_chr1:27342149-27345289	Intermediate	0.139168
chr1	27364909	27366249	Enh_chr1:27364909-27366249	Static	0.069294
chr1	27368800	27370800	Enh_chr1:27368800-27370800	Intermediate	0.218645
chr1	27398376	27405200	Enh_chr1:27398376-27405200	Static	0.317471
chr1	27413200	27425400	Enh_chr1:27413200-27425400	Intermediate	0.444652
chr1	27444857	27445967	Enh_chr1:27444857-27445967	Static	0.384105
chr1	27454209	27456800	Enh_chr1:27454209-27456800	Intermediate	0.267
chr1	27471369	27477869	Enh_chr1:27471369-27477869	Rapid	0.212649
chr1	27477899	27484679	Enh_chr1:27477899-27484679	Rapid	0.20796
chr1	27499000	27500800	Enh_chr1:27499000-27500800	Intermediate	0.199829
chr1	27521200	27521800	Enh_chr1:27521200-27521800	Static	0.672083
chr1	27524479	27529589	Enh_chr1:27524479-27529589	Intermediate	0.366941
chr1	27540269	27543939	Enh_chr1:27540269-27543939	Intermediate	0.25245
chr1	27554600	27557800	Enh_chr1:27554600-27557800	Static	0.517773
chr1	27567689	27570069	Enh_chr1:27567689-27570069	Static	0.45325
chr1	27575200	27578849	Enh_chr1:27575200-27578849	Static	0.33592
chr1	27594299	27603389	Enh_chr1:27594299-27603389	Static	0.54037
chr1	27606000	27612000	Enh_chr1:27606000-27612000	Static	0.284271
chr1	27617299	27621549	Enh_chr1:27617299-27621549	Intermediate	0.0971558
chr1	27625149	27626039	Enh_chr1:27625149-27626039	Static	0.195851
chr1	27631599	27635059	Enh_chr1:27631599-27635059	Intermediate	0.122466
chr1	27643400	27644400	Enh_chr1:27643400-27644400	Static	0.056299
chr1	27649159	27653899	Enh_chr1:27649159-27653899	Intermediate	0.178975
chr1	27654809	27657769	Enh_chr1:27654809-27657769	Rapid	0.137886
chr1	27658489	27663839	Enh_chr1:27658489-27663839	Static	0.145651
chr1	27773429	27781959	Enh_chr1:27773429-27781959	Intermediate	0.227671
chr1	27789629	27790729	Enh_chr1:27789629-27790729	Intermediate	0.168395
chr1	27858200	27858800	Enh_chr1:27858200-27858800	Static	0.0566233
chr1	27862029	27870400	Enh_chr1:27862029-27870400	Intermediate	0.0891971
chr1	27872669	27876579	Enh_chr1:27872669-27876579	Intermediate	0.048409
chr1	27883049	27885289	Enh_chr1:27883049-27885289	Static	0.0467933
chr1	27885449	27885859	Enh_chr1:27885449-27885859	Static	0.118359
chr1	27886689	27891519	Enh_chr1:27886689-27891519	Intermediate	0.100685
chr1	27902809	27906919	Enh_chr1:27902809-27906919	Rapid	0.0957054
chr1	27912519	27913909	Enh_chr1:27912519-27913909	Intermediate	0.115773
chr1	27931400	27933000	Enh_chr1:27931400-27933000	Intermediate	0.205563
chr1	27934800	27935400	Enh_chr1:27934800-27935400	Static	0.11656
chr1	27941409	27945229	Enh_chr1:27941409-27945229	Rapid	0.0614733
chr1	27979000	27981400	Enh_chr1:27979000-27981400	Static	0.281369
chr1	27989959	27995309	Enh_chr1:27989959-27995309	Static	0.240154
chr1	28055200	28060800	Enh_chr1:28055200-28060800	Static	0.373431
chr1	28061200	28068200	Enh_chr1:28061200-28068200	Static	0.20692
chr1	28110289	28116899	Enh_chr1:28110289-28116899	Static	0.132206
chr1	28121719	28131219	Enh_chr1:28121719-28131219	Rapid	0.109469
chr1	28131749	28141919	Enh_chr1:28131749-28141919	Intermediate	0.148163
chr1	28143009	28150200	Enh_chr1:28143009-28150200	Intermediate	0.118498
chr1	28151400	28167609	Enh_chr1:28151400-28167609	Intermediate	0.10554
chr1	28168159	28172449	Enh_chr1:28168159-28172449	Intermediate	0.140123
chr1	28172529	28176589	Enh_chr1:28172529-28176589	Intermediate	0.0842892
chr1	28189659	28193099	Enh_chr1:28189659-28193099	Intermediate	0.0619561
chr1	28196800	28202000	Enh_chr1:28196800-28202000	Intermediate	0.189742
chr1	28205800	28210800	Enh_chr1:28205800-28210800	Intermediate	0.288935
chr1	28242229	28250359	Enh_chr1:28242229-28250359	Intermediate	0.191041
chr1	28282489	28284129	Enh_chr1:28282489-28284129	Static	0.160388
chr1	28313119	28318349	Enh_chr1:28313119-28318349	Intermediate	0.14752
chr1	28320789	28325400	Enh_chr1:28320789-28325400	Intermediate	0.211274
chr1	28365800	28367000	Enh_chr1:28365800-28367000	Rapid	0.189741
chr1	28369829	28371369	Enh_chr1:28369829-28371369	Static	0.230395
chr1	28409479	28418879	Enh_chr1:28409479-28418879	Intermediate	0.178088
chr1	28438429	28440169	Enh_chr1:28438429-28440169	Intermediate	0.357061
chr1	28445939	28452289	Enh_chr1:28445939-28452289	Rapid	0.137079
chr1	28455319	28459079	Enh_chr1:28455319-28459079	Intermediate	0.225304
chr1	28518308	28520058	Enh_chr1:28518308-28520058	Intermediate	0.050664
chr1	28598600	28603600	Enh_chr1:28598600-28603600	Rapid	0.205645
chr1	28648738	28650008	Enh_chr1:28648738-28650008	Intermediate	0.0797315
chr1	28668838	28671188	Enh_chr1:28668838-28671188	Static	0.12184
chr1	28743988	28752068	Enh_chr1:28743988-28752068	Intermediate	0.115847
chr1	28774188	28776728	Enh_chr1:28774188-28776728	Intermediate	0.0528004
chr1	28852808	28856238	Enh_chr1:28852808-28856238	Intermediate	0.133627
chr1	28874618	28876698	Enh_chr1:28874618-28876698	Intermediate	0.156243
chr1	28887208	28889988	Enh_chr1:28887208-28889988	Static	0.210729
chr1	28893400	28894000	Enh_chr1:28893400-28894000	Static	0.281418
chr1	28914768	28919768	Enh_chr1:28914768-28919768	Static	0.270729
chr1	28923778	28934128	Enh_chr1:28923778-28934128	Intermediate	0.251541
chr1	28961600	28963200	Enh_chr1:28961600-28963200	Intermediate	0.186425
chr1	28964648	28967428	Enh_chr1:28964648-28967428	Static	0.191963
chr1	28983018	28984368	Enh_chr1:28983018-28984368	Intermediate	0.0899378
chr1	29121400	29125200	Enh_chr1:29121400-29125200	Static	0.278588
chr1	29175888	29181648	Enh_chr1:29175888-29181648	Intermediate	0.18061
chr1	29202200	29203000	Enh_chr1:29202200-29203000	Static	0.205491
chr1	29209400	29211800	Enh_chr1:29209400-29211800	Static	0.152794
chr1	29236000	29238938	Enh_chr1:29236000-29238938	Static	0.321888
chr1	29259200	29260200	Enh_chr1:29259200-29260200	Static	0.373702
chr1	29688000	29689800	Enh_chr1:29688000-29689800	Static	0.0795661
chr1	29711400	29713493	Enh_chr1:29711400-29713493	Rapid	0.0505566
chr1	29983353	29987943	Enh_chr1:29983353-29987943	Intermediate	0.10718
chr1	30187943	30192343	Enh_chr1:30187943-30192343	Intermediate	0.0443227
chr1	30265763	30291543	Enh_chr1:30265763-30291543	Intermediate	0.0482259
chr1	30683963	30686573	Enh_chr1:30683963-30686573	Intermediate	0.0360375
chr1	30744233	30757653	Enh_chr1:30744233-30757653	Intermediate	0.050467
chr1	30762833	30770373	Enh_chr1:30762833-30770373	Static	0.058748
chr1	30777200	30781000	Enh_chr1:30777200-30781000	Intermediate	0.0904232
chr1	30782000	30784200	Enh_chr1:30782000-30784200	Static	0.0437241
chr1	30790193	30792183	Enh_chr1:30790193-30792183	Rapid	0.0455603
chr1	30822333	30826113	Enh_chr1:30822333-30826113	Intermediate	0.0918558
chr1	30829903	30831663	Enh_chr1:30829903-30831663	Intermediate	0.146835
chr1	30840333	30841913	Enh_chr1:30840333-30841913	Static	0.0759519
chr1	30854053	30854433	Enh_chr1:30854053-30854433	Static	0.105753
chr1	30880600	30882733	Enh_chr1:30880600-30882733	Static	0.0778411
chr1	30891123	30892833	Enh_chr1:30891123-30892833	Static	0.0486117
chr1	30908000	30910600	Enh_chr1:30908000-30910600	Intermediate	0.100317
chr1	30917423	30920503	Enh_chr1:30917423-30920503	Intermediate	0.104869
chr1	30975503	30976783	Enh_chr1:30975503-30976783	Static	0.12148
chr1	30981400	30993600	Enh_chr1:30981400-30993600	Static	0.220268
chr1	31009253	31012493	Enh_chr1:31009253-31012493	Intermediate	0.139663
chr1	31013063	31015003	Enh_chr1:31013063-31015003	Intermediate	0.161396
chr1	31018923	31024413	Enh_chr1:31018923-31024413	Intermediate	0.16149
chr1	31025923	31028793	Enh_chr1:31025923-31028793	Intermediate	0.191268
chr1	31054123	31059203	Enh_chr1:31054123-31059203	Rapid	0.151255
chr1	31154553	31155113	Enh_chr1:31154553-31155113	Static	0.0383804
chr1	31169800	31173333	Enh_chr1:31169800-31173333	Intermediate	0.100323
chr1	31181600	31182400	Enh_chr1:31181600-31182400	Static	0.13553
chr1	31239200	31240000	Enh_chr1:31239200-31240000	Static	0.336071
chr1	31347800	31349200	Enh_chr1:31347800-31349200	Static	0.27188
chr1	31370213	31374200	Enh_chr1:31370213-31374200	Static	0.167687
chr1	31431673	31435000	Enh_chr1:31431673-31435000	Rapid	0.142093
chr1	31437400	31443400	Enh_chr1:31437400-31443400	Intermediate	0.106942
chr1	31469023	31473600	Enh_chr1:31469023-31473600	Rapid	0.118924
chr1	31475600	31488600	Enh_chr1:31475600-31488600	Intermediate	0.182196
chr1	31504800	31513400	Enh_chr1:31504800-31513400	Intermediate	0.100324
chr1	31522400	31527279	Enh_chr1:31522400-31527279	Intermediate	0.0871884
chr1	31532999	31538529	Enh_chr1:31532999-31538529	Intermediate	0.108936
chr1	31546929	31551600	Enh_chr1:31546929-31551600	Static	0.111114
chr1	31587600	31589400	Enh_chr1:31587600-31589400	Static	0.175216
chr1	31595429	31598519	Enh_chr1:31595429-31598519	Rapid	0.14709
chr1	31604399	31608859	Enh_chr1:31604399-31608859	Static	0.127716
chr1	31617800	31618400	Enh_chr1:31617800-31618400	Static	0.22072
chr1	31637759	31644379	Enh_chr1:31637759-31644379	Intermediate	0.183053
chr1	31698609	31701200	Enh_chr1:31698609-31701200	Static	0.157041
chr1	31703600	31708600	Enh_chr1:31703600-31708600	Intermediate	0.185442
chr1	31713319	31716799	Enh_chr1:31713319-31716799	Intermediate	0.139383
chr1	31739400	31740000	Enh_chr1:31739400-31740000	Static	0.554203
chr1	31744000	31746000	Enh_chr1:31744000-31746000	Static	0.416089
chr1	31748959	31754189	Enh_chr1:31748959-31754189	Static	0.209448
chr1	31760600	31764800	Enh_chr1:31760600-31764800	Static	0.450047
chr1	31769000	31769400	Enh_chr1:31769000-31769400	Static	0.16001
chr1	31780939	31787419	Enh_chr1:31780939-31787419	Intermediate	0.249021
chr1	31787819	31790119	Enh_chr1:31787819-31790119	Intermediate	0.238216
chr1	31798599	31799399	Enh_chr1:31798599-31799399	Static	0.0239638
chr1	31825439	31830019	Enh_chr1:31825439-31830019	Intermediate	0.0462168
chr1	31847679	31850439	Enh_chr1:31847679-31850439	Static	0.0899605
chr1	31868559	31874799	Enh_chr1:31868559-31874799	Static	0.126763
chr1	31875800	31882309	Enh_chr1:31875800-31882309	Static	0.249874
chr1	31888199	31893600	Enh_chr1:31888199-31893600	Intermediate	0.124215
chr1	31900769	31906419	Enh_chr1:31900769-31906419	Static	0.0881888
chr1	31909800	31917600	Enh_chr1:31909800-31917600	Intermediate	0.282492
chr1	31924659	31937979	Enh_chr1:31924659-31937979	Intermediate	0.318135
chr1	31943389	31946059	Enh_chr1:31943389-31946059	Static	0.172468
chr1	31952200	31964800	Enh_chr1:31952200-31964800	Intermediate	0.166813
chr1	31979000	31986400	Enh_chr1:31979000-31986400	Rapid	0.173264
chr1	32005200	32008600	Enh_chr1:32005200-32008600	Intermediate	0.117148
chr1	32034599	32035679	Enh_chr1:32034599-32035679	Intermediate	0.152891
chr1	32045389	32047379	Enh_chr1:32045389-32047379	Intermediate	0.0819317
chr1	32062600	32063600	Enh_chr1:32062600-32063600	Static	0.15626
chr1	32065509	32067899	Enh_chr1:32065509-32067899	Intermediate	0.0878674
chr1	32073049	32074949	Enh_chr1:32073049-32074949	Static	0.293594
chr1	32081759	32082889	Enh_chr1:32081759-32082889	Intermediate	0.227625
chr1	32120639	32123800	Enh_chr1:32120639-32123800	Intermediate	0.130039
chr1	32143800	32146200	Enh_chr1:32143800-32146200	Static	0.228352
chr1	32179779	32180319	Enh_chr1:32179779-32180319	Intermediate	0.208743
chr1	32240669	32241129	Enh_chr1:32240669-32241129	Intermediate	0.0326978
chr1	32251369	32268259	Enh_chr1:32251369-32268259	Intermediate	0.129909
chr1	32271200	32274729	Enh_chr1:32271200-32274729	Intermediate	0.241323
chr1	32305400	32312600	Enh_chr1:32305400-32312600	Intermediate	0.171001
chr1	32314800	32325200	Enh_chr1:32314800-32325200	Intermediate	0.173177
chr1	32347959	32354179	Enh_chr1:32347959-32354179	Intermediate	0.21896
chr1	32371800	32372800	Enh_chr1:32371800-32372800	Static	0.16555
chr1	32413600	32414200	Enh_chr1:32413600-32414200	Intermediate	0.19954
chr1	32426419	32430000	Enh_chr1:32426419-32430000	Intermediate	0.162319
chr1	32431200	32433400	Enh_chr1:32431200-32433400	Intermediate	0.125246
chr1	32448000	32448800	Enh_chr1:32448000-32448800	Intermediate	0.114779
chr1	32464600	32466019	Enh_chr1:32464600-32466019	Static	0.288905
chr1	32498069	32501539	Enh_chr1:32498069-32501539	Intermediate	0.126545
chr1	32531749	32534139	Enh_chr1:32531749-32534139	Intermediate	0.220429
chr1	32539569	32542029	Enh_chr1:32539569-32542029	Rapid	0.24936
chr1	32618400	32629800	Enh_chr1:32618400-32629800	Intermediate	0.152584
chr1	32631879	32639189	Enh_chr1:32631879-32639189	Intermediate	0.17964
chr1	32660699	32663569	Enh_chr1:32660699-32663569	Intermediate	0.108268
chr1	32702400	32703400	Enh_chr1:32702400-32703400	Static	0.265286
chr1	32709200	32712600	Enh_chr1:32709200-32712600	Intermediate	0.148576
chr1	32716279	32718579	Enh_chr1:32716279-32718579	Static	0.110601
chr1	32724479	32726239	Enh_chr1:32724479-32726239	Static	0.195486
chr1	32731600	32731800	Enh_chr1:32731600-32731800	Intermediate	0.0432
chr1	32741200	32743000	Enh_chr1:32741200-32743000	Static	0.329222
chr1	32752869	32755619	Enh_chr1:32752869-32755619	Intermediate	0.401579
chr1	32759200	32762600	Enh_chr1:32759200-32762600	Intermediate	0.277278
chr1	32797839	32801939	Enh_chr1:32797839-32801939	Rapid	0.216385
chr1	32870400	32873000	Enh_chr1:32870400-32873000	Static	0.24077
chr1	32875400	32876800	Enh_chr1:32875400-32876800	Intermediate	0.0632457
chr1	32893000	32894000	Enh_chr1:32893000-32894000	Intermediate	0.315781
chr1	32901000	32902000	Enh_chr1:32901000-32902000	Static	0.134537
chr1	32913879	32921409	Enh_chr1:32913879-32921409	Intermediate	0.169465
chr1	32924499	32926349	Enh_chr1:32924499-32926349	Rapid	0.201613
chr1	32938529	32942249	Enh_chr1:32938529-32942249	Static	0.299095
chr1	32956769	32964049	Enh_chr1:32956769-32964049	Intermediate	0.227071
chr1	32979449	32999809	Enh_chr1:32979449-32999809	Rapid	0.159573
chr1	33003709	33007719	Enh_chr1:33003709-33007719	Static	0.255071
chr1	33024569	33026079	Enh_chr1:33024569-33026079	Intermediate	0.19094
chr1	33031659	33036729	Enh_chr1:33031659-33036729	Intermediate	0.183519
chr1	33057909	33059029	Enh_chr1:33057909-33059029	Static	0.110671
chr1	33060939	33062759	Enh_chr1:33060939-33062759	Intermediate	0.165469
chr1	33080600	33081800	Enh_chr1:33080600-33081800	Static	0.311905
chr1	33087429	33089239	Enh_chr1:33087429-33089239	Intermediate	0.0797873
chr1	33098179	33101129	Enh_chr1:33098179-33101129	Intermediate	0.109872
chr1	33118119	33121200	Enh_chr1:33118119-33121200	Static	0.229189
chr1	33125969	33129479	Enh_chr1:33125969-33129479	Intermediate	0.173456
chr1	33179989	33181019	Enh_chr1:33179989-33181019	Static	0.0753709
chr1	33237299	33238229	Enh_chr1:33237299-33238229	Static	0.062314
chr1	33270629	33275000	Enh_chr1:33270629-33275000	Intermediate	0.218793
chr1	33295400	33296000	Enh_chr1:33295400-33296000	Static	0.079055
chr1	33301579	33303799	Enh_chr1:33301579-33303799	Static	0.155923
chr1	33326099	33328869	Enh_chr1:33326099-33328869	Intermediate	0.176811
chr1	33338600	33340400	Enh_chr1:33338600-33340400	Static	0.227875
chr1	33360769	33363059	Enh_chr1:33360769-33363059	Intermediate	0.172777
chr1	33419879	33425319	Enh_chr1:33419879-33425319	Intermediate	0.235124
chr1	33432539	33435649	Enh_chr1:33432539-33435649	Static	0.323885
chr1	33455200	33456400	Enh_chr1:33455200-33456400	Intermediate	0.094325
chr1	33458000	33465600	Enh_chr1:33458000-33465600	Intermediate	0.139868
chr1	33512400	33513400	Enh_chr1:33512400-33513400	Static	0.072835
chr1	33867600	33868200	Enh_chr1:33867600-33868200	Static	0.412408
chr1	33901400	33906400	Enh_chr1:33901400-33906400	Intermediate	0.215047
chr1	34163000	34165200	Enh_chr1:34163000-34165200	Static	0.397508
chr1	34528600	34533600	Enh_chr1:34528600-34533600	Rapid	0.176224
chr1	34596519	34598169	Enh_chr1:34596519-34598169	Intermediate	0.0913527
chr1	34682479	34685659	Enh_chr1:34682479-34685659	Intermediate	0.194184
chr1	34796400	34797800	Enh_chr1:34796400-34797800	Static	0.0918507
chr1	34799600	34801400	Enh_chr1:34799600-34801400	Intermediate	0.152066
chr1	34867629	34868579	Enh_chr1:34867629-34868579	Static	0.105226
chr1	34885400	34886400	Enh_chr1:34885400-34886400	Static	0.548082
chr1	34918349	34920649	Enh_chr1:34918349-34920649	Static	0.30824
chr1	34967489	34969759	Enh_chr1:34967489-34969759	Rapid	0.0997833
chr1	35030719	35031809	Enh_chr1:35030719-35031809	Static	0.179111
chr1	35079439	35081269	Enh_chr1:35079439-35081269	Intermediate	0.162539
chr1	35115859	35116869	Enh_chr1:35115859-35116869	Rapid	0.083497
chr1	35145400	35146800	Enh_chr1:35145400-35146800	Intermediate	0.0906557
chr1	35191529	35192219	Enh_chr1:35191529-35192219	Static	0.118036
chr1	35201800	35202800	Enh_chr1:35201800-35202800	Static	0.338079
chr1	35241579	35244839	Enh_chr1:35241579-35244839	Intermediate	0.15517
chr1	35264800	35265600	Enh_chr1:35264800-35265600	Static	0.193431
chr1	35297400	35300000	Enh_chr1:35297400-35300000	Intermediate	0.166855
chr1	35341749	35347789	Enh_chr1:35341749-35347789	Rapid	0.169861
chr1	35361400	35366149	Enh_chr1:35361400-35366149	Intermediate	0.334411
chr1	35369600	35370800	Enh_chr1:35369600-35370800	Static	0.726023
chr1	35410529	35413279	Enh_chr1:35410529-35413279	Intermediate	0.177678
chr1	35442339	35442899	Enh_chr1:35442339-35442899	Static	0.531286
chr1	35451779	35455600	Enh_chr1:35451779-35455600	Static	0.435593
chr1	35457149	35458800	Enh_chr1:35457149-35458800	Static	0.335994
chr1	35461200	35463800	Enh_chr1:35461200-35463800	Static	0.218848
chr1	35498999	35500369	Enh_chr1:35498999-35500369	Static	0.314364
chr1	35504400	35512200	Enh_chr1:35504400-35512200	Intermediate	0.289833
chr1	35535799	35543679	Enh_chr1:35535799-35543679	Static	0.469895
chr1	35544800	35545600	Enh_chr1:35544800-35545600	Static	0.128275
chr1	35574999	35579049	Enh_chr1:35574999-35579049	Intermediate	0.10756
chr1	35593200	35593600	Enh_chr1:35593200-35593600	Static	0.101732
chr1	35682600	35688079	Enh_chr1:35682600-35688079	Intermediate	0.14537
chr1	35706779	35709659	Enh_chr1:35706779-35709659	Static	0.110295
chr1	35735200	35737800	Enh_chr1:35735200-35737800	Static	0.315165
chr1	35768359	35769849	Enh_chr1:35768359-35769849	Intermediate	0.0564624
chr1	35776000	35777400	Enh_chr1:35776000-35777400	Intermediate	0.116079
chr1	35779400	35780400	Enh_chr1:35779400-35780400	Static	0.134804
chr1	35796959	35799200	Enh_chr1:35796959-35799200	Rapid	0.243946
chr1	35804600	35805000	Enh_chr1:35804600-35805000	Static	0.175595
chr1	35808439	35813249	Enh_chr1:35808439-35813249	Intermediate	0.224743
chr1	35837179	35841159	Enh_chr1:35837179-35841159	Intermediate	0.131833
chr1	35859249	35868139	Enh_chr1:35859249-35868139	Intermediate	0.186843
chr1	35873200	35876000	Enh_chr1:35873200-35876000	Intermediate	0.248779
chr1	35893600	35895600	Enh_chr1:35893600-35895600	Intermediate	0.540435
chr1	35942000	35944600	Enh_chr1:35942000-35944600	Intermediate	0.197342
chr1	36023199	36023839	Enh_chr1:36023199-36023839	Static	0.139866
chr1	36034339	36036169	Enh_chr1:36034339-36036169	Intermediate	0.185621
chr1	36084000	36084600	Enh_chr1:36084000-36084600	Intermediate	0.0213867
chr1	36107859	36111889	Enh_chr1:36107859-36111889	Intermediate	0.0979757
chr1	36115749	36117389	Enh_chr1:36115749-36117389	Static	0.156576
chr1	36117919	36125800	Enh_chr1:36117919-36125800	Rapid	0.153465
chr1	36161059	36163929	Enh_chr1:36161059-36163929	Rapid	0.347811
chr1	36174800	36176099	Enh_chr1:36174800-36176099	Static	0.676216
chr1	36187600	36188400	Enh_chr1:36187600-36188400	Static	0.149289
chr1	36202789	36204859	Enh_chr1:36202789-36204859	Rapid	0.121359
chr1	36206400	36208400	Enh_chr1:36206400-36208400	Intermediate	0.160984
chr1	36209109	36210399	Enh_chr1:36209109-36210399	Intermediate	0.0579395
chr1	36230200	36241429	Enh_chr1:36230200-36241429	Intermediate	0.100388
chr1	36246969	36250249	Enh_chr1:36246969-36250249	Intermediate	0.115553
chr1	36254019	36259369	Enh_chr1:36254019-36259369	Intermediate	0.122615
chr1	36277600	36282200	Enh_chr1:36277600-36282200	Intermediate	0.126072
chr1	36284200	36286000	Enh_chr1:36284200-36286000	Static	0.412459
chr1	36346200	36354319	Enh_chr1:36346200-36354319	Static	0.0820858
chr1	36358839	36361219	Enh_chr1:36358839-36361219	Intermediate	0.0881828
chr1	36363269	36370600	Enh_chr1:36363269-36370600	Intermediate	0.147075
chr1	36370839	36379429	Enh_chr1:36370839-36379429	Intermediate	0.132339
chr1	36395399	36397759	Enh_chr1:36395399-36397759	Static	0.0904089
chr1	36411259	36413600	Enh_chr1:36411259-36413600	Rapid	0.227602
chr1	36420400	36421000	Enh_chr1:36420400-36421000	Static	0.425343
chr1	36457979	36460039	Enh_chr1:36457979-36460039	Static	0.196395
chr1	36473600	36475200	Enh_chr1:36473600-36475200	Static	0.15534
chr1	36486400	36487200	Enh_chr1:36486400-36487200	Static	0.304315
chr1	36605289	36608119	Enh_chr1:36605289-36608119	Static	0.0923979
chr1	37094200	37095200	Enh_chr1:37094200-37095200	Static	0.223317
chr1	37286600	37295200	Enh_chr1:37286600-37295200	Static	0.138343
chr1	37368499	37370179	Enh_chr1:37368499-37370179	Static	0.124023
chr1	37449019	37450999	Enh_chr1:37449019-37450999	Intermediate	0.21032
chr1	37486600	37488000	Enh_chr1:37486600-37488000	Static	0.228254
chr1	37505200	37510000	Enh_chr1:37505200-37510000	Intermediate	0.2207
chr1	37570800	37571800	Enh_chr1:37570800-37571800	Static	0.189207
chr1	37575000	37576200	Enh_chr1:37575000-37576200	Static	0.497187
chr1	37672628	37678800	Enh_chr1:37672628-37678800	Intermediate	0.212769
chr1	37705000	37706200	Enh_chr1:37705000-37706200	Intermediate	0.376001
chr1	37755200	37756000	Enh_chr1:37755200-37756000	Static	0.208899
chr1	37765800	37766200	Enh_chr1:37765800-37766200	Static	0.461345
chr1	37776800	37777600	Enh_chr1:37776800-37777600	Intermediate	0.0145875
chr1	37822718	37823708	Enh_chr1:37822718-37823708	Static	0.209415
chr1	37823808	37826968	Enh_chr1:37823808-37826968	Intermediate	0.137162
chr1	37841428	37857248	Enh_chr1:37841428-37857248	Intermediate	0.207758
chr1	37890400	37895400	Enh_chr1:37890400-37895400	Intermediate	0.194505
chr1	37899800	37903400	Enh_chr1:37899800-37903400	Intermediate	0.147172
chr1	37918178	37927888	Enh_chr1:37918178-37927888	Intermediate	0.166263
chr1	37929758	37931668	Enh_chr1:37929758-37931668	Static	0.230744
chr1	37999428	38005348	Enh_chr1:37999428-38005348	Static	0.259993
chr1	38018800	38019400	Enh_chr1:38018800-38019400	Intermediate	0.617668
chr1	38025000	38033000	Enh_chr1:38025000-38033000	Static	0.327501
chr1	38071600	38073800	Enh_chr1:38071600-38073800	Intermediate	0.232477
chr1	38092400	38096298	Enh_chr1:38092400-38096298	Static	0.514806
chr1	38114000	38115200	Enh_chr1:38114000-38115200	Static	0.483675
chr1	38190400	38192000	Enh_chr1:38190400-38192000	Static	0.384639
chr1	38212800	38214000	Enh_chr1:38212800-38214000	Static	0.379311
chr1	38297800	38298200	Enh_chr1:38297800-38298200	Static	0.25978
chr1	38472308	38478888	Enh_chr1:38472308-38478888	Static	0.260845
chr1	38480738	38483718	Enh_chr1:38480738-38483718	Static	0.164892
chr1	38524588	38528800	Enh_chr1:38524588-38528800	Intermediate	0.150964
chr1	38554400	38562438	Enh_chr1:38554400-38562438	Static	0.213678
chr1	38803800	38804400	Enh_chr1:38803800-38804400	Intermediate	0.129158
chr1	38812200	38819000	Enh_chr1:38812200-38819000	Intermediate	0.274124
chr1	38833088	38835178	Enh_chr1:38833088-38835178	Intermediate	0.218693
chr1	38835200	38835400	Enh_chr1:38835200-38835400	Static	0.301935
chr1	38847200	38849828	Enh_chr1:38847200-38849828	Static	0.133605
chr1	38857088	38859408	Enh_chr1:38857088-38859408	Static	0.196684
chr1	38932268	38933798	Enh_chr1:38932268-38933798	Static	0.0721105
chr1	38976528	38978678	Enh_chr1:38976528-38978678	Intermediate	0.183061
chr1	38991598	38998168	Enh_chr1:38991598-38998168	Intermediate	0.153313
chr1	39001108	39004400	Enh_chr1:39001108-39004400	Intermediate	0.262426
chr1	39026408	39027998	Enh_chr1:39026408-39027998	Intermediate	0.0543604
chr1	39036800	39040000	Enh_chr1:39036800-39040000	Intermediate	0.0726728
chr1	39046600	39052200	Enh_chr1:39046600-39052200	Intermediate	0.157454
chr1	39080800	39082000	Enh_chr1:39080800-39082000	Intermediate	0.298005
chr1	39104598	39111668	Enh_chr1:39104598-39111668	Intermediate	0.371935
chr1	39114578	39116548	Enh_chr1:39114578-39116548	Intermediate	0.254684
chr1	39182800	39187600	Enh_chr1:39182800-39187600	Static	0.247505
chr1	39188400	39200478	Enh_chr1:39188400-39200478	Intermediate	0.192994
chr1	39202278	39208588	Enh_chr1:39202278-39208588	Intermediate	0.222347
chr1	39210868	39224628	Enh_chr1:39210868-39224628	Intermediate	0.22406
chr1	39224668	39232728	Enh_chr1:39224668-39232728	Rapid	0.180623
chr1	39271708	39274558	Enh_chr1:39271708-39274558	Intermediate	0.215493
chr1	39327358	39328668	Enh_chr1:39327358-39328668	Static	0.76744
chr1	39391600	39393000	Enh_chr1:39391600-39393000	Static	0.437466
chr1	39393600	39400868	Enh_chr1:39393600-39400868	Intermediate	0.265548
chr1	39424538	39427448	Enh_chr1:39424538-39427448	Intermediate	0.282841
chr1	39508400	39511200	Enh_chr1:39508400-39511200	Static	0.115824
chr1	39523118	39527600	Enh_chr1:39523118-39527600	Static	0.0961154
chr1	39538800	39539400	Enh_chr1:39538800-39539400	Static	0.11041
chr1	39541400	39545438	Enh_chr1:39541400-39545438	Intermediate	0.137457
chr1	39558468	39559628	Enh_chr1:39558468-39559628	Static	0.0744086
chr1	39573208	39575758	Enh_chr1:39573208-39575758	Static	0.236647
chr1	39589200	39600600	Enh_chr1:39589200-39600600	Rapid	0.0752011
chr1	39657800	39658400	Enh_chr1:39657800-39658400	Static	0.0970367
chr1	39684148	39684438	Enh_chr1:39684148-39684438	Intermediate	0.0209966
chr1	39689488	39693000	Enh_chr1:39689488-39693000	Static	0.255683
chr1	39720200	39720600	Enh_chr1:39720200-39720600	Static	0.14084
chr1	39816200	39818400	Enh_chr1:39816200-39818400	Static	0.0361927
chr1	39824200	39827000	Enh_chr1:39824200-39827000	Static	0.0783361
chr1	39831968	39835628	Enh_chr1:39831968-39835628	Static	0.132666
chr1	39841918	39847400	Enh_chr1:39841918-39847400	Static	0.437761
chr1	39850258	39851800	Enh_chr1:39850258-39851800	Static	0.541942
chr1	39874148	39879048	Enh_chr1:39874148-39879048	Intermediate	0.253516
chr1	39890200	39895800	Enh_chr1:39890200-39895800	Intermediate	0.353818
chr1	39906800	39910258	Enh_chr1:39906800-39910258	Intermediate	0.293181
chr1	39915578	39922648	Enh_chr1:39915578-39922648	Intermediate	0.106983
chr1	39925348	39930528	Enh_chr1:39925348-39930528	Rapid	0.139696
chr1	39931438	39941748	Enh_chr1:39931438-39941748	Intermediate	0.139089
chr1	39955388	39957078	Enh_chr1:39955388-39957078	Static	0.256986
chr1	39958828	39962368	Enh_chr1:39958828-39962368	Rapid	0.169831
chr1	39990298	39998200	Enh_chr1:39990298-39998200	Rapid	0.127799
chr1	40000600	40007600	Enh_chr1:40000600-40007600	Rapid	0.162926
chr1	40013468	40015978	Enh_chr1:40013468-40015978	Intermediate	0.208521
chr1	40031600	40033000	Enh_chr1:40031600-40033000	Static	0.183786
chr1	40034200	40035800	Enh_chr1:40034200-40035800	Intermediate	0.18691
chr1	40040798	40059328	Enh_chr1:40040798-40059328	Intermediate	0.229519
chr1	40059458	40060058	Enh_chr1:40059458-40060058	Static	0.511728
chr1	40060168	40061728	Enh_chr1:40060168-40061728	Static	0.378535
chr1	40064558	40066208	Enh_chr1:40064558-40066208	Static	0.218719
chr1	40066318	40067488	Enh_chr1:40066318-40067488	Static	0.236043
chr1	40074188	40077400	Enh_chr1:40074188-40077400	Intermediate	0.146128
chr1	40144200	40144600	Enh_chr1:40144200-40144600	Static	0.298525
chr1	40152178	40155168	Enh_chr1:40152178-40155168	Intermediate	0.145575
chr1	40161638	40166398	Enh_chr1:40161638-40166398	Intermediate	0.348659
chr1	40178200	40180000	Enh_chr1:40178200-40180000	Static	0.167837
chr1	40181400	40190200	Enh_chr1:40181400-40190200	Intermediate	0.27359
chr1	40214000	40228118	Enh_chr1:40214000-40228118	Intermediate	0.209763
chr1	40228600	40234200	Enh_chr1:40228600-40234200	Intermediate	0.202364
chr1	40237000	40244600	Enh_chr1:40237000-40244600	Intermediate	0.579299
chr1	40269600	40274400	Enh_chr1:40269600-40274400	Intermediate	0.268437
chr1	40312608	40312728	Enh_chr1:40312608-40312728	Static	0.030075
chr1	40314378	40315588	Enh_chr1:40314378-40315588	Static	0.243704
chr1	40315668	40317118	Enh_chr1:40315668-40317118	Static	0.0825924
chr1	40332928	40339200	Enh_chr1:40332928-40339200	Intermediate	0.141993
chr1	40343428	40345758	Enh_chr1:40343428-40345758	Static	0.10408
chr1	40349458	40357718	Enh_chr1:40349458-40357718	Rapid	0.150964
chr1	40363200	40364800	Enh_chr1:40363200-40364800	Static	0.158715
chr1	40374708	40388348	Enh_chr1:40374708-40388348	Intermediate	0.299903
chr1	40396888	40403168	Enh_chr1:40396888-40403168	Intermediate	0.178317
chr1	40414238	40415268	Enh_chr1:40414238-40415268	Static	0.329142
chr1	40423328	40425658	Enh_chr1:40423328-40425658	Static	0.121342
chr1	40451088	40451808	Enh_chr1:40451088-40451808	Static	0.161299
chr1	40508878	40509728	Enh_chr1:40508878-40509728	Intermediate	0.0574788
chr1	40574018	40575948	Enh_chr1:40574018-40575948	Intermediate	0.211166
chr1	40583000	40584200	Enh_chr1:40583000-40584200	Intermediate	0.141058
chr1	40625000	40631000	Enh_chr1:40625000-40631000	Intermediate	0.246302
chr1	40633200	40634400	Enh_chr1:40633200-40634400	Intermediate	0.228163
chr1	40639828	40641708	Enh_chr1:40639828-40641708	Static	0.241626
chr1	40697658	40702688	Enh_chr1:40697658-40702688	Intermediate	0.216996
chr1	40707988	40712388	Enh_chr1:40707988-40712388	Static	0.596832
chr1	40712468	40714948	Enh_chr1:40712468-40714948	Static	0.239482
chr1	40740600	40743800	Enh_chr1:40740600-40743800	Static	0.23762
chr1	40750000	40756400	Enh_chr1:40750000-40756400	Intermediate	0.423287
chr1	40759800	40766800	Enh_chr1:40759800-40766800	Intermediate	0.28243
chr1	40783000	40784800	Enh_chr1:40783000-40784800	Static	0.450607
chr1	40793308	40798400	Enh_chr1:40793308-40798400	Static	0.159668
chr1	40798538	40804938	Enh_chr1:40798538-40804938	Rapid	0.265283
chr1	40808038	40810808	Enh_chr1:40808038-40810808	Static	0.136528
chr1	40818678	40819338	Enh_chr1:40818678-40819338	Static	0.0442288
chr1	40824800	40826600	Enh_chr1:40824800-40826600	Static	0.141666
chr1	40840000	40841600	Enh_chr1:40840000-40841600	Intermediate	0.363018
chr1	40844800	40845800	Enh_chr1:40844800-40845800	Static	0.133864
chr1	40849800	40850000	Enh_chr1:40849800-40850000	Static	0.047165
chr1	40859588	40861048	Enh_chr1:40859588-40861048	Static	0.171934
chr1	40874800	40879498	Enh_chr1:40874800-40879498	Intermediate	0.174492
chr1	40894478	40899600	Enh_chr1:40894478-40899600	Intermediate	0.156093
chr1	40904528	40907668	Enh_chr1:40904528-40907668	Intermediate	0.0973621
chr1	40938278	40940508	Enh_chr1:40938278-40940508	Intermediate	0.184098
chr1	40952400	40952800	Enh_chr1:40952400-40952800	Static	0.112448
chr1	40954400	40957200	Enh_chr1:40954400-40957200	Intermediate	0.193915
chr1	40979828	40982208	Enh_chr1:40979828-40982208	Static	0.144567
chr1	41002200	41006200	Enh_chr1:41002200-41006200	Static	0.142649
chr1	41052228	41053898	Enh_chr1:41052228-41053898	Intermediate	0.23818
chr1	41108048	41110728	Enh_chr1:41108048-41110728	Static	0.296055
chr1	41170400	41174600	Enh_chr1:41170400-41174600	Static	0.265609
chr1	41240788	41242058	Enh_chr1:41240788-41242058	Static	0.109969
chr1	41271748	41279068	Enh_chr1:41271748-41279068	Static	0.240491
chr1	41343768	41346200	Enh_chr1:41343768-41346200	Intermediate	0.0406891
chr1	41352800	41354800	Enh_chr1:41352800-41354800	Static	0.0847195
chr1	41364478	41368658	Enh_chr1:41364478-41368658	Static	0.34261
chr1	41380600	41383600	Enh_chr1:41380600-41383600	Rapid	0.516008
chr1	41395368	41398028	Enh_chr1:41395368-41398028	Intermediate	0.156627
chr1	41403968	41405208	Enh_chr1:41403968-41405208	Static	0.38382
chr1	41414348	41418988	Enh_chr1:41414348-41418988	Static	0.0626864
chr1	41427519	41430169	Enh_chr1:41427519-41430169	Static	0.0415347
chr1	41431739	41433479	Enh_chr1:41431739-41433479	Static	0.0437546
chr1	41481000	41488800	Enh_chr1:41481000-41488800	Static	0.220342
chr1	41495600	41497000	Enh_chr1:41495600-41497000	Static	0.0909664
chr1	41573800	41576800	Enh_chr1:41573800-41576800	Static	0.16312
chr1	41620000	41627800	Enh_chr1:41620000-41627800	Intermediate	0.143684
chr1	41636689	41643600	Enh_chr1:41636689-41643600	Intermediate	0.0891992
chr1	41649229	41651699	Enh_chr1:41649229-41651699	Static	0.24457
chr1	41652069	41668889	Enh_chr1:41652069-41668889	Static	0.189687
chr1	41670000	41671000	Enh_chr1:41670000-41671000	Static	0.099761
chr1	41671139	41675969	Enh_chr1:41671139-41675969	Static	0.189282
chr1	41677219	41690719	Enh_chr1:41677219-41690719	Static	0.147113
chr1	41694829	41695739	Enh_chr1:41694829-41695739	Static	0.0843418
chr1	41698000	41702000	Enh_chr1:41698000-41702000	Static	0.0909028
chr1	41716400	41722400	Enh_chr1:41716400-41722400	Static	0.0788727
chr1	41723600	41731400	Enh_chr1:41723600-41731400	Static	0.122419
chr1	41733189	41746619	Enh_chr1:41733189-41746619	Intermediate	0.0965651
chr1	41748209	41753269	Enh_chr1:41748209-41753269	Intermediate	0.12293
chr1	41762399	41772869	Enh_chr1:41762399-41772869	Intermediate	0.125821
chr1	41782729	41785509	Enh_chr1:41782729-41785509	Static	0.131739
chr1	41789059	41795200	Enh_chr1:41789059-41795200	Static	0.128085
chr1	41798799	41808539	Enh_chr1:41798799-41808539	Static	0.112822
chr1	41810999	41811679	Enh_chr1:41810999-41811679	Static	0.0706279
chr1	41818600	41820000	Enh_chr1:41818600-41820000	Static	0.257494
chr1	41849189	41856589	Enh_chr1:41849189-41856589	Rapid	0.100646
chr1	41861399	41863619	Enh_chr1:41861399-41863619	Static	0.261265
chr1	41868000	41872400	Enh_chr1:41868000-41872400	Static	0.124181
chr1	41873800	41884729	Enh_chr1:41873800-41884729	Static	0.187492
chr1	41887800	41893779	Enh_chr1:41887800-41893779	Intermediate	0.0825964
chr1	41893949	41903889	Enh_chr1:41893949-41903889	Intermediate	0.100853
chr1	41911959	41918409	Enh_chr1:41911959-41918409	Static	0.247553
chr1	41933000	41937400	Enh_chr1:41933000-41937400	Intermediate	0.228131
chr1	41949600	41961400	Enh_chr1:41949600-41961400	Static	0.194071
chr1	41980769	41982619	Enh_chr1:41980769-41982619	Static	0.157421
chr1	41994200	41995400	Enh_chr1:41994200-41995400	Static	0.215659
chr1	42011200	42018600	Enh_chr1:42011200-42018600	Static	0.243354
chr1	42052359	42053619	Enh_chr1:42052359-42053619	Static	0.245679
chr1	42257400	42262600	Enh_chr1:42257400-42262600	Rapid	0.19579
chr1	42298369	42303019	Enh_chr1:42298369-42303019	Static	0.149423
chr1	42314400	42316000	Enh_chr1:42314400-42316000	Static	0.188375
chr1	42316709	42323679	Enh_chr1:42316709-42323679	Intermediate	0.274844
chr1	42324600	42325200	Enh_chr1:42324600-42325200	Static	0.107925
chr1	42358600	42359800	Enh_chr1:42358600-42359800	Static	0.251458
chr1	42461489	42468919	Enh_chr1:42461489-42468919	Intermediate	0.2153
chr1	42475919	42481339	Enh_chr1:42475919-42481339	Intermediate	0.186194
chr1	42550419	42552209	Enh_chr1:42550419-42552209	Intermediate	0.320318
chr1	42682729	42683399	Enh_chr1:42682729-42683399	Static	0.455957
chr1	42731000	42731400	Enh_chr1:42731000-42731400	Static	0.0623725
chr1	42736800	42738000	Enh_chr1:42736800-42738000	Intermediate	0.121771
chr1	42833089	42835029	Enh_chr1:42833089-42835029	Intermediate	0.0795222
chr1	42837189	42840029	Enh_chr1:42837189-42840029	Static	0.178248
chr1	42846659	42848329	Enh_chr1:42846659-42848329	Static	0.131086
chr1	42873800	42874400	Enh_chr1:42873800-42874400	Intermediate	0.270937
chr1	42922509	42925369	Enh_chr1:42922509-42925369	Intermediate	0.148098
chr1	42931209	42943219	Enh_chr1:42931209-42943219	Static	0.133459
chr1	42943319	42954049	Enh_chr1:42943319-42954049	Intermediate	0.143329
chr1	42979779	42981659	Enh_chr1:42979779-42981659	Static	0.0770574
chr1	42993199	42994479	Enh_chr1:42993199-42994479	Intermediate	0.132177
chr1	43033999	43036459	Enh_chr1:43033999-43036459	Intermediate	0.270165
chr1	43068200	43068800	Enh_chr1:43068200-43068800	Intermediate	0.151195
chr1	43197200	43208200	Enh_chr1:43197200-43208200	Rapid	0.192907
chr1	43219600	43222800	Enh_chr1:43219600-43222800	Intermediate	0.205985
chr1	43227200	43227400	Enh_chr1:43227200-43227400	Static	0.02954
chr1	43238119	43243219	Enh_chr1:43238119-43243219	Static	0.113092
chr1	43274049	43275219	Enh_chr1:43274049-43275219	Static	0.0779598
chr1	43329039	43331339	Enh_chr1:43329039-43331339	Intermediate	0.163946
chr1	43349359	43350629	Enh_chr1:43349359-43350629	Static	0.41202
chr1	43461000	43461400	Enh_chr1:43461000-43461400	Intermediate	0.14769
chr1	43473600	43474000	Enh_chr1:43473600-43474000	Static	0.151983
chr1	43530600	43532200	Enh_chr1:43530600-43532200	Static	0.447042
chr1	43550000	43550800	Enh_chr1:43550000-43550800	Static	0.1063
chr1	43563419	43566549	Enh_chr1:43563419-43566549	Static	0.219581
chr1	43568600	43569800	Enh_chr1:43568600-43569800	Static	0.20834
chr1	43581479	43583829	Enh_chr1:43581479-43583829	Intermediate	0.318016
chr1	43650249	43652769	Enh_chr1:43650249-43652769	Static	0.265538
chr1	43779600	43787400	Enh_chr1:43779600-43787400	Static	0.216051
chr1	43812048	43814888	Enh_chr1:43812048-43814888	Static	0.231283
chr1	43830200	43838000	Enh_chr1:43830200-43838000	Intermediate	0.208077
chr1	43845800	43848200	Enh_chr1:43845800-43848200	Intermediate	0.245896
chr1	43851868	43855028	Enh_chr1:43851868-43855028	Static	0.239357
chr1	43864000	43866600	Enh_chr1:43864000-43866600	Intermediate	0.13578
chr1	43867188	43869318	Enh_chr1:43867188-43869318	Static	0.326463
chr1	43911958	43914988	Enh_chr1:43911958-43914988	Static	0.164941
chr1	43933400	43934800	Enh_chr1:43933400-43934800	Static	0.439355
chr1	44029018	44031308	Enh_chr1:44029018-44031308	Static	0.263126
chr1	44150200	44152400	Enh_chr1:44150200-44152400	Static	0.174201
chr1	44226818	44228708	Enh_chr1:44226818-44228708	Static	0.412138
chr1	44238000	44238600	Enh_chr1:44238000-44238600	Intermediate	0.511365
chr1	44254400	44257148	Enh_chr1:44254400-44257148	Static	0.253781
chr1	44261108	44266958	Enh_chr1:44261108-44266958	Static	0.450488
chr1	44304538	44306878	Enh_chr1:44304538-44306878	Static	0.343783
chr1	44315000	44319618	Enh_chr1:44315000-44319618	Static	0.261988
chr1	44405200	44409998	Enh_chr1:44405200-44409998	Static	0.598439
chr1	44412728	44430258	Enh_chr1:44412728-44430258	Static	0.414047
chr1	44430658	44435088	Enh_chr1:44430658-44435088	Intermediate	0.166492
chr1	44457028	44462148	Enh_chr1:44457028-44462148	Intermediate	0.180616
chr1	44472200	44473400	Enh_chr1:44472200-44473400	Static	0.352335
chr1	44480638	44487358	Enh_chr1:44480638-44487358	Static	0.263783
chr1	44498288	44500358	Enh_chr1:44498288-44500358	Static	0.102143
chr1	44518228	44521678	Enh_chr1:44518228-44521678	Intermediate	0.175882
chr1	44531600	44533200	Enh_chr1:44531600-44533200	Static	0.264081
chr1	44630648	44635068	Enh_chr1:44630648-44635068	Static	0.389274
chr1	44663538	44666608	Enh_chr1:44663538-44666608	Static	0.146175
chr1	44681948	44686728	Enh_chr1:44681948-44686728	Intermediate	0.176241
chr1	44692600	44699868	Enh_chr1:44692600-44699868	Intermediate	0.240798
chr1	44707800	44709200	Enh_chr1:44707800-44709200	Intermediate	0.121244
chr1	44711600	44716400	Enh_chr1:44711600-44716400	Intermediate	0.152805
chr1	44716800	44724800	Enh_chr1:44716800-44724800	Rapid	0.130521
chr1	44728400	44733600	Enh_chr1:44728400-44733600	Intermediate	0.143417
chr1	44755800	44758400	Enh_chr1:44755800-44758400	Static	0.27091
chr1	44805600	44812988	Enh_chr1:44805600-44812988	Static	0.278552
chr1	44818908	44819848	Enh_chr1:44818908-44819848	Rapid	0.033466
chr1	44831000	44832000	Enh_chr1:44831000-44832000	Static	0.325546
chr1	44832338	44839538	Enh_chr1:44832338-44839538	Intermediate	0.102709
chr1	44842600	44843800	Enh_chr1:44842600-44843800	Static	0.133703
chr1	44859648	44863688	Enh_chr1:44859648-44863688	Intermediate	0.222602
chr1	44999218	45002128	Enh_chr1:44999218-45002128	Intermediate	0.10586
chr1	45050600	45054400	Enh_chr1:45050600-45054400	Intermediate	0.252527
chr1	45115208	45121118	Enh_chr1:45115208-45121118	Intermediate	0.203057
chr1	45271958	45274058	Enh_chr1:45271958-45274058	Intermediate	0.178553
chr1	45334400	45335000	Enh_chr1:45334400-45335000	Static	0.158432
chr1	45349200	45349800	Enh_chr1:45349200-45349800	Static	0.360752
chr1	45359600	45361800	Enh_chr1:45359600-45361800	Static	0.278638
chr1	45392038	45396400	Enh_chr1:45392038-45396400	Intermediate	0.16129
chr1	45406308	45414998	Enh_chr1:45406308-45414998	Intermediate	0.300783
chr1	45465800	45475800	Enh_chr1:45465800-45475800	Intermediate	0.210595
chr1	45540908	45547600	Enh_chr1:45540908-45547600	Intermediate	0.146881
chr1	45584208	45587578	Enh_chr1:45584208-45587578	Intermediate	0.157692
chr1	45606600	45611098	Enh_chr1:45606600-45611098	Intermediate	0.441892
chr1	45614000	45616400	Enh_chr1:45614000-45616400	Static	0.306939
chr1	45722128	45724008	Enh_chr1:45722128-45724008	Rapid	0.190032
chr1	45734600	45736400	Enh_chr1:45734600-45736400	Rapid	0.218233
chr1	45784200	45789368	Enh_chr1:45784200-45789368	Intermediate	0.109196
chr1	45834778	45844200	Enh_chr1:45834778-45844200	Intermediate	0.224289
chr1	45861000	45863800	Enh_chr1:45861000-45863800	Intermediate	0.281503
chr1	45886000	45887800	Enh_chr1:45886000-45887800	Static	0.21914
chr1	45912600	45915000	Enh_chr1:45912600-45915000	Static	0.507385
chr1	45928018	45930258	Enh_chr1:45928018-45930258	Intermediate	0.148153
chr1	46002888	46004578	Enh_chr1:46002888-46004578	Intermediate	0.112123
chr1	46017200	46019588	Enh_chr1:46017200-46019588	Intermediate	0.186105
chr1	46037000	46038200	Enh_chr1:46037000-46038200	Intermediate	0.169478
chr1	46039400	46048000	Enh_chr1:46039400-46048000	Static	0.371922
chr1	46060800	46071718	Enh_chr1:46060800-46071718	Rapid	0.264328
chr1	46096000	46099200	Enh_chr1:46096000-46099200	Static	0.211824
chr1	46162800	46167800	Enh_chr1:46162800-46167800	Static	0.133889
chr1	46171000	46175800	Enh_chr1:46171000-46175800	Intermediate	0.252415
chr1	46181600	46186400	Enh_chr1:46181600-46186400	Static	0.283145
chr1	46368868	46375818	Enh_chr1:46368868-46375818	Intermediate	0.260475
chr1	46394000	46394800	Enh_chr1:46394000-46394800	Static	0.117793
chr1	46402208	46403858	Enh_chr1:46402208-46403858	Intermediate	0.108578
chr1	46466400	46467200	Enh_chr1:46466400-46467200	Static	0.427111
chr1	46488488	46490868	Enh_chr1:46488488-46490868	Static	0.194275
chr1	46521200	46523200	Enh_chr1:46521200-46523200	Static	0.210245
chr1	46549268	46551018	Enh_chr1:46549268-46551018	Static	0.170604
chr1	46580628	46583218	Enh_chr1:46580628-46583218	Static	0.185406
chr1	46585978	46594108	Enh_chr1:46585978-46594108	Intermediate	0.101636
chr1	46594278	46597268	Enh_chr1:46594278-46597268	Static	0.169869
chr1	46613368	46614968	Enh_chr1:46613368-46614968	Static	0.213336
chr1	46657800	46661400	Enh_chr1:46657800-46661400	Intermediate	0.282051
chr1	46675200	46677600	Enh_chr1:46675200-46677600	Static	0.545545
chr1	46698518	46701008	Enh_chr1:46698518-46701008	Static	0.212754
chr1	46744138	46749848	Enh_chr1:46744138-46749848	Intermediate	0.123243
chr1	47180338	47183588	Enh_chr1:47180338-47183588	Static	0.129466
chr1	47208868	47216018	Enh_chr1:47208868-47216018	Static	0.123602
chr1	47231038	47232400	Enh_chr1:47231038-47232400	Static	0.350554
chr1	47288118	47291400	Enh_chr1:47288118-47291400	Intermediate	0.178639
chr1	47334118	47335958	Enh_chr1:47334118-47335958	Static	0.0644478
chr1	47350200	47353200	Enh_chr1:47350200-47353200	Rapid	0.144057
chr1	47404998	47406068	Enh_chr1:47404998-47406068	Static	0.138414
chr1	47416800	47417000	Enh_chr1:47416800-47417000	Static	0.216235
chr1	47431000	47434600	Enh_chr1:47431000-47434600	Static	0.0777958
chr1	47444600	47446428	Enh_chr1:47444600-47446428	Static	0.145437
chr1	47507600	47508600	Enh_chr1:47507600-47508600	Static	0.331491
chr1	47709600	47710600	Enh_chr1:47709600-47710600	Static	0.040943
chr1	47997600	47998000	Enh_chr1:47997600-47998000	Static	0.36452
chr1	48003968	48007388	Enh_chr1:48003968-48007388	Static	0.123149
chr1	48039000	48040000	Enh_chr1:48039000-48040000	Static	0.221455
chr1	48061400	48063600	Enh_chr1:48061400-48063600	Static	0.131815
chr1	48182400	48183000	Enh_chr1:48182400-48183000	Static	0.0117383
chr1	48195798	48197248	Enh_chr1:48195798-48197248	Rapid	0.162879
chr1	48227400	48228200	Enh_chr1:48227400-48228200	Rapid	0.0369475
chr1	48244798	48247328	Enh_chr1:48244798-48247328	Intermediate	0.0949004
chr1	48468568	48471948	Enh_chr1:48468568-48471948	Static	0.111259
chr1	48617000	48618000	Enh_chr1:48617000-48618000	Static	0.380331
chr1	48676000	48681200	Enh_chr1:48676000-48681200	Intermediate	0.182311
chr1	48749548	48751918	Enh_chr1:48749548-48751918	Static	0.113757
chr1	48766218	48771128	Enh_chr1:48766218-48771128	Static	0.201865
chr1	48787800	48797738	Enh_chr1:48787800-48797738	Static	0.246031
chr1	49392000	49393400	Enh_chr1:49392000-49393400	Intermediate	0.204476
chr1	50251468	50252608	Enh_chr1:50251468-50252608	Static	0.400029
chr1	50332800	50333800	Enh_chr1:50332800-50333800	Static	0.100391
chr1	50378478	50378918	Enh_chr1:50378478-50378918	Static	0.104232
chr1	50450768	50453388	Enh_chr1:50450768-50453388	Static	0.303391
chr1	50457708	50459618	Enh_chr1:50457708-50459618	Static	0.168551
chr1	50490800	50492200	Enh_chr1:50490800-50492200	Static	0.226799
chr1	50507400	50508848	Enh_chr1:50507400-50508848	Intermediate	0.118906
chr1	50521600	50523400	Enh_chr1:50521600-50523400	Static	0.386384
chr1	50611528	50612848	Enh_chr1:50611528-50612848	Static	0.461333
chr1	50707800	50708200	Enh_chr1:50707800-50708200	Intermediate	0.192665
chr1	50721578	50726000	Enh_chr1:50721578-50726000	Intermediate	0.145797
chr1	50915800	50918200	Enh_chr1:50915800-50918200	Rapid	0.319574
chr1	50929200	50932600	Enh_chr1:50929200-50932600	Intermediate	0.162572
chr1	50976038	50979238	Enh_chr1:50976038-50979238	Static	0.498727
chr1	51099800	51101400	Enh_chr1:51099800-51101400	Intermediate	0.320208
chr1	51169988	51171748	Enh_chr1:51169988-51171748	Intermediate	0.0882767
chr1	51172088	51176698	Enh_chr1:51172088-51176698	Intermediate	0.206826
chr1	51202800	51204800	Enh_chr1:51202800-51204800	Static	0.270884
chr1	51214000	51215848	Enh_chr1:51214000-51215848	Static	0.174555
chr1	51244200	51248400	Enh_chr1:51244200-51248400	Intermediate	0.124186
chr1	51262000	51270800	Enh_chr1:51262000-51270800	Intermediate	0.185504
chr1	51282600	51286400	Enh_chr1:51282600-51286400	Intermediate	0.150772
chr1	51300200	51306400	Enh_chr1:51300200-51306400	Static	0.180727
chr1	51313800	51315600	Enh_chr1:51313800-51315600	Intermediate	0.143111
chr1	51330000	51332200	Enh_chr1:51330000-51332200	Static	0.184985
chr1	51421400	51425800	Enh_chr1:51421400-51425800	Static	0.432823
chr1	51429528	51435888	Enh_chr1:51429528-51435888	Static	0.195648
chr1	51438600	51449000	Enh_chr1:51438600-51449000	Intermediate	0.338915
chr1	51472948	51474798	Enh_chr1:51472948-51474798	Static	0.367945
chr1	51488728	51493368	Enh_chr1:51488728-51493368	Intermediate	0.141339
chr1	51500238	51502518	Enh_chr1:51500238-51502518	Intermediate	0.194579
chr1	51504648	51505688	Enh_chr1:51504648-51505688	Static	0.217989
chr1	51511118	51519198	Enh_chr1:51511118-51519198	Intermediate	0.23227
chr1	51532800	51535600	Enh_chr1:51532800-51535600	Intermediate	0.151488
chr1	51547968	51552800	Enh_chr1:51547968-51552800	Static	0.167896
chr1	51563578	51565478	Enh_chr1:51563578-51565478	Static	0.121202
chr1	51565838	51572038	Enh_chr1:51565838-51572038	Static	0.179873
chr1	51574600	51579708	Enh_chr1:51574600-51579708	Intermediate	0.237467
chr1	51604818	51606868	Enh_chr1:51604818-51606868	Intermediate	0.281876
chr1	51617218	51619858	Enh_chr1:51617218-51619858	Static	0.242722
chr1	51621408	51623458	Enh_chr1:51621408-51623458	Static	0.340091
chr1	51647368	51650200	Enh_chr1:51647368-51650200	Static	0.0835586
chr1	51665708	51668000	Enh_chr1:51665708-51668000	Intermediate	0.170777
chr1	51677800	51681000	Enh_chr1:51677800-51681000	Intermediate	0.210581
chr1	51686400	51692058	Enh_chr1:51686400-51692058	Intermediate	0.175306
chr1	51714600	51716000	Enh_chr1:51714600-51716000	Static	0.154147
chr1	51719200	51719400	Enh_chr1:51719200-51719400	Static	0.330755
chr1	51761000	51765600	Enh_chr1:51761000-51765600	Static	0.1558
chr1	51772400	51777600	Enh_chr1:51772400-51777600	Static	0.184281
chr1	51792428	51794468	Enh_chr1:51792428-51794468	Static	0.152258
chr1	51843800	51844600	Enh_chr1:51843800-51844600	Intermediate	0.123817
chr1	51850400	51851000	Enh_chr1:51850400-51851000	Static	0.219662
chr1	51860600	51868400	Enh_chr1:51860600-51868400	Intermediate	0.194107
chr1	51951800	51957600	Enh_chr1:51951800-51957600	Intermediate	0.236548
chr1	51990400	51991200	Enh_chr1:51990400-51991200	Static	0.0831388
chr1	52071200	52071800	Enh_chr1:52071200-52071800	Static	0.129293
chr1	52095800	52098600	Enh_chr1:52095800-52098600	Static	0.173707
chr1	52101000	52104588	Enh_chr1:52101000-52104588	Intermediate	0.271128
chr1	52142408	52143498	Enh_chr1:52142408-52143498	Static	0.309789
chr1	52237400	52242008	Enh_chr1:52237400-52242008	Intermediate	0.542482
chr1	52423800	52425348	Enh_chr1:52423800-52425348	Intermediate	0.351355
chr1	52522958	52524200	Enh_chr1:52522958-52524200	Static	0.198969
chr1	52528758	52535348	Enh_chr1:52528758-52535348	Intermediate	0.167015
chr1	52567918	52570508	Enh_chr1:52567918-52570508	Static	0.262633
chr1	52587318	52589608	Enh_chr1:52587318-52589608	Intermediate	0.206192
chr1	52592600	52593600	Enh_chr1:52592600-52593600	Static	0.516335
chr1	52632000	52642428	Enh_chr1:52632000-52642428	Intermediate	0.196557
chr1	52658800	52660200	Enh_chr1:52658800-52660200	Intermediate	0.258516
chr1	52686000	52686400	Enh_chr1:52686000-52686400	Intermediate	0.144708
chr1	52858948	52861948	Enh_chr1:52858948-52861948	Intermediate	0.047864
chr1	52865000	52869200	Enh_chr1:52865000-52869200	Intermediate	0.142541
chr1	52927468	52929088	Enh_chr1:52927468-52929088	Static	0.0818716
chr1	53023800	53024800	Enh_chr1:53023800-53024800	Intermediate	0.178101
chr1	53108758	53112558	Enh_chr1:53108758-53112558	Static	0.0724108
chr1	53125358	53128968	Enh_chr1:53125358-53128968	Static	0.0610258
chr1	53134428	53136528	Enh_chr1:53134428-53136528	Intermediate	0.0976771
chr1	53172600	53173200	Enh_chr1:53172600-53173200	Static	0.02602
chr1	53285800	53287800	Enh_chr1:53285800-53287800	Static	0.198226
chr1	53291400	53297000	Enh_chr1:53291400-53297000	Static	0.158475
chr1	53315600	53320000	Enh_chr1:53315600-53320000	Static	0.120946
chr1	53324788	53326868	Enh_chr1:53324788-53326868	Static	0.124044
chr1	53334400	53335800	Enh_chr1:53334400-53335800	Static	0.0948336
chr1	53344200	53346800	Enh_chr1:53344200-53346800	Static	0.108402
chr1	53366288	53369338	Enh_chr1:53366288-53369338	Intermediate	0.0316023
chr1	53389128	53391648	Enh_chr1:53389128-53391648	Static	0.0871183
chr1	53406738	53415818	Enh_chr1:53406738-53415818	Rapid	0.0874093
chr1	53498417	53500387	Enh_chr1:53498417-53500387	Static	0.0511259
chr1	53553877	53555247	Enh_chr1:53553877-53555247	Static	0.0517708
chr1	53561517	53563417	Enh_chr1:53561517-53563417	Static	0.0887558
chr1	53573957	53576517	Enh_chr1:53573957-53576517	Static	0.0608871
chr1	53581457	53590447	Enh_chr1:53581457-53590447	Static	0.0851774
chr1	53600277	53602227	Enh_chr1:53600277-53602227	Static	0.12044
chr1	53678687	53683867	Enh_chr1:53678687-53683867	Static	0.135825
chr1	53737800	53740200	Enh_chr1:53737800-53740200	Static	0.175378
chr1	53765800	53768400	Enh_chr1:53765800-53768400	Static	0.553574
chr1	53783000	53784000	Enh_chr1:53783000-53784000	Intermediate	0.093989
chr1	53836537	53838207	Enh_chr1:53836537-53838207	Static	0.108628
chr1	53869200	53870157	Enh_chr1:53869200-53870157	Intermediate	0.200788
chr1	54079987	54084007	Enh_chr1:54079987-54084007	Static	0.245011
chr1	54091787	54096277	Enh_chr1:54091787-54096277	Intermediate	0.327224
chr1	54219017	54222127	Enh_chr1:54219017-54222127	Static	0.048591
chr1	54227157	54228247	Enh_chr1:54227157-54228247	Static	0.0530697
chr1	54228827	54231800	Enh_chr1:54228827-54231800	Intermediate	0.0573831
chr1	54276600	54281437	Enh_chr1:54276600-54281437	Static	0.243812
chr1	54283000	54284000	Enh_chr1:54283000-54284000	Static	0.115218
chr1	54284477	54294117	Enh_chr1:54284477-54294117	Intermediate	0.143738
chr1	54351397	54359097	Enh_chr1:54351397-54359097	Static	0.170239
chr1	54370897	54382927	Enh_chr1:54370897-54382927	Intermediate	0.133287
chr1	54458737	54466187	Enh_chr1:54458737-54466187	Rapid	0.186606
chr1	54473477	54478167	Enh_chr1:54473477-54478167	Intermediate	0.147975
chr1	54478387	54483507	Enh_chr1:54478387-54483507	Intermediate	0.119392
chr1	54484277	54491657	Enh_chr1:54484277-54491657	Intermediate	0.332991
chr1	54497000	54501177	Enh_chr1:54497000-54501177	Static	0.164778
chr1	54541600	54543000	Enh_chr1:54541600-54543000	Static	0.0345293
chr1	54588497	54588727	Enh_chr1:54588497-54588727	Intermediate	0.0985652
chr1	54604427	54605067	Enh_chr1:54604427-54605067	Intermediate	0.0427422
chr1	54651987	54652847	Enh_chr1:54651987-54652847	Static	0.0679988
chr1	54797957	54800587	Enh_chr1:54797957-54800587	Intermediate	0.104046
chr1	54807087	54808000	Enh_chr1:54807087-54808000	Static	0.305851
chr1	54812200	54814800	Enh_chr1:54812200-54814800	Intermediate	0.0549485
chr1	54857727	54864200	Enh_chr1:54857727-54864200	Intermediate	0.136179
chr1	54947277	54951200	Enh_chr1:54947277-54951200	Intermediate	0.0651947
chr1	54964867	54968257	Enh_chr1:54964867-54968257	Intermediate	0.0626215
chr1	54970600	54972200	Enh_chr1:54970600-54972200	Static	0.133793
chr1	55010800	55011400	Enh_chr1:55010800-55011400	Static	0.0302467
chr1	55060200	55061200	Enh_chr1:55060200-55061200	Static	0.065183
chr1	55127717	55130600	Enh_chr1:55127717-55130600	Intermediate	0.153545
chr1	55149857	55153467	Enh_chr1:55149857-55153467	Intermediate	0.248374
chr1	55179087	55179547	Enh_chr1:55179087-55179547	Static	0.137463
chr1	55194027	55198800	Enh_chr1:55194027-55198800	Static	0.12799
chr1	55202267	55205787	Enh_chr1:55202267-55205787	Intermediate	0.184569
chr1	55243627	55246487	Enh_chr1:55243627-55246487	Intermediate	0.154981
chr1	55255167	55262747	Enh_chr1:55255167-55262747	Intermediate	0.0945838
chr1	55276400	55278400	Enh_chr1:55276400-55278400	Static	0.0561075
chr1	55286600	55289027	Enh_chr1:55286600-55289027	Static	0.0748937
chr1	55442767	55445597	Enh_chr1:55442767-55445597	Static	0.104047
chr1	55473157	55477477	Enh_chr1:55473157-55477477	Static	0.194632
chr1	55640677	55642017	Enh_chr1:55640677-55642017	Static	0.358449
chr1	56027200	56030400	Enh_chr1:56027200-56030400	Static	0.123122
chr1	56061400	56063000	Enh_chr1:56061400-56063000	Static	0.0378894
chr1	56123400	56136600	Enh_chr1:56123400-56136600	Static	0.152019
chr1	56247948	56251408	Enh_chr1:56247948-56251408	Intermediate	0.169066
chr1	56323800	56336400	Enh_chr1:56323800-56336400	Static	0.138799
chr1	56422738	56428528	Enh_chr1:56422738-56428528	Intermediate	0.123295
chr1	56431278	56436598	Enh_chr1:56431278-56436598	Static	0.179825
chr1	56465178	56468198	Enh_chr1:56465178-56468198	Intermediate	0.0952325
chr1	56468308	56474798	Enh_chr1:56468308-56474798	Intermediate	0.114002
chr1	56475178	56480218	Enh_chr1:56475178-56480218	Static	0.0667236
chr1	56501038	56511968	Enh_chr1:56501038-56511968	Intermediate	0.147168
chr1	56512148	56534600	Enh_chr1:56512148-56534600	Intermediate	0.210074
chr1	56644800	56645800	Enh_chr1:56644800-56645800	Static	0.214503
chr1	56774147	56774607	Enh_chr1:56774147-56774607	Static	0.0197587
chr1	56908737	56911867	Enh_chr1:56908737-56911867	Static	0.103028
chr1	57033000	57034000	Enh_chr1:57033000-57034000	Static	0.237514
chr1	57124200	57125600	Enh_chr1:57124200-57125600	Static	0.20584
chr1	57137400	57139157	Enh_chr1:57137400-57139157	Static	0.0331628
chr1	57157200	57158400	Enh_chr1:57157200-57158400	Intermediate	0.212043
chr1	57167600	57169800	Enh_chr1:57167600-57169800	Static	0.0717177
chr1	57549400	57550800	Enh_chr1:57549400-57550800	Static	0.306625
chr1	57741200	57742400	Enh_chr1:57741200-57742400	Static	0.156779
chr1	57985968	57987600	Enh_chr1:57985968-57987600	Static	0.0476691
chr1	58103600	58113018	Enh_chr1:58103600-58113018	Intermediate	0.166404
chr1	58164400	58165600	Enh_chr1:58164400-58165600	Intermediate	0.101665
chr1	58273098	58274608	Enh_chr1:58273098-58274608	Rapid	0
chr1	58390648	58393288	Enh_chr1:58390648-58393288	Static	0.0977295
chr1	58487038	58487478	Enh_chr1:58487038-58487478	Static	0.114368
chr1	58495788	58498598	Enh_chr1:58495788-58498598	Static	0.184158
chr1	58516000	58516200	Enh_chr1:58516000-58516200	Static	0.070735
chr1	58583200	58586200	Enh_chr1:58583200-58586200	Intermediate	0.131741
chr1	58616718	58622778	Enh_chr1:58616718-58622778	Static	0.0608861
chr1	58648298	58650148	Enh_chr1:58648298-58650148	Static	0.0671589
chr1	58669248	58671488	Enh_chr1:58669248-58671488	Static	0.208145
chr1	58710068	58711718	Enh_chr1:58710068-58711718	Intermediate	0.203795
chr1	58717318	58720188	Enh_chr1:58717318-58720188	Static	0.181072
chr1	58723000	58727800	Enh_chr1:58723000-58727800	Intermediate	0.138124
chr1	58751988	58758058	Enh_chr1:58751988-58758058	Rapid	0.149693
chr1	58772438	58775028	Enh_chr1:58772438-58775028	Static	0.235357
chr1	58804200	58811278	Enh_chr1:58804200-58811278	Intermediate	0.107231
chr1	58814008	58817528	Enh_chr1:58814008-58817528	Static	0.0900594
chr1	58853718	58862338	Enh_chr1:58853718-58862338	Static	0.163561
chr1	58877788	58890578	Enh_chr1:58877788-58890578	Static	0.138919
chr1	58893718	58899038	Enh_chr1:58893718-58899038	Intermediate	0.140056
chr1	58899708	58905198	Enh_chr1:58899708-58905198	Static	0.159474
chr1	58918938	58923598	Enh_chr1:58918938-58923598	Intermediate	0.165521
chr1	58929568	58930248	Enh_chr1:58929568-58930248	Static	0.27075
chr1	58931538	58933838	Enh_chr1:58931538-58933838	Static	0.0666609
chr1	58939438	58945668	Enh_chr1:58939438-58945668	Intermediate	0.120729
chr1	58963400	58972828	Enh_chr1:58963400-58972828	Rapid	0.0973315
chr1	58975628	58981098	Enh_chr1:58975628-58981098	Intermediate	0.0849064
chr1	58986948	58988358	Enh_chr1:58986948-58988358	Static	0.132603
chr1	58996200	59000400	Enh_chr1:58996200-59000400	Static	0.090401
chr1	59004000	59009848	Enh_chr1:59004000-59009848	Static	0.0912047
chr1	59024988	59028508	Enh_chr1:59024988-59028508	Intermediate	0.0967724
chr1	59044800	59047600	Enh_chr1:59044800-59047600	Intermediate	0.0721446
chr1	59062718	59065400	Enh_chr1:59062718-59065400	Intermediate	0.127851
chr1	59070528	59073178	Enh_chr1:59070528-59073178	Static	0.119104
chr1	59077138	59081428	Enh_chr1:59077138-59081428	Static	0.264375
chr1	59084000	59084600	Enh_chr1:59084000-59084600	Static	0.52151
chr1	59093128	59097938	Enh_chr1:59093128-59097938	Intermediate	0.0635233
chr1	59124948	59126388	Enh_chr1:59124948-59126388	Static	0.0852111
chr1	59135938	59140328	Enh_chr1:59135938-59140328	Intermediate	0.161249
chr1	59140908	59145200	Enh_chr1:59140908-59145200	Intermediate	0.151966
chr1	59149800	59152800	Enh_chr1:59149800-59152800	Intermediate	0.258774
chr1	59225458	59227468	Enh_chr1:59225458-59227468	Static	0.0792851
chr1	59264868	59269088	Enh_chr1:59264868-59269088	Intermediate	0.154914
chr1	59271000	59273518	Enh_chr1:59271000-59273518	Intermediate	0.158259
chr1	59292000	59293600	Enh_chr1:59292000-59293600	Intermediate	0.185121
chr1	59315728	59318968	Enh_chr1:59315728-59318968	Static	0.20344
chr1	59328200	59329000	Enh_chr1:59328200-59329000	Static	0.115423
chr1	59332768	59334498	Enh_chr1:59332768-59334498	Static	0.0967457
chr1	59350200	59357200	Enh_chr1:59350200-59357200	Static	0.202715
chr1	59366988	59369368	Enh_chr1:59366988-59369368	Intermediate	0.243066
chr1	59409000	59411200	Enh_chr1:59409000-59411200	Static	0.163013
chr1	59431000	59434600	Enh_chr1:59431000-59434600	Static	0.138286
chr1	59453108	59456018	Enh_chr1:59453108-59456018	Static	0.0640412
chr1	59477058	59478248	Enh_chr1:59477058-59478248	Static	0.337896
chr1	59493238	59495298	Enh_chr1:59493238-59495298	Static	0.110229
chr1	59506468	59508458	Enh_chr1:59506468-59508458	Static	0.0902829
chr1	59549068	59553318	Enh_chr1:59549068-59553318	Static	0.127124
chr1	59560048	59563328	Enh_chr1:59560048-59563328	Intermediate	0.0845869
chr1	59568538	59573138	Enh_chr1:59568538-59573138	Static	0.153954
chr1	59577400	59578600	Enh_chr1:59577400-59578600	Static	0.179303
chr1	59578758	59581988	Enh_chr1:59578758-59581988	Static	0.0706898
chr1	59633558	59634608	Enh_chr1:59633558-59634608	Static	0.0813171
chr1	59669288	59680398	Enh_chr1:59669288-59680398	Static	0.243148
chr1	59681678	59683678	Enh_chr1:59681678-59683678	Intermediate	0.205194
chr1	59691108	59694148	Enh_chr1:59691108-59694148	Intermediate	0.253231
chr1	59694378	59699600	Enh_chr1:59694378-59699600	Intermediate	0.174954
chr1	59742048	59746118	Enh_chr1:59742048-59746118	Static	0.149734
chr1	59749188	59754748	Enh_chr1:59749188-59754748	Intermediate	0.205235
chr1	59926228	59926528	Enh_chr1:59926228-59926528	Intermediate	0.0102333
chr1	60389400	60395318	Enh_chr1:60389400-60395318	Static	0.12684
chr1	60573288	60578318	Enh_chr1:60573288-60578318	Static	0.227917
chr1	60831278	60834558	Enh_chr1:60831278-60834558	Intermediate	0.271817
chr1	60865628	60869448	Enh_chr1:60865628-60869448	Static	0.688824
chr1	60919128	60924778	Enh_chr1:60919128-60924778	Static	0.167509
chr1	60942688	60944058	Enh_chr1:60942688-60944058	Static	0.0788664
chr1	60978000	60979600	Enh_chr1:60978000-60979600	Static	0.278021
chr1	61048928	61055558	Enh_chr1:61048928-61055558	Static	0.231052
chr1	61056678	61059148	Enh_chr1:61056678-61059148	Static	0.287687
chr1	61081600	61084298	Enh_chr1:61081600-61084298	Static	0.604196
chr1	61138988	61142118	Enh_chr1:61138988-61142118	Static	0.369987
chr1	61156698	61159078	Enh_chr1:61156698-61159078	Static	0.700518
chr1	61284000	61285400	Enh_chr1:61284000-61285400	Static	0.537679
chr1	61301800	61303200	Enh_chr1:61301800-61303200	Static	0.467901
chr1	61318000	61321000	Enh_chr1:61318000-61321000	Static	0.501688
chr1	61331000	61333600	Enh_chr1:61331000-61333600	Static	0.338586
chr1	61403378	61404098	Enh_chr1:61403378-61404098	Static	0.739301
chr1	61419800	61420800	Enh_chr1:61419800-61420800	Static	0.272636
chr1	61433600	61434800	Enh_chr1:61433600-61434800	Static	0.212528
chr1	61518428	61521868	Enh_chr1:61518428-61521868	Intermediate	0.251562
chr1	61545000	61545400	Enh_chr1:61545000-61545400	Static	0.109055
chr1	61603578	61607128	Enh_chr1:61603578-61607128	Intermediate	0.228191
chr1	61612348	61614298	Enh_chr1:61612348-61614298	Static	0.207732
chr1	61742558	61744268	Enh_chr1:61742558-61744268	Static	0.148636
chr1	61780838	61784648	Enh_chr1:61780838-61784648	Static	0.196764
chr1	61865400	61866200	Enh_chr1:61865400-61866200	Static	0.0732088
chr1	62159000	62160800	Enh_chr1:62159000-62160800	Static	0.202803
chr1	62271588	62273198	Enh_chr1:62271588-62273198	Static	0.118004
chr1	62295208	62296848	Enh_chr1:62295208-62296848	Rapid	0.127425
chr1	62334029	62336079	Enh_chr1:62334029-62336079	Intermediate	0.065518
chr1	62351629	62357979	Enh_chr1:62351629-62357979	Static	0.0728282
chr1	62483800	62485800	Enh_chr1:62483800-62485800	Static	0.26608
chr1	62599000	62599800	Enh_chr1:62599000-62599800	Static	0.04702
chr1	62612200	62615400	Enh_chr1:62612200-62615400	Static	0.249722
chr1	62621059	62623800	Enh_chr1:62621059-62623800	Intermediate	0.159745
chr1	62624400	62626800	Enh_chr1:62624400-62626800	Static	0.222938
chr1	62675759	62678099	Enh_chr1:62675759-62678099	Intermediate	0.203279
chr1	62686429	62688219	Enh_chr1:62686429-62688219	Rapid	0.137227
chr1	62722089	62726400	Enh_chr1:62722089-62726400	Intermediate	0.219251
chr1	62758799	62760689	Enh_chr1:62758799-62760689	Intermediate	0.147219
chr1	62793049	62802739	Enh_chr1:62793049-62802739	Intermediate	0.207776
chr1	62808200	62812200	Enh_chr1:62808200-62812200	Intermediate	0.228844
chr1	63124000	63129319	Enh_chr1:63124000-63129319	Intermediate	0.36165
chr1	63329800	63330200	Enh_chr1:63329800-63330200	Static	0.0134875
chr1	63378000	63379000	Enh_chr1:63378000-63379000	Intermediate	0.323917
chr1	63403059	63404119	Enh_chr1:63403059-63404119	Static	0.178357
chr1	63462309	63465419	Enh_chr1:63462309-63465419	Intermediate	0.341832
chr1	63639729	63641729	Enh_chr1:63639729-63641729	Static	0.108744
chr1	63650959	63651659	Enh_chr1:63650959-63651659	Static	0.307291
chr1	63703600	63706629	Enh_chr1:63703600-63706629	Static	0.221145
chr1	63745879	63748549	Enh_chr1:63745879-63748549	Intermediate	0.170524
chr1	63772800	63775689	Enh_chr1:63772800-63775689	Static	0.259135
chr1	63827069	63832279	Enh_chr1:63827069-63832279	Static	0.207552
chr1	63890329	63893989	Enh_chr1:63890329-63893989	Static	0.119916
chr1	63934800	63939000	Enh_chr1:63934800-63939000	Intermediate	0.209233
chr1	64003648	64007488	Enh_chr1:64003648-64007488	Static	0.218771
chr1	64019800	64020200	Enh_chr1:64019800-64020200	Static	0.03696
chr1	64171000	64174000	Enh_chr1:64171000-64174000	Static	0.322395
chr1	64222800	64224800	Enh_chr1:64222800-64224800	Static	0.117347
chr1	64243200	64246000	Enh_chr1:64243200-64246000	Static	0.178797
chr1	64469800	64471400	Enh_chr1:64469800-64471400	Static	0.192349
chr1	64494267	64500917	Enh_chr1:64494267-64500917	Static	0.154702
chr1	64510427	64516677	Enh_chr1:64510427-64516677	Static	0.177519
chr1	64543977	64545947	Enh_chr1:64543977-64545947	Static	0.180919
chr1	64550657	64551517	Enh_chr1:64550657-64551517	Intermediate	0.399223
chr1	64615707	64616527	Enh_chr1:64615707-64616527	Static	0.112157
chr1	64744400	64746537	Enh_chr1:64744400-64746537	Static	0.169547
chr1	64768797	64770787	Enh_chr1:64768797-64770787	Intermediate	0.164458
chr1	64826357	64830577	Enh_chr1:64826357-64830577	Static	0.0541175
chr1	64861200	64862200	Enh_chr1:64861200-64862200	Static	0.037297
chr1	64863057	64866857	Enh_chr1:64863057-64866857	Static	0.128458
chr1	64874567	64878457	Enh_chr1:64874567-64878457	Intermediate	0.0943013
chr1	64881000	64883800	Enh_chr1:64881000-64883800	Static	0.147582
chr1	64886337	64904097	Enh_chr1:64886337-64904097	Intermediate	0.109061
chr1	64904557	64908497	Enh_chr1:64904557-64908497	Static	0.079766
chr1	64915297	64919317	Enh_chr1:64915297-64919317	Intermediate	0.0959405
chr1	64920147	64929737	Enh_chr1:64920147-64929737	Intermediate	0.198747
chr1	64931297	64938157	Enh_chr1:64931297-64938157	Intermediate	0.0848701
chr1	64944547	64966327	Enh_chr1:64944547-64966327	Intermediate	0.141283
chr1	64986337	64988857	Enh_chr1:64986337-64988857	Intermediate	0.208725
chr1	65000257	65003600	Enh_chr1:65000257-65003600	Static	0.0767816
chr1	65048947	65051777	Enh_chr1:65048947-65051777	Intermediate	0.0867261
chr1	65053997	65057747	Enh_chr1:65053997-65057747	Static	0.0545371
chr1	65063507	65071027	Enh_chr1:65063507-65071027	Static	0.215009
chr1	65096207	65098647	Enh_chr1:65096207-65098647	Intermediate	0.250474
chr1	65148557	65149917	Enh_chr1:65148557-65149917	Static	0.149602
chr1	65160237	65168267	Enh_chr1:65160237-65168267	Static	0.215351
chr1	65172200	65183400	Enh_chr1:65172200-65183400	Static	0.115195
chr1	65204800	65210600	Enh_chr1:65204800-65210600	Rapid	0.0995726
chr1	65211400	65216000	Enh_chr1:65211400-65216000	Intermediate	0.0583872
chr1	65228800	65232600	Enh_chr1:65228800-65232600	Static	0.210645
chr1	65242837	65244577	Enh_chr1:65242837-65244577	Intermediate	0.175686
chr1	65247747	65250847	Enh_chr1:65247747-65250847	Intermediate	0.0830384
chr1	65259600	65261400	Enh_chr1:65259600-65261400	Static	0.19915
chr1	65281200	65283000	Enh_chr1:65281200-65283000	Static	0.0801139
chr1	65393200	65394200	Enh_chr1:65393200-65394200	Intermediate	0.044721
chr1	65395400	65396600	Enh_chr1:65395400-65396600	Static	0.0880858
chr1	65421457	65425297	Enh_chr1:65421457-65425297	Static	0.108189
chr1	65459200	65459600	Enh_chr1:65459200-65459600	Static	0.39617
chr1	65809417	65814697	Enh_chr1:65809417-65814697	Static	0.147898
chr1	65819807	65822547	Enh_chr1:65819807-65822547	Static	0.0804697
chr1	65829800	65831400	Enh_chr1:65829800-65831400	Static	0.197885
chr1	65862977	65867257	Enh_chr1:65862977-65867257	Intermediate	0.167006
chr1	65892200	65896600	Enh_chr1:65892200-65896600	Intermediate	0.148447
chr1	66181347	66184137	Enh_chr1:66181347-66184137	Static	0.226818
chr1	66214687	66215737	Enh_chr1:66214687-66215737	Static	0.153774
chr1	66243000	66248600	Enh_chr1:66243000-66248600	Static	0.186014
chr1	66249800	66255400	Enh_chr1:66249800-66255400	Intermediate	0.0640188
chr1	66258200	66259200	Enh_chr1:66258200-66259200	Static	0.128914
chr1	66261200	66261800	Enh_chr1:66261200-66261800	Static	0.43816
chr1	66264337	66268287	Enh_chr1:66264337-66268287	Static	0.209693
chr1	66269077	66280377	Enh_chr1:66269077-66280377	Static	0.157688
chr1	66283457	66287737	Enh_chr1:66283457-66287737	Static	0.163709
chr1	66287787	66288777	Enh_chr1:66287787-66288777	Static	0.163573
chr1	66290400	66293377	Enh_chr1:66290400-66293377	Intermediate	0.155671
chr1	66293907	66297800	Enh_chr1:66293907-66297800	Static	0.0930321
chr1	66300200	66303747	Enh_chr1:66300200-66303747	Static	0.104589
chr1	66315317	66317797	Enh_chr1:66315317-66317797	Intermediate	0.334515
chr1	66332617	66339167	Enh_chr1:66332617-66339167	Rapid	0.151909
chr1	66341367	66343187	Enh_chr1:66341367-66343187	Rapid	0.113876
chr1	66345477	66348767	Enh_chr1:66345477-66348767	Static	0.0965657
chr1	66355617	66358737	Enh_chr1:66355617-66358737	Intermediate	0.131369
chr1	66367397	66367687	Enh_chr1:66367397-66367687	Static	0.173379
chr1	66374577	66377857	Enh_chr1:66374577-66377857	Static	0.104387
chr1	66378777	66385337	Enh_chr1:66378777-66385337	Intermediate	0.104404
chr1	66392607	66404000	Enh_chr1:66392607-66404000	Rapid	0.0492823
chr1	66410800	66417407	Enh_chr1:66410800-66417407	Static	0.0731231
chr1	66426000	66427200	Enh_chr1:66426000-66427200	Rapid	0.038
chr1	66436000	66441037	Enh_chr1:66436000-66441037	Static	0.0794334
chr1	66441800	66446600	Enh_chr1:66441800-66446600	Static	0.0852519
chr1	66463607	66465557	Enh_chr1:66463607-66465557	Static	0.135399
chr1	66648317	66650400	Enh_chr1:66648317-66650400	Intermediate	0.0569342
chr1	66724857	66729257	Enh_chr1:66724857-66729257	Intermediate	0.0810086
chr1	66729400	66734000	Enh_chr1:66729400-66734000	Static	0.130447
chr1	66738147	66740657	Enh_chr1:66738147-66740657	Intermediate	0.12053
chr1	66752000	66753427	Enh_chr1:66752000-66753427	Intermediate	0.022911
chr1	66757400	66759800	Enh_chr1:66757400-66759800	Static	0.111255
chr1	66760607	66762807	Enh_chr1:66760607-66762807	Static	0.136398
chr1	66787400	66789400	Enh_chr1:66787400-66789400	Intermediate	0.099042
chr1	66840677	66843217	Enh_chr1:66840677-66843217	Intermediate	0.129828
chr1	66930397	66940027	Enh_chr1:66930397-66940027	Static	0.174863
chr1	66950600	66957200	Enh_chr1:66950600-66957200	Static	0.0952776
chr1	66959600	66962800	Enh_chr1:66959600-66962800	Intermediate	0.172098
chr1	66978200	66988600	Enh_chr1:66978200-66988600	Intermediate	0.308132
chr1	66995800	66996400	Enh_chr1:66995800-66996400	Static	0.151615
chr1	66998800	66999800	Enh_chr1:66998800-66999800	Static	0.219486
chr1	67013200	67014200	Enh_chr1:67013200-67014200	Static	0.29203
chr1	67044600	67045600	Enh_chr1:67044600-67045600	Static	0.094643
chr1	67109267	67113800	Enh_chr1:67109267-67113800	Static	0.155228
chr1	67134600	67135200	Enh_chr1:67134600-67135200	Static	0.01183
chr1	67148800	67150000	Enh_chr1:67148800-67150000	Static	0.0656458
chr1	67163000	67175600	Enh_chr1:67163000-67175600	Static	0.170362
chr1	67189400	67196000	Enh_chr1:67189400-67196000	Intermediate	0.114047
chr1	67211600	67218200	Enh_chr1:67211600-67218200	Intermediate	0.107162
chr1	67261487	67269257	Enh_chr1:67261487-67269257	Static	0.129779
chr1	67274217	67275547	Enh_chr1:67274217-67275547	Static	0.191884
chr1	67285600	67286600	Enh_chr1:67285600-67286600	Static	0.160169
chr1	67294357	67295577	Enh_chr1:67294357-67295577	Intermediate	0.177511
chr1	67304200	67304600	Enh_chr1:67304200-67304600	Static	0.299068
chr1	67332000	67343600	Enh_chr1:67332000-67343600	Rapid	0.0966013
chr1	67350600	67351600	Enh_chr1:67350600-67351600	Static	0.190861
chr1	67441200	67442000	Enh_chr1:67441200-67442000	Static	0.13426
chr1	67500200	67501000	Enh_chr1:67500200-67501000	Static	0.0213813
chr1	67561600	67562200	Enh_chr1:67561600-67562200	Static	0.0478833
chr1	67586527	67593667	Enh_chr1:67586527-67593667	Static	0.0849513
chr1	67607200	67611200	Enh_chr1:67607200-67611200	Static	0.039624
chr1	67634197	67636127	Enh_chr1:67634197-67636127	Static	0.0593104
chr1	67673747	67675167	Enh_chr1:67673747-67675167	Static	0.496859
chr1	67686587	67687657	Enh_chr1:67686587-67687657	Static	0.267244
chr1	67721800	67725200	Enh_chr1:67721800-67725200	Static	0.0713859
chr1	67726200	67726800	Enh_chr1:67726200-67726800	Static	0.017955
chr1	67732287	67737600	Enh_chr1:67732287-67737600	Static	0.0741551
chr1	67746200	67751600	Enh_chr1:67746200-67751600	Intermediate	0.118702
chr1	67753600	67756200	Enh_chr1:67753600-67756200	Static	0.0485392
chr1	67758600	67761000	Enh_chr1:67758600-67761000	Intermediate	0.0629713
chr1	67766400	67767000	Enh_chr1:67766400-67767000	Static	0.0466617
chr1	67832200	67835600	Enh_chr1:67832200-67835600	Static	0.107684
chr1	68160400	68161800	Enh_chr1:68160400-68161800	Static	0.264169
chr1	68178000	68184800	Enh_chr1:68178000-68184800	Intermediate	0.101265
chr1	68268447	68272467	Enh_chr1:68268447-68272467	Static	0.0955012
chr1	68336407	68341197	Enh_chr1:68336407-68341197	Intermediate	0.0692551
chr1	68346600	68347877	Enh_chr1:68346600-68347877	Intermediate	0.0898551
chr1	68357587	68360057	Enh_chr1:68357587-68360057	Static	0.150711
chr1	68360467	68362697	Enh_chr1:68360467-68362697	Static	0.104223
chr1	68383427	68385777	Enh_chr1:68383427-68385777	Static	0.183986
chr1	69319800	69321600	Enh_chr1:69319800-69321600	Static	0.061845
chr1	69567200	69568200	Enh_chr1:69567200-69568200	Static	0.422659
chr1	69687487	69692037	Enh_chr1:69687487-69692037	Static	0.148011
chr1	69910197	69913337	Enh_chr1:69910197-69913337	Intermediate	0.123325
chr1	70033000	70034800	Enh_chr1:70033000-70034800	Static	0.113894
chr1	70083400	70084000	Enh_chr1:70083400-70084000	Intermediate	0.0472233
chr1	70169200	70170400	Enh_chr1:70169200-70170400	Static	0.25312
chr1	70193600	70196400	Enh_chr1:70193600-70196400	Rapid	0.28382
chr1	70219517	70221617	Enh_chr1:70219517-70221617	Static	0.170042
chr1	70226317	70228417	Enh_chr1:70226317-70228417	Static	0.0929052
chr1	70381200	70383800	Enh_chr1:70381200-70383800	Static	0.138357
chr1	70411587	70412587	Enh_chr1:70411587-70412587	Static	0.076765
chr1	70451200	70453000	Enh_chr1:70451200-70453000	Static	0.0857239
chr1	70503000	70505800	Enh_chr1:70503000-70505800	Intermediate	0.112262
chr1	70583400	70584697	Enh_chr1:70583400-70584697	Intermediate	0.156775
chr1	70675600	70676200	Enh_chr1:70675600-70676200	Intermediate	0.09697
chr1	70865837	70867397	Enh_chr1:70865837-70867397	Static	0.0259135
chr1	70909800	70910800	Enh_chr1:70909800-70910800	Static	0.116765
chr1	70978117	70982127	Enh_chr1:70978117-70982127	Intermediate	0.0688643
chr1	71046800	71048000	Enh_chr1:71046800-71048000	Static	0.618039
chr1	71068200	71070000	Enh_chr1:71068200-71070000	Static	0.315388
chr1	71412657	71417927	Enh_chr1:71412657-71417927	Static	0.131211
chr1	71571200	71573617	Enh_chr1:71571200-71573617	Intermediate	0.159436
chr1	71780800	71781200	Enh_chr1:71780800-71781200	Static	0.11223
chr1	71791800	71792800	Enh_chr1:71791800-71792800	Static	0.334935
chr1	71834800	71837200	Enh_chr1:71834800-71837200	Static	0.0389117
chr1	71860817	71861807	Enh_chr1:71860817-71861807	Intermediate	0.299316
chr1	71880367	71883657	Enh_chr1:71880367-71883657	Static	0.279449
chr1	71966800	71968600	Enh_chr1:71966800-71968600	Static	0.211959
chr1	72062247	72065607	Enh_chr1:72062247-72065607	Static	0.128737
chr1	72280797	72282317	Enh_chr1:72280797-72282317	Static	0.291189
chr1	72282400	72285400	Enh_chr1:72282400-72285400	Static	0.299702
chr1	72365707	72367677	Enh_chr1:72365707-72367677	Intermediate	0.0867411
chr1	72432200	72435800	Enh_chr1:72432200-72435800	Static	0.116613
chr1	72567800	72568800	Enh_chr1:72567800-72568800	Static	0.077308
chr1	72634557	72637127	Enh_chr1:72634557-72637127	Static	0.125455
chr1	73515207	73517557	Enh_chr1:73515207-73517557	Static	0.18882
chr1	73592727	73594617	Enh_chr1:73592727-73594617	Static	0.259985
chr1	73820400	73822400	Enh_chr1:73820400-73822400	Static	0.204637
chr1	74398600	74400000	Enh_chr1:74398600-74400000	Static	0.133924
chr1	74463000	74464200	Enh_chr1:74463000-74464200	Static	0.426204
chr1	74517400	74518800	Enh_chr1:74517400-74518800	Static	0.0662493
chr1	74579000	74580600	Enh_chr1:74579000-74580600	Intermediate	0.161117
chr1	74652196	74654316	Enh_chr1:74652196-74654316	Static	0.0452915
chr1	74673000	74674800	Enh_chr1:74673000-74674800	Static	0.181108
chr1	74680600	74682400	Enh_chr1:74680600-74682400	Static	0.0995478
chr1	74702200	74704200	Enh_chr1:74702200-74704200	Intermediate	0.148368
chr1	74712800	74717400	Enh_chr1:74712800-74717400	Static	0.150455
chr1	74748200	74750400	Enh_chr1:74748200-74750400	Static	0.0582118
chr1	74811000	74813600	Enh_chr1:74811000-74813600	Static	0.119438
chr1	74824000	74825600	Enh_chr1:74824000-74825600	Static	0.095975
chr1	74856600	74859000	Enh_chr1:74856600-74859000	Intermediate	0.245153
chr1	75261155	75262295	Enh_chr1:75261155-75262295	Intermediate	0.376303
chr1	75337800	75342200	Enh_chr1:75337800-75342200	Intermediate	0.130487
chr1	75391600	75394800	Enh_chr1:75391600-75394800	Static	0.178724
chr1	75614800	75616200	Enh_chr1:75614800-75616200	Intermediate	0.28252
chr1	75671200	75673200	Enh_chr1:75671200-75673200	Static	0.147569
chr1	75744045	75746400	Enh_chr1:75744045-75746400	Intermediate	0.169425
chr1	75908800	75910400	Enh_chr1:75908800-75910400	Intermediate	0.100768
chr1	75942800	75943600	Enh_chr1:75942800-75943600	Intermediate	0.221223
chr1	75984200	75987200	Enh_chr1:75984200-75987200	Static	0.13984
chr1	75990800	75994600	Enh_chr1:75990800-75994600	Intermediate	0.128332
chr1	76023375	76025215	Enh_chr1:76023375-76025215	Static	0.0917353
chr1	76074885	76077315	Enh_chr1:76074885-76077315	Intermediate	0.217412
chr1	76190400	76192200	Enh_chr1:76190400-76192200	Static	0.0749306
chr1	76219055	76220115	Enh_chr1:76219055-76220115	Static	0.0606217
chr1	76266335	76271425	Enh_chr1:76266335-76271425	Intermediate	0.204885
chr1	76289800	76296845	Enh_chr1:76289800-76296845	Static	0.249257
chr1	76424000	76426600	Enh_chr1:76424000-76426600	Intermediate	0.414277
chr1	76493000	76495800	Enh_chr1:76493000-76495800	Intermediate	0.194571
chr1	76667600	76668600	Enh_chr1:76667600-76668600	Static	0.185302
chr1	76677400	76678800	Enh_chr1:76677400-76678800	Static	0.304355
chr1	76713200	76714200	Enh_chr1:76713200-76714200	Static	0.18798
chr1	76867600	76868600	Enh_chr1:76867600-76868600	Static	0.476867
chr1	76871200	76872400	Enh_chr1:76871200-76872400	Static	0.476353
chr1	77215400	77219305	Enh_chr1:77215400-77219305	Intermediate	0.0930981
chr1	77281600	77282800	Enh_chr1:77281600-77282800	Static	0.201607
chr1	77313365	77314645	Enh_chr1:77313365-77314645	Intermediate	0.104748
chr1	77411375	77417085	Enh_chr1:77411375-77417085	Intermediate	0.101699
chr1	77420495	77422895	Enh_chr1:77420495-77422895	Static	0.137123
chr1	77429435	77433785	Enh_chr1:77429435-77433785	Intermediate	0.178868
chr1	77475455	77478185	Enh_chr1:77475455-77478185	Rapid	0.157776
chr1	77504415	77505965	Enh_chr1:77504415-77505965	Static	0.106356
chr1	77538200	77542000	Enh_chr1:77538200-77542000	Rapid	0.0654555
chr1	77581800	77586645	Enh_chr1:77581800-77586645	Intermediate	0.22363
chr1	77589975	77595800	Enh_chr1:77589975-77595800	Intermediate	0.201063
chr1	77651800	77653400	Enh_chr1:77651800-77653400	Intermediate	0.291361
chr1	77754605	77759635	Enh_chr1:77754605-77759635	Intermediate	0.169957
chr1	77768200	77773000	Enh_chr1:77768200-77773000	Intermediate	0.1262
chr1	77824800	77825600	Enh_chr1:77824800-77825600	Static	0.180266
chr1	77846955	77848345	Enh_chr1:77846955-77848345	Static	0.458359
chr1	77948400	77953200	Enh_chr1:77948400-77953200	Intermediate	0.246521
chr1	77973926	77978886	Enh_chr1:77973926-77978886	Intermediate	0.141879
chr1	77987400	77992000	Enh_chr1:77987400-77992000	Intermediate	0.178755
chr1	78044600	78047256	Enh_chr1:78044600-78047256	Static	0.0936156
chr1	78061000	78061600	Enh_chr1:78061000-78061600	Intermediate	0.135647
chr1	78080000	78081600	Enh_chr1:78080000-78081600	Static	0.151168
chr1	78087400	78088800	Enh_chr1:78087400-78088800	Static	0.275932
chr1	78141600	78145600	Enh_chr1:78141600-78145600	Intermediate	0.193696
chr1	78268000	78268400	Enh_chr1:78268000-78268400	Static	0.13357
chr1	78370000	78372600	Enh_chr1:78370000-78372600	Static	0.110033
chr1	78376000	78378600	Enh_chr1:78376000-78378600	Static	0.115259
chr1	78385200	78386400	Enh_chr1:78385200-78386400	Static	0.182491
chr1	78650655	78654235	Enh_chr1:78650655-78654235	Static	0.106985
chr1	78677200	78679000	Enh_chr1:78677200-78679000	Static	0.09116
chr1	78720800	78721600	Enh_chr1:78720800-78721600	Static	0.124976
chr1	78831400	78835600	Enh_chr1:78831400-78835600	Static	0.0630429
chr1	78840200	78841400	Enh_chr1:78840200-78841400	Static	0.350472
chr1	78853400	78856200	Enh_chr1:78853400-78856200	Intermediate	0.115754
chr1	79039400	79043355	Enh_chr1:79039400-79043355	Static	0.147623
chr1	79188200	79194400	Enh_chr1:79188200-79194400	Static	0.157099
chr1	79459800	79463000	Enh_chr1:79459800-79463000	Intermediate	0.0519438
chr1	79466800	79473600	Enh_chr1:79466800-79473600	Intermediate	0.111459
chr1	79517600	79520400	Enh_chr1:79517600-79520400	Intermediate	0.127105
chr1	79629455	79630200	Enh_chr1:79629455-79630200	Intermediate	0.0395262
chr1	79638000	79639000	Enh_chr1:79638000-79639000	Intermediate	0.133576
chr1	79667200	79669000	Enh_chr1:79667200-79669000	Static	0.185944
chr1	79691800	79696200	Enh_chr1:79691800-79696200	Intermediate	0.134083
chr1	79702400	79713000	Enh_chr1:79702400-79713000	Intermediate	0.119582
chr1	79741400	79743600	Enh_chr1:79741400-79743600	Static	0.228467
chr1	79777400	79779000	Enh_chr1:79777400-79779000	Static	0.116641
chr1	80214600	80215600	Enh_chr1:80214600-80215600	Static	0.116581
chr1	80638000	80643800	Enh_chr1:80638000-80643800	Intermediate	0.136771
chr1	80656000	80657200	Enh_chr1:80656000-80657200	Static	0.380828
chr1	80892200	80893800	Enh_chr1:80892200-80893800	Static	0.504729
chr1	80924395	80926815	Enh_chr1:80924395-80926815	Intermediate	0.0865153
chr1	81207515	81210255	Enh_chr1:81207515-81210255	Static	0.218766
chr1	81226000	81227400	Enh_chr1:81226000-81227400	Static	0.585869
chr1	81428800	81431600	Enh_chr1:81428800-81431600	Static	0.246949
chr1	81437000	81439800	Enh_chr1:81437000-81439800	Intermediate	0.329245
chr1	81505395	81506600	Enh_chr1:81505395-81506600	Rapid	0.102658
chr1	81546600	81550200	Enh_chr1:81546600-81550200	Static	0.274478
chr1	81579600	81587000	Enh_chr1:81579600-81587000	Static	0.403148
chr1	82151200	82155000	Enh_chr1:82151200-82155000	Static	0.458776
chr1	82159046	82163476	Enh_chr1:82159046-82163476	Static	0.230385
chr1	82224276	82229156	Enh_chr1:82224276-82229156	Static	0.286196
chr1	82278200	82280200	Enh_chr1:82278200-82280200	Static	0.088971
chr1	82627897	82629400	Enh_chr1:82627897-82629400	Static	0.100228
chr1	82762400	82763600	Enh_chr1:82762400-82763600	Static	0.103455
chr1	82979287	82980800	Enh_chr1:82979287-82980800	Static	0.382841
chr1	83128600	83130000	Enh_chr1:83128600-83130000	Static	0.0924557
chr1	83295200	83296200	Enh_chr1:83295200-83296200	Static	0.16454
chr1	83496400	83505800	Enh_chr1:83496400-83505800	Static	0.278492
chr1	83506800	83510127	Enh_chr1:83506800-83510127	Static	0.247373
chr1	83692487	83694957	Enh_chr1:83692487-83694957	Static	0.384957
chr1	83700557	83703117	Enh_chr1:83700557-83703117	Intermediate	0.0505898
chr1	83746000	83746817	Enh_chr1:83746000-83746817	Intermediate	0.328643
chr1	83758577	83762447	Enh_chr1:83758577-83762447	Static	0.323197
chr1	83791087	83792967	Enh_chr1:83791087-83792967	Static	0.0746606
chr1	83817267	83821097	Enh_chr1:83817267-83821097	Static	0.113711
chr1	84089427	84092017	Enh_chr1:84089427-84092017	Static	0.172345
[truncated: 58,334 more rows]

## Sheet: Figure 1c
Figure 1c
chr	start	end	ID	Enhancer category	Prop.Mismatches.Hg38_vs_rheMac10
chr1	26460	29320	Enh_chr1:26460-29320	Rapid	7.53995830437804
chr1	94000	98610	Enh_chr1:94000-98610	Rapid	7.53195673549656
chr1	103880	104920	Enh_chr1:103880-104920	Rapid	7.44186046511628
chr1	270549	274859	Enh_chr1:270549-274859	Rapid	7.90174002047083
chr1	280449	281419	Enh_chr1:280449-281419	Rapid	7.78443113772455
chr1	605000	606700	Enh_chr1:605000-606700	Rapid	9.80281690140845
chr1	788680	791810	Enh_chr1:788680-791810	Rapid	NA
chr1	816200	817400	Enh_chr1:816200-817400	Intermediate	8.89621087314662
chr1	843600	845580	Enh_chr1:843600-845580	Intermediate	8.00582241630277
chr1	858200	859200	Enh_chr1:858200-859200	Intermediate	8.29170829170829
chr1	864050	868000	Enh_chr1:864050-868000	Rapid	11.6365131578947
chr1	869000	870400	Enh_chr1:869000-870400	Intermediate	NA
chr1	889180	890000	Enh_chr1:889180-890000	Intermediate	3.8135593220339
chr1	890150	892480	Enh_chr1:890150-892480	Intermediate	NA
chr1	898400	899000	Enh_chr1:898400-899000	Intermediate	10.2177554438861
chr1	903800	907400	Enh_chr1:903800-907400	Rapid	7.56324900133156
chr1	923200	925600	Enh_chr1:923200-925600	Intermediate	4.9155722326454
chr1	966800	970270	Enh_chr1:966800-970270	Rapid	9.75718422811316
chr1	1004200	1006650	Enh_chr1:1004200-1006650	Rapid	8.24154956323585
chr1	1035320	1041400	Enh_chr1:1035320-1041400	Intermediate	6.92470517084971
chr1	1061650	1067160	Enh_chr1:1061650-1067160	Rapid	9.27390366642703
chr1	1067790	1071230	Enh_chr1:1067790-1071230	Intermediate	8.50086157380816
chr1	1079400	1080600	Enh_chr1:1079400-1080600	Rapid	8.8628762541806
chr1	1096930	1100210	Enh_chr1:1096930-1100210	Rapid	NA
chr1	1136200	1140820	Enh_chr1:1136200-1140820	Rapid	NA
chr1	1143400	1147800	Enh_chr1:1143400-1147800	Rapid	8.06410903584048
chr1	1197930	1203500	Enh_chr1:1197930-1203500	Rapid	8.37191358024691
chr1	1205400	1210000	Enh_chr1:1205400-1210000	Intermediate	9.15547024952015
chr1	1212000	1216200	Enh_chr1:1212000-1216200	Intermediate	7.74070543374643
chr1	1222020	1223240	Enh_chr1:1222020-1223240	Rapid	10.0595632031767
chr1	1249600	1252000	Enh_chr1:1249600-1252000	Intermediate	NA
chr1	1259800	1262040	Enh_chr1:1259800-1262040	Intermediate	8.30842797369994
chr1	1368540	1373720	Enh_chr1:1368540-1373720	Intermediate	13.8785513297631
chr1	1461800	1466310	Enh_chr1:1461800-1466310	Rapid	16.3987688098495
chr1	1504700	1506600	Enh_chr1:1504700-1506600	Intermediate	NA
chr1	1599000	1600600	Enh_chr1:1599000-1600600	Intermediate	3.73001776198934
chr1	1606800	1607600	Enh_chr1:1606800-1607600	Static	8.55855855855856
chr1	1728400	1729800	Enh_chr1:1728400-1729800	Rapid	9.25795053003534
chr1	1796981	1802200	Enh_chr1:1796981-1802200	Intermediate	11.1585365853659
chr1	1823400	1837000	Enh_chr1:1823400-1837000	Intermediate	17.4443146656831
chr1	1839400	1845200	Enh_chr1:1839400-1845200	Intermediate	16.2596805869493
chr1	1845341	1852311	Enh_chr1:1845341-1852311	Intermediate	16.2048517520216
chr1	1856651	1862441	Enh_chr1:1856651-1862441	Rapid	12.8383283210619
chr1	1867581	1874211	Enh_chr1:1867581-1874211	Rapid	16.2553705982685
chr1	1875800	1884801	Enh_chr1:1875800-1884801	Intermediate	16.1933315163078
chr1	1884881	1890811	Enh_chr1:1884881-1890811	Intermediate	14.7986023115616
chr1	1899400	1899600	Enh_chr1:1899400-1899600	Intermediate	10
chr1	1907901	1909831	Enh_chr1:1907901-1909831	Rapid	11.3883557261676
chr1	1959211	1959961	Enh_chr1:1959211-1959961	Static	10.3752759381898
chr1	1960031	1961741	Enh_chr1:1960031-1961741	Static	7.58582502768549
chr1	1995731	1997411	Enh_chr1:1995731-1997411	Rapid	15.166733627963
chr1	2111521	2114321	Enh_chr1:2111521-2114321	Intermediate	9.42891136228435
chr1	2114961	2116001	Enh_chr1:2114961-2116001	Static	9.30674264007597
chr1	2125381	2128141	Enh_chr1:2125381-2128141	Static	7.2
chr1	2146111	2148871	Enh_chr1:2146111-2148871	Rapid	10.9563102925935
chr1	2148921	2150781	Enh_chr1:2148921-2150781	Intermediate	11.3030602171767
chr1	2150981	2154391	Enh_chr1:2150981-2154391	Intermediate	13.1251197547423
chr1	2187531	2189541	Enh_chr1:2187531-2189541	Intermediate	NA
chr1	2203631	2206301	Enh_chr1:2203631-2206301	Intermediate	9.49612403100775
chr1	2212400	2213200	Enh_chr1:2212400-2213200	Static	5.81113801452785
chr1	2229741	2244021	Enh_chr1:2229741-2244021	Intermediate	10.7053698174164
chr1	2244661	2249281	Enh_chr1:2244661-2249281	Intermediate	11.7917774596032
chr1	2253911	2257571	Enh_chr1:2253911-2257571	Rapid	12.7219825423899
chr1	2257591	2285391	Enh_chr1:2257591-2285391	Rapid	15.1755822697446
chr1	2285591	2302971	Enh_chr1:2285591-2302971	Intermediate	14.1602745256358
chr1	2311041	2317751	Enh_chr1:2311041-2317751	Intermediate	7.28976828950794
chr1	2321581	2324091	Enh_chr1:2321581-2324091	Static	7.24431818181818
chr1	2379200	2384971	Enh_chr1:2379200-2384971	Intermediate	9.16130917592051
chr1	2495571	2496601	Enh_chr1:2495571-2496601	Static	9.21052631578947
chr1	2522011	2526461	Enh_chr1:2522011-2526461	Rapid	7.90985417587274
chr1	2540241	2549921	Enh_chr1:2540241-2549921	Rapid	7.36466835538043
chr1	2575421	2579921	Enh_chr1:2575421-2579921	Intermediate	10.2927927927928
chr1	2641901	2644121	Enh_chr1:2641901-2644121	Intermediate	7.40151213688818
chr1	2839375	2841105	Enh_chr1:2839375-2841105	Intermediate	9.09090909090909
chr1	2844785	2848325	Enh_chr1:2844785-2848325	Rapid	9.85959438377535
chr1	2893415	2896135	Enh_chr1:2893415-2896135	Static	9.75525680799724
chr1	2949615	2955575	Enh_chr1:2949615-2955575	Rapid	6.64406779661017
chr1	2970956	2974696	Enh_chr1:2970956-2974696	Rapid	7.78606965174129
chr1	3031356	3034986	Enh_chr1:3031356-3034986	Intermediate	7.76364028466681
chr1	3093276	3097926	Enh_chr1:3093276-3097926	Intermediate	7.8475798146241
chr1	3168276	3176156	Enh_chr1:3168276-3176156	Intermediate	7.27062896710906
chr1	3176806	3186116	Enh_chr1:3176806-3186116	Rapid	9.93170896214484
chr1	3220166	3223516	Enh_chr1:3220166-3223516	Static	7.28879072335726
chr1	3306800	3308000	Enh_chr1:3306800-3308000	Intermediate	6.760098928277
chr1	3312586	3315106	Enh_chr1:3312586-3315106	Static	5.93572778827977
chr1	3316286	3317866	Enh_chr1:3316286-3317866	Rapid	15.4309252217997
chr1	3371746	3375586	Enh_chr1:3371746-3375586	Static	6.84573330164012
chr1	3381566	3385146	Enh_chr1:3381566-3385146	Intermediate	8.73646209386282
chr1	3501926	3502226	Enh_chr1:3501926-3502226	Rapid	8.05860805860806
chr1	3515526	3518486	Enh_chr1:3515526-3518486	Static	7.47308423052565
chr1	3529376	3532926	Enh_chr1:3529376-3532926	Static	6.87844578629562
chr1	3536406	3543356	Enh_chr1:3536406-3543356	Intermediate	6.66666666666667
chr1	3595976	3601716	Enh_chr1:3595976-3601716	Intermediate	9.52577888061759
chr1	3611400	3612400	Enh_chr1:3611400-3612400	Intermediate	4.86854917234664
chr1	3617886	3619986	Enh_chr1:3617886-3619986	Static	7.1127749181095
chr1	3656136	3657346	Enh_chr1:3656136-3657346	Intermediate	6.71641791044776
chr1	3663726	3669526	Enh_chr1:3663726-3669526	Intermediate	12.2296742403504
chr1	3672166	3674736	Enh_chr1:3672166-3674736	Static	8.06979280261723
chr1	3675566	3682326	Enh_chr1:3675566-3682326	Intermediate	8.8646967340591
chr1	3773186	3776600	Enh_chr1:3773186-3776600	Intermediate	6.74731182795699
chr1	3787200	3789200	Enh_chr1:3787200-3789200	Static	7.51104565537555
chr1	3792906	3795856	Enh_chr1:3792906-3795856	Intermediate	12.3916608104943
chr1	3878516	3882586	Enh_chr1:3878516-3882586	Static	9.16455696202532
chr1	3890076	3894200	Enh_chr1:3890076-3894200	Rapid	8.16105769230769
chr1	3922000	3923400	Enh_chr1:3922000-3923400	Intermediate	NA
chr1	4006010	4008660	Enh_chr1:4006010-4008660	Intermediate	6.68777206173328
chr1	4026220	4029790	Enh_chr1:4026220-4029790	Static	7.07290533188248
chr1	4043740	4048900	Enh_chr1:4043740-4048900	Intermediate	NA
chr1	4265600	4269400	Enh_chr1:4265600-4269400	Static	6.58741951461119
chr1	4379400	4380000	Enh_chr1:4379400-4380000	Static	7.98045602605863
chr1	4735290	4737390	Enh_chr1:4735290-4737390	Static	7.90190735694823
chr1	4791400	4798400	Enh_chr1:4791400-4798400	Static	5.89280831282472
chr1	5327700	5331650	Enh_chr1:5327700-5331650	Static	6.43575418994413
chr1	5348740	5349880	Enh_chr1:5348740-5349880	Static	8.46153846153846
chr1	5384780	5386630	Enh_chr1:5384780-5386630	Static	7.37749057619817
chr1	5386750	5391970	Enh_chr1:5386750-5391970	Rapid	8.76551065860643
chr1	5421580	5424160	Enh_chr1:5421580-5424160	Static	6.69892072943803
chr1	5481610	5482750	Enh_chr1:5481610-5482750	Static	6.84345594525235
chr1	5664920	5669360	Enh_chr1:5664920-5669360	Rapid	8.60802015536427
chr1	5915600	5916200	Enh_chr1:5915600-5916200	Intermediate	5.92734225621415
chr1	5954400	5955910	Enh_chr1:5954400-5955910	Static	5.45571245186136
chr1	6006540	6008520	Enh_chr1:6006540-6008520	Static	7.84128483703354
chr1	6009400	6013660	Enh_chr1:6009400-6013660	Rapid	12.5055236411843
chr1	6013860	6015800	Enh_chr1:6013860-6015800	Static	7.61020881670534
chr1	6026450	6029290	Enh_chr1:6026450-6029290	Static	7.61556368473562
chr1	6036600	6038800	Enh_chr1:6036600-6038800	Intermediate	9.23013245033113
chr1	6122770	6123680	Enh_chr1:6122770-6123680	Intermediate	12.0218579234973
chr1	6126850	6128040	Enh_chr1:6126850-6128040	Intermediate	8.97755610972569
chr1	6137270	6140890	Enh_chr1:6137270-6140890	Intermediate	15.1385224274406
chr1	6147390	6148850	Enh_chr1:6147390-6148850	Intermediate	7.05958549222798
chr1	6245200	6246800	Enh_chr1:6245200-6246800	Static	6.31948507899356
chr1	6258390	6260820	Enh_chr1:6258390-6260820	Intermediate	9.37986911810533
chr1	6293440	6294860	Enh_chr1:6293440-6294860	Static	7.72946859903382
chr1	6348800	6349000	Enh_chr1:6348800-6349000	Static	4.5
chr1	6357400	6361200	Enh_chr1:6357400-6361200	Intermediate	7.02785030461271
chr1	6362400	6363800	Enh_chr1:6362400-6363800	Intermediate	NA
chr1	6365000	6365600	Enh_chr1:6365000-6365600	Intermediate	NA
chr1	6399470	6403240	Enh_chr1:6399470-6403240	Intermediate	15.7294044407553
chr1	6414000	6415800	Enh_chr1:6414000-6415800	Static	9.71517752633632
chr1	6423400	6425400	Enh_chr1:6423400-6425400	Static	5.78313253012048
chr1	6435100	6442270	Enh_chr1:6435100-6442270	Intermediate	11.599386816556
chr1	6446560	6449000	Enh_chr1:6446560-6449000	Static	5.54765291607397
chr1	6452940	6457180	Enh_chr1:6452940-6457180	Static	5.37518813158461
chr1	6459210	6461200	Enh_chr1:6459210-6461200	Static	5.07544581618656
chr1	6465560	6466060	Enh_chr1:6465560-6466060	Static	8.60420650095602
chr1	6497200	6498000	Enh_chr1:6497200-6498000	Static	5.25700934579439
chr1	6545180	6547620	Enh_chr1:6545180-6547620	Intermediate	NA
chr1	6599450	6601790	Enh_chr1:6599450-6601790	Static	5.86358197048265
chr1	6625290	6628490	Enh_chr1:6625290-6628490	Static	13.3210332103321
chr1	6740250	6746200	Enh_chr1:6740250-6746200	Rapid	16.3080509234355
chr1	6750460	6754560	Enh_chr1:6750460-6754560	Intermediate	15.9674134419552
chr1	6770580	6771910	Enh_chr1:6770580-6771910	Static	3.95522388059702
chr1	6799790	6803400	Enh_chr1:6799790-6803400	Intermediate	9.1151284490961
chr1	6818600	6827200	Enh_chr1:6818600-6827200	Static	4.98732037193576
chr1	6883200	6891200	Enh_chr1:6883200-6891200	Intermediate	6.05518936431684
chr1	6934160	6936780	Enh_chr1:6934160-6936780	Intermediate	4.91743119266055
chr1	6961840	6964140	Enh_chr1:6961840-6964140	Intermediate	15.8289858760657
chr1	6967400	6968000	Enh_chr1:6967400-6968000	Static	4
chr1	6996200	6997200	Enh_chr1:6996200-6997200	Intermediate	NA
chr1	7548320	7550750	Enh_chr1:7548320-7550750	Rapid	13.727726300784
chr1	7643840	7653240	Enh_chr1:7643840-7653240	Intermediate	12.3953098827471
chr1	7679370	7681870	Enh_chr1:7679370-7681870	Intermediate	5.5403823644167
chr1	7703290	7706240	Enh_chr1:7703290-7706240	Intermediate	6.96042660679203
chr1	7771390	7773440	Enh_chr1:7771390-7773440	Static	5.866784296427
chr1	7830840	7832230	Enh_chr1:7830840-7832230	Static	6.28415300546448
chr1	7842400	7843000	Enh_chr1:7842400-7843000	Static	5.28925619834711
chr1	7899600	7903140	Enh_chr1:7899600-7903140	Rapid	10.9596224436287
chr1	7929190	7932220	Enh_chr1:7929190-7932220	Static	13.0708430913349
chr1	7940370	7943200	Enh_chr1:7940370-7943200	Intermediate	8.2
chr1	7953500	7955330	Enh_chr1:7953500-7955330	Rapid	7.64587525150905
chr1	7982200	7983000	Enh_chr1:7982200-7983000	Static	6.11735330836454
chr1	7993000	7995800	Enh_chr1:7993000-7995800	Rapid	12.8941297103307
chr1	8003090	8006240	Enh_chr1:8003090-8006240	Intermediate	6.98689956331878
chr1	8093890	8099600	Enh_chr1:8093890-8099600	Static	5.42622950819672
chr1	8104000	8108170	Enh_chr1:8104000-8108170	Intermediate	12.3770193125228
chr1	8112500	8114330	Enh_chr1:8112500-8114330	Intermediate	9.00264783759929
chr1	8120310	8122960	Enh_chr1:8120310-8122960	Static	6.90518783542039
chr1	8126450	8129010	Enh_chr1:8126450-8129010	Static	13.2447817836812
chr1	8144830	8148800	Enh_chr1:8144830-8148800	Intermediate	14.2146330430849
chr1	8150760	8155600	Enh_chr1:8150760-8155600	Static	13.8649654439128
chr1	8165800	8171000	Enh_chr1:8165800-8171000	Intermediate	13.4028821501194
chr1	8210600	8214620	Enh_chr1:8210600-8214620	Static	9.29227444624527
chr1	8216140	8220720	Enh_chr1:8216140-8220720	Rapid	14.0710509229199
chr1	8223240	8225980	Enh_chr1:8223240-8225980	Intermediate	14.0090259496051
chr1	8281200	8285600	Enh_chr1:8281200-8285600	Static	6.6887417218543
chr1	8317600	8319600	Enh_chr1:8317600-8319600	Static	6.86412787964269
chr1	8348330	8350750	Enh_chr1:8348330-8350750	Intermediate	7.09701774254436
chr1	8381630	8385720	Enh_chr1:8381630-8385720	Intermediate	7.9666809055959
chr1	8386200	8388490	Enh_chr1:8386200-8388490	Rapid	6.0546875
chr1	8390000	8401800	Enh_chr1:8390000-8401800	Intermediate	12.7059141236835
chr1	8408200	8411600	Enh_chr1:8408200-8411600	Intermediate	5.54923164484917
chr1	8438100	8440290	Enh_chr1:8438100-8440290	Intermediate	8.5638998682477
chr1	8460800	8468270	Enh_chr1:8460800-8468270	Intermediate	7.83507328904355
chr1	8471600	8481200	Enh_chr1:8471600-8481200	Rapid	12.9821106187428
chr1	8491600	8498640	Enh_chr1:8491600-8498640	Intermediate	16.612641815235
chr1	8509161	8512831	Enh_chr1:8509161-8512831	Rapid	7.81930749828021
chr1	8515741	8518571	Enh_chr1:8515741-8518571	Static	5.61758548499651
chr1	8521591	8528371	Enh_chr1:8521591-8528371	Intermediate	7.15421303656598
chr1	8529000	8535251	Enh_chr1:8529000-8535251	Rapid	13.75625591776
chr1	8539600	8542400	Enh_chr1:8539600-8542400	Intermediate	8.28804347826087
chr1	8544400	8549600	Enh_chr1:8544400-8549600	Intermediate	13.4636530238241
chr1	8554301	8557200	Enh_chr1:8554301-8557200	Intermediate	5.64010743061773
chr1	8559400	8564600	Enh_chr1:8559400-8564600	Intermediate	5.52347476776299
chr1	8594800	8598000	Enh_chr1:8594800-8598000	Intermediate	14.4576082932247
chr1	8600141	8607331	Enh_chr1:8600141-8607331	Intermediate	15.5302540216501
chr1	8621101	8624301	Enh_chr1:8621101-8624301	Static	4.93402180149168
chr1	8624891	8631121	Enh_chr1:8624891-8631121	Static	6.07889314100677
chr1	8642771	8645771	Enh_chr1:8642771-8645771	Intermediate	6.29479588656902
chr1	8647531	8648461	Enh_chr1:8647531-8648461	Intermediate	6.82730923694779
chr1	8650671	8654881	Enh_chr1:8650671-8654881	Intermediate	16.3548216044239
chr1	8659971	8668901	Enh_chr1:8659971-8668901	Intermediate	7.56271406090901
chr1	8673600	8677400	Enh_chr1:8673600-8677400	Intermediate	10.6528662420382
chr1	8679000	8686000	Enh_chr1:8679000-8686000	Intermediate	7.25987035945787
chr1	8686400	8692000	Enh_chr1:8686400-8692000	Static	8.79689521345407
chr1	8699701	8705621	Enh_chr1:8699701-8705621	Intermediate	4.87463011991902
chr1	8709281	8724400	Enh_chr1:8709281-8724400	Rapid	15.7637307247134
chr1	8788531	8790991	Enh_chr1:8788531-8790991	Rapid	8.0734479743515
chr1	8829000	8830400	Enh_chr1:8829000-8830400	Intermediate	8.59760394644116
chr1	8848000	8849400	Enh_chr1:8848000-8849400	Intermediate	7.85246876859012
chr1	8853791	8862800	Enh_chr1:8853791-8862800	Intermediate	16.332343247752
chr1	8898491	8901400	Enh_chr1:8898491-8901400	Intermediate	15.3035346330639
chr1	8907801	8909321	Enh_chr1:8907801-8909321	Intermediate	7.03605980650836
chr1	8920131	8931581	Enh_chr1:8920131-8931581	Intermediate	15.0279345452483
chr1	8945961	8948791	Enh_chr1:8945961-8948791	Static	12.0804225592094
chr1	8959001	8960601	Enh_chr1:8959001-8960601	Rapid	14.8256880733945
chr1	8967821	8973191	Enh_chr1:8967821-8973191	Intermediate	17.0057148849159
chr1	9003521	9004751	Enh_chr1:9003521-9004751	Static	12.0879120879121
chr1	9004881	9011800	Enh_chr1:9004881-9011800	Intermediate	13.7051955335747
chr1	9035800	9038800	Enh_chr1:9035800-9038800	Static	9.84886649874055
chr1	9063881	9069501	Enh_chr1:9063881-9069501	Rapid	15.5822854018589
chr1	9074200	9088000	Enh_chr1:9074200-9088000	Intermediate	16.6903807746028
chr1	9101400	9102000	Enh_chr1:9101400-9102000	Static	6.3758389261745
chr1	9110600	9112400	Enh_chr1:9110600-9112400	Static	7.41525423728813
chr1	9121211	9123761	Enh_chr1:9121211-9123761	Intermediate	12.6141693409035
chr1	9134400	9137121	Enh_chr1:9134400-9137121	Static	9.90030141432877
chr1	9142200	9142800	Enh_chr1:9142200-9142800	Static	8.33333333333333
chr1	9159400	9167211	Enh_chr1:9159400-9167211	Intermediate	13.2335148215366
chr1	9173541	9176091	Enh_chr1:9173541-9176091	Static	9.02352562036739
chr1	9177421	9185591	Enh_chr1:9177421-9185591	Static	11.0890506654901
chr1	9195600	9204461	Enh_chr1:9195600-9204461	Static	4.95389234398456
chr1	9228400	9229251	Enh_chr1:9228400-9229251	Intermediate	9.59860383944154
chr1	9238800	9245000	Enh_chr1:9238800-9245000	Intermediate	6.75855935971543
chr1	9273771	9282511	Enh_chr1:9273771-9282511	Intermediate	10.6289942818702
chr1	9282600	9284800	Enh_chr1:9282600-9284800	Intermediate	5.19480519480519
chr1	9299971	9301881	Enh_chr1:9299971-9301881	Static	7.63358778625954
chr1	9314600	9316921	Enh_chr1:9314600-9316921	Static	5.7684384013185
chr1	9317400	9318200	Enh_chr1:9317400-9318200	Intermediate	5.04103165298945
chr1	9400600	9400800	Enh_chr1:9400600-9400800	Static	7.5
chr1	9410400	9415000	Enh_chr1:9410400-9415000	Rapid	12.5872646498836
chr1	9476800	9477200	Enh_chr1:9476800-9477200	Intermediate	5.14705882352941
chr1	9526000	9530351	Enh_chr1:9526000-9530351	Intermediate	12.6356492453536
chr1	9545400	9548600	Enh_chr1:9545400-9548600	Intermediate	14.2978516810293
chr1	9554600	9560800	Enh_chr1:9554600-9560800	Intermediate	13.9171496029191
chr1	9560912	9562112	Enh_chr1:9560912-9562112	Intermediate	7.83801436969301
chr1	9589042	9595882	Enh_chr1:9589042-9595882	Static	6.14638091386979
chr1	9615800	9616200	Enh_chr1:9615800-9616200	Intermediate	6.25
chr1	9625602	9631972	Enh_chr1:9625602-9631972	Intermediate	9.55761878754779
chr1	9638122	9641722	Enh_chr1:9638122-9641722	Intermediate	15.5493183640738
chr1	9643200	9646600	Enh_chr1:9643200-9646600	Intermediate	13.4058639129633
chr1	9651802	9652602	Enh_chr1:9651802-9652602	Static	6.375
chr1	9666600	9675112	Enh_chr1:9666600-9675112	Rapid	18.0523175768701
chr1	9686152	9689772	Enh_chr1:9686152-9689772	Intermediate	10.3527743307924
chr1	9711052	9718800	Enh_chr1:9711052-9718800	Intermediate	15.5552664107735
chr1	9718912	9719912	Enh_chr1:9718912-9719912	Static	6.35785649409628
chr1	9724000	9725400	Enh_chr1:9724000-9725400	Static	6.40495867768595
chr1	9728000	9729600	Enh_chr1:9728000-9729600	Static	4.65393794749403
chr1	9730702	9731202	Enh_chr1:9730702-9731202	Intermediate	7.67676767676768
chr1	9785782	9793332	Enh_chr1:9785782-9793332	Intermediate	16.399392519756
chr1	9794800	9801000	Enh_chr1:9794800-9801000	Intermediate	NA
chr1	9858400	9868000	Enh_chr1:9858400-9868000	Intermediate	11.3212343043058
chr1	9880600	9883702	Enh_chr1:9880600-9883702	Intermediate	10.6029947389721
chr1	9888442	9895002	Enh_chr1:9888442-9895002	Intermediate	14.7705992509363
chr1	9898362	9902702	Enh_chr1:9898362-9902702	Static	13.3223204742008
chr1	9903200	9905800	Enh_chr1:9903200-9905800	Intermediate	5.19480519480519
chr1	9949612	9952000	Enh_chr1:9949612-9952000	Intermediate	16.1549241941649
chr1	9960382	9962202	Enh_chr1:9960382-9962202	Intermediate	9.56331877729258
chr1	10018400	10019800	Enh_chr1:10018400-10019800	Intermediate	NA
chr1	10055192	10059042	Enh_chr1:10055192-10059042	Intermediate	13.7713202779533
chr1	10072752	10076692	Enh_chr1:10072752-10076692	Intermediate	10.597519729425
chr1	10147602	10148882	Enh_chr1:10147602-10148882	Intermediate	13.9775361026921
chr1	10168000	10174200	Enh_chr1:10168000-10174200	Intermediate	10.4958242419682
chr1	10189200	10190600	Enh_chr1:10189200-10190600	Rapid	NA
chr1	10236000	10239200	Enh_chr1:10236000-10239200	Static	14.5205192629816
chr1	10250142	10255762	Enh_chr1:10250142-10255762	Static	18.8620743114051
chr1	10280200	10285000	Enh_chr1:10280200-10285000	Intermediate	13.1921429148816
chr1	10299000	10301600	Enh_chr1:10299000-10301600	Intermediate	7.76426566884939
chr1	10307600	10310400	Enh_chr1:10307600-10310400	Static	4.79102956167176
chr1	10338052	10339762	Enh_chr1:10338052-10339762	Static	5.54046713742531
chr1	10386933	10389023	Enh_chr1:10386933-10389023	Intermediate	9.72559916637721
chr1	10413253	10416983	Enh_chr1:10413253-10416983	Intermediate	13.2028112449799
chr1	10483123	10486233	Enh_chr1:10483123-10486233	Intermediate	NA
chr1	10507200	10518533	Enh_chr1:10507200-10518533	Intermediate	8.14920299508475
chr1	10524063	10526053	Enh_chr1:10524063-10526053	Static	10.0656455142232
chr1	10543083	10545563	Enh_chr1:10543083-10545563	Intermediate	12.5892432175155
chr1	10591200	10592000	Enh_chr1:10591200-10592000	Intermediate	4.87264673311185
chr1	10693903	10698193	Enh_chr1:10693903-10698193	Static	5.03211991434689
chr1	10733173	10734783	Enh_chr1:10733173-10734783	Static	4.19161676646707
chr1	10754973	10756623	Enh_chr1:10754973-10756623	Static	5.2812858783008
chr1	10793800	10796800	Enh_chr1:10793800-10796800	Static	3.9895165987187
chr1	10866800	10867800	Enh_chr1:10866800-10867800	Intermediate	4.90286771507863
chr1	10902973	10907483	Enh_chr1:10902973-10907483	Static	5.28240552620886
chr1	10909800	10910200	Enh_chr1:10909800-10910200	Static	7.01754385964912
chr1	10915453	10919073	Enh_chr1:10915453-10919073	Intermediate	7.76405344088732
chr1	10922000	10923800	Enh_chr1:10922000-10923800	Intermediate	NA
chr1	10931213	10933523	Enh_chr1:10931213-10933523	Intermediate	NA
chr1	10939400	10943600	Enh_chr1:10939400-10943600	Static	5.61698363555949
chr1	10961000	10970400	Enh_chr1:10961000-10970400	Intermediate	15.698900091659
chr1	10978400	10982400	Enh_chr1:10978400-10982400	Intermediate	14.9048625792812
chr1	11012743	11013713	Enh_chr1:11012743-11013713	Static	6.7553735926305
chr1	11037800	11038000	Enh_chr1:11037800-11038000	Intermediate	7.84313725490196
chr1	11072200	11074400	Enh_chr1:11072200-11074400	Intermediate	9.20675374323033
chr1	11279303	11285643	Enh_chr1:11279303-11285643	Intermediate	11.0511496949789
chr1	11333503	11336943	Enh_chr1:11333503-11336943	Intermediate	8.0774550484094
chr1	11375323	11376200	Enh_chr1:11375323-11376200	Intermediate	5.65217391304348
chr1	11383200	11384800	Enh_chr1:11383200-11384800	Static	6.12602100350058
chr1	11406103	11409323	Enh_chr1:11406103-11409323	Intermediate	NA
chr1	11650000	11651000	Enh_chr1:11650000-11651000	Static	5.60303893637227
chr1	11707800	11708800	Enh_chr1:11707800-11708800	Static	11.0539845758355
chr1	11718493	11719583	Enh_chr1:11718493-11719583	Intermediate	12.8863279203772
chr1	11724053	11726083	Enh_chr1:11724053-11726083	Static	6.23800383877159
chr1	11729600	11732200	Enh_chr1:11729600-11732200	Intermediate	11.7028898973012
chr1	11736233	11745793	Enh_chr1:11736233-11745793	Rapid	15.421686746988
chr1	11783600	11786800	Enh_chr1:11783600-11786800	Static	12.4418404273652
chr1	11790903	11792273	Enh_chr1:11790903-11792273	Static	6.28531073446328
chr1	11796403	11799673	Enh_chr1:11796403-11799673	Static	12.6110406091371
chr1	11812743	11815843	Enh_chr1:11812743-11815843	Intermediate	12.8507918866352
chr1	11865583	11866843	Enh_chr1:11865583-11866843	Intermediate	12.0471014492754
chr1	11907083	11910323	Enh_chr1:11907083-11910323	Rapid	10.9837837837838
chr1	11960763	11962353	Enh_chr1:11960763-11962353	Intermediate	15.3766233766234
chr1	11983603	11987483	Enh_chr1:11983603-11987483	Intermediate	9.20688921964703
chr1	12002893	12007400	Enh_chr1:12002893-12007400	Intermediate	7.38726092296894
chr1	12037400	12042600	Enh_chr1:12037400-12042600	Intermediate	13.8765869501033
chr1	12044143	12048323	Enh_chr1:12044143-12048323	Static	12.3435582822086
chr1	12051743	12052663	Enh_chr1:12051743-12052663	Static	5.86319218241042
chr1	12067843	12069043	Enh_chr1:12067843-12069043	Static	6.84292379471229
chr1	12084683	12093903	Enh_chr1:12084683-12093903	Intermediate	14.9056529134855
chr1	12100463	12103893	Enh_chr1:12100463-12103893	Intermediate	15.7515173152446
chr1	12117223	12122123	Enh_chr1:12117223-12122123	Rapid	10.5218736812491
chr1	12123823	12126200	Enh_chr1:12123823-12126200	Static	8.15773630343167
chr1	12126233	12128803	Enh_chr1:12126233-12128803	Static	6.37670475488389
chr1	12130013	12135253	Enh_chr1:12130013-12135253	Static	14.3720951220613
chr1	12144203	12156933	Enh_chr1:12144203-12156933	Intermediate	12.0349767732365
chr1	12167173	12186203	Enh_chr1:12167173-12186203	Intermediate	10.7901995781275
chr1	12197803	12201963	Enh_chr1:12197803-12201963	Static	13.1666475513247
chr1	12202173	12205803	Enh_chr1:12202173-12205803	Static	8.91540130151844
chr1	12295293	12297943	Enh_chr1:12295293-12297943	Intermediate	5.5026455026455
chr1	12341600	12342663	Enh_chr1:12341600-12342663	Static	3.71057513914657
chr1	12343053	12348623	Enh_chr1:12343053-12348623	Intermediate	7.80756013745705
chr1	12386331	12386941	Enh_chr1:12386331-12386941	Static	5.56464811783961
chr1	12412087	12415077	Enh_chr1:12412087-12415077	Static	11.2382099137066
chr1	12417337	12419727	Enh_chr1:12417337-12419727	Intermediate	6.26984126984127
chr1	12432904	12443400	Enh_chr1:12432904-12443400	Intermediate	12.4347669605902
chr1	12446634	12455994	Enh_chr1:12446634-12455994	Static	5.49579503227068
chr1	12467200	12468000	Enh_chr1:12467200-12468000	Static	3.1055900621118
chr1	12469775	12482325	Enh_chr1:12469775-12482325	Static	5.18857142857143
chr1	12495596	12497156	Enh_chr1:12495596-12497156	Static	6.80228862047044
chr1	12518766	12519726	Enh_chr1:12518766-12519726	Static	5.84158415841584
chr1	12593667	12597037	Enh_chr1:12593667-12597037	Static	4.49012713010549
chr1	12603800	12604800	Enh_chr1:12603800-12604800	Static	4.05539070227498
chr1	12629564	12633374	Enh_chr1:12629564-12633374	Rapid	9.04790065050266
chr1	13494000	13494800	Enh_chr1:13494000-13494800	Intermediate	6.62460567823344
chr1	13591855	13594885	Enh_chr1:13591855-13594885	Static	7.31241473396999
chr1	13641655	13644425	Enh_chr1:13641655-13644425	Intermediate	7.53012048192771
chr1	13646400	13647200	Enh_chr1:13646400-13647200	Intermediate	5.4678007290401
chr1	13661975	13668600	Enh_chr1:13661975-13668600	Rapid	12.3143881208397
chr1	13711165	13714795	Enh_chr1:13711165-13714795	Intermediate	9.91248097412481
chr1	13732885	13736545	Enh_chr1:13732885-13736545	Static	5.32559313478041
chr1	13736800	13738000	Enh_chr1:13736800-13738000	Static	5.55114988104679
chr1	13749485	13765815	Enh_chr1:13749485-13765815	Intermediate	7.88926307448495
chr1	13766200	13771525	Enh_chr1:13766200-13771525	Static	12.9089715946377
chr1	13779800	13784400	Enh_chr1:13779800-13784400	Static	3.24415420265431
chr1	13791800	13796000	Enh_chr1:13791800-13796000	Static	6.41975308641975
chr1	13796165	13798845	Enh_chr1:13796165-13798845	Static	5.94193112761648
chr1	13811000	13812000	Enh_chr1:13811000-13812000	Static	7.94438927507448
chr1	13906800	13909000	Enh_chr1:13906800-13909000	Static	5.56291390728477
chr1	14597600	14604200	Enh_chr1:14597600-14604200	Static	4.37142438022591
chr1	14660600	14661600	Enh_chr1:14660600-14661600	Static	8.5
chr1	14738944	14743324	Enh_chr1:14738944-14743324	Static	6.95284159613059
chr1	14752800	14758400	Enh_chr1:14752800-14758400	Intermediate	11.2076047412276
chr1	14760954	14764774	Enh_chr1:14760954-14764774	Intermediate	7.18218218218218
chr1	14777400	14779200	Enh_chr1:14777400-14779200	Rapid	5.74857864813645
chr1	14809664	14812544	Enh_chr1:14809664-14812544	Static	6.43849542527957
chr1	14881114	14883014	Enh_chr1:14881114-14883014	Intermediate	5.53337136337707
chr1	14912000	14914800	Enh_chr1:14912000-14914800	Intermediate	6.36422976501305
chr1	14968224	14970534	Enh_chr1:14968224-14970534	Static	6.52977412731006
chr1	15082274	15087334	Enh_chr1:15082274-15087334	Static	9.15824915824916
chr1	15087624	15091514	Enh_chr1:15087624-15091514	Static	6.49512865350987
chr1	15111600	15113000	Enh_chr1:15111600-15113000	Intermediate	6.21508379888268
chr1	15134834	15143974	Enh_chr1:15134834-15143974	Rapid	NA
chr1	15146800	15147600	Enh_chr1:15146800-15147600	Intermediate	5.85585585585586
chr1	15164924	15170894	Enh_chr1:15164924-15170894	Intermediate	12.6118546845124
chr1	15173800	15180514	Enh_chr1:15173800-15180514	Static	9.45520036019811
chr1	15228314	15233534	Enh_chr1:15228314-15233534	Intermediate	15.8001870495681
chr1	15243200	15245800	Enh_chr1:15243200-15245800	Intermediate	5.49981419546637
chr1	15246800	15250200	Enh_chr1:15246800-15250200	Static	5.36420101637493
chr1	15251800	15254600	Enh_chr1:15251800-15254600	Static	5.01567398119122
chr1	15256594	15267584	Enh_chr1:15256594-15267584	Intermediate	13.1279405069054
chr1	15275224	15278464	Enh_chr1:15275224-15278464	Intermediate	6.08187134502924
chr1	15289974	15292594	Enh_chr1:15289974-15292594	Intermediate	11.905502020516
chr1	15296800	15297954	Enh_chr1:15296800-15297954	Static	6.36285468615649
chr1	15340104	15345074	Enh_chr1:15340104-15345074	Static	10.276350506874
chr1	15345400	15349034	Enh_chr1:15345400-15349034	Intermediate	7.33581164807931
chr1	15351294	15352874	Enh_chr1:15351294-15352874	Static	7.26290516206483
chr1	15384200	15387000	Enh_chr1:15384200-15387000	Static	7.5788255713046
chr1	15410284	15420244	Enh_chr1:15410284-15420244	Intermediate	10.2216658074969
chr1	15491200	15491400	Enh_chr1:15491200-15491400	Static	5.05050505050505
chr1	15507905	15511445	Enh_chr1:15507905-15511445	Intermediate	12.5544718821332
chr1	15562665	15565595	Enh_chr1:15562665-15565595	Intermediate	13.5702226867111
chr1	15571000	15573000	Enh_chr1:15571000-15573000	Intermediate	8.88157894736842
chr1	15577865	15581615	Enh_chr1:15577865-15581615	Static	14.900185223297
chr1	15595200	15598600	Enh_chr1:15595200-15598600	Intermediate	14.1267191350664
chr1	15600785	15604935	Enh_chr1:15600785-15604935	Intermediate	13.4575733544806
chr1	15674400	15675000	Enh_chr1:15674400-15675000	Intermediate	NA
chr1	15684615	15688945	Enh_chr1:15684615-15688945	Intermediate	12.6402510788545
chr1	15694095	15699445	Enh_chr1:15694095-15699445	Intermediate	16.0276890308839
chr1	15788165	15790305	Enh_chr1:15788165-15790305	Intermediate	15.2143604043221
chr1	15798800	15799800	Enh_chr1:15798800-15799800	Static	6.89310689310689
chr1	15813800	15816245	Enh_chr1:15813800-15816245	Intermediate	14.5375341910647
chr1	15827365	15834205	Enh_chr1:15827365-15834205	Intermediate	16.7011128775835
chr1	15836905	15839605	Enh_chr1:15836905-15839605	Static	12.8699637196868
chr1	15877200	15887905	Enh_chr1:15877200-15887905	Intermediate	15.7435542585517
chr1	15904000	15905000	Enh_chr1:15904000-15905000	Intermediate	7.15971675845791
chr1	15915200	15920800	Enh_chr1:15915200-15920800	Intermediate	16.5230406386067
chr1	15946800	15955485	Enh_chr1:15946800-15955485	Static	8.28879427484374
chr1	15961975	15969185	Enh_chr1:15961975-15969185	Intermediate	15.2843947496354
chr1	16004600	16007800	Enh_chr1:16004600-16007800	Intermediate	11.3450074515648
chr1	16026775	16027400	Enh_chr1:16026775-16027400	Static	7.18849840255591
chr1	16048600	16049000	Enh_chr1:16048600-16049000	Intermediate	6
chr1	16069835	16071565	Enh_chr1:16069835-16071565	Intermediate	7.96573875802998
chr1	16073000	16074600	Enh_chr1:16073000-16074600	Static	7.57906215921483
chr1	16120805	16124335	Enh_chr1:16120805-16124335	Static	6.95713281799016
chr1	16153800	16156200	Enh_chr1:16153800-16156200	Static	6.29264594389689
chr1	16162400	16163200	Enh_chr1:16162400-16163200	Intermediate	7.72946859903382
chr1	16167035	16169935	Enh_chr1:16167035-16169935	Intermediate	12.9212677470242
chr1	16171765	16177545	Enh_chr1:16171765-16177545	Intermediate	6.97115384615385
chr1	16186885	16188495	Enh_chr1:16186885-16188495	Static	11.2013681060282
chr1	16206345	16206945	Enh_chr1:16206345-16206945	Static	8.16666666666667
chr1	16248000	16251000	Enh_chr1:16248000-16251000	Static	3.61521534108771
chr1	16291325	16295000	Enh_chr1:16291325-16295000	Intermediate	13.4326579261025
chr1	16383200	16393015	Enh_chr1:16383200-16393015	Intermediate	12.8313103789943
chr1	16419685	16423000	Enh_chr1:16419685-16423000	Static	10.8382888931517
chr1	16432400	16435200	Enh_chr1:16432400-16435200	Intermediate	11.5393037004598
chr1	16449400	16454200	Enh_chr1:16449400-16454200	Intermediate	11.5787333536647
chr1	16492600	16495000	Enh_chr1:16492600-16495000	Intermediate	12.8725929833817
chr1	16511175	16517145	Enh_chr1:16511175-16517145	Intermediate	10.698039729031
chr1	16531465	16537705	Enh_chr1:16531465-16537705	Intermediate	9.86909839682306
chr1	16540200	16540800	Enh_chr1:16540200-16540800	Static	7.34557595993322
chr1	16544000	16545400	Enh_chr1:16544000-16545400	Intermediate	10.0089365504915
chr1	16599075	16603545	Enh_chr1:16599075-16603545	Rapid	9.28543384373773
chr1	16624995	16625565	Enh_chr1:16624995-16625565	Intermediate	11.4186851211073
chr1	16676200	16678400	Enh_chr1:16676200-16678400	Rapid	NA
chr1	16682455	16688645	Enh_chr1:16682455-16688645	Rapid	NA
chr1	16691295	16695565	Enh_chr1:16691295-16695565	Rapid	5.95899188381034
chr1	16725825	16729000	Enh_chr1:16725825-16729000	Intermediate	9.27272727272727
chr1	16731745	16733945	Enh_chr1:16731745-16733945	Intermediate	7.11271850512357
chr1	16862400	16863800	Enh_chr1:16862400-16863800	Rapid	10.1499423298731
chr1	16870015	16875665	Enh_chr1:16870015-16875665	Rapid	8.92628498262301
chr1	16893185	16898925	Enh_chr1:16893185-16898925	Rapid	10.4140233722871
chr1	16902415	16909415	Enh_chr1:16902415-16909415	Rapid	18.2836642854895
chr1	16911995	16915485	Enh_chr1:16911995-16915485	Rapid	7.1664464993395
chr1	16966575	16968195	Enh_chr1:16966575-16968195	Intermediate	8.39024390243902
chr1	17022800	17025000	Enh_chr1:17022800-17025000	Static	5.1524259338772
chr1	17059800	17061000	Enh_chr1:17059800-17061000	Static	5.14522821576763
chr1	17074600	17076600	Enh_chr1:17074600-17076600	Intermediate	5.87606837606838
chr1	17096225	17101200	Enh_chr1:17096225-17101200	Static	7.6363020656959
chr1	17117625	17121800	Enh_chr1:17117625-17121800	Static	7.13660245183888
chr1	17126000	17129565	Enh_chr1:17126000-17129565	Intermediate	15.2045784573332
chr1	17138600	17144105	Enh_chr1:17138600-17144105	Static	8.27090200779143
chr1	17180985	17182735	Enh_chr1:17180985-17182735	Intermediate	NA
chr1	17200400	17202400	Enh_chr1:17200400-17202400	Static	6.73284419507984
chr1	17206145	17209715	Enh_chr1:17206145-17209715	Intermediate	7.92605184870378
chr1	17211315	17214855	Enh_chr1:17211315-17214855	Intermediate	7.46753246753247
chr1	17232975	17235065	Enh_chr1:17232975-17235065	Intermediate	6.6130473637176
chr1	17249225	17253005	Enh_chr1:17249225-17253005	Static	6.86431014823261
chr1	17274400	17276000	Enh_chr1:17274400-17276000	Intermediate	7.66488413547237
chr1	17280795	17282845	Enh_chr1:17280795-17282845	Static	6.7965367965368
chr1	17285445	17288835	Enh_chr1:17285445-17288835	Intermediate	13.0212871903398
chr1	17308315	17312435	Enh_chr1:17308315-17312435	Intermediate	12.7853452325035
chr1	17393400	17393800	Enh_chr1:17393400-17393800	Intermediate	6.0546875
chr1	17398064	17398684	Enh_chr1:17398064-17398684	Rapid	7.87269681742044
chr1	17430164	17438224	Enh_chr1:17430164-17438224	Intermediate	14.429780472778
chr1	17535200	17537600	Enh_chr1:17535200-17537600	Static	8.96704689480355
chr1	17539600	17542200	Enh_chr1:17539600-17542200	Static	9.68149646107179
chr1	17567865	17571555	Enh_chr1:17567865-17571555	Static	5.91182364729459
chr1	17616205	17619335	Enh_chr1:17616205-17619335	Static	7.07070707070707
chr1	17630000	17630600	Enh_chr1:17630000-17630600	Static	7.33333333333333
chr1	17635015	17637885	Enh_chr1:17635015-17637885	Intermediate	7.05379408621304
chr1	18040656	18042186	Enh_chr1:18040656-18042186	Static	5.67685589519651
chr1	18159376	18162546	Enh_chr1:18159376-18162546	Static	8.88355342136855
chr1	18580086	18583626	Enh_chr1:18580086-18583626	Static	7.23336853220697
chr1	18595306	18599186	Enh_chr1:18595306-18599186	Rapid	15.4045307443366
chr1	18650906	18656486	Enh_chr1:18650906-18656486	Static	6.31140716069942
chr1	18908000	18908600	Enh_chr1:18908000-18908600	Static	3.51437699680511
chr1	18921606	18932226	Enh_chr1:18921606-18932226	Rapid	6.87714361094011
chr1	18943266	18955666	Enh_chr1:18943266-18955666	Intermediate	6.49350649350649
chr1	18965400	18966200	Enh_chr1:18965400-18966200	Static	4.99375780274657
chr1	18973026	18973616	Enh_chr1:18973026-18973616	Static	7.10659898477157
chr1	19010126	19012200	Enh_chr1:19010126-19012200	Intermediate	7.00696055684455
chr1	19042346	19046376	Enh_chr1:19042346-19046376	Rapid	8.05789587383884
chr1	19081576	19082806	Enh_chr1:19081576-19082806	Static	6.37096774193548
chr1	19087000	19090800	Enh_chr1:19087000-19090800	Intermediate	5.22842639593909
chr1	19123066	19125400	Enh_chr1:19123066-19125400	Static	6.28667225481978
chr1	19164200	19172000	Enh_chr1:19164200-19172000	Intermediate	8.39619868717547
chr1	19179226	19181376	Enh_chr1:19179226-19181376	Intermediate	6.59037095501184
chr1	19202626	19210066	Enh_chr1:19202626-19210066	Intermediate	12.4278919137739
chr1	19257526	19257826	Enh_chr1:19257526-19257826	Static	5.9748427672956
chr1	19336600	19337000	Enh_chr1:19336600-19337000	Intermediate	7.5
chr1	19360000	19360800	Enh_chr1:19360000-19360800	Static	5.625
chr1	19387200	19388800	Enh_chr1:19387200-19388800	Static	6.86095931997571
chr1	19389726	19396200	Enh_chr1:19389726-19396200	Static	11.136476426799
chr1	19405706	19415600	Enh_chr1:19405706-19415600	Intermediate	7.34783712858715
chr1	19422556	19431676	Enh_chr1:19422556-19431676	Intermediate	10.6494907938221
chr1	19432200	19441000	Enh_chr1:19432200-19441000	Intermediate	8.40146602762898
chr1	19445200	19484186	Enh_chr1:19445200-19484186	Intermediate	15.8736866056119
chr1	19503816	19513366	Enh_chr1:19503816-19513366	Rapid	14.8386424608653
chr1	19533016	19534586	Enh_chr1:19533016-19534586	Static	6.32835820895522
chr1	19582200	19582800	Enh_chr1:19582200-19582800	Static	4.83333333333333
chr1	19643400	19647000	Enh_chr1:19643400-19647000	Static	3.85779122541604
chr1	19653600	19654400	Enh_chr1:19653600-19654400	Intermediate	7.16112531969309
chr1	19664400	19665600	Enh_chr1:19664400-19665600	Static	6.26959247648903
chr1	19686987	19690847	Enh_chr1:19686987-19690847	Static	8.23026759613222
chr1	19708000	19713600	Enh_chr1:19708000-19713600	Static	14.2989389731539
chr1	19715200	19716000	Enh_chr1:19715200-19716000	Static	6.318347509113
chr1	19790000	19791000	Enh_chr1:19790000-19791000	Static	5.88812561334642
chr1	19793200	19794600	Enh_chr1:19793200-19794600	Static	7.02963473466575
chr1	20057717	20061400	Enh_chr1:20057717-20061400	Static	13.6266324127596
chr1	20075967	20082200	Enh_chr1:20075967-20082200	Intermediate	11.5318572074108
chr1	20122600	20128200	Enh_chr1:20122600-20128200	Static	14.2411800486618
chr1	20153600	20155000	Enh_chr1:20153600-20155000	Static	9.353507565337
chr1	20170587	20172200	Enh_chr1:20170587-20172200	Rapid	6.84462696783025
chr1	20185400	20187000	Enh_chr1:20185400-20187000	Static	4.36046511627907
chr1	20212200	20213600	Enh_chr1:20212200-20213600	Static	5.46218487394958
chr1	20248097	20250800	Enh_chr1:20248097-20250800	Static	5.50035486160397
chr1	20320400	20323200	Enh_chr1:20320400-20323200	Static	5.52677029360967
chr1	20355757	20356897	Enh_chr1:20355757-20356897	Static	5.79345088161209
chr1	20426200	20427400	Enh_chr1:20426200-20427400	Static	6.32703368940016
chr1	20493667	20494537	Enh_chr1:20493667-20494537	Intermediate	3.79464285714286
chr1	20589287	20592347	Enh_chr1:20589287-20592347	Intermediate	7.08539603960396
chr1	20602447	20604927	Enh_chr1:20602447-20604927	Static	6.19230769230769
chr1	20633937	20635507	Enh_chr1:20633937-20635507	Static	5.54231227651967
chr1	20678200	20679967	Enh_chr1:20678200-20679967	Intermediate	12.0427322758174
chr1	20694267	20697437	Enh_chr1:20694267-20697437	Static	6.93370165745856
chr1	20717400	20718400	Enh_chr1:20717400-20718400	Static	6.20821394460363
chr1	20851477	20853557	Enh_chr1:20851477-20853557	Intermediate	10.2803738317757
chr1	20927507	20929437	Enh_chr1:20927507-20929437	Static	9.60130187144019
chr1	20930997	20934000	Enh_chr1:20930997-20934000	Intermediate	8.81096875702405
chr1	20962617	20968967	Enh_chr1:20962617-20968967	Static	10.1352736216438
chr1	20996057	21000787	Enh_chr1:20996057-21000787	Intermediate	4.86734490325155
chr1	21017387	21023337	Enh_chr1:21017387-21023337	Rapid	15.3100132625995
chr1	21050800	21052927	Enh_chr1:21050800-21052927	Rapid	5.41711809317443
chr1	21075137	21078157	Enh_chr1:21075137-21078157	Intermediate	11.9207704888243
chr1	21088600	21092657	Enh_chr1:21088600-21092657	Rapid	11.9325346784363
chr1	21097607	21102397	Enh_chr1:21097607-21102397	Intermediate	12.7749576988156
chr1	21121887	21128227	Enh_chr1:21121887-21128227	Intermediate	NA
chr1	21147447	21151247	Enh_chr1:21147447-21151247	Intermediate	11.6501286291804
chr1	21164897	21166717	Enh_chr1:21164897-21166717	Static	10.104821802935
chr1	21184000	21184600	Enh_chr1:21184000-21184600	Intermediate	6.79611650485437
chr1	21216600	21217200	Enh_chr1:21216600-21217200	Static	6.47840531561462
chr1	21257897	21258687	Enh_chr1:21257897-21258687	Intermediate	7.65432098765432
chr1	21260457	21263387	Enh_chr1:21260457-21263387	Static	6.69002867155145
chr1	21278197	21279187	Enh_chr1:21278197-21279187	Intermediate	6.29770992366412
chr1	21284687	21285887	Enh_chr1:21284687-21285887	Intermediate	10.1169993117688
chr1	21306417	21309697	Enh_chr1:21306417-21309697	Static	6.26740947075209
chr1	21316697	21318747	Enh_chr1:21316697-21318747	Intermediate	6.46352723915051
chr1	21321107	21327807	Enh_chr1:21321107-21327807	Static	7.99957278650005
chr1	21328857	21345367	Enh_chr1:21328857-21345367	Intermediate	13.5121160128799
chr1	21364537	21365907	Enh_chr1:21364537-21365907	Intermediate	NA
chr1	21394317	21398757	Enh_chr1:21394317-21398757	Rapid	NA
chr1	21452187	21458027	Enh_chr1:21452187-21458027	Intermediate	8.44451420499137
chr1	21487237	21490817	Enh_chr1:21487237-21490817	Intermediate	14.3383173398795
chr1	21508800	21509200	Enh_chr1:21508800-21509200	Static	4.11622276029056
chr1	21512897	21521797	Enh_chr1:21512897-21521797	Intermediate	14.3848009650181
chr1	21606277	21608207	Enh_chr1:21606277-21608207	Intermediate	7.70782889426957
chr1	21622200	21622600	Enh_chr1:21622200-21622600	Static	6.71296296296296
chr1	21637267	21639987	Enh_chr1:21637267-21639987	Intermediate	9.79627221499783
chr1	21650377	21652000	Enh_chr1:21650377-21652000	Static	5.58823529411765
chr1	21659400	21659800	Enh_chr1:21659400-21659800	Intermediate	3.88349514563107
chr1	21669200	21670000	Enh_chr1:21669200-21670000	Static	5.49313358302122
chr1	21721600	21722600	Enh_chr1:21721600-21722600	Static	4.78983382209189
chr1	21760737	21774317	Enh_chr1:21760737-21774317	Intermediate	18.2044449044009
chr1	21778887	21781007	Enh_chr1:21778887-21781007	Intermediate	NA
chr1	21789600	21793000	Enh_chr1:21789600-21793000	Intermediate	NA
chr1	21797400	21799400	Enh_chr1:21797400-21799400	Intermediate	17.6575372968159
chr1	21814000	21816000	Enh_chr1:21814000-21816000	Static	6.98901098901099
chr1	21852000	21853200	Enh_chr1:21852000-21853200	Static	7.44010088272383
chr1	21864600	21868200	Enh_chr1:21864600-21868200	Static	10.4906262465098
chr1	21899387	21911477	Enh_chr1:21899387-21911477	Intermediate	11.7373644319752
chr1	21911607	21915907	Enh_chr1:21911607-21915907	Static	6.59025787965616
chr1	21955400	21958947	Enh_chr1:21955400-21958947	Static	6.8516699410609
chr1	22018287	22020200	Enh_chr1:22018287-22020200	Intermediate	9.35803257745129
chr1	22025647	22025967	Enh_chr1:22025647-22025967	Static	7.8125
chr1	22031600	22032000	Enh_chr1:22031600-22032000	Intermediate	7.67045454545455
chr1	22036987	22045200	Enh_chr1:22036987-22045200	Intermediate	16.3942399188006
chr1	22045600	22049400	Enh_chr1:22045600-22049400	Intermediate	14.4907772913228
chr1	22052747	22070187	Enh_chr1:22052747-22070187	Intermediate	17.2926706310272
chr1	22071400	22080800	Enh_chr1:22071400-22080800	Intermediate	13.3176949632646
chr1	22086867	22094337	Enh_chr1:22086867-22094337	Rapid	3.35743801652893
chr1	22099400	22106000	Enh_chr1:22099400-22106000	Intermediate	7.3625460159126
chr1	22142200	22144000	Enh_chr1:22142200-22144000	Static	3.11065782763896
chr1	22175600	22180200	Enh_chr1:22175600-22180200	Static	6.44910644910645
chr1	22184600	22187000	Enh_chr1:22184600-22187000	Static	10.1810626298605
chr1	22397277	22399957	Enh_chr1:22397277-22399957	Intermediate	5.29978586723769
chr1	22428617	22429067	Enh_chr1:22428617-22429067	Static	6.44444444444444
chr1	22711047	22712777	Enh_chr1:22711047-22712777	Static	3.70575221238938
chr1	22733557	22740937	Enh_chr1:22733557-22740937	Intermediate	9.86971599962508
chr1	22744867	22748587	Enh_chr1:22744867-22748587	Static	5.50710191876402
chr1	22749007	22751907	Enh_chr1:22749007-22751907	Static	5.6065885334178
chr1	22884167	22886057	Enh_chr1:22884167-22886057	Intermediate	8.12908496732026
chr1	23099000	23105207	Enh_chr1:23099000-23105207	Intermediate	9.07907196969697
chr1	23110217	23116277	Enh_chr1:23110217-23116277	Intermediate	16.6118497243712
chr1	23147400	23150200	Enh_chr1:23147400-23150200	Intermediate	7.55649717514124
chr1	23166317	23168757	Enh_chr1:23166317-23168757	Intermediate	5.89877835951134
chr1	23176600	23180200	Enh_chr1:23176600-23180200	Intermediate	10.1361573373676
chr1	23216800	23217800	Enh_chr1:23216800-23217800	Static	5.3639846743295
chr1	23377800	23379200	Enh_chr1:23377800-23379200	Intermediate	14.8527528809219
chr1	23402877	23404607	Enh_chr1:23402877-23404607	Static	5.68828213879408
chr1	23421677	23424557	Enh_chr1:23421677-23424557	Intermediate	5.21656655074297
chr1	23424600	23425200	Enh_chr1:23424600-23425200	Static	4.0650406504065
chr1	23451527	23452687	Enh_chr1:23451527-23452687	Static	4.28931875525652
chr1	23497200	23497800	Enh_chr1:23497200-23497800	Intermediate	8.18181818181818
chr1	23522058	23524378	Enh_chr1:23522058-23524378	Intermediate	9.95670995670996
chr1	23524488	23526928	Enh_chr1:23524488-23526928	Static	4.86656200941915
chr1	23537000	23542999	Enh_chr1:23537000-23542999	Intermediate	15.5445840813884
chr1	23553639	23557929	Enh_chr1:23553639-23557929	Static	6.01719197707736
chr1	23567000	23569200	Enh_chr1:23567000-23569200	Intermediate	9.66787241039132
chr1	23572320	23587790	Enh_chr1:23572320-23587790	Intermediate	16.1972415592424
chr1	23588070	23605400	Enh_chr1:23588070-23605400	Rapid	15.1229415142975
chr1	23606200	23608400	Enh_chr1:23606200-23608400	Static	9.70639032815199
chr1	23610500	23617330	Enh_chr1:23610500-23617330	Intermediate	8.25486503452605
chr1	23623400	23635870	Enh_chr1:23623400-23635870	Intermediate	17.4361919190685
chr1	23637200	23637600	Enh_chr1:23637200-23637600	Static	9.70149253731343
chr1	23717600	23731290	Enh_chr1:23717600-23731290	Intermediate	15.7401416604236
chr1	23735000	23739200	Enh_chr1:23735000-23739200	Intermediate	12.1460095623391
chr1	23793220	23793700	Enh_chr1:23793220-23793700	Static	4.20168067226891
chr1	23806510	23808130	Enh_chr1:23806510-23808130	Static	7.1044776119403
chr1	23809600	23813800	Enh_chr1:23809600-23813800	Static	9.34933670246368
chr1	23816000	23819000	Enh_chr1:23816000-23819000	Static	8.89563896723801
chr1	23837660	23840230	Enh_chr1:23837660-23840230	Intermediate	NA
chr1	23886230	23891410	Enh_chr1:23886230-23891410	Intermediate	13.3771194960123
chr1	23891630	23913240	Enh_chr1:23891630-23913240	Intermediate	16.2802584668334
chr1	23929600	23933850	Enh_chr1:23929600-23933850	Intermediate	12.076954069299
chr1	23942620	23945010	Enh_chr1:23942620-23945010	Static	13.809429867824
chr1	23960000	23960930	Enh_chr1:23960000-23960930	Rapid	4.29009193054137
chr1	24201600	24205200	Enh_chr1:24201600-24205200	Intermediate	8.20419325432999
chr1	24226000	24229200	Enh_chr1:24226000-24229200	Intermediate	8.38418678694614
chr1	24236000	24236800	Enh_chr1:24236000-24236800	Static	6.03448275862069
chr1	24277000	24278200	Enh_chr1:24277000-24278200	Static	7.21991701244813
chr1	24319400	24323000	Enh_chr1:24319400-24323000	Static	4.36957093972098
chr1	24350800	24352800	Enh_chr1:24350800-24352800	Static	6.25300625300625
chr1	24364690	24366250	Enh_chr1:24364690-24366250	Intermediate	5.40958268933539
chr1	24371860	24374250	Enh_chr1:24371860-24374250	Intermediate	6.8260701889703
chr1	24384000	24388400	Enh_chr1:24384000-24388400	Static	6.56123103227185
chr1	24390600	24394200	Enh_chr1:24390600-24394200	Intermediate	7.67457939617423
chr1	24479810	24490010	Enh_chr1:24479810-24490010	Intermediate	16.7500858727121
chr1	24533330	24539170	Enh_chr1:24533330-24539170	Intermediate	11.4816958472001
chr1	24540600	24541400	Enh_chr1:24540600-24541400	Static	4.48642266824085
chr1	24583949	24588209	Enh_chr1:24583949-24588209	Intermediate	9.31287059644227
chr1	24688400	24689000	Enh_chr1:24688400-24689000	Intermediate	5.98006644518272
chr1	24690829	24699449	Enh_chr1:24690829-24699449	Rapid	16.5162660195647
chr1	24699699	24711469	Enh_chr1:24699699-24711469	Intermediate	17.5592458446282
chr1	24726579	24729600	Enh_chr1:24726579-24729600	Static	14.7677793904209
chr1	24731589	24738400	Enh_chr1:24731589-24738400	Intermediate	18.593171534348
chr1	24760529	24774829	Enh_chr1:24760529-24774829	Intermediate	17.2109184064073
chr1	24845609	24850829	Enh_chr1:24845609-24850829	Intermediate	9.24493062966916
chr1	24855000	24859449	Enh_chr1:24855000-24859449	Intermediate	11.4334714877805
chr1	24863800	24873419	Enh_chr1:24863800-24873419	Intermediate	13.7257079400333
chr1	24908119	24918659	Enh_chr1:24908119-24918659	Intermediate	10.224039829303
chr1	24924419	24927569	Enh_chr1:24924419-24927569	Static	5.31490015360983
chr1	24927729	24929579	Enh_chr1:24927729-24929579	Static	4.31806213796735
chr1	24946479	24951099	Enh_chr1:24946479-24951099	Static	6.72413793103448
chr1	24951209	24964509	Enh_chr1:24951209-24964509	Intermediate	6.93548387096774
chr1	24971400	24975000	Enh_chr1:24971400-24975000	Intermediate	7.73358585858586
chr1	24977209	24998269	Enh_chr1:24977209-24998269	Rapid	8.58809894896695
chr1	25006089	25014499	Enh_chr1:25006089-25014499	Static	7.73313905079101
chr1	25017129	25038459	Enh_chr1:25017129-25038459	Intermediate	8.68605079131395
chr1	25061519	25068019	Enh_chr1:25061519-25068019	Intermediate	6.16272009714633
chr1	25093400	25097800	Enh_chr1:25093400-25097800	Intermediate	6.95977917981073
chr1	25098009	25101600	Enh_chr1:25098009-25101600	Static	5.60846560846561
chr1	25102869	25107200	Enh_chr1:25102869-25107200	Intermediate	5.93401885175664
chr1	25108899	25111200	Enh_chr1:25108899-25111200	Static	5.31746031746032
chr1	25139000	25143600	Enh_chr1:25139000-25143600	Intermediate	11.0286913925822
chr1	25197509	25199659	Enh_chr1:25197509-25199659	Static	5.46978385531539
chr1	25232209	25232439	Enh_chr1:25232209-25232439	Static	5.21739130434783
chr1	25238199	25241529	Enh_chr1:25238199-25241529	Intermediate	14.3779181543532
chr1	25247029	25247309	Enh_chr1:25247029-25247309	Static	7.84982935153584
chr1	25288139	25290639	Enh_chr1:25288139-25290639	Rapid	10.706340378198
chr1	25307829	25310529	Enh_chr1:25307829-25310529	Rapid	4.8352435530086
chr1	25330000	25331689	Enh_chr1:25330000-25331689	Intermediate	7.38060781476122
chr1	25357059	25357789	Enh_chr1:25357059-25357789	Rapid	6.13915416098226
chr1	25381889	25384769	Enh_chr1:25381889-25384769	Static	4.75227502527806
chr1	25442209	25452849	Enh_chr1:25442209-25452849	Intermediate	14.0523399212018
chr1	25466600	25468699	Enh_chr1:25466600-25468699	Static	5.7492931196984
chr1	25504729	25506689	Enh_chr1:25504729-25506689	Rapid	5.00782472613459
chr1	25543789	25553919	Enh_chr1:25543789-25553919	Intermediate	10.0358422939068
chr1	25554969	25557200	Enh_chr1:25554969-25557200	Static	6.12930310663308
chr1	25557269	25563659	Enh_chr1:25557269-25563659	Intermediate	5.19367474249238
chr1	25565199	25566839	Enh_chr1:25565199-25566839	Intermediate	6.02549246813441
chr1	25568889	25569689	Enh_chr1:25568889-25569689	Static	7.05445544554455
chr1	25584179	25588800	Enh_chr1:25584179-25588800	Intermediate	8.41708542713568
chr1	25607200	25609400	Enh_chr1:25607200-25609400	Static	9.77520435967302
chr1	25621209	25622889	Enh_chr1:25621209-25622889	Static	5.81196581196581
chr1	25628529	25633849	Enh_chr1:25628529-25633849	Intermediate	NA
chr1	25640149	25646629	Enh_chr1:25640149-25646629	Intermediate	9.8407340997785
chr1	25656199	25658719	Enh_chr1:25656199-25658719	Intermediate	8.96510228640193
chr1	25668739	25680119	Enh_chr1:25668739-25680119	Intermediate	7.10631935153852
chr1	25696719	25698719	Enh_chr1:25696719-25698719	Static	5.62708631378159
chr1	25703179	25710299	Enh_chr1:25703179-25710299	Static	10.8307318765175
chr1	25710669	25713819	Enh_chr1:25710669-25713819	Intermediate	6.16459155784998
chr1	25729649	25732529	Enh_chr1:25729649-25732529	Static	6.795530051344
chr1	25737200	25737600	Enh_chr1:25737200-25737600	Static	6.93069306930693
chr1	25753599	25757279	Enh_chr1:25753599-25757279	Static	5.50761421319797
chr1	25764889	25767189	Enh_chr1:25764889-25767189	Intermediate	NA
chr1	25768699	25777729	Enh_chr1:25768699-25777729	Intermediate	8.42976855546688
chr1	25799600	25806200	Enh_chr1:25799600-25806200	Intermediate	11.7105680736274
chr1	25917469	25919249	Enh_chr1:25917469-25919249	Intermediate	12.1555419473362
chr1	25921309	25926189	Enh_chr1:25921309-25926189	Static	9.53764861294584
chr1	25926379	25934979	Enh_chr1:25926379-25934979	Intermediate	11.3507070488162
chr1	25942600	25945000	Enh_chr1:25942600-25945000	Intermediate	12.1344738412572
chr1	25947889	25959759	Enh_chr1:25947889-25959759	Intermediate	17.0542749617782
chr1	25970279	25972549	Enh_chr1:25970279-25972549	Static	12.2732362821948
chr1	25990869	25998029	Enh_chr1:25990869-25998029	Intermediate	13.6388570288735
chr1	26019400	26020200	Enh_chr1:26019400-26020200	Intermediate	5.8282208588957
chr1	26026919	26028849	Enh_chr1:26026919-26028849	Static	5.48446069469835
chr1	26104629	26106159	Enh_chr1:26104629-26106159	Static	11.9012527634488
chr1	26117600	26129579	Enh_chr1:26117600-26129579	Intermediate	13.3282373788263
chr1	26143199	26147109	Enh_chr1:26143199-26147109	Static	11.3033279577775
chr1	26161600	26162400	Enh_chr1:26161600-26162400	Static	4.57280385078219
chr1	26164000	26165800	Enh_chr1:26164000-26165800	Static	6.04063701263042
chr1	26201519	26205779	Enh_chr1:26201519-26205779	Static	7.47806180847005
chr1	26225200	26225800	Enh_chr1:26225200-26225800	Static	6.3391442155309
chr1	26259799	26261159	Enh_chr1:26259799-26261159	Static	10.2404274265361
chr1	26282939	26294199	Enh_chr1:26282939-26294199	Intermediate	10.2843102843103
chr1	26335169	26337249	Enh_chr1:26335169-26337249	Static	6.51260504201681
chr1	26363159	26364529	Enh_chr1:26363159-26364529	Intermediate	10.32990805841
chr1	26368589	26372659	Enh_chr1:26368589-26372659	Intermediate	17.6579466929911
chr1	26373200	26375800	Enh_chr1:26373200-26375800	Static	6.65033251662583
chr1	26377200	26380739	Enh_chr1:26377200-26380739	Intermediate	11.2115732368897
chr1	26383259	26386639	Enh_chr1:26383259-26386639	Intermediate	NA
chr1	26388269	26391179	Enh_chr1:26388269-26391179	Intermediate	12.4784110535406
chr1	26393729	26398969	Enh_chr1:26393729-26398969	Intermediate	16.8460314066472
chr1	26415689	26419389	Enh_chr1:26415689-26419389	Intermediate	9.02474526928675
chr1	26472629	26474569	Enh_chr1:26472629-26474569	Static	4.40313111545988
chr1	26499079	26503489	Enh_chr1:26499079-26503489	Intermediate	13.6045136045136
chr1	26537129	26540849	Enh_chr1:26537129-26540849	Static	5.32922785409758
chr1	26574200	26576669	Enh_chr1:26574200-26576669	Rapid	NA
chr1	26578200	26584600	Enh_chr1:26578200-26584600	Intermediate	13.5213941818675
chr1	26594469	26596869	Enh_chr1:26594469-26596869	Rapid	NA
chr1	26606869	26608159	Enh_chr1:26606869-26608159	Static	8.17422434367542
chr1	26618159	26622249	Enh_chr1:26618159-26622249	Intermediate	8.02139037433155
chr1	26625299	26634200	Enh_chr1:26625299-26634200	Rapid	15.0990455177706
chr1	26638999	26640959	Enh_chr1:26638999-26640959	Rapid	10.727969348659
chr1	26647189	26649359	Enh_chr1:26647189-26649359	Intermediate	11.9246861924686
chr1	26666459	26668559	Enh_chr1:26666459-26668559	Intermediate	14.0575585072739
chr1	26676209	26678349	Enh_chr1:26676209-26678349	Static	7.15721753116204
chr1	26697539	26708409	Enh_chr1:26697539-26708409	Intermediate	9.99885004599816
chr1	26711299	26729189	Enh_chr1:26711299-26729189	Intermediate	15.9794796105411
chr1	26732789	26735059	Enh_chr1:26732789-26735059	Intermediate	3.60696517412935
chr1	26737939	26748959	Enh_chr1:26737939-26748959	Intermediate	14.4320743118639
chr1	26788819	26790749	Enh_chr1:26788819-26790749	Static	4.1343669250646
chr1	26798409	26802909	Enh_chr1:26798409-26802909	Rapid	11.2631459911795
chr1	26809049	26812600	Enh_chr1:26809049-26812600	Intermediate	14.7570307065487
chr1	26820000	26822200	Enh_chr1:26820000-26822200	Intermediate	16.2035448827902
chr1	26827139	26832439	Enh_chr1:26827139-26832439	Static	5.35649656170829
chr1	26832609	26835869	Enh_chr1:26832609-26835869	Intermediate	6.37154554759468
chr1	26838029	26840329	Enh_chr1:26838029-26840329	Intermediate	8.32049306625578
chr1	26877000	26878200	Enh_chr1:26877000-26878200	Static	5.53869499241275
chr1	26931649	26933669	Enh_chr1:26931649-26933669	Intermediate	NA
chr1	26959039	26960600	Enh_chr1:26959039-26960600	Static	5.13613861386139
chr1	26990400	26992200	Enh_chr1:26990400-26992200	Intermediate	5.06329113924051
chr1	26992800	26997389	Enh_chr1:26992800-26997389	Static	8.51231838281744
chr1	27000889	27003739	Enh_chr1:27000889-27003739	Static	14.07813570939
chr1	27012400	27013600	Enh_chr1:27012400-27013600	Intermediate	4.87562189054726
chr1	27029609	27032189	Enh_chr1:27029609-27032189	Rapid	14.6995899447317
chr1	27064679	27068689	Enh_chr1:27064679-27068689	Rapid	15.5443037974684
chr1	27073269	27080189	Enh_chr1:27073269-27080189	Intermediate	15.9180871753804
chr1	27097119	27100600	Enh_chr1:27097119-27100600	Static	5.81008446378295
chr1	27103309	27107569	Enh_chr1:27103309-27107569	Rapid	12.4892756465253
chr1	27109779	27113400	Enh_chr1:27109779-27113400	Static	9.95210218201171
chr1	27114289	27121159	Enh_chr1:27114289-27121159	Rapid	11.1664849711883
chr1	27122169	27123679	Enh_chr1:27122169-27123679	Intermediate	7.61283306144644
chr1	27131600	27138400	Enh_chr1:27131600-27138400	Intermediate	11.7330830275621
chr1	27141359	27144039	Enh_chr1:27141359-27144039	Static	5.20189159694434
chr1	27161200	27164849	Enh_chr1:27161200-27164849	Rapid	17.1324087490513
chr1	27193129	27203269	Enh_chr1:27193129-27203269	Intermediate	NA
chr1	27234949	27240119	Enh_chr1:27234949-27240119	Intermediate	11.9203099059214
chr1	27247799	27256639	Enh_chr1:27247799-27256639	Intermediate	17.7803374021997
chr1	27267669	27281559	Enh_chr1:27267669-27281559	Intermediate	18.1760579129153
chr1	27298109	27301219	Enh_chr1:27298109-27301219	Static	2.85042609462239
chr1	27332269	27333949	Enh_chr1:27332269-27333949	Static	5.04398826979472
chr1	27342149	27345289	Enh_chr1:27342149-27345289	Intermediate	11.1359340092799
chr1	27364909	27366249	Enh_chr1:27364909-27366249	Static	4.55531453362256
chr1	27368800	27370800	Enh_chr1:27368800-27370800	Intermediate	6.47142182333491
chr1	27398376	27405200	Enh_chr1:27398376-27405200	Static	5.27429135523904
chr1	27413200	27425400	Enh_chr1:27413200-27425400	Intermediate	14.4785699893498
chr1	27444857	27445967	Enh_chr1:27444857-27445967	Static	4.71204188481675
chr1	27454209	27456800	Enh_chr1:27454209-27456800	Intermediate	12.1731289449955
chr1	27471369	27477869	Enh_chr1:27471369-27477869	Rapid	18.1675072151124
chr1	27477899	27484679	Enh_chr1:27477899-27484679	Rapid	16.2489331265703
chr1	27499000	27500800	Enh_chr1:27499000-27500800	Intermediate	9.18727915194346
chr1	27521200	27521800	Enh_chr1:27521200-27521800	Static	4.63378176382661
chr1	27524479	27529589	Enh_chr1:27524479-27529589	Intermediate	5.91362126245847
chr1	27540269	27543939	Enh_chr1:27540269-27543939	Intermediate	10.0758238553514
chr1	27554600	27557800	Enh_chr1:27554600-27557800	Static	3.66061293984109
chr1	27567689	27570069	Enh_chr1:27567689-27570069	Static	4.36363636363636
chr1	27575200	27578849	Enh_chr1:27575200-27578849	Static	6.65163472378805
chr1	27594299	27603389	Enh_chr1:27594299-27603389	Static	3.42892131850189
chr1	27606000	27612000	Enh_chr1:27606000-27612000	Static	4.65877220317856
chr1	27617299	27621549	Enh_chr1:27617299-27621549	Intermediate	12.9285638467254
chr1	27625149	27626039	Enh_chr1:27625149-27626039	Static	6.65236051502146
chr1	27631599	27635059	Enh_chr1:27631599-27635059	Intermediate	9.32336742722266
chr1	27643400	27644400	Enh_chr1:27643400-27644400	Static	6.89310689310689
chr1	27649159	27653899	Enh_chr1:27649159-27653899	Intermediate	9.53346855983773
chr1	27654809	27657769	Enh_chr1:27654809-27657769	Rapid	10.7730408632584
chr1	27658489	27663839	Enh_chr1:27658489-27663839	Static	7.66773162939297
chr1	27773429	27781959	Enh_chr1:27773429-27781959	Intermediate	17.3507832639302
chr1	27789629	27790729	Enh_chr1:27789629-27790729	Intermediate	5.93013809910642
chr1	27858200	27858800	Enh_chr1:27858200-27858800	Static	5.30421216848674
chr1	27862029	27870400	Enh_chr1:27862029-27870400	Intermediate	15.5237714742309
chr1	27872669	27876579	Enh_chr1:27872669-27876579	Intermediate	15.3136340072576
chr1	27883049	27885289	Enh_chr1:27883049-27885289	Static	6.14718614718615
chr1	27885449	27885859	Enh_chr1:27885449-27885859	Static	4.63414634146341
chr1	27886689	27891519	Enh_chr1:27886689-27891519	Intermediate	12.2117018693858
chr1	27902809	27906919	Enh_chr1:27902809-27906919	Rapid	15.5998908462448
chr1	27912519	27913909	Enh_chr1:27912519-27913909	Intermediate	13.8067581837381
chr1	27931400	27933000	Enh_chr1:27931400-27933000	Intermediate	NA
chr1	27934800	27935400	Enh_chr1:27934800-27935400	Static	7.30897009966777
chr1	27941409	27945229	Enh_chr1:27941409-27945229	Rapid	13.8137082601054
chr1	27979000	27981400	Enh_chr1:27979000-27981400	Static	4.87408610885459
chr1	27989959	27995309	Enh_chr1:27989959-27995309	Static	9.61291976416303
chr1	28055200	28060800	Enh_chr1:28055200-28060800	Static	6.66032350142721
chr1	28061200	28068200	Enh_chr1:28061200-28068200	Static	12.1606074551312
chr1	28110289	28116899	Enh_chr1:28110289-28116899	Static	15.5601557494209
chr1	28121719	28131219	Enh_chr1:28121719-28131219	Rapid	15.6716118684844
chr1	28131749	28141919	Enh_chr1:28131749-28141919	Intermediate	18.1242058449809
chr1	28143009	28150200	Enh_chr1:28143009-28150200	Intermediate	14.323467230444
chr1	28151400	28167609	Enh_chr1:28151400-28167609	Intermediate	17.4574151666276
chr1	28168159	28172449	Enh_chr1:28168159-28172449	Intermediate	15.7753412396509
chr1	28172529	28176589	Enh_chr1:28172529-28176589	Intermediate	13.7058205995567
chr1	28189659	28193099	Enh_chr1:28189659-28193099	Intermediate	15.5407833273446
chr1	28196800	28202000	Enh_chr1:28196800-28202000	Intermediate	9.91409802930773
chr1	28205800	28210800	Enh_chr1:28205800-28210800	Intermediate	15.8688699360341
chr1	28242229	28250359	Enh_chr1:28242229-28250359	Intermediate	15.2709865636685
chr1	28282489	28284129	Enh_chr1:28282489-28284129	Static	6.47359454855196
chr1	28313119	28318349	Enh_chr1:28313119-28318349	Intermediate	17.5594408379466
chr1	28320789	28325400	Enh_chr1:28320789-28325400	Intermediate	15.2069687352286
chr1	28365800	28367000	Enh_chr1:28365800-28367000	Rapid	NA
chr1	28369829	28371369	Enh_chr1:28369829-28371369	Static	5.25664811379097
chr1	28409479	28418879	Enh_chr1:28409479-28418879	Intermediate	15.1525811274294
chr1	28438429	28440169	Enh_chr1:28438429-28440169	Intermediate	3.99352401511063
chr1	28445939	28452289	Enh_chr1:28445939-28452289	Rapid	17.0262331611466
chr1	28455319	28459079	Enh_chr1:28455319-28459079	Intermediate	15.7786038826931
chr1	28518308	28520058	Enh_chr1:28518308-28520058	Intermediate	7.65895953757225
chr1	28598600	28603600	Enh_chr1:28598600-28603600	Rapid	14.1690485912617
chr1	28648738	28650008	Enh_chr1:28648738-28650008	Intermediate	14.0386990531083
chr1	28668838	28671188	Enh_chr1:28668838-28671188	Static	9.00794818957904
chr1	28743988	28752068	Enh_chr1:28743988-28752068	Intermediate	16.4247925059457
chr1	28774188	28776728	Enh_chr1:28774188-28776728	Intermediate	11.2292641429179
chr1	28852808	28856238	Enh_chr1:28852808-28856238	Intermediate	13.2545761391666
chr1	28874618	28876698	Enh_chr1:28874618-28876698	Intermediate	13.2102072465811
chr1	28887208	28889988	Enh_chr1:28887208-28889988	Static	6.44504748982361
chr1	28893400	28894000	Enh_chr1:28893400-28894000	Static	4.84140233722871
chr1	28914768	28919768	Enh_chr1:28914768-28919768	Static	15.1079136690647
chr1	28923778	28934128	Enh_chr1:28923778-28934128	Intermediate	15.7946986994937
chr1	28961600	28963200	Enh_chr1:28961600-28963200	Intermediate	7.00144857556736
chr1	28964648	28967428	Enh_chr1:28964648-28967428	Static	8.14078452444922
chr1	28983018	28984368	Enh_chr1:28983018-28984368	Intermediate	6.68604651162791
chr1	29121400	29125200	Enh_chr1:29121400-29125200	Static	4.95251017639077
chr1	29175888	29181648	Enh_chr1:29175888-29181648	Intermediate	10.1325301204819
chr1	29202200	29203000	Enh_chr1:29202200-29203000	Static	6.09452736318408
chr1	29209400	29211800	Enh_chr1:29209400-29211800	Static	9.41252839987017
chr1	29236000	29238938	Enh_chr1:29236000-29238938	Static	4.62085308056872
chr1	29259200	29260200	Enh_chr1:29259200-29260200	Static	5.53037171350861
chr1	29688000	29689800	Enh_chr1:29688000-29689800	Static	6.19989310529129
chr1	29711400	29713493	Enh_chr1:29711400-29713493	Rapid	6.18293306080736
chr1	29983353	29987943	Enh_chr1:29983353-29987943	Intermediate	7.23508915761427
chr1	30187943	30192343	Enh_chr1:30187943-30192343	Intermediate	6.75800777633772
chr1	30265763	30291543	Enh_chr1:30265763-30291543	Intermediate	8.2045987053731
chr1	30683963	30686573	Enh_chr1:30683963-30686573	Intermediate	7.02205882352941
chr1	30744233	30757653	Enh_chr1:30744233-30757653	Intermediate	9.4623200677392
chr1	30762833	30770373	Enh_chr1:30762833-30770373	Static	11.2306546387487
chr1	30777200	30781000	Enh_chr1:30777200-30781000	Intermediate	5.50584996558844
chr1	30782000	30784200	Enh_chr1:30782000-30784200	Static	7.40117746005046
chr1	30790193	30792183	Enh_chr1:30790193-30792183	Rapid	9.45173225697948
chr1	30822333	30826113	Enh_chr1:30822333-30826113	Intermediate	5.27899343544858
chr1	30829903	30831663	Enh_chr1:30829903-30831663	Intermediate	7.25041829336308
chr1	30840333	30841913	Enh_chr1:30840333-30841913	Static	4.87955528103768
chr1	30854053	30854433	Enh_chr1:30854053-30854433	Static	4.87179487179487
chr1	30880600	30882733	Enh_chr1:30880600-30882733	Static	6.6815144766147
chr1	30891123	30892833	Enh_chr1:30891123-30892833	Static	6.35964912280702
chr1	30908000	30910600	Enh_chr1:30908000-30910600	Intermediate	5.24805248052481
chr1	30917423	30920503	Enh_chr1:30917423-30920503	Intermediate	14.536310107949
chr1	30975503	30976783	Enh_chr1:30975503-30976783	Static	7.18993409227082
chr1	30981400	30993600	Enh_chr1:30981400-30993600	Static	9.5855472901169
chr1	31009253	31012493	Enh_chr1:31009253-31012493	Intermediate	9.75254730713246
chr1	31013063	31015003	Enh_chr1:31013063-31015003	Intermediate	13.5152151101784
chr1	31018923	31024413	Enh_chr1:31018923-31024413	Intermediate	10.4131487110211
chr1	31025923	31028793	Enh_chr1:31025923-31028793	Intermediate	7.86516853932584
chr1	31054123	31059203	Enh_chr1:31054123-31059203	Rapid	15.3982300884956
chr1	31154553	31155113	Enh_chr1:31154553-31155113	Static	7.89915966386555
chr1	31169800	31173333	Enh_chr1:31169800-31173333	Intermediate	15.0973924948659
chr1	31181600	31182400	Enh_chr1:31181600-31182400	Static	5.37634408602151
chr1	31239200	31240000	Enh_chr1:31239200-31240000	Static	4.33255269320843
chr1	31347800	31349200	Enh_chr1:31347800-31349200	Static	5.23708421797594
chr1	31370213	31374200	Enh_chr1:31370213-31374200	Static	4.71204188481675
chr1	31431673	31435000	Enh_chr1:31431673-31435000	Rapid	7.83117833617956
chr1	31437400	31443400	Enh_chr1:31437400-31443400	Intermediate	NA
chr1	31469023	31473600	Enh_chr1:31469023-31473600	Rapid	NA
chr1	31475600	31488600	Enh_chr1:31475600-31488600	Intermediate	10.8334853182564
chr1	31504800	31513400	Enh_chr1:31504800-31513400	Intermediate	11.1476952022578
chr1	31522400	31527279	Enh_chr1:31522400-31527279	Intermediate	9.81315076308658
chr1	31532999	31538529	Enh_chr1:31532999-31538529	Intermediate	NA
chr1	31546929	31551600	Enh_chr1:31546929-31551600	Static	11.3438520130577
chr1	31587600	31589400	Enh_chr1:31587600-31589400	Static	5.43183052688756
chr1	31595429	31598519	Enh_chr1:31595429-31598519	Rapid	5.43240711832657
chr1	31604399	31608859	Enh_chr1:31604399-31608859	Static	11.4934023924035
chr1	31617800	31618400	Enh_chr1:31617800-31618400	Static	3.98671096345515
chr1	31637759	31644379	Enh_chr1:31637759-31644379	Intermediate	5.51460164445705
chr1	31698609	31701200	Enh_chr1:31698609-31701200	Static	6.40161725067385
chr1	31703600	31708600	Enh_chr1:31703600-31708600	Intermediate	8.2996632996633
chr1	31713319	31716799	Enh_chr1:31713319-31716799	Intermediate	6.3741935483871
chr1	31739400	31740000	Enh_chr1:31739400-31740000	Static	4.27892234548336
chr1	31744000	31746000	Enh_chr1:31744000-31746000	Static	4.64135021097046
chr1	31748959	31754189	Enh_chr1:31748959-31754189	Static	5.07403394727338
chr1	31760600	31764800	Enh_chr1:31760600-31764800	Static	3.34476843910806
chr1	31769000	31769400	Enh_chr1:31769000-31769400	Static	6.61764705882353
chr1	31780939	31787419	Enh_chr1:31780939-31787419	Intermediate	4.93019197207679
chr1	31787819	31790119	Enh_chr1:31787819-31790119	Intermediate	5.78342904019688
chr1	31798599	31799399	Enh_chr1:31798599-31799399	Static	7.32600732600733
chr1	31825439	31830019	Enh_chr1:31825439-31830019	Intermediate	NA
chr1	31847679	31850439	Enh_chr1:31847679-31850439	Static	7.46775288526816
chr1	31868559	31874799	Enh_chr1:31868559-31874799	Static	18.3680616354404
chr1	31875800	31882309	Enh_chr1:31875800-31882309	Static	13.8357079252004
chr1	31888199	31893600	Enh_chr1:31888199-31893600	Intermediate	16.0520500859317
chr1	31900769	31906419	Enh_chr1:31900769-31906419	Static	14.439811457578
chr1	31909800	31917600	Enh_chr1:31909800-31917600	Intermediate	11.8149824032177
chr1	31924659	31937979	Enh_chr1:31924659-31937979	Intermediate	13.4533811335212
chr1	31943389	31946059	Enh_chr1:31943389-31946059	Static	7.74710596616207
chr1	31952200	31964800	Enh_chr1:31952200-31964800	Intermediate	17.1313964917252
chr1	31979000	31986400	Enh_chr1:31979000-31986400	Rapid	16.2701432778532
chr1	32005200	32008600	Enh_chr1:32005200-32008600	Intermediate	14.6816838405623
chr1	32034599	32035679	Enh_chr1:32034599-32035679	Intermediate	6.99745547073791
chr1	32045389	32047379	Enh_chr1:32045389-32047379	Intermediate	9.69976905311778
chr1	32062600	32063600	Enh_chr1:32062600-32063600	Static	4.87329434697856
chr1	32065509	32067899	Enh_chr1:32065509-32067899	Intermediate	15.0075642965204
chr1	32073049	32074949	Enh_chr1:32073049-32074949	Static	6.10615312353217
chr1	32081759	32082889	Enh_chr1:32081759-32082889	Intermediate	6.86274509803922
chr1	32120639	32123800	Enh_chr1:32120639-32123800	Intermediate	15.6176511274035
chr1	32143800	32146200	Enh_chr1:32143800-32146200	Static	12.8607277289837
chr1	32179779	32180319	Enh_chr1:32179779-32180319	Intermediate	5.91304347826087
chr1	32240669	32241129	Enh_chr1:32240669-32241129	Intermediate	5.22875816993464
chr1	32251369	32268259	Enh_chr1:32251369-32268259	Intermediate	18.6921103681066
chr1	32271200	32274729	Enh_chr1:32271200-32274729	Intermediate	4.72636815920398
chr1	32305400	32312600	Enh_chr1:32305400-32312600	Intermediate	17.4070893191755
chr1	32314800	32325200	Enh_chr1:32314800-32325200	Intermediate	16.8077569644573
chr1	32347959	32354179	Enh_chr1:32347959-32354179	Intermediate	10.3971756398941
chr1	32371800	32372800	Enh_chr1:32371800-32372800	Static	6.27450980392157
chr1	32413600	32414200	Enh_chr1:32413600-32414200	Intermediate	NA
chr1	32426419	32430000	Enh_chr1:32426419-32430000	Intermediate	7.61131827155078
chr1	32431200	32433400	Enh_chr1:32431200-32433400	Intermediate	10.625
chr1	32448000	32448800	Enh_chr1:32448000-32448800	Intermediate	NA
chr1	32464600	32466019	Enh_chr1:32464600-32466019	Static	4.16372618207481
chr1	32498069	32501539	Enh_chr1:32498069-32501539	Intermediate	15.0954111767378
chr1	32531749	32534139	Enh_chr1:32531749-32534139	Intermediate	NA
chr1	32539569	32542029	Enh_chr1:32539569-32542029	Rapid	4.97720364741641
chr1	32618400	32629800	Enh_chr1:32618400-32629800	Intermediate	17.6638604930848
chr1	32631879	32639189	Enh_chr1:32631879-32639189	Intermediate	15.9353507565337
chr1	32660699	32663569	Enh_chr1:32660699-32663569	Intermediate	15.8816040738383
chr1	32702400	32703400	Enh_chr1:32702400-32703400	Static	4.18562329390355
chr1	32709200	32712600	Enh_chr1:32709200-32712600	Intermediate	13.6334762585358
chr1	32716279	32718579	Enh_chr1:32716279-32718579	Static	6.41025641025641
chr1	32724479	32726239	Enh_chr1:32724479-32726239	Static	4.84848484848485
chr1	32731600	32731800	Enh_chr1:32731600-32731800	Intermediate	NA
chr1	32741200	32743000	Enh_chr1:32741200-32743000	Static	4.10821643286573
chr1	32752869	32755619	Enh_chr1:32752869-32755619	Intermediate	7.8322088589029
chr1	32759200	32762600	Enh_chr1:32759200-32762600	Intermediate	5.83688699360341
chr1	32797839	32801939	Enh_chr1:32797839-32801939	Rapid	14.0946397811328
chr1	32870400	32873000	Enh_chr1:32870400-32873000	Static	4.55555555555556
chr1	32875400	32876800	Enh_chr1:32875400-32876800	Intermediate	5.30785562632696
chr1	32893000	32894000	Enh_chr1:32893000-32894000	Intermediate	5.60146923783287
chr1	32901000	32902000	Enh_chr1:32901000-32902000	Static	6.51974288337925
chr1	32913879	32921409	Enh_chr1:32913879-32921409	Intermediate	16.1919099877184
chr1	32924499	32926349	Enh_chr1:32924499-32926349	Rapid	NA
chr1	32938529	32942249	Enh_chr1:32938529-32942249	Static	12.5700873647151
chr1	32956769	32964049	Enh_chr1:32956769-32964049	Intermediate	14.9182515849183
chr1	32979449	32999809	Enh_chr1:32979449-32999809	Rapid	15.034299778317
chr1	33003709	33007719	Enh_chr1:33003709-33007719	Static	5.20857340401014
chr1	33024569	33026079	Enh_chr1:33024569-33026079	Intermediate	7.86686838124055
chr1	33031659	33036729	Enh_chr1:33031659-33036729	Intermediate	9.20634920634921
chr1	33057909	33059029	Enh_chr1:33057909-33059029	Static	5.10822510822511
chr1	33060939	33062759	Enh_chr1:33060939-33062759	Intermediate	7.22964763061968
chr1	33080600	33081800	Enh_chr1:33080600-33081800	Static	6.07779578606159
chr1	33087429	33089239	Enh_chr1:33087429-33089239	Intermediate	5.99781897491821
chr1	33098179	33101129	Enh_chr1:33098179-33101129	Intermediate	10.1298284981568
chr1	33118119	33121200	Enh_chr1:33118119-33121200	Static	5.60198081089446
chr1	33125969	33129479	Enh_chr1:33125969-33129479	Intermediate	7.14647744551444
chr1	33179989	33181019	Enh_chr1:33179989-33181019	Static	7.5160403299725
chr1	33237299	33238229	Enh_chr1:33237299-33238229	Static	5.53435114503817
chr1	33270629	33275000	Enh_chr1:33270629-33275000	Intermediate	5.13691784929043
chr1	33295400	33296000	Enh_chr1:33295400-33296000	Static	6.76567656765677
chr1	33301579	33303799	Enh_chr1:33301579-33303799	Static	5.17241379310345
chr1	33326099	33328869	Enh_chr1:33326099-33328869	Intermediate	7.97402597402597
chr1	33338600	33340400	Enh_chr1:33338600-33340400	Static	5.25477707006369
chr1	33360769	33363059	Enh_chr1:33360769-33363059	Intermediate	5.22138680033417
chr1	33419879	33425319	Enh_chr1:33419879-33425319	Intermediate	7.79404818138876
chr1	33432539	33435649	Enh_chr1:33432539-33435649	Static	5.02052415535207
chr1	33455200	33456400	Enh_chr1:33455200-33456400	Intermediate	6.70578373847443
chr1	33458000	33465600	Enh_chr1:33458000-33465600	Intermediate	10.2100907209932
chr1	33512400	33513400	Enh_chr1:33512400-33513400	Static	5.30973451327434
chr1	33867600	33868200	Enh_chr1:33867600-33868200	Static	4.16666666666667
chr1	33901400	33906400	Enh_chr1:33901400-33906400	Intermediate	6.48148148148148
chr1	34163000	34165200	Enh_chr1:34163000-34165200	Static	3.75809935205184
chr1	34528600	34533600	Enh_chr1:34528600-34533600	Rapid	6.07361963190184
chr1	34596519	34598169	Enh_chr1:34596519-34598169	Intermediate	4.84764542936288
chr1	34682479	34685659	Enh_chr1:34682479-34685659	Intermediate	5.95415302173266
chr1	34796400	34797800	Enh_chr1:34796400-34797800	Static	5.33707865168539
chr1	34799600	34801400	Enh_chr1:34799600-34801400	Intermediate	7.49395648670427
chr1	34867629	34868579	Enh_chr1:34867629-34868579	Static	4.68451242829828
chr1	34885400	34886400	Enh_chr1:34885400-34886400	Static	3.11890838206628
chr1	34918349	34920649	Enh_chr1:34918349-34920649	Static	5.50898203592814
chr1	34967489	34969759	Enh_chr1:34967489-34969759	Rapid	9.64725881852954
chr1	35030719	35031809	Enh_chr1:35030719-35031809	Static	4.37158469945355
chr1	35079439	35081269	Enh_chr1:35079439-35081269	Intermediate	12.4121779859485
chr1	35115859	35116869	Enh_chr1:35115859-35116869	Rapid	16.3876651982379
chr1	35145400	35146800	Enh_chr1:35145400-35146800	Intermediate	7.78258184064237
chr1	35191529	35192219	Enh_chr1:35191529-35192219	Static	7.93650793650794
chr1	35201800	35202800	Enh_chr1:35201800-35202800	Static	3.28358208955224
chr1	35241579	35244839	Enh_chr1:35241579-35244839	Intermediate	13.5000592627711
chr1	35264800	35265600	Enh_chr1:35264800-35265600	Static	6.21890547263682
chr1	35297400	35300000	Enh_chr1:35297400-35300000	Intermediate	9.67556703990813
chr1	35341749	35347789	Enh_chr1:35341749-35347789	Rapid	17.1848597499155
chr1	35361400	35366149	Enh_chr1:35361400-35366149	Intermediate	4.88565488565489
chr1	35369600	35370800	Enh_chr1:35369600-35370800	Static	2.21311475409836
chr1	35410529	35413279	Enh_chr1:35410529-35413279	Intermediate	NA
chr1	35442339	35442899	Enh_chr1:35442339-35442899	Static	2.13903743315508
chr1	35451779	35455600	Enh_chr1:35451779-35455600	Static	4.19323197645905
chr1	35457149	35458800	Enh_chr1:35457149-35458800	Static	4.83965014577259
chr1	35461200	35463800	Enh_chr1:35461200-35463800	Static	6.09100680759584
chr1	35498999	35500369	Enh_chr1:35498999-35500369	Static	4.43808160343593
chr1	35504400	35512200	Enh_chr1:35504400-35512200	Intermediate	9.46963066690005
chr1	35535799	35543679	Enh_chr1:35535799-35543679	Static	7.76737701653057
chr1	35544800	35545600	Enh_chr1:35544800-35545600	Static	3.875
chr1	35574999	35579049	Enh_chr1:35574999-35579049	Intermediate	7.03831252690486
chr1	35593200	35593600	Enh_chr1:35593200-35593600	Static	4.61165048543689
chr1	35682600	35688079	Enh_chr1:35682600-35688079	Intermediate	16.6011418413046
chr1	35706779	35709659	Enh_chr1:35706779-35709659	Static	5.82736054845746
chr1	35735200	35737800	Enh_chr1:35735200-35737800	Static	7.26593911545089
chr1	35768359	35769849	Enh_chr1:35768359-35769849	Intermediate	6.08150470219436
chr1	35776000	35777400	Enh_chr1:35776000-35777400	Intermediate	15.6210947263184
chr1	35779400	35780400	Enh_chr1:35779400-35780400	Static	15.5854430379747
chr1	35796959	35799200	Enh_chr1:35796959-35799200	Rapid	8.14940577249576
chr1	35804600	35805000	Enh_chr1:35804600-35805000	Static	4.96277915632754
chr1	35808439	35813249	Enh_chr1:35808439-35813249	Intermediate	10.7968041459728
chr1	35837179	35841159	Enh_chr1:35837179-35841159	Intermediate	17.9443286692468
chr1	35859249	35868139	Enh_chr1:35859249-35868139	Intermediate	17.6785369929935
chr1	35873200	35876000	Enh_chr1:35873200-35876000	Intermediate	8.65504358655044
chr1	35893600	35895600	Enh_chr1:35893600-35895600	Intermediate	2.86546867411365
chr1	35942000	35944600	Enh_chr1:35942000-35944600	Intermediate	NA
chr1	36023199	36023839	Enh_chr1:36023199-36023839	Static	5.63380281690141
chr1	36034339	36036169	Enh_chr1:36034339-36036169	Intermediate	8.78407615750757
chr1	36084000	36084600	Enh_chr1:36084000-36084600	Intermediate	6.53907496012759
chr1	36107859	36111889	Enh_chr1:36107859-36111889	Intermediate	12.4026696329255
chr1	36115749	36117389	Enh_chr1:36115749-36117389	Static	4.77299185098952
chr1	36117919	36125800	Enh_chr1:36117919-36125800	Rapid	11.6382471580491
chr1	36161059	36163929	Enh_chr1:36161059-36163929	Rapid	5.21844660194175
chr1	36174800	36176099	Enh_chr1:36174800-36176099	Static	3.2069970845481
chr1	36187600	36188400	Enh_chr1:36187600-36188400	Static	4.69483568075117
chr1	36202789	36204859	Enh_chr1:36202789-36204859	Rapid	6.79706601466993
chr1	36206400	36208400	Enh_chr1:36206400-36208400	Intermediate	8.60344137655062
chr1	36209109	36210399	Enh_chr1:36209109-36210399	Intermediate	13.4995700773861
chr1	36230200	36241429	Enh_chr1:36230200-36241429	Intermediate	16.9224258482373
chr1	36246969	36250249	Enh_chr1:36246969-36250249	Intermediate	14.6207757962667
chr1	36254019	36259369	Enh_chr1:36254019-36259369	Intermediate	14.9086479902558
chr1	36277600	36282200	Enh_chr1:36277600-36282200	Intermediate	14.5700122135211
chr1	36284200	36286000	Enh_chr1:36284200-36286000	Static	4.51127819548872
chr1	36346200	36354319	Enh_chr1:36346200-36354319	Static	7.58719151539874
chr1	36358839	36361219	Enh_chr1:36358839-36361219	Intermediate	12.3961054381382
chr1	36363269	36370600	Enh_chr1:36363269-36370600	Intermediate	12.5018101076411
chr1	36370839	36379429	Enh_chr1:36370839-36379429	Intermediate	13.0667488651012
chr1	36395399	36397759	Enh_chr1:36395399-36397759	Static	10.2362204724409
chr1	36411259	36413600	Enh_chr1:36411259-36413600	Rapid	6.88685874912157
chr1	36420400	36421000	Enh_chr1:36420400-36421000	Static	4
chr1	36457979	36460039	Enh_chr1:36457979-36460039	Static	10.0140548137737
chr1	36473600	36475200	Enh_chr1:36473600-36475200	Static	6.39834881320949
chr1	36486400	36487200	Enh_chr1:36486400-36487200	Static	4.5
chr1	36605289	36608119	Enh_chr1:36605289-36608119	Static	5.44058744993324
chr1	37094200	37095200	Enh_chr1:37094200-37095200	Static	6.84931506849315
chr1	37286600	37295200	Enh_chr1:37286600-37295200	Static	6.8908851884312
chr1	37368499	37370179	Enh_chr1:37368499-37370179	Static	6.59599528857479
chr1	37449019	37450999	Enh_chr1:37449019-37450999	Intermediate	11.2921669525443
chr1	37486600	37488000	Enh_chr1:37486600-37488000	Static	5.61009817671809
chr1	37505200	37510000	Enh_chr1:37505200-37510000	Intermediate	16.2303984379767
chr1	37570800	37571800	Enh_chr1:37570800-37571800	Static	5.98205383848455
chr1	37575000	37576200	Enh_chr1:37575000-37576200	Static	3.48027842227378
chr1	37672628	37678800	Enh_chr1:37672628-37678800	Intermediate	7.94480171489818
chr1	37705000	37706200	Enh_chr1:37705000-37706200	Intermediate	7.6837416481069
chr1	37755200	37756000	Enh_chr1:37755200-37756000	Static	5.44554455445545
chr1	37765800	37766200	Enh_chr1:37765800-37766200	Static	5.0125313283208
chr1	37776800	37777600	Enh_chr1:37776800-37777600	Intermediate	5.28109028960818
chr1	37822718	37823708	Enh_chr1:37822718-37823708	Static	6.55141037306642
chr1	37823808	37826968	Enh_chr1:37823808-37826968	Intermediate	15.8772378516624
chr1	37841428	37857248	Enh_chr1:37841428-37857248	Intermediate	16.770025169309
chr1	37890400	37895400	Enh_chr1:37890400-37895400	Intermediate	12.7789897633831
chr1	37899800	37903400	Enh_chr1:37899800-37903400	Intermediate	NA
chr1	37918178	37927888	Enh_chr1:37918178-37927888	Intermediate	15.0261063651703
chr1	37929758	37931668	Enh_chr1:37929758-37931668	Static	7.99644602398934
chr1	37999428	38005348	Enh_chr1:37999428-38005348	Static	11.8916941090377
chr1	38018800	38019400	Enh_chr1:38018800-38019400	Intermediate	2.76872964169381
chr1	38025000	38033000	Enh_chr1:38025000-38033000	Static	10.0470197759646
chr1	38071600	38073800	Enh_chr1:38071600-38073800	Intermediate	4.41891294741494
chr1	38092400	38096298	Enh_chr1:38092400-38096298	Static	4.01937046004843
chr1	38114000	38115200	Enh_chr1:38114000-38115200	Static	2.61651676206051
chr1	38190400	38192000	Enh_chr1:38190400-38192000	Static	3.75075620084694
chr1	38212800	38214000	Enh_chr1:38212800-38214000	Static	4.66278101582015
chr1	38297800	38298200	Enh_chr1:38297800-38298200	Static	4.73815461346633
chr1	38472308	38478888	Enh_chr1:38472308-38478888	Static	7.30722648364958
chr1	38480738	38483718	Enh_chr1:38480738-38483718	Static	6.24010136205258
chr1	38524588	38528800	Enh_chr1:38524588-38528800	Intermediate	7.86929621036349
chr1	38554400	38562438	Enh_chr1:38554400-38562438	Static	5.42182485098579
chr1	38803800	38804400	Enh_chr1:38803800-38804400	Intermediate	6.5359477124183
chr1	38812200	38819000	Enh_chr1:38812200-38819000	Intermediate	4.71019809244314
chr1	38833088	38835178	Enh_chr1:38833088-38835178	Intermediate	10.3476821192053
chr1	38835200	38835400	Enh_chr1:38835200-38835400	Static	5.4726368159204
chr1	38847200	38849828	Enh_chr1:38847200-38849828	Static	14.6649484536082
chr1	38857088	38859408	Enh_chr1:38857088-38859408	Static	8.80681818181818
chr1	38932268	38933798	Enh_chr1:38932268-38933798	Static	7.70609318996416
chr1	38976528	38978678	Enh_chr1:38976528-38978678	Intermediate	15.2724748351267
chr1	38991598	38998168	Enh_chr1:38991598-38998168	Intermediate	16.1002979775566
chr1	39001108	39004400	Enh_chr1:39001108-39004400	Intermediate	6.74774421341703
chr1	39026408	39027998	Enh_chr1:39026408-39027998	Intermediate	9.97526793075021
chr1	39036800	39040000	Enh_chr1:39036800-39040000	Intermediate	15.3451174626255
chr1	39046600	39052200	Enh_chr1:39046600-39052200	Intermediate	NA
chr1	39080800	39082000	Enh_chr1:39080800-39082000	Intermediate	5.12214342001576
chr1	39104598	39111668	Enh_chr1:39104598-39111668	Intermediate	10.2722665979559
chr1	39114578	39116548	Enh_chr1:39114578-39116548	Intermediate	NA
chr1	39182800	39187600	Enh_chr1:39182800-39187600	Static	9.10576351752822
chr1	39188400	39200478	Enh_chr1:39188400-39200478	Intermediate	16.511631530563
chr1	39202278	39208588	Enh_chr1:39202278-39208588	Intermediate	13.246956327488
chr1	39210868	39224628	Enh_chr1:39210868-39224628	Intermediate	15.9856619301742
chr1	39224668	39232728	Enh_chr1:39224668-39232728	Rapid	14.7767438505374
chr1	39271708	39274558	Enh_chr1:39271708-39274558	Intermediate	5.31726338177951
chr1	39327358	39328668	Enh_chr1:39327358-39328668	Static	3.003663003663
chr1	39391600	39393000	Enh_chr1:39391600-39393000	Static	3.34961618981158
chr1	39393600	39400868	Enh_chr1:39393600-39400868	Intermediate	14.1112880652478
chr1	39424538	39427448	Enh_chr1:39424538-39427448	Intermediate	4.39453125
chr1	39508400	39511200	Enh_chr1:39508400-39511200	Static	5.72745227123107
chr1	39523118	39527600	Enh_chr1:39523118-39527600	Static	7.4081591231987
chr1	39538800	39539400	Enh_chr1:39538800-39539400	Static	5.83333333333333
chr1	39541400	39545438	Enh_chr1:39541400-39545438	Intermediate	16.3496376811594
chr1	39558468	39559628	Enh_chr1:39558468-39559628	Static	5.23255813953488
chr1	39573208	39575758	Enh_chr1:39573208-39575758	Static	6.34384384384384
chr1	39589200	39600600	Enh_chr1:39589200-39600600	Rapid	16.6647949443078
chr1	39657800	39658400	Enh_chr1:39657800-39658400	Static	5.65723793677205
chr1	39684148	39684438	Enh_chr1:39684148-39684438	Intermediate	12.9716981132075
chr1	39689488	39693000	Enh_chr1:39689488-39693000	Static	5.04314994606257
chr1	39720200	39720600	Enh_chr1:39720200-39720600	Static	5.75
chr1	39816200	39818400	Enh_chr1:39816200-39818400	Static	7.62066045723963
chr1	39824200	39827000	Enh_chr1:39824200-39827000	Static	6.30222841225627
chr1	39831968	39835628	Enh_chr1:39831968-39835628	Static	12.0092378752887
chr1	39841918	39847400	Enh_chr1:39841918-39847400	Static	3.83312533428419
chr1	39850258	39851800	Enh_chr1:39850258-39851800	Static	3.17258883248731
chr1	39874148	39879048	Enh_chr1:39874148-39879048	Intermediate	11.0707343868841
chr1	39890200	39895800	Enh_chr1:39890200-39895800	Intermediate	11.9921138350763
chr1	39906800	39910258	Enh_chr1:39906800-39910258	Intermediate	12.64
chr1	39915578	39922648	Enh_chr1:39915578-39922648	Intermediate	18.0447494321751
chr1	39925348	39930528	Enh_chr1:39925348-39930528	Rapid	7.81055900621118
chr1	39931438	39941748	Enh_chr1:39931438-39941748	Intermediate	16.4628055142407
chr1	39955388	39957078	Enh_chr1:39955388-39957078	Static	6.58959537572254
chr1	39958828	39962368	Enh_chr1:39958828-39962368	Rapid	12.4878680038822
chr1	39990298	39998200	Enh_chr1:39990298-39998200	Rapid	13.3302636122942
chr1	40000600	40007600	Enh_chr1:40000600-40007600	Rapid	12.3250535871895
chr1	40013468	40015978	Enh_chr1:40013468-40015978	Intermediate	9.72944849115505
chr1	40031600	40033000	Enh_chr1:40031600-40033000	Static	9.90783410138249
chr1	40034200	40035800	Enh_chr1:40034200-40035800	Intermediate	9.02879453391899
chr1	40040798	40059328	Enh_chr1:40040798-40059328	Intermediate	16.698098483469
chr1	40059458	40060058	Enh_chr1:40059458-40060058	Static	3.63036303630363
chr1	40060168	40061728	Enh_chr1:40060168-40061728	Static	4.11132194813409
chr1	40064558	40066208	Enh_chr1:40064558-40066208	Static	4.2715038033938
chr1	40066318	40067488	Enh_chr1:40066318-40067488	Static	4.45378151260504
chr1	40074188	40077400	Enh_chr1:40074188-40077400	Intermediate	12.1853974582607
chr1	40144200	40144600	Enh_chr1:40144200-40144600	Static	4.75
chr1	40152178	40155168	Enh_chr1:40152178-40155168	Intermediate	NA
chr1	40161638	40166398	Enh_chr1:40161638-40166398	Intermediate	4.31508243435783
chr1	40178200	40180000	Enh_chr1:40178200-40180000	Static	10.7005388760585
chr1	40181400	40190200	Enh_chr1:40181400-40190200	Intermediate	11.8092180692502
chr1	40214000	40228118	Enh_chr1:40214000-40228118	Intermediate	16.6280674667228
chr1	40228600	40234200	Enh_chr1:40228600-40234200	Intermediate	15.1269885570751
chr1	40237000	40244600	Enh_chr1:40237000-40244600	Intermediate	8.95828404699945
chr1	40269600	40274400	Enh_chr1:40269600-40274400	Intermediate	8.64396830055768
chr1	40312608	40312728	Enh_chr1:40312608-40312728	Static	6.66666666666667
chr1	40314378	40315588	Enh_chr1:40314378-40315588	Static	4.27553444180523
chr1	40315668	40317118	Enh_chr1:40315668-40317118	Static	5.46302465023318
chr1	40332928	40339200	Enh_chr1:40332928-40339200	Intermediate	14.9470074812968
chr1	40343428	40345758	Enh_chr1:40343428-40345758	Static	7.97524922653833
chr1	40349458	40357718	Enh_chr1:40349458-40357718	Rapid	16.3344362844
chr1	40363200	40364800	Enh_chr1:40363200-40364800	Static	9.10900945744151
chr1	40374708	40388348	Enh_chr1:40374708-40388348	Intermediate	12.9827659504889
chr1	40396888	40403168	Enh_chr1:40396888-40403168	Intermediate	13.646234676007
chr1	40414238	40415268	Enh_chr1:40414238-40415268	Static	5.14563106796117
chr1	40423328	40425658	Enh_chr1:40423328-40425658	Static	6.49241146711636
chr1	40451088	40451808	Enh_chr1:40451088-40451808	Static	4.15512465373961
chr1	40508878	40509728	Enh_chr1:40508878-40509728	Intermediate	5.20833333333333
chr1	40574018	40575948	Enh_chr1:40574018-40575948	Intermediate	NA
chr1	40583000	40584200	Enh_chr1:40583000-40584200	Intermediate	9.42970073404856
chr1	40625000	40631000	Enh_chr1:40625000-40631000	Intermediate	9.20071047957371
chr1	40633200	40634400	Enh_chr1:40633200-40634400	Intermediate	5.81395348837209
chr1	40639828	40641708	Enh_chr1:40639828-40641708	Static	4.45492662473795
chr1	40697658	40702688	Enh_chr1:40697658-40702688	Intermediate	15.129074315515
chr1	40707988	40712388	Enh_chr1:40707988-40712388	Static	3.95539659162634
chr1	40712468	40714948	Enh_chr1:40712468-40714948	Static	8.72162485065711
chr1	40740600	40743800	Enh_chr1:40740600-40743800	Static	7.62354109759126
chr1	40750000	40756400	Enh_chr1:40750000-40756400	Intermediate	5.22235822113423
chr1	40759800	40766800	Enh_chr1:40759800-40766800	Intermediate	8.96068928379106
chr1	40783000	40784800	Enh_chr1:40783000-40784800	Static	4.00608519269777
chr1	40793308	40798400	Enh_chr1:40793308-40798400	Static	7.30327732490434
chr1	40798538	40804938	Enh_chr1:40798538-40804938	Rapid	5.52063405301995
chr1	40808038	40810808	Enh_chr1:40808038-40810808	Static	6.54119099043505
chr1	40818678	40819338	Enh_chr1:40818678-40819338	Static	7.12121212121212
chr1	40824800	40826600	Enh_chr1:40824800-40826600	Static	5.41948931735279
chr1	40840000	40841600	Enh_chr1:40840000-40841600	Intermediate	4.65657741559953
chr1	40844800	40845800	Enh_chr1:40844800-40845800	Static	5.8252427184466
chr1	40849800	40850000	Enh_chr1:40849800-40850000	Static	5.09259259259259
chr1	40859588	40861048	Enh_chr1:40859588-40861048	Static	5.16129032258065
chr1	40874800	40879498	Enh_chr1:40874800-40879498	Intermediate	10.0058428279287
chr1	40894478	40899600	Enh_chr1:40894478-40899600	Intermediate	7.06927175843694
chr1	40904528	40907668	Enh_chr1:40904528-40907668	Intermediate	16.8148308759757
chr1	40938278	40940508	Enh_chr1:40938278-40940508	Intermediate	12.7193932827736
chr1	40952400	40952800	Enh_chr1:40952400-40952800	Static	5.06024096385542
chr1	40954400	40957200	Enh_chr1:40954400-40957200	Intermediate	6.47948164146868
chr1	40979828	40982208	Enh_chr1:40979828-40982208	Static	5.12396694214876
chr1	41002200	41006200	Enh_chr1:41002200-41006200	Static	12.8053186876716
chr1	41052228	41053898	Enh_chr1:41052228-41053898	Intermediate	5.99647266313933
chr1	41108048	41110728	Enh_chr1:41108048-41110728	Static	3.94316163410302
chr1	41170400	41174600	Enh_chr1:41170400-41174600	Static	5.04668741662961
chr1	41240788	41242058	Enh_chr1:41240788-41242058	Static	5.57206537890045
chr1	41271748	41279068	Enh_chr1:41271748-41279068	Static	5.04490227152668
chr1	41343768	41346200	Enh_chr1:41343768-41346200	Intermediate	6.26151012891344
chr1	41352800	41354800	Enh_chr1:41352800-41354800	Static	8.80597014925373
chr1	41364478	41368658	Enh_chr1:41364478-41368658	Static	3.48017621145374
chr1	41380600	41383600	Enh_chr1:41380600-41383600	Rapid	3.21931589537223
chr1	41395368	41398028	Enh_chr1:41395368-41398028	Intermediate	7.2992700729927
chr1	41403968	41405208	Enh_chr1:41403968-41405208	Static	3.18979266347687
chr1	41414348	41418988	Enh_chr1:41414348-41418988	Static	6.4153066966798
chr1	41427519	41430169	Enh_chr1:41427519-41430169	Static	5.80577058409571
chr1	41431739	41433479	Enh_chr1:41431739-41433479	Static	6.08324439701174
chr1	41481000	41488800	Enh_chr1:41481000-41488800	Static	5.54388422035481
chr1	41495600	41497000	Enh_chr1:41495600-41497000	Static	5.73204419889503
chr1	41573800	41576800	Enh_chr1:41573800-41576800	Static	5.43374642516683
chr1	41620000	41627800	Enh_chr1:41620000-41627800	Intermediate	9.35760777285162
chr1	41636689	41643600	Enh_chr1:41636689-41643600	Intermediate	6.43406739188114
chr1	41649229	41651699	Enh_chr1:41649229-41651699	Static	6.01231437884824
chr1	41652069	41668889	Enh_chr1:41652069-41668889	Static	4.84342136013087
chr1	41670000	41671000	Enh_chr1:41670000-41671000	Static	4.41882804995197
chr1	41671139	41675969	Enh_chr1:41671139-41675969	Static	4.68971093592076
chr1	41677219	41690719	Enh_chr1:41677219-41690719	Static	6.51165828489321
chr1	41694829	41695739	Enh_chr1:41694829-41695739	Static	6.31578947368421
chr1	41698000	41702000	Enh_chr1:41698000-41702000	Static	6.19180633147114
chr1	41716400	41722400	Enh_chr1:41716400-41722400	Static	6.16098575772124
chr1	41723600	41731400	Enh_chr1:41723600-41731400	Static	5.61784060443578
chr1	41733189	41746619	Enh_chr1:41733189-41746619	Intermediate	6.05914052784303
chr1	41748209	41753269	Enh_chr1:41748209-41753269	Intermediate	5.84815321477428
chr1	41762399	41772869	Enh_chr1:41762399-41772869	Intermediate	7.54863813229572
chr1	41782729	41785509	Enh_chr1:41782729-41785509	Static	5.09259259259259
chr1	41789059	41795200	Enh_chr1:41789059-41795200	Static	5.9472049689441
chr1	41798799	41808539	Enh_chr1:41798799-41808539	Static	8.0085806220951
chr1	41810999	41811679	Enh_chr1:41810999-41811679	Static	4.34131736526946
chr1	41818600	41820000	Enh_chr1:41818600-41820000	Static	6.0893098782138
chr1	41849189	41856589	Enh_chr1:41849189-41856589	Rapid	7.83505154639175
chr1	41861399	41863619	Enh_chr1:41861399-41863619	Static	4.20131291028446
chr1	41868000	41872400	Enh_chr1:41868000-41872400	Static	5.68326947637293
chr1	41873800	41884729	Enh_chr1:41873800-41884729	Static	6.40108954715696
chr1	41887800	41893779	Enh_chr1:41887800-41893779	Intermediate	8.54578563995838
chr1	41893949	41903889	Enh_chr1:41893949-41903889	Intermediate	7.1726091302899
chr1	41911959	41918409	Enh_chr1:41911959-41918409	Static	5.41014768240971
chr1	41933000	41937400	Enh_chr1:41933000-41937400	Intermediate	4.76293570036805
chr1	41949600	41961400	Enh_chr1:41949600-41961400	Static	5.19875164257556
chr1	41980769	41982619	Enh_chr1:41980769-41982619	Static	5.31544957774466
chr1	41994200	41995400	Enh_chr1:41994200-41995400	Static	5.80286168521463
chr1	42011200	42018600	Enh_chr1:42011200-42018600	Static	5.0665233167585
chr1	42052359	42053619	Enh_chr1:42052359-42053619	Static	6.96480938416422
chr1	42257400	42262600	Enh_chr1:42257400-42262600	Rapid	6.72552166934189
chr1	42298369	42303019	Enh_chr1:42298369-42303019	Static	13.2606721162579
chr1	42314400	42316000	Enh_chr1:42314400-42316000	Static	5.51808706315144
chr1	42316709	42323679	Enh_chr1:42316709-42323679	Intermediate	7.69316040350294
chr1	42324600	42325200	Enh_chr1:42324600-42325200	Static	5.25451559934319
chr1	42358600	42359800	Enh_chr1:42358600-42359800	Static	6.01092896174863
chr1	42461489	42468919	Enh_chr1:42461489-42468919	Intermediate	8.96544876886418
chr1	42475919	42481339	Enh_chr1:42475919-42481339	Intermediate	15.0660412294778
chr1	42550419	42552209	Enh_chr1:42550419-42552209	Intermediate	6.07221006564551
chr1	42682729	42683399	Enh_chr1:42682729-42683399	Static	4.44444444444444
chr1	42731000	42731400	Enh_chr1:42731000-42731400	Static	7.25
chr1	42736800	42738000	Enh_chr1:42736800-42738000	Intermediate	5.87803085966201
chr1	42833089	42835029	Enh_chr1:42833089-42835029	Intermediate	11.1204954954955
chr1	42837189	42840029	Enh_chr1:42837189-42840029	Static	5.8550185873606
chr1	42846659	42848329	Enh_chr1:42846659-42848329	Static	6.68229777256741
chr1	42873800	42874400	Enh_chr1:42873800-42874400	Intermediate	NA
chr1	42922509	42925369	Enh_chr1:42922509-42925369	Intermediate	5.36385377519645
chr1	42931209	42943219	Enh_chr1:42931209-42943219	Static	6.30861664712778
chr1	42943319	42954049	Enh_chr1:42943319-42954049	Intermediate	10.9280814799418
chr1	42979779	42981659	Enh_chr1:42979779-42981659	Static	6.26304801670146
chr1	42993199	42994479	Enh_chr1:42993199-42994479	Intermediate	4.26985482493595
chr1	43033999	43036459	Enh_chr1:43033999-43036459	Intermediate	6.30753494715309
chr1	43068200	43068800	Enh_chr1:43068200-43068800	Intermediate	5.15806988352745
chr1	43197200	43208200	Enh_chr1:43197200-43208200	Rapid	12.5954976061933
chr1	43219600	43222800	Enh_chr1:43219600-43222800	Intermediate	4.98737373737374
chr1	43227200	43227400	Enh_chr1:43227200-43227400	Static	8.5
chr1	43238119	43243219	Enh_chr1:43238119-43243219	Static	5.48258138206739
chr1	43274049	43275219	Enh_chr1:43274049-43275219	Static	5.46623794212219
chr1	43329039	43331339	Enh_chr1:43329039-43331339	Intermediate	7.39240506329114
chr1	43349359	43350629	Enh_chr1:43349359-43350629	Static	3.62490149724192
chr1	43461000	43461400	Enh_chr1:43461000-43461400	Intermediate	NA
chr1	43473600	43474000	Enh_chr1:43473600-43474000	Static	6.08272506082725
chr1	43530600	43532200	Enh_chr1:43530600-43532200	Static	4.89160644802668
chr1	43550000	43550800	Enh_chr1:43550000-43550800	Static	4.80656506447831
chr1	43563419	43566549	Enh_chr1:43563419-43566549	Static	5.58287532542667
chr1	43568600	43569800	Enh_chr1:43568600-43569800	Static	5.33117932148627
chr1	43581479	43583829	Enh_chr1:43581479-43583829	Intermediate	4.77911646586345
chr1	43650249	43652769	Enh_chr1:43650249-43652769	Static	5.6610533858832
chr1	43779600	43787400	Enh_chr1:43779600-43787400	Static	6.14943795459555
chr1	43812048	43814888	Enh_chr1:43812048-43814888	Static	4.47612732095491
chr1	43830200	43838000	Enh_chr1:43830200-43838000	Intermediate	5.54259843599945
chr1	43845800	43848200	Enh_chr1:43845800-43848200	Intermediate	6.28930817610063
chr1	43851868	43855028	Enh_chr1:43851868-43855028	Static	4.76479514415781
chr1	43864000	43866600	Enh_chr1:43864000-43866600	Intermediate	11.7312916769573
chr1	43867188	43869318	Enh_chr1:43867188-43869318	Static	4.54545454545455
chr1	43911958	43914988	Enh_chr1:43911958-43914988	Static	5.69235689158938
chr1	43933400	43934800	Enh_chr1:43933400-43934800	Static	4.05405405405405
chr1	44029018	44031308	Enh_chr1:44029018-44031308	Static	4.91052850603412
chr1	44150200	44152400	Enh_chr1:44150200-44152400	Static	13.8649425287356
chr1	44226818	44228708	Enh_chr1:44226818-44228708	Static	3.18039624608968
chr1	44238000	44238600	Enh_chr1:44238000-44238600	Intermediate	3.83386581469649
chr1	44254400	44257148	Enh_chr1:44254400-44257148	Static	4.50704225352113
chr1	44261108	44266958	Enh_chr1:44261108-44266958	Static	4.24363454817773
chr1	44304538	44306878	Enh_chr1:44304538-44306878	Static	4.09500409500409
chr1	44315000	44319618	Enh_chr1:44315000-44319618	Static	4.55490848585691
chr1	44405200	44409998	Enh_chr1:44405200-44409998	Static	3.55973813420622
chr1	44412728	44430258	Enh_chr1:44412728-44430258	Static	5.05529225908373
chr1	44430658	44435088	Enh_chr1:44430658-44435088	Intermediate	15.2111739275025
chr1	44457028	44462148	Enh_chr1:44457028-44462148	Intermediate	8.38759689922481
chr1	44472200	44473400	Enh_chr1:44472200-44473400	Static	4.21735604217356
chr1	44480638	44487358	Enh_chr1:44480638-44487358	Static	13.9841525318806
chr1	44498288	44500358	Enh_chr1:44498288-44500358	Static	6.33569739952719
chr1	44518228	44521678	Enh_chr1:44518228-44521678	Intermediate	12.9188002926116
chr1	44531600	44533200	Enh_chr1:44531600-44533200	Static	5.66978193146417
chr1	44630648	44635068	Enh_chr1:44630648-44635068	Static	4.29084760093004
chr1	44663538	44666608	Enh_chr1:44663538-44666608	Static	11.2532931878058
chr1	44681948	44686728	Enh_chr1:44681948-44686728	Intermediate	13.898389922416
chr1	44692600	44699868	Enh_chr1:44692600-44699868	Intermediate	16.6965420591207
chr1	44707800	44709200	Enh_chr1:44707800-44709200	Intermediate	5.32871972318339
chr1	44711600	44716400	Enh_chr1:44711600-44716400	Intermediate	15.5147750030654
chr1	44716800	44724800	Enh_chr1:44716800-44724800	Rapid	13.2261001517451
chr1	44728400	44733600	Enh_chr1:44728400-44733600	Intermediate	14.6710790212595
chr1	44755800	44758400	Enh_chr1:44755800-44758400	Static	7.25326991676575
chr1	44805600	44812988	Enh_chr1:44805600-44812988	Static	5.66502463054187
chr1	44818908	44819848	Enh_chr1:44818908-44819848	Rapid	11.9244391971665
chr1	44831000	44832000	Enh_chr1:44831000-44832000	Static	4.12573673870334
chr1	44832338	44839538	Enh_chr1:44832338-44839538	Intermediate	16.8462341335309
chr1	44842600	44843800	Enh_chr1:44842600-44843800	Static	5.14240506329114
chr1	44859648	44863688	Enh_chr1:44859648-44863688	Intermediate	11.858495266567
chr1	44999218	45002128	Enh_chr1:44999218-45002128	Intermediate	13.9344262295082
chr1	45050600	45054400	Enh_chr1:45050600-45054400	Intermediate	15.7499200511673
chr1	45115208	45121118	Enh_chr1:45115208-45121118	Intermediate	13.2409876968081
chr1	45271958	45274058	Enh_chr1:45271958-45274058	Intermediate	NA
chr1	45334400	45335000	Enh_chr1:45334400-45335000	Static	5.85443037974684
chr1	45349200	45349800	Enh_chr1:45349200-45349800	Static	4.99168053244592
chr1	45359600	45361800	Enh_chr1:45359600-45361800	Static	8.37819650067295
chr1	45392038	45396400	Enh_chr1:45392038-45396400	Intermediate	14.5839290820703
chr1	45406308	45414998	Enh_chr1:45406308-45414998	Intermediate	9.76584278015239
chr1	45465800	45475800	Enh_chr1:45465800-45475800	Intermediate	16.1948005698006
chr1	45540908	45547600	Enh_chr1:45540908-45547600	Intermediate	17.5316131861706
chr1	45584208	45587578	Enh_chr1:45584208-45587578	Intermediate	10.524241229799
chr1	45606600	45611098	Enh_chr1:45606600-45611098	Intermediate	8.31321665660833
chr1	45614000	45616400	Enh_chr1:45614000-45616400	Static	5.59301864339548
chr1	45722128	45724008	Enh_chr1:45722128-45724008	Rapid	11.5197164377492
chr1	45734600	45736400	Enh_chr1:45734600-45736400	Rapid	NA
chr1	45784200	45789368	Enh_chr1:45784200-45789368	Intermediate	16.0906135142776
chr1	45834778	45844200	Enh_chr1:45834778-45844200	Intermediate	12.6914557707715
chr1	45861000	45863800	Enh_chr1:45861000-45863800	Intermediate	6.40711220110362
chr1	45886000	45887800	Enh_chr1:45886000-45887800	Static	6.74049109292248
chr1	45912600	45915000	Enh_chr1:45912600-45915000	Static	3.66141732283465
chr1	45928018	45930258	Enh_chr1:45928018-45930258	Intermediate	7.72563176895307
chr1	46002888	46004578	Enh_chr1:46002888-46004578	Intermediate	9.92995467655542
chr1	46017200	46019588	Enh_chr1:46017200-46019588	Intermediate	5.03519220357336
chr1	46037000	46038200	Enh_chr1:46037000-46038200	Intermediate	5.44715447154472
chr1	46039400	46048000	Enh_chr1:46039400-46048000	Static	7.8980776206021
chr1	46060800	46071718	Enh_chr1:46060800-46071718	Rapid	11.7173121753712
chr1	46096000	46099200	Enh_chr1:46096000-46099200	Static	12.0391013548276
chr1	46162800	46167800	Enh_chr1:46162800-46167800	Static	11.9499478623566
chr1	46171000	46175800	Enh_chr1:46171000-46175800	Intermediate	9.23658352229781
chr1	46181600	46186400	Enh_chr1:46181600-46186400	Static	6.54141759180188
chr1	46368868	46375818	Enh_chr1:46368868-46375818	Intermediate	NA
chr1	46394000	46394800	Enh_chr1:46394000-46394800	Static	7.58873929008568
chr1	46402208	46403858	Enh_chr1:46402208-46403858	Intermediate	11.2216969395372
chr1	46466400	46467200	Enh_chr1:46466400-46467200	Static	5.63725490196078
chr1	46488488	46490868	Enh_chr1:46488488-46490868	Static	6.06786427145709
chr1	46521200	46523200	Enh_chr1:46521200-46523200	Static	8.2597003457549
chr1	46549268	46551018	Enh_chr1:46549268-46551018	Static	6.09080841638981
chr1	46580628	46583218	Enh_chr1:46580628-46583218	Static	6.40845070422535
chr1	46585978	46594108	Enh_chr1:46585978-46594108	Intermediate	12.3255687679861
chr1	46594278	46597268	Enh_chr1:46594278-46597268	Static	8.59939408063389
chr1	46613368	46614968	Enh_chr1:46613368-46614968	Static	4.42532267977873
chr1	46657800	46661400	Enh_chr1:46657800-46661400	Intermediate	10.4661262304574
chr1	46675200	46677600	Enh_chr1:46675200-46677600	Static	3.08515014397367
chr1	46698518	46701008	Enh_chr1:46698518-46701008	Static	6.19502868068834
chr1	46744138	46749848	Enh_chr1:46744138-46749848	Intermediate	6.18572524942441
chr1	47180338	47183588	Enh_chr1:47180338-47183588	Static	5.78990901571547
chr1	47208868	47216018	Enh_chr1:47208868-47216018	Static	5.71916907704444
chr1	47231038	47232400	Enh_chr1:47231038-47232400	Static	3.86016023306628
chr1	47288118	47291400	Enh_chr1:47288118-47291400	Intermediate	13.1650558318476
chr1	47334118	47335958	Enh_chr1:47334118-47335958	Static	9.88549618320611
chr1	47350200	47353200	Enh_chr1:47350200-47353200	Rapid	12.6948271967472
chr1	47404998	47406068	Enh_chr1:47404998-47406068	Static	3.87736699729486
chr1	47416800	47417000	Enh_chr1:47416800-47417000	Static	7
chr1	47431000	47434600	Enh_chr1:47431000-47434600	Static	5.77896138482024
chr1	47444600	47446428	Enh_chr1:47444600-47446428	Static	6.14886731391586
chr1	47507600	47508600	Enh_chr1:47507600-47508600	Static	4.53230472516876
chr1	47709600	47710600	Enh_chr1:47709600-47710600	Static	7.81404549950544
chr1	47997600	47998000	Enh_chr1:47997600-47998000	Static	6.73316708229426
chr1	48003968	48007388	Enh_chr1:48003968-48007388	Static	6.46328852119959
chr1	48039000	48040000	Enh_chr1:48039000-48040000	Static	5.67164179104478
chr1	48061400	48063600	Enh_chr1:48061400-48063600	Static	5.30004380201489
chr1	48182400	48183000	Enh_chr1:48182400-48183000	Static	14.0233722871452
chr1	48195798	48197248	Enh_chr1:48195798-48197248	Rapid	NA
chr1	48227400	48228200	Enh_chr1:48227400-48228200	Rapid	4.80427046263345
chr1	48244798	48247328	Enh_chr1:48244798-48247328	Intermediate	6.176582038651
chr1	48468568	48471948	Enh_chr1:48468568-48471948	Static	5.84505100634133
chr1	48617000	48618000	Enh_chr1:48617000-48618000	Static	4.23645320197044
chr1	48676000	48681200	Enh_chr1:48676000-48681200	Intermediate	5.62168101080388
chr1	48749548	48751918	Enh_chr1:48749548-48751918	Static	6.12995504699632
chr1	48766218	48771128	Enh_chr1:48766218-48771128	Static	5.4440691436519
chr1	48787800	48797738	Enh_chr1:48787800-48797738	Static	7.01962110960758
chr1	49392000	49393400	Enh_chr1:49392000-49393400	Intermediate	6.11295681063123
chr1	50251468	50252608	Enh_chr1:50251468-50252608	Static	3.50877192982456
chr1	50332800	50333800	Enh_chr1:50332800-50333800	Static	6.31768953068592
chr1	50378478	50378918	Enh_chr1:50378478-50378918	Static	5.35714285714286
chr1	50450768	50453388	Enh_chr1:50450768-50453388	Static	4.93468795355588
chr1	50457708	50459618	Enh_chr1:50457708-50459618	Static	10.6262491672219
chr1	50490800	50492200	Enh_chr1:50490800-50492200	Static	4.34782608695652
chr1	50507400	50508848	Enh_chr1:50507400-50508848	Intermediate	NA
chr1	50521600	50523400	Enh_chr1:50521600-50523400	Static	5.11853448275862
chr1	50611528	50612848	Enh_chr1:50611528-50612848	Static	4.67571644042232
chr1	50707800	50708200	Enh_chr1:50707800-50708200	Intermediate	6.20347394540943
chr1	50721578	50726000	Enh_chr1:50721578-50726000	Intermediate	14.5969498910675
chr1	50915800	50918200	Enh_chr1:50915800-50918200	Rapid	5.99923576614444
chr1	50929200	50932600	Enh_chr1:50929200-50932600	Intermediate	6.85560053981107
chr1	50976038	50979238	Enh_chr1:50976038-50979238	Static	3.01329394387001
chr1	51099800	51101400	Enh_chr1:51099800-51101400	Intermediate	5.35168195718654
chr1	51169988	51171748	Enh_chr1:51169988-51171748	Intermediate	8.52272727272727
chr1	51172088	51176698	Enh_chr1:51172088-51176698	Intermediate	13.4229554944495
chr1	51202800	51204800	Enh_chr1:51202800-51204800	Static	8.74848116646416
chr1	51214000	51215848	Enh_chr1:51214000-51215848	Static	4.99490316004078
chr1	51244200	51248400	Enh_chr1:51244200-51248400	Intermediate	17.7828156880526
chr1	51262000	51270800	Enh_chr1:51262000-51270800	Intermediate	15.2167918935686
chr1	51282600	51286400	Enh_chr1:51282600-51286400	Intermediate	7.52014324082363
chr1	51300200	51306400	Enh_chr1:51300200-51306400	Static	4.97370398196844
chr1	51313800	51315600	Enh_chr1:51313800-51315600	Intermediate	5.63149261891744
chr1	51330000	51332200	Enh_chr1:51330000-51332200	Static	4.60058552906734
chr1	51421400	51425800	Enh_chr1:51421400-51425800	Static	5.40077153879126
chr1	51429528	51435888	Enh_chr1:51429528-51435888	Static	14.8570188290195
chr1	51438600	51449000	Enh_chr1:51438600-51449000	Intermediate	5.41942407440529
chr1	51472948	51474798	Enh_chr1:51472948-51474798	Static	5.78158458244111
chr1	51488728	51493368	Enh_chr1:51488728-51493368	Intermediate	11.7787088173681
chr1	51500238	51502518	Enh_chr1:51500238-51502518	Intermediate	15.8509086085688
chr1	51504648	51505688	Enh_chr1:51504648-51505688	Static	6.0377358490566
chr1	51511118	51519198	Enh_chr1:51511118-51519198	Intermediate	7.63738844527947
chr1	51532800	51535600	Enh_chr1:51532800-51535600	Intermediate	7.87496242861437
chr1	51547968	51552800	Enh_chr1:51547968-51552800	Static	14.9747318024648
chr1	51563578	51565478	Enh_chr1:51563578-51565478	Static	6.41604010025063
chr1	51565838	51572038	Enh_chr1:51565838-51572038	Static	8.93666472980825
chr1	51574600	51579708	Enh_chr1:51574600-51579708	Intermediate	10.3412852414108
chr1	51604818	51606868	Enh_chr1:51604818-51606868	Intermediate	9.56610864366245
chr1	51617218	51619858	Enh_chr1:51617218-51619858	Static	4.83573274270949
chr1	51621408	51623458	Enh_chr1:51621408-51623458	Static	5.10396975425331
chr1	51647368	51650200	Enh_chr1:51647368-51650200	Static	9.04749270363492
chr1	51665708	51668000	Enh_chr1:51665708-51668000	Intermediate	7.05363703159442
chr1	51677800	51681000	Enh_chr1:51677800-51681000	Intermediate	9.88904968644477
chr1	51686400	51692058	Enh_chr1:51686400-51692058	Intermediate	6.13519470977223
chr1	51714600	51716000	Enh_chr1:51714600-51716000	Static	5.11247443762781
chr1	51719200	51719400	Enh_chr1:51719200-51719400	Static	5.10204081632653
chr1	51761000	51765600	Enh_chr1:51761000-51765600	Static	9.92867332382311
chr1	51772400	51777600	Enh_chr1:51772400-51777600	Static	6.02107375815354
chr1	51792428	51794468	Enh_chr1:51792428-51794468	Static	4.65116279069767
chr1	51843800	51844600	Enh_chr1:51843800-51844600	Intermediate	5.978898007034
chr1	51850400	51851000	Enh_chr1:51850400-51851000	Static	5.14950166112957
chr1	51860600	51868400	Enh_chr1:51860600-51868400	Intermediate	18.6023484785095
chr1	51951800	51957600	Enh_chr1:51951800-51957600	Intermediate	8.34374219335498
chr1	51990400	51991200	Enh_chr1:51990400-51991200	Static	6.63390663390663
chr1	52071200	52071800	Enh_chr1:52071200-52071800	Static	6.16666666666667
chr1	52095800	52098600	Enh_chr1:52095800-52098600	Static	14.2520427404148
chr1	52101000	52104588	Enh_chr1:52101000-52104588	Intermediate	14.4858757062147
chr1	52142408	52143498	Enh_chr1:52142408-52143498	Static	4.96515679442509
chr1	52237400	52242008	Enh_chr1:52237400-52242008	Intermediate	3.97097359403346
chr1	52423800	52425348	Enh_chr1:52423800-52425348	Intermediate	3.62116991643454
chr1	52522958	52524200	Enh_chr1:52522958-52524200	Static	10.6352261790183
chr1	52528758	52535348	Enh_chr1:52528758-52535348	Intermediate	16.9908440759805
chr1	52567918	52570508	Enh_chr1:52567918-52570508	Static	7.79076238174736
chr1	52587318	52589608	Enh_chr1:52587318-52589608	Intermediate	11.82317551661
chr1	52592600	52593600	Enh_chr1:52592600-52593600	Static	4.2042042042042
chr1	52632000	52642428	Enh_chr1:52632000-52642428	Intermediate	9.73433912758281
chr1	52658800	52660200	Enh_chr1:52658800-52660200	Intermediate	6.80628272251309
chr1	52686000	52686400	Enh_chr1:52686000-52686400	Intermediate	8.39160839160839
chr1	52858948	52861948	Enh_chr1:52858948-52861948	Intermediate	13.9751871219112
chr1	52865000	52869200	Enh_chr1:52865000-52869200	Intermediate	10.1573676680973
chr1	52927468	52929088	Enh_chr1:52927468-52929088	Static	5.32365396249244
chr1	53023800	53024800	Enh_chr1:53023800-53024800	Intermediate	4.84848484848485
chr1	53108758	53112558	Enh_chr1:53108758-53112558	Static	5.30432657052066
chr1	53125358	53128968	Enh_chr1:53125358-53128968	Static	7.86914235190097
chr1	53134428	53136528	Enh_chr1:53134428-53136528	Intermediate	7.39081746920493
chr1	53172600	53173200	Enh_chr1:53172600-53173200	Static	5.19262981574539
chr1	53285800	53287800	Enh_chr1:53285800-53287800	Static	4.99759730898607
chr1	53291400	53297000	Enh_chr1:53291400-53297000	Static	5.54988083077971
chr1	53315600	53320000	Enh_chr1:53315600-53320000	Static	5.40084388185654
chr1	53324788	53326868	Enh_chr1:53324788-53326868	Static	5.28266913809083
chr1	53334400	53335800	Enh_chr1:53334400-53335800	Static	6.01351351351351
chr1	53344200	53346800	Enh_chr1:53344200-53346800	Static	7.08446866485014
chr1	53366288	53369338	Enh_chr1:53366288-53369338	Intermediate	8.99736147757256
chr1	53389128	53391648	Enh_chr1:53389128-53391648	Static	9.15185077236957
chr1	53406738	53415818	Enh_chr1:53406738-53415818	Rapid	6.05782469022487
chr1	53498417	53500387	Enh_chr1:53498417-53500387	Static	6.68563300142248
chr1	53553877	53555247	Enh_chr1:53553877-53555247	Static	5.66689702833449
chr1	53561517	53563417	Enh_chr1:53561517-53563417	Static	5.08035251425609
chr1	53573957	53576517	Enh_chr1:53573957-53576517	Static	6.40144665461121
chr1	53581457	53590447	Enh_chr1:53581457-53590447	Static	5.46767172735959
chr1	53600277	53602227	Enh_chr1:53600277-53602227	Static	5.66781665845244
chr1	53678687	53683867	Enh_chr1:53678687-53683867	Static	5.14608859566447
chr1	53737800	53740200	Enh_chr1:53737800-53740200	Static	6.39405204460967
chr1	53765800	53768400	Enh_chr1:53765800-53768400	Static	2.54916241806264
chr1	53783000	53784000	Enh_chr1:53783000-53784000	Intermediate	4.48369565217391
chr1	53836537	53838207	Enh_chr1:53836537-53838207	Static	10.3448275862069
chr1	53869200	53870157	Enh_chr1:53869200-53870157	Intermediate	8.63636363636364
chr1	54079987	54084007	Enh_chr1:54079987-54084007	Static	7.85458655113957
chr1	54091787	54096277	Enh_chr1:54091787-54096277	Intermediate	5.79737692453906
chr1	54219017	54222127	Enh_chr1:54219017-54222127	Static	5.4020490530891
chr1	54227157	54228247	Enh_chr1:54227157-54228247	Static	5.85058505850585
chr1	54228827	54231800	Enh_chr1:54228827-54231800	Intermediate	5.86329770003239
chr1	54276600	54281437	Enh_chr1:54276600-54281437	Static	4.85871112014637
chr1	54283000	54284000	Enh_chr1:54283000-54284000	Static	8.05860805860806
chr1	54284477	54294117	Enh_chr1:54284477-54294117	Intermediate	8.1781914893617
chr1	54351397	54359097	Enh_chr1:54351397-54359097	Static	6.71609245529873
chr1	54370897	54382927	Enh_chr1:54370897-54382927	Intermediate	11.7585848074922
chr1	54458737	54466187	Enh_chr1:54458737-54466187	Rapid	6.22173193601765
chr1	54473477	54478167	Enh_chr1:54473477-54478167	Intermediate	6.26281453867661
chr1	54478387	54483507	Enh_chr1:54478387-54483507	Intermediate	13.6829285765456
chr1	54484277	54491657	Enh_chr1:54484277-54491657	Intermediate	5.3914961401789
chr1	54497000	54501177	Enh_chr1:54497000-54501177	Static	7.73574251835121
chr1	54541600	54543000	Enh_chr1:54541600-54543000	Static	6.56634746922025
chr1	54588497	54588727	Enh_chr1:54588497-54588727	Intermediate	6.72645739910314
chr1	54604427	54605067	Enh_chr1:54604427-54605067	Intermediate	5.39629005059022
chr1	54651987	54652847	Enh_chr1:54651987-54652847	Static	5.4421768707483
chr1	54797957	54800587	Enh_chr1:54797957-54800587	Intermediate	4.98753117206983
chr1	54807087	54808000	Enh_chr1:54807087-54808000	Static	6.01750547045952
chr1	54812200	54814800	Enh_chr1:54812200-54814800	Intermediate	6.90150970524802
chr1	54857727	54864200	Enh_chr1:54857727-54864200	Intermediate	8.29820864067439
chr1	54947277	54951200	Enh_chr1:54947277-54951200	Intermediate	12.6481571683715
chr1	54964867	54968257	Enh_chr1:54964867-54968257	Intermediate	6.12063867534004
chr1	54970600	54972200	Enh_chr1:54970600-54972200	Static	5.81683168316832
chr1	55010800	55011400	Enh_chr1:55010800-55011400	Static	7.29684908789386
chr1	55060200	55061200	Enh_chr1:55060200-55061200	Static	6.05759682224429
chr1	55127717	55130600	Enh_chr1:55127717-55130600	Intermediate	6.08843537414966
chr1	55149857	55153467	Enh_chr1:55149857-55153467	Intermediate	3.64025695931478
chr1	55179087	55179547	Enh_chr1:55179087-55179547	Static	7.20524017467249
chr1	55194027	55198800	Enh_chr1:55194027-55198800	Static	5.88578088578089
chr1	55202267	55205787	Enh_chr1:55202267-55205787	Intermediate	6.04510578935131
chr1	55243627	55246487	Enh_chr1:55243627-55246487	Intermediate	8.19231802309965
chr1	55255167	55262747	Enh_chr1:55255167-55262747	Intermediate	12.1093507300404
chr1	55276400	55278400	Enh_chr1:55276400-55278400	Static	5.88803088803089
chr1	55286600	55289027	Enh_chr1:55286600-55289027	Static	6.11370716510903
chr1	55442767	55445597	Enh_chr1:55442767-55445597	Static	6.24790057104468
chr1	55473157	55477477	Enh_chr1:55473157-55477477	Static	4.84014209591474
chr1	55640677	55642017	Enh_chr1:55640677-55642017	Static	4.88338192419825
chr1	56027200	56030400	Enh_chr1:56027200-56030400	Static	5.01622897609914
chr1	56061400	56063000	Enh_chr1:56061400-56063000	Static	6.19251992642551
chr1	56123400	56136600	Enh_chr1:56123400-56136600	Static	7.03748642952934
chr1	56247948	56251408	Enh_chr1:56247948-56251408	Intermediate	4.96515679442509
chr1	56323800	56336400	Enh_chr1:56323800-56336400	Static	9.31310148174551
chr1	56422738	56428528	Enh_chr1:56422738-56428528	Intermediate	6.73059847274019
chr1	56431278	56436598	Enh_chr1:56431278-56436598	Static	4.93185078909613
chr1	56465178	56468198	Enh_chr1:56465178-56468198	Intermediate	7.07039655702429
chr1	56468308	56474798	Enh_chr1:56468308-56474798	Intermediate	7.07256265581945
chr1	56475178	56480218	Enh_chr1:56475178-56480218	Static	9.43884500136203
chr1	56501038	56511968	Enh_chr1:56501038-56511968	Intermediate	8.94851539090166
chr1	56512148	56534600	Enh_chr1:56512148-56534600	Intermediate	8.38931955211025
chr1	56644800	56645800	Enh_chr1:56644800-56645800	Static	6.39360639360639
chr1	56774147	56774607	Enh_chr1:56774147-56774607	Static	6.30434782608696
chr1	56908737	56911867	Enh_chr1:56908737-56911867	Static	6.7491895078102
chr1	57033000	57034000	Enh_chr1:57033000-57034000	Static	5.73613766730401
chr1	57124200	57125600	Enh_chr1:57124200-57125600	Static	6.1614730878187
chr1	57137400	57139157	Enh_chr1:57137400-57139157	Static	5.80110497237569
chr1	57157200	57158400	Enh_chr1:57157200-57158400	Intermediate	3.86363636363636
chr1	57167600	57169800	Enh_chr1:57167600-57169800	Static	5.94985125371866
chr1	57549400	57550800	Enh_chr1:57549400-57550800	Static	5.42797494780793
chr1	57741200	57742400	Enh_chr1:57741200-57742400	Static	5.44272948822096
chr1	57985968	57987600	Enh_chr1:57985968-57987600	Static	5.5952380952381
chr1	58103600	58113018	Enh_chr1:58103600-58113018	Intermediate	6.71043738534325
chr1	58164400	58165600	Enh_chr1:58164400-58165600	Intermediate	4.78395061728395
chr1	58273098	58274608	Enh_chr1:58273098-58274608	Rapid	NA
chr1	58390648	58393288	Enh_chr1:58390648-58393288	Static	6.58135283363803
chr1	58487038	58487478	Enh_chr1:58487038-58487478	Static	5.86907449209932
chr1	58495788	58498598	Enh_chr1:58495788-58498598	Static	4.86362142622412
chr1	58516000	58516200	Enh_chr1:58516000-58516200	Static	6
chr1	58583200	58586200	Enh_chr1:58583200-58586200	Intermediate	5.37521815008726
chr1	58616718	58622778	Enh_chr1:58616718-58622778	Static	5.93220338983051
chr1	58648298	58650148	Enh_chr1:58648298-58650148	Static	5.83677685950413
chr1	58669248	58671488	Enh_chr1:58669248-58671488	Static	5.60509554140127
chr1	58710068	58711718	Enh_chr1:58710068-58711718	Intermediate	6.50854936569222
chr1	58717318	58720188	Enh_chr1:58717318-58720188	Static	5.60716655607167
chr1	58723000	58727800	Enh_chr1:58723000-58727800	Intermediate	6.83015440508628
chr1	58751988	58758058	Enh_chr1:58751988-58758058	Rapid	6.45015105740181
chr1	58772438	58775028	Enh_chr1:58772438-58775028	Static	5.14925373134328
chr1	58804200	58811278	Enh_chr1:58804200-58811278	Intermediate	5.10527833862129
chr1	58814008	58817528	Enh_chr1:58814008-58817528	Static	5.29941706412295
chr1	58853718	58862338	Enh_chr1:58853718-58862338	Static	5.31656739466137
chr1	58877788	58890578	Enh_chr1:58877788-58890578	Static	4.98597693985665
chr1	58893718	58899038	Enh_chr1:58893718-58899038	Intermediate	10.2631578947368
chr1	58899708	58905198	Enh_chr1:58899708-58905198	Static	5.91705708832205
chr1	58918938	58923598	Enh_chr1:58918938-58923598	Intermediate	5.64134239242331
chr1	58929568	58930248	Enh_chr1:58929568-58930248	Static	4.0520984081042
chr1	58931538	58933838	Enh_chr1:58931538-58933838	Static	5.22959183673469
chr1	58939438	58945668	Enh_chr1:58939438-58945668	Intermediate	5.37848605577689
chr1	58963400	58972828	Enh_chr1:58963400-58972828	Rapid	7.43451463790447
chr1	58975628	58981098	Enh_chr1:58975628-58981098	Intermediate	6.48630482271887
chr1	58986948	58988358	Enh_chr1:58986948-58988358	Static	5.66298342541436
chr1	58996200	59000400	Enh_chr1:58996200-59000400	Static	6.75086107921929
chr1	59004000	59009848	Enh_chr1:59004000-59009848	Static	5.15498093817338
chr1	59024988	59028508	Enh_chr1:59024988-59028508	Intermediate	5.56009811937858
chr1	59044800	59047600	Enh_chr1:59044800-59047600	Intermediate	6.41330166270784
chr1	59062718	59065400	Enh_chr1:59062718-59065400	Intermediate	4.77901545095221
chr1	59070528	59073178	Enh_chr1:59070528-59073178	Static	5.29332434254889
chr1	59077138	59081428	Enh_chr1:59077138-59081428	Static	4.81691368788143
chr1	59084000	59084600	Enh_chr1:59084000-59084600	Static	2.93637846655791
chr1	59093128	59097938	Enh_chr1:59093128-59097938	Intermediate	6.11664295874822
chr1	59124948	59126388	Enh_chr1:59124948-59126388	Static	6.28803245436105
chr1	59135938	59140328	Enh_chr1:59135938-59140328	Intermediate	5.79110651499483
chr1	59140908	59145200	Enh_chr1:59140908-59145200	Intermediate	5.31073446327684
chr1	59149800	59152800	Enh_chr1:59149800-59152800	Intermediate	5.61901821549861
chr1	59225458	59227468	Enh_chr1:59225458-59227468	Static	6.94310511089682
chr1	59264868	59269088	Enh_chr1:59264868-59269088	Intermediate	NA
chr1	59271000	59273518	Enh_chr1:59271000-59273518	Intermediate	5.38793103448276
chr1	59292000	59293600	Enh_chr1:59292000-59293600	Intermediate	4.61077844311377
chr1	59315728	59318968	Enh_chr1:59315728-59318968	Static	4.77006569551557
chr1	59328200	59329000	Enh_chr1:59328200-59329000	Static	5.99250936329588
chr1	59332768	59334498	Enh_chr1:59332768-59334498	Static	6.30828304991772
chr1	59350200	59357200	Enh_chr1:59350200-59357200	Static	4.52054794520548
chr1	59366988	59369368	Enh_chr1:59366988-59369368	Intermediate	4.33249370277078
chr1	59409000	59411200	Enh_chr1:59409000-59411200	Static	4.3212570929725
chr1	59431000	59434600	Enh_chr1:59431000-59434600	Static	5.91016548463357
chr1	59453108	59456018	Enh_chr1:59453108-59456018	Static	5.66600397614314
chr1	59477058	59478248	Enh_chr1:59477058-59478248	Static	4.33694745621351
chr1	59493238	59495298	Enh_chr1:59493238-59495298	Static	5.13761467889908
chr1	59506468	59508458	Enh_chr1:59506468-59508458	Static	9.16334661354582
chr1	59549068	59553318	Enh_chr1:59549068-59553318	Static	5.82199420031229
chr1	59560048	59563328	Enh_chr1:59560048-59563328	Intermediate	6.54674137422589
chr1	59568538	59573138	Enh_chr1:59568538-59573138	Static	4.62655601659751
chr1	59577400	59578600	Enh_chr1:59577400-59578600	Static	5.20094562647754
chr1	59578758	59581988	Enh_chr1:59578758-59581988	Static	5.9688326962658
chr1	59633558	59634608	Enh_chr1:59633558-59634608	Static	7.25436179981635
chr1	59669288	59680398	Enh_chr1:59669288-59680398	Static	4.98824758422565
chr1	59681678	59683678	Enh_chr1:59681678-59683678	Intermediate	4.66472303206997
chr1	59691108	59694148	Enh_chr1:59691108-59694148	Intermediate	6.07765897580191
chr1	59694378	59699600	Enh_chr1:59694378-59699600	Intermediate	5.5176132278936
chr1	59742048	59746118	Enh_chr1:59742048-59746118	Static	5.53350970017637
chr1	59749188	59754748	Enh_chr1:59749188-59754748	Intermediate	6.29165989270037
chr1	59926228	59926528	Enh_chr1:59926228-59926528	Intermediate	6.73076923076923
chr1	60389400	60395318	Enh_chr1:60389400-60395318	Static	5.26744944553164
chr1	60573288	60578318	Enh_chr1:60573288-60578318	Static	5.59680182752713
chr1	60831278	60834558	Enh_chr1:60831278-60834558	Intermediate	5.03264417845484
chr1	60865628	60869448	Enh_chr1:60865628-60869448	Static	3.01053687907677
chr1	60919128	60924778	Enh_chr1:60919128-60924778	Static	5.40040376850606
chr1	60942688	60944058	Enh_chr1:60942688-60944058	Static	6.57243816254417
chr1	60978000	60979600	Enh_chr1:60978000-60979600	Static	4.77648499693815
chr1	61048928	61055558	Enh_chr1:61048928-61055558	Static	4.78503070989859
chr1	61056678	61059148	Enh_chr1:61056678-61059148	Static	3.9924670433145
chr1	61081600	61084298	Enh_chr1:61081600-61084298	Static	3.76970527758739
chr1	61138988	61142118	Enh_chr1:61138988-61142118	Static	4.38623210478221
chr1	61156698	61159078	Enh_chr1:61156698-61159078	Static	2.71381578947368
chr1	61284000	61285400	Enh_chr1:61284000-61285400	Static	3.12283136710618
chr1	61301800	61303200	Enh_chr1:61301800-61303200	Static	2.68741159830269
chr1	61318000	61321000	Enh_chr1:61318000-61321000	Static	3.73230373230373
chr1	61331000	61333600	Enh_chr1:61331000-61333600	Static	4.80286738351255
chr1	61403378	61404098	Enh_chr1:61403378-61404098	Static	2.08333333333333
chr1	61419800	61420800	Enh_chr1:61419800-61420800	Static	4.47761194029851
chr1	61433600	61434800	Enh_chr1:61433600-61434800	Static	4.99583680266445
chr1	61518428	61521868	Enh_chr1:61518428-61521868	Intermediate	NA
chr1	61545000	61545400	Enh_chr1:61545000-61545400	Static	4.96277915632754
chr1	61603578	61607128	Enh_chr1:61603578-61607128	Intermediate	4.56233421750663
chr1	61612348	61614298	Enh_chr1:61612348-61614298	Static	8.32391713747646
chr1	61742558	61744268	Enh_chr1:61742558-61744268	Static	4.10427066001109
chr1	61780838	61784648	Enh_chr1:61780838-61784648	Static	5.31786318588349
chr1	61865400	61866200	Enh_chr1:61865400-61866200	Static	5.75275397796818
chr1	62159000	62160800	Enh_chr1:62159000-62160800	Static	9.6512021672875
chr1	62271588	62273198	Enh_chr1:62271588-62273198	Static	6.25352112676056
chr1	62295208	62296848	Enh_chr1:62295208-62296848	Rapid	9.12007332722273
chr1	62334029	62336079	Enh_chr1:62334029-62336079	Intermediate	6.68069437138348
chr1	62351629	62357979	Enh_chr1:62351629-62357979	Static	13.0983938874162
chr1	62483800	62485800	Enh_chr1:62483800-62485800	Static	8.18048422597212
chr1	62599000	62599800	Enh_chr1:62599000-62599800	Static	5.11860174781523
chr1	62612200	62615400	Enh_chr1:62612200-62615400	Static	5.40239487607909
chr1	62621059	62623800	Enh_chr1:62621059-62623800	Intermediate	8.04559168622192
chr1	62624400	62626800	Enh_chr1:62624400-62626800	Static	6.08160123171671
chr1	62675759	62678099	Enh_chr1:62675759-62678099	Intermediate	5.13485477178423
chr1	62686429	62688219	Enh_chr1:62686429-62688219	Rapid	5.37974683544304
chr1	62722089	62726400	Enh_chr1:62722089-62726400	Intermediate	9.40417963539351
chr1	62758799	62760689	Enh_chr1:62758799-62760689	Intermediate	NA
chr1	62793049	62802739	Enh_chr1:62793049-62802739	Intermediate	13.8589881593111
chr1	62808200	62812200	Enh_chr1:62808200-62812200	Intermediate	6.04201085673826
chr1	63124000	63129319	Enh_chr1:63124000-63129319	Intermediate	4.32940309506264
chr1	63329800	63330200	Enh_chr1:63329800-63330200	Static	5.23690773067332
chr1	63378000	63379000	Enh_chr1:63378000-63379000	Intermediate	NA
chr1	63403059	63404119	Enh_chr1:63403059-63404119	Static	5.28756957328386
chr1	63462309	63465419	Enh_chr1:63462309-63465419	Intermediate	5.47760388559093
chr1	63639729	63641729	Enh_chr1:63639729-63641729	Static	4.72940029254022
chr1	63650959	63651659	Enh_chr1:63650959-63651659	Static	5.44692737430168
chr1	63703600	63706629	Enh_chr1:63703600-63706629	Static	3.9440203562341
chr1	63745879	63748549	Enh_chr1:63745879-63748549	Intermediate	5.62788744225116
chr1	63772800	63775689	Enh_chr1:63772800-63775689	Static	3.88098318240621
chr1	63827069	63832279	Enh_chr1:63827069-63832279	Static	4.91620111731844
chr1	63890329	63893989	Enh_chr1:63890329-63893989	Static	5.64197205378328
chr1	63934800	63939000	Enh_chr1:63934800-63939000	Intermediate	5.49710113807172
chr1	64003648	64007488	Enh_chr1:64003648-64007488	Static	4.25157232704403
chr1	64019800	64020200	Enh_chr1:64019800-64020200	Static	4.97512437810945
chr1	64171000	64174000	Enh_chr1:64171000-64174000	Static	3.60417325324059
chr1	64222800	64224800	Enh_chr1:64222800-64224800	Static	7.11217183770883
chr1	64243200	64246000	Enh_chr1:64243200-64246000	Static	5.58375634517767
chr1	64469800	64471400	Enh_chr1:64469800-64471400	Static	4.47177193963108
chr1	64494267	64500917	Enh_chr1:64494267-64500917	Static	7.14647103465722
chr1	64510427	64516677	Enh_chr1:64510427-64516677	Static	4.90417987022786
chr1	64543977	64545947	Enh_chr1:64543977-64545947	Static	3.80859375
chr1	64550657	64551517	Enh_chr1:64550657-64551517	Intermediate	4.54029511918275
chr1	64615707	64616527	Enh_chr1:64615707-64616527	Static	4.25776754890679
chr1	64744400	64746537	Enh_chr1:64744400-64746537	Static	4.98442367601246
chr1	64768797	64770787	Enh_chr1:64768797-64770787	Intermediate	5.25036460865338
chr1	64826357	64830577	Enh_chr1:64826357-64830577	Static	4.56422018348624
chr1	64861200	64862200	Enh_chr1:64861200-64862200	Static	5.53935860058309
chr1	64863057	64866857	Enh_chr1:64863057-64866857	Static	5.31622364802933
chr1	64874567	64878457	Enh_chr1:64874567-64878457	Intermediate	5.68484042553191
chr1	64881000	64883800	Enh_chr1:64881000-64883800	Static	5.46218487394958
chr1	64886337	64904097	Enh_chr1:64886337-64904097	Intermediate	9.10603416791787
chr1	64904557	64908497	Enh_chr1:64904557-64908497	Static	5.92646347363329
chr1	64915297	64919317	Enh_chr1:64915297-64919317	Intermediate	6.30829651448208
chr1	64920147	64929737	Enh_chr1:64920147-64929737	Intermediate	7.51765442030929
chr1	64931297	64938157	Enh_chr1:64931297-64938157	Intermediate	8.22719802793755
chr1	64944547	64966327	Enh_chr1:64944547-64966327	Intermediate	9.86969460576117
chr1	64986337	64988857	Enh_chr1:64986337-64988857	Intermediate	9.72132209980557
chr1	65000257	65003600	Enh_chr1:65000257-65003600	Static	5.75539568345324
chr1	65048947	65051777	Enh_chr1:65048947-65051777	Intermediate	6.05177993527508
chr1	65053997	65057747	Enh_chr1:65053997-65057747	Static	8.4988085782367
chr1	65063507	65071027	Enh_chr1:65063507-65071027	Static	5.05178075271533
chr1	65096207	65098647	Enh_chr1:65096207-65098647	Intermediate	NA
chr1	65148557	65149917	Enh_chr1:65148557-65149917	Static	4.83754512635379
chr1	65160237	65168267	Enh_chr1:65160237-65168267	Static	12.2057300655851
chr1	65172200	65183400	Enh_chr1:65172200-65183400	Static	13.157535182402
chr1	65204800	65210600	Enh_chr1:65204800-65210600	Rapid	9.63240299523485
chr1	65211400	65216000	Enh_chr1:65211400-65216000	Intermediate	11.8978455579763
chr1	65228800	65232600	Enh_chr1:65228800-65232600	Static	5.04898266767144
chr1	65242837	65244577	Enh_chr1:65242837-65244577	Intermediate	6.10225398570643
chr1	65247747	65250847	Enh_chr1:65247747-65250847	Intermediate	12.4797988866942
chr1	65259600	65261400	Enh_chr1:65259600-65261400	Static	4.74471376998453
chr1	65281200	65283000	Enh_chr1:65281200-65283000	Static	10.7887208827135
chr1	65393200	65394200	Enh_chr1:65393200-65394200	Intermediate	5.15759312320917
chr1	65395400	65396600	Enh_chr1:65395400-65396600	Static	5.25
chr1	65421457	65425297	Enh_chr1:65421457-65425297	Static	5.47945205479452
chr1	65459200	65459600	Enh_chr1:65459200-65459600	Static	4.58015267175572
chr1	65809417	65814697	Enh_chr1:65809417-65814697	Static	4.92302184031507
chr1	65819807	65822547	Enh_chr1:65819807-65822547	Static	5.31803962460897
chr1	65829800	65831400	Enh_chr1:65829800-65831400	Static	4.84920165582496
chr1	65862977	65867257	Enh_chr1:65862977-65867257	Intermediate	5.58938668986516
chr1	65892200	65896600	Enh_chr1:65892200-65896600	Intermediate	6.23196768609348
chr1	66181347	66184137	Enh_chr1:66181347-66184137	Static	4.51153324287653
chr1	66214687	66215737	Enh_chr1:66214687-66215737	Static	3.91621129326047
chr1	66243000	66248600	Enh_chr1:66243000-66248600	Static	4.7313691507799
chr1	66249800	66255400	Enh_chr1:66249800-66255400	Intermediate	7.83935981031417
chr1	66258200	66259200	Enh_chr1:66258200-66259200	Static	6.4922480620155
chr1	66261200	66261800	Enh_chr1:66261200-66261800	Static	3.28947368421053
chr1	66264337	66268287	Enh_chr1:66264337-66268287	Static	5.00954198473282
chr1	66269077	66280377	Enh_chr1:66269077-66280377	Static	8.09530165509877
chr1	66283457	66287737	Enh_chr1:66283457-66287737	Static	5.37066789075052
chr1	66287787	66288777	Enh_chr1:66287787-66288777	Static	6.53218059558117
chr1	66290400	66293377	Enh_chr1:66290400-66293377	Intermediate	5.0203953561343
chr1	66293907	66297800	Enh_chr1:66293907-66297800	Static	7.79632368476653
chr1	66300200	66303747	Enh_chr1:66300200-66303747	Static	5.0095811661648
chr1	66315317	66317797	Enh_chr1:66315317-66317797	Intermediate	5.70528526426321
chr1	66332617	66339167	Enh_chr1:66332617-66339167	Rapid	4.73128158015618
chr1	66341367	66343187	Enh_chr1:66341367-66343187	Rapid	11.8684299762631
chr1	66345477	66348767	Enh_chr1:66345477-66348767	Static	5.27556734453286
chr1	66355617	66358737	Enh_chr1:66355617-66358737	Intermediate	4.90226497052436
chr1	66367397	66367687	Enh_chr1:66367397-66367687	Static	2.41379310344828
chr1	66374577	66377857	Enh_chr1:66374577-66377857	Static	6.37877504939317
chr1	66378777	66385337	Enh_chr1:66378777-66385337	Intermediate	6.27666057282145
chr1	66392607	66404000	Enh_chr1:66392607-66404000	Rapid	9.58400214018192
chr1	66410800	66417407	Enh_chr1:66410800-66417407	Static	7.73584905660377
chr1	66426000	66427200	Enh_chr1:66426000-66427200	Rapid	7.94896957801766
chr1	66436000	66441037	Enh_chr1:66436000-66441037	Static	5.7264461211066
chr1	66441800	66446600	Enh_chr1:66441800-66446600	Static	6.52412280701754
chr1	66463607	66465557	Enh_chr1:66463607-66465557	Static	6.03491271820449
chr1	66648317	66650400	Enh_chr1:66648317-66650400	Intermediate	5.72748267898383
chr1	66724857	66729257	Enh_chr1:66724857-66729257	Intermediate	6.08511457731562
chr1	66729400	66734000	Enh_chr1:66729400-66734000	Static	6.05089538171536
chr1	66738147	66740657	Enh_chr1:66738147-66740657	Intermediate	6.0126582278481
chr1	66752000	66753427	Enh_chr1:66752000-66753427	Intermediate	6.18556701030928
chr1	66757400	66759800	Enh_chr1:66757400-66759800	Static	5.29435005926511
chr1	66760607	66762807	Enh_chr1:66760607-66762807	Static	6.29952456418384
chr1	66787400	66789400	Enh_chr1:66787400-66789400	Intermediate	5.32676812891674
chr1	66840677	66843217	Enh_chr1:66840677-66843217	Intermediate	11.2779973649539
chr1	66930397	66940027	Enh_chr1:66930397-66940027	Static	9.1329397538943
chr1	66950600	66957200	Enh_chr1:66950600-66957200	Static	12.6389191544999
chr1	66959600	66962800	Enh_chr1:66959600-66962800	Intermediate	7.26691042047532
chr1	66978200	66988600	Enh_chr1:66978200-66988600	Intermediate	4.99133448873483
chr1	66995800	66996400	Enh_chr1:66995800-66996400	Static	6.49350649350649
chr1	66998800	66999800	Enh_chr1:66998800-66999800	Static	4.26320667284523
chr1	67013200	67014200	Enh_chr1:67013200-67014200	Static	5.85544373284538
chr1	67044600	67045600	Enh_chr1:67044600-67045600	Static	5.66762728146013
chr1	67109267	67113800	Enh_chr1:67109267-67113800	Static	9.92008817856159
chr1	67134600	67135200	Enh_chr1:67134600-67135200	Static	7.01468189233279
chr1	67148800	67150000	Enh_chr1:67148800-67150000	Static	6.58536585365854
chr1	67163000	67175600	Enh_chr1:67163000-67175600	Static	11.8216971911783
chr1	67189400	67196000	Enh_chr1:67189400-67196000	Intermediate	6.77445216461785
chr1	67211600	67218200	Enh_chr1:67211600-67218200	Intermediate	8.03478260869565
chr1	67261487	67269257	Enh_chr1:67261487-67269257	Static	13.8132746438086
chr1	67274217	67275547	Enh_chr1:67274217-67275547	Static	4.34142752023547
chr1	67285600	67286600	Enh_chr1:67285600-67286600	Static	5.33070088845015
chr1	67294357	67295577	Enh_chr1:67294357-67295577	Intermediate	5.24286815728604
chr1	67304200	67304600	Enh_chr1:67304200-67304600	Static	3.75
chr1	67332000	67343600	Enh_chr1:67332000-67343600	Rapid	12.2253262727766
chr1	67350600	67351600	Enh_chr1:67350600-67351600	Static	3.53982300884956
chr1	67441200	67442000	Enh_chr1:67441200-67442000	Static	7.21533258173619
chr1	67500200	67501000	Enh_chr1:67500200-67501000	Static	5.26946107784431
chr1	67561600	67562200	Enh_chr1:67561600-67562200	Static	6.01001669449082
chr1	67586527	67593667	Enh_chr1:67586527-67593667	Static	7.88500536800668
chr1	67607200	67611200	Enh_chr1:67607200-67611200	Static	6.0795191863153
chr1	67634197	67636127	Enh_chr1:67634197-67636127	Static	6.2992125984252
chr1	67673747	67675167	Enh_chr1:67673747-67675167	Static	2.20233998623537
chr1	67686587	67687657	Enh_chr1:67686587-67687657	Static	3.54223433242507
chr1	67721800	67725200	Enh_chr1:67721800-67725200	Static	4.40145780768153
chr1	67726200	67726800	Enh_chr1:67726200-67726800	Static	4.45544554455445
chr1	67732287	67737600	Enh_chr1:67732287-67737600	Static	5.83954254028764
chr1	67746200	67751600	Enh_chr1:67746200-67751600	Intermediate	5.09210983663538
chr1	67753600	67756200	Enh_chr1:67753600-67756200	Static	5.90825688073395
chr1	67758600	67761000	Enh_chr1:67758600-67761000	Intermediate	5.7258064516129
chr1	67766400	67767000	Enh_chr1:67766400-67767000	Static	4.97512437810945
chr1	67832200	67835600	Enh_chr1:67832200-67835600	Static	5.45351794292173
chr1	68160400	68161800	Enh_chr1:68160400-68161800	Static	5.84958217270195
chr1	68178000	68184800	Enh_chr1:68178000-68184800	Intermediate	6.43200810331729
chr1	68268447	68272467	Enh_chr1:68268447-68272467	Static	7.75209246711837
chr1	68336407	68341197	Enh_chr1:68336407-68341197	Intermediate	7.93827849042573
chr1	68346600	68347877	Enh_chr1:68346600-68347877	Intermediate	7.15917745620716
chr1	68357587	68360057	Enh_chr1:68357587-68360057	Static	6.67736757624398
chr1	68360467	68362697	Enh_chr1:68360467-68362697	Static	5.32983835736129
chr1	68383427	68385777	Enh_chr1:68383427-68385777	Static	5.04340636626705
chr1	69319800	69321600	Enh_chr1:69319800-69321600	Static	4.76947535771065
chr1	69567200	69568200	Enh_chr1:69567200-69568200	Static	2.90135396518375
chr1	69687487	69692037	Enh_chr1:69687487-69692037	Static	5.67490879610863
chr1	69910197	69913337	Enh_chr1:69910197-69913337	Intermediate	5.59736594543744
chr1	70033000	70034800	Enh_chr1:70033000-70034800	Static	5.83675330597355
chr1	70083400	70084000	Enh_chr1:70083400-70084000	Intermediate	5.27156549520767
chr1	70169200	70170400	Enh_chr1:70169200-70170400	Static	5.02024291497976
chr1	70193600	70196400	Enh_chr1:70193600-70196400	Rapid	NA
chr1	70219517	70221617	Enh_chr1:70219517-70221617	Static	5.51217271474506
chr1	70226317	70228417	Enh_chr1:70226317-70228417	Static	5.71555161719096
chr1	70381200	70383800	Enh_chr1:70381200-70383800	Static	7.71369006254343
chr1	70411587	70412587	Enh_chr1:70411587-70412587	Static	6.46766169154229
chr1	70451200	70453000	Enh_chr1:70451200-70453000	Static	9.26168632590651
chr1	70503000	70505800	Enh_chr1:70503000-70505800	Intermediate	8.57065364795226
chr1	70583400	70584697	Enh_chr1:70583400-70584697	Intermediate	6.33869441816462
chr1	70675600	70676200	Enh_chr1:70675600-70676200	Intermediate	5.59105431309904
chr1	70865837	70867397	Enh_chr1:70865837-70867397	Static	5.58282208588957
chr1	70909800	70910800	Enh_chr1:70909800-70910800	Static	4.56349206349206
chr1	70978117	70982127	Enh_chr1:70978117-70982127	Intermediate	7.5519728468392
chr1	71046800	71048000	Enh_chr1:71046800-71048000	Static	3.34448160535117
chr1	71068200	71070000	Enh_chr1:71068200-71070000	Static	3.73637778930981
chr1	71412657	71417927	Enh_chr1:71412657-71417927	Static	5.07140241669718
chr1	71571200	71573617	Enh_chr1:71571200-71573617	Intermediate	4.12326388888889
chr1	71780800	71781200	Enh_chr1:71780800-71781200	Static	3.47394540942928
chr1	71791800	71792800	Enh_chr1:71791800-71792800	Static	3.86521308225966
chr1	71834800	71837200	Enh_chr1:71834800-71837200	Static	6.8308181096108
chr1	71860817	71861807	Enh_chr1:71860817-71861807	Intermediate	3.98886827458256
chr1	71880367	71883657	Enh_chr1:71880367-71883657	Static	4.67645459488853
chr1	71966800	71968600	Enh_chr1:71966800-71968600	Static	5.46832701678397
chr1	72062247	72065607	Enh_chr1:72062247-72065607	Static	6.83901292596945
chr1	72280797	72282317	Enh_chr1:72280797-72282317	Static	4.25257731958763
chr1	72282400	72285400	Enh_chr1:72282400-72285400	Static	3.71447028423773
chr1	72365707	72367677	Enh_chr1:72365707-72367677	Intermediate	5.91371788657295
chr1	72432200	72435800	Enh_chr1:72432200-72435800	Static	6.40957446808511
chr1	72567800	72568800	Enh_chr1:72567800-72568800	Static	4.51866404715128
chr1	72634557	72637127	Enh_chr1:72634557-72637127	Static	5.86454786227771
chr1	73515207	73517557	Enh_chr1:73515207-73517557	Static	5.72109654350417
chr1	73592727	73594617	Enh_chr1:73592727-73594617	Static	4.12423625254582
chr1	73820400	73822400	Enh_chr1:73820400-73822400	Static	5.59376432828978
chr1	74398600	74400000	Enh_chr1:74398600-74400000	Static	7.46371803731859
chr1	74463000	74464200	Enh_chr1:74463000-74464200	Static	3.6144578313253
chr1	74517400	74518800	Enh_chr1:74517400-74518800	Static	5.37482319660537
chr1	74579000	74580600	Enh_chr1:74579000-74580600	Intermediate	4.99375780274657
chr1	74652196	74654316	Enh_chr1:74652196-74654316	Static	5.45290671473637
chr1	74673000	74674800	Enh_chr1:74673000-74674800	Static	4.85592315901814
chr1	74680600	74682400	Enh_chr1:74680600-74682400	Static	5.6695464362851
chr1	74702200	74704200	Enh_chr1:74702200-74704200	Intermediate	5.04080652904465
chr1	74712800	74717400	Enh_chr1:74712800-74717400	Static	5.37462537462537
chr1	74748200	74750400	Enh_chr1:74748200-74750400	Static	7.13417105796514
chr1	74811000	74813600	Enh_chr1:74811000-74813600	Static	5.21221146686523
chr1	74824000	74825600	Enh_chr1:74824000-74825600	Static	6.04428485936565
chr1	74856600	74859000	Enh_chr1:74856600-74859000	Intermediate	7.50256937307297
chr1	75261155	75262295	Enh_chr1:75261155-75262295	Intermediate	NA
chr1	75337800	75342200	Enh_chr1:75337800-75342200	Intermediate	4.78967097042899
chr1	75391600	75394800	Enh_chr1:75391600-75394800	Static	6.01173020527859
chr1	75614800	75616200	Enh_chr1:75614800-75616200	Intermediate	6.04395604395604
chr1	75671200	75673200	Enh_chr1:75671200-75673200	Static	6.24706434945984
chr1	75744045	75746400	Enh_chr1:75744045-75746400	Intermediate	4.7941342357586
chr1	75908800	75910400	Enh_chr1:75908800-75910400	Intermediate	5.17879161528977
chr1	75942800	75943600	Enh_chr1:75942800-75943600	Intermediate	NA
chr1	75984200	75987200	Enh_chr1:75984200-75987200	Static	5.64024390243902
chr1	75990800	75994600	Enh_chr1:75990800-75994600	Intermediate	5.96264367816092
chr1	76023375	76025215	Enh_chr1:76023375-76025215	Static	6.67966845441248
chr1	76074885	76077315	Enh_chr1:76074885-76077315	Intermediate	4.3917605907501
chr1	76190400	76192200	Enh_chr1:76190400-76192200	Static	5.55858310626703
chr1	76219055	76220115	Enh_chr1:76219055-76220115	Static	5.06787330316742
chr1	76266335	76271425	Enh_chr1:76266335-76271425	Intermediate	5.99663739958902
chr1	76289800	76296845	Enh_chr1:76289800-76296845	Static	4.42620745324902
chr1	76424000	76426600	Enh_chr1:76424000-76426600	Intermediate	4.52522255192878
chr1	76493000	76495800	Enh_chr1:76493000-76495800	Intermediate	4.58620689655172
chr1	76667600	76668600	Enh_chr1:76667600-76668600	Static	6.75273088381331
chr1	76677400	76678800	Enh_chr1:76677400-76678800	Static	4.10764872521247
chr1	76713200	76714200	Enh_chr1:76713200-76714200	Static	5.4872280037843
chr1	76867600	76868600	Enh_chr1:76867600-76868600	Static	4.44444444444444
chr1	76871200	76872400	Enh_chr1:76871200-76872400	Static	4.3261231281198
chr1	77215400	77219305	Enh_chr1:77215400-77219305	Intermediate	5.65398645127671
chr1	77281600	77282800	Enh_chr1:77281600-77282800	Static	4.07843137254902
chr1	77313365	77314645	Enh_chr1:77313365-77314645	Intermediate	4.93372606774669
chr1	77411375	77417085	Enh_chr1:77411375-77417085	Intermediate	6.33636670037075
chr1	77420495	77422895	Enh_chr1:77420495-77422895	Static	4.27280197206245
chr1	77429435	77433785	Enh_chr1:77429435-77433785	Intermediate	4.27970065481759
chr1	77475455	77478185	Enh_chr1:77475455-77478185	Rapid	4.86061472480343
chr1	77504415	77505965	Enh_chr1:77504415-77505965	Static	6.03941513032422
chr1	77538200	77542000	Enh_chr1:77538200-77542000	Rapid	13.8533014219344
chr1	77581800	77586645	Enh_chr1:77581800-77586645	Intermediate	4.90783410138249
chr1	77589975	77595800	Enh_chr1:77589975-77595800	Intermediate	9.84312859036677
chr1	77651800	77653400	Enh_chr1:77651800-77653400	Intermediate	10.3243243243243
chr1	77754605	77759635	Enh_chr1:77754605-77759635	Intermediate	7.60089686098655
chr1	77768200	77773000	Enh_chr1:77768200-77773000	Intermediate	NA
chr1	77824800	77825600	Enh_chr1:77824800-77825600	Static	7.31707317073171
chr1	77846955	77848345	Enh_chr1:77846955-77848345	Static	4.90196078431373
chr1	77948400	77953200	Enh_chr1:77948400-77953200	Intermediate	6.35236830455954
chr1	77973926	77978886	Enh_chr1:77973926-77978886	Intermediate	10.8596679164435
chr1	77987400	77992000	Enh_chr1:77987400-77992000	Intermediate	7.18146718146718
chr1	78044600	78047256	Enh_chr1:78044600-78047256	Static	4.86388384754991
chr1	78061000	78061600	Enh_chr1:78061000-78061600	Intermediate	6
chr1	78080000	78081600	Enh_chr1:78080000-78081600	Static	5.38957234915056
chr1	78087400	78088800	Enh_chr1:78087400-78088800	Static	5.36959553695955
chr1	78141600	78145600	Enh_chr1:78141600-78145600	Intermediate	5.69758948137326
chr1	78268000	78268400	Enh_chr1:78268000-78268400	Static	4.47761194029851
chr1	78370000	78372600	Enh_chr1:78370000-78372600	Static	5.89543937708565
chr1	78376000	78378600	Enh_chr1:78376000-78378600	Static	6.04515659140568
chr1	78385200	78386400	Enh_chr1:78385200-78386400	Static	4.19407894736842
chr1	78650655	78654235	Enh_chr1:78650655-78654235	Static	7.45994221171526
chr1	78677200	78679000	Enh_chr1:78677200-78679000	Static	5.62603419746277
chr1	78720800	78721600	Enh_chr1:78720800-78721600	Static	7
chr1	78831400	78835600	Enh_chr1:78831400-78835600	Static	7.39905718384915
chr1	78840200	78841400	Enh_chr1:78840200-78841400	Static	4.46428571428571
chr1	78853400	78856200	Enh_chr1:78853400-78856200	Intermediate	4.76512335248395
chr1	79039400	79043355	Enh_chr1:79039400-79043355	Static	9.29821460137882
chr1	79188200	79194400	Enh_chr1:79188200-79194400	Static	5.83952912019827
chr1	79459800	79463000	Enh_chr1:79459800-79463000	Intermediate	7.98213787329054
chr1	79466800	79473600	Enh_chr1:79466800-79473600	Intermediate	6.28225925379737
chr1	79517600	79520400	Enh_chr1:79517600-79520400	Intermediate	6.42498205312276
chr1	79629455	79630200	Enh_chr1:79629455-79630200	Intermediate	7.98934753661784
chr1	79638000	79639000	Enh_chr1:79638000-79639000	Intermediate	4.79360852197071
chr1	79667200	79669000	Enh_chr1:79667200-79669000	Static	4.71800433839479
chr1	79691800	79696200	Enh_chr1:79691800-79696200	Intermediate	6.88918558077436
chr1	79702400	79713000	Enh_chr1:79702400-79713000	Intermediate	7.31070496083551
chr1	79741400	79743600	Enh_chr1:79741400-79743600	Static	4.72027972027972
chr1	79777400	79779000	Enh_chr1:79777400-79779000	Static	5.38366336633663
chr1	80214600	80215600	Enh_chr1:80214600-80215600	Static	5.3639846743295
chr1	80638000	80643800	Enh_chr1:80638000-80643800	Intermediate	5.96473029045643
chr1	80656000	80657200	Enh_chr1:80656000-80657200	Static	4.16666666666667
chr1	80892200	80893800	Enh_chr1:80892200-80893800	Static	3.73269114990969
chr1	80924395	80926815	Enh_chr1:80924395-80926815	Intermediate	5.67029665790462
chr1	81207515	81210255	Enh_chr1:81207515-81210255	Static	5.2060737527115
chr1	81226000	81227400	Enh_chr1:81226000-81227400	Static	2.71777003484321
chr1	81428800	81431600	Enh_chr1:81428800-81431600	Static	5.51395507147719
chr1	81437000	81439800	Enh_chr1:81437000-81439800	Intermediate	4.99479708636837
chr1	81505395	81506600	Enh_chr1:81505395-81506600	Rapid	NA
chr1	81546600	81550200	Enh_chr1:81546600-81550200	Static	4.98115239633818
chr1	81579600	81587000	Enh_chr1:81579600-81587000	Static	4.56113453430433
chr1	82151200	82155000	Enh_chr1:82151200-82155000	Static	4.56114398422091
chr1	82159046	82163476	Enh_chr1:82159046-82163476	Static	6.04660927986563
chr1	82224276	82229156	Enh_chr1:82224276-82229156	Static	5.8472553699284
chr1	82278200	82280200	Enh_chr1:82278200-82280200	Static	6.34765625
chr1	82627897	82629400	Enh_chr1:82627897-82629400	Static	6.19295958279009
chr1	82762400	82763600	Enh_chr1:82762400-82763600	Static	5.73770491803279
chr1	82979287	82980800	Enh_chr1:82979287-82980800	Static	4.1994750656168
chr1	83128600	83130000	Enh_chr1:83128600-83130000	Static	6.17035546613011
chr1	83295200	83296200	Enh_chr1:83295200-83296200	Static	4.5589692765114
chr1	83496400	83505800	Enh_chr1:83496400-83505800	Static	4.67866323907455
chr1	83506800	83510127	Enh_chr1:83506800-83510127	Static	5.35714285714286
chr1	83692487	83694957	Enh_chr1:83692487-83694957	Static	3.41948310139165
chr1	83700557	83703117	Enh_chr1:83700557-83703117	Intermediate	5.63966691900076
chr1	83746000	83746817	Enh_chr1:83746000-83746817	Intermediate	5.62719812426729
chr1	83758577	83762447	Enh_chr1:83758577-83762447	Static	4.35987903225806
chr1	83791087	83792967	Enh_chr1:83791087-83792967	Static	7.22021660649819
chr1	83817267	83821097	Enh_chr1:83817267-83821097	Static	7.98004987531172
chr1	84089427	84092017	Enh_chr1:84089427-84092017	Static	4.98697432080387
[truncated: 58,334 more rows]

## Sheet: Figure 1d
Figure 1d
chr	start	end	ID	Enhancer category	overlap with shared.pTE	overlap with pTE.in.rheMac10Gap	overlap with pTE.in.panTro6Gap
chr1	26460	29320	Enh_chr1:26460-29320	Rapid	pTE	NA	NA
chr1	94000	98610	Enh_chr1:94000-98610	Rapid	pTE	NA	novel.pTE
chr1	103880	104920	Enh_chr1:103880-104920	Rapid	pTE	NA	NA
chr1	270549	274859	Enh_chr1:270549-274859	Rapid	pTE	NA	novel.pTE
chr1	280449	281419	Enh_chr1:280449-281419	Rapid	pTE	NA	NA
chr1	605000	606700	Enh_chr1:605000-606700	Rapid	NA	NA	NA
chr1	788680	791810	Enh_chr1:788680-791810	Rapid	NA	NA	NA
chr1	816200	817400	Enh_chr1:816200-817400	Intermediate	pTE	NA	NA
chr1	843600	845580	Enh_chr1:843600-845580	Intermediate	NA	NA	NA
chr1	858200	859200	Enh_chr1:858200-859200	Intermediate	NA	NA	NA
chr1	864050	868000	Enh_chr1:864050-868000	Rapid	NA	NA	NA
chr1	869000	870400	Enh_chr1:869000-870400	Intermediate	NA	NA	NA
chr1	889180	890000	Enh_chr1:889180-890000	Intermediate	NA	NA	novel.pTE
chr1	890150	892480	Enh_chr1:890150-892480	Intermediate	NA	NA	novel.pTE
chr1	898400	899000	Enh_chr1:898400-899000	Intermediate	NA	NA	NA
chr1	903800	907400	Enh_chr1:903800-907400	Rapid	pTE	NA	NA
chr1	923200	925600	Enh_chr1:923200-925600	Intermediate	NA	NA	NA
chr1	966800	970270	Enh_chr1:966800-970270	Rapid	NA	NA	NA
chr1	1004200	1006650	Enh_chr1:1004200-1006650	Rapid	NA	NA	NA
chr1	1035320	1041400	Enh_chr1:1035320-1041400	Intermediate	NA	NA	NA
chr1	1061650	1067160	Enh_chr1:1061650-1067160	Rapid	pTE	novel.pTE	novel.pTE
chr1	1067790	1071230	Enh_chr1:1067790-1071230	Intermediate	NA	NA	NA
chr1	1079400	1080600	Enh_chr1:1079400-1080600	Rapid	NA	NA	NA
chr1	1096930	1100210	Enh_chr1:1096930-1100210	Rapid	NA	NA	novel.pTE
chr1	1136200	1140820	Enh_chr1:1136200-1140820	Rapid	pTE	NA	novel.pTE
chr1	1143400	1147800	Enh_chr1:1143400-1147800	Rapid	pTE	NA	NA
chr1	1197930	1203500	Enh_chr1:1197930-1203500	Rapid	NA	NA	NA
chr1	1205400	1210000	Enh_chr1:1205400-1210000	Intermediate	pTE	NA	novel.pTE
chr1	1212000	1216200	Enh_chr1:1212000-1216200	Intermediate	pTE	NA	NA
chr1	1222020	1223240	Enh_chr1:1222020-1223240	Rapid	NA	NA	NA
chr1	1249600	1252000	Enh_chr1:1249600-1252000	Intermediate	pTE	NA	novel.pTE
chr1	1259800	1262040	Enh_chr1:1259800-1262040	Intermediate	pTE	NA	NA
chr1	1368540	1373720	Enh_chr1:1368540-1373720	Intermediate	pTE	NA	novel.pTE
chr1	1461800	1466310	Enh_chr1:1461800-1466310	Rapid	pTE	novel.pTE	novel.pTE
chr1	1504700	1506600	Enh_chr1:1504700-1506600	Intermediate	NA	NA	novel.pTE
chr1	1599000	1600600	Enh_chr1:1599000-1600600	Intermediate	NA	NA	NA
chr1	1606800	1607600	Enh_chr1:1606800-1607600	Static	pTE	NA	NA
chr1	1728400	1729800	Enh_chr1:1728400-1729800	Rapid	pTE	NA	NA
chr1	1796981	1802200	Enh_chr1:1796981-1802200	Intermediate	pTE	NA	novel.pTE
chr1	1823400	1837000	Enh_chr1:1823400-1837000	Intermediate	pTE	novel.pTE	novel.pTE
chr1	1839400	1845200	Enh_chr1:1839400-1845200	Intermediate	pTE	NA	novel.pTE
chr1	1845341	1852311	Enh_chr1:1845341-1852311	Intermediate	pTE	NA	novel.pTE
chr1	1856651	1862441	Enh_chr1:1856651-1862441	Rapid	pTE	novel.pTE	novel.pTE
chr1	1867581	1874211	Enh_chr1:1867581-1874211	Rapid	pTE	NA	NA
chr1	1875800	1884801	Enh_chr1:1875800-1884801	Intermediate	pTE	NA	novel.pTE
chr1	1884881	1890811	Enh_chr1:1884881-1890811	Intermediate	pTE	NA	novel.pTE
chr1	1899400	1899600	Enh_chr1:1899400-1899600	Intermediate	NA	NA	NA
chr1	1907901	1909831	Enh_chr1:1907901-1909831	Rapid	pTE	NA	novel.pTE
chr1	1959211	1959961	Enh_chr1:1959211-1959961	Static	pTE	NA	NA
chr1	1960031	1961741	Enh_chr1:1960031-1961741	Static	NA	NA	NA
chr1	1995731	1997411	Enh_chr1:1995731-1997411	Rapid	pTE	NA	novel.pTE
chr1	2111521	2114321	Enh_chr1:2111521-2114321	Intermediate	pTE	NA	NA
chr1	2114961	2116001	Enh_chr1:2114961-2116001	Static	NA	NA	NA
chr1	2125381	2128141	Enh_chr1:2125381-2128141	Static	NA	NA	NA
chr1	2146111	2148871	Enh_chr1:2146111-2148871	Rapid	NA	NA	NA
chr1	2148921	2150781	Enh_chr1:2148921-2150781	Intermediate	pTE	NA	novel.pTE
chr1	2150981	2154391	Enh_chr1:2150981-2154391	Intermediate	pTE	NA	NA
chr1	2187531	2189541	Enh_chr1:2187531-2189541	Intermediate	pTE	NA	novel.pTE
chr1	2203631	2206301	Enh_chr1:2203631-2206301	Intermediate	NA	NA	NA
chr1	2212400	2213200	Enh_chr1:2212400-2213200	Static	NA	NA	NA
chr1	2229741	2244021	Enh_chr1:2229741-2244021	Intermediate	pTE	NA	novel.pTE
chr1	2244661	2249281	Enh_chr1:2244661-2249281	Intermediate	pTE	NA	novel.pTE
chr1	2253911	2257571	Enh_chr1:2253911-2257571	Rapid	NA	NA	NA
chr1	2257591	2285391	Enh_chr1:2257591-2285391	Rapid	pTE	NA	novel.pTE
chr1	2285591	2302971	Enh_chr1:2285591-2302971	Intermediate	pTE	NA	novel.pTE
chr1	2311041	2317751	Enh_chr1:2311041-2317751	Intermediate	NA	NA	NA
chr1	2321581	2324091	Enh_chr1:2321581-2324091	Static	NA	NA	NA
chr1	2379200	2384971	Enh_chr1:2379200-2384971	Intermediate	pTE	NA	NA
chr1	2495571	2496601	Enh_chr1:2495571-2496601	Static	NA	NA	NA
chr1	2522011	2526461	Enh_chr1:2522011-2526461	Rapid	NA	NA	NA
chr1	2540241	2549921	Enh_chr1:2540241-2549921	Rapid	pTE	NA	novel.pTE
chr1	2575421	2579921	Enh_chr1:2575421-2579921	Intermediate	pTE	NA	novel.pTE
chr1	2641901	2644121	Enh_chr1:2641901-2644121	Intermediate	NA	NA	NA
chr1	2839375	2841105	Enh_chr1:2839375-2841105	Intermediate	pTE	NA	NA
chr1	2844785	2848325	Enh_chr1:2844785-2848325	Rapid	pTE	NA	novel.pTE
chr1	2893415	2896135	Enh_chr1:2893415-2896135	Static	NA	NA	NA
chr1	2949615	2955575	Enh_chr1:2949615-2955575	Rapid	pTE	NA	NA
chr1	2970956	2974696	Enh_chr1:2970956-2974696	Rapid	NA	NA	NA
chr1	3031356	3034986	Enh_chr1:3031356-3034986	Intermediate	NA	NA	NA
chr1	3093276	3097926	Enh_chr1:3093276-3097926	Intermediate	NA	NA	NA
chr1	3168276	3176156	Enh_chr1:3168276-3176156	Intermediate	NA	NA	NA
chr1	3176806	3186116	Enh_chr1:3176806-3186116	Rapid	NA	NA	NA
chr1	3220166	3223516	Enh_chr1:3220166-3223516	Static	pTE	NA	NA
chr1	3306800	3308000	Enh_chr1:3306800-3308000	Intermediate	NA	NA	NA
chr1	3312586	3315106	Enh_chr1:3312586-3315106	Static	NA	NA	NA
chr1	3316286	3317866	Enh_chr1:3316286-3317866	Rapid	NA	NA	NA
chr1	3371746	3375586	Enh_chr1:3371746-3375586	Static	NA	NA	NA
chr1	3381566	3385146	Enh_chr1:3381566-3385146	Intermediate	pTE	NA	NA
chr1	3501926	3502226	Enh_chr1:3501926-3502226	Rapid	NA	NA	NA
chr1	3515526	3518486	Enh_chr1:3515526-3518486	Static	NA	NA	NA
chr1	3529376	3532926	Enh_chr1:3529376-3532926	Static	NA	NA	NA
chr1	3536406	3543356	Enh_chr1:3536406-3543356	Intermediate	NA	NA	NA
chr1	3595976	3601716	Enh_chr1:3595976-3601716	Intermediate	NA	NA	NA
chr1	3611400	3612400	Enh_chr1:3611400-3612400	Intermediate	NA	NA	NA
chr1	3617886	3619986	Enh_chr1:3617886-3619986	Static	pTE	NA	NA
chr1	3656136	3657346	Enh_chr1:3656136-3657346	Intermediate	NA	NA	NA
chr1	3663726	3669526	Enh_chr1:3663726-3669526	Intermediate	pTE	NA	novel.pTE
chr1	3672166	3674736	Enh_chr1:3672166-3674736	Static	NA	NA	NA
chr1	3675566	3682326	Enh_chr1:3675566-3682326	Intermediate	NA	NA	novel.pTE
chr1	3773186	3776600	Enh_chr1:3773186-3776600	Intermediate	NA	NA	NA
chr1	3787200	3789200	Enh_chr1:3787200-3789200	Static	NA	NA	NA
chr1	3792906	3795856	Enh_chr1:3792906-3795856	Intermediate	pTE	NA	novel.pTE
chr1	3878516	3882586	Enh_chr1:3878516-3882586	Static	pTE	NA	NA
chr1	3890076	3894200	Enh_chr1:3890076-3894200	Rapid	pTE	NA	NA
chr1	3922000	3923400	Enh_chr1:3922000-3923400	Intermediate	NA	NA	novel.pTE
chr1	4006010	4008660	Enh_chr1:4006010-4008660	Intermediate	pTE	NA	novel.pTE
chr1	4026220	4029790	Enh_chr1:4026220-4029790	Static	pTE	NA	NA
chr1	4043740	4048900	Enh_chr1:4043740-4048900	Intermediate	NA	NA	novel.pTE
chr1	4265600	4269400	Enh_chr1:4265600-4269400	Static	pTE	NA	NA
chr1	4379400	4380000	Enh_chr1:4379400-4380000	Static	NA	NA	NA
chr1	4735290	4737390	Enh_chr1:4735290-4737390	Static	NA	NA	NA
chr1	4791400	4798400	Enh_chr1:4791400-4798400	Static	pTE	NA	NA
chr1	5327700	5331650	Enh_chr1:5327700-5331650	Static	NA	NA	NA
chr1	5348740	5349880	Enh_chr1:5348740-5349880	Static	pTE	NA	NA
chr1	5384780	5386630	Enh_chr1:5384780-5386630	Static	NA	NA	NA
chr1	5386750	5391970	Enh_chr1:5386750-5391970	Rapid	NA	NA	NA
chr1	5421580	5424160	Enh_chr1:5421580-5424160	Static	NA	NA	NA
chr1	5481610	5482750	Enh_chr1:5481610-5482750	Static	pTE	NA	NA
chr1	5664920	5669360	Enh_chr1:5664920-5669360	Rapid	pTE	NA	NA
chr1	5915600	5916200	Enh_chr1:5915600-5916200	Intermediate	NA	NA	NA
chr1	5954400	5955910	Enh_chr1:5954400-5955910	Static	NA	NA	NA
chr1	6006540	6008520	Enh_chr1:6006540-6008520	Static	pTE	NA	NA
chr1	6009400	6013660	Enh_chr1:6009400-6013660	Rapid	pTE	NA	NA
chr1	6013860	6015800	Enh_chr1:6013860-6015800	Static	pTE	NA	NA
chr1	6026450	6029290	Enh_chr1:6026450-6029290	Static	pTE	NA	NA
chr1	6036600	6038800	Enh_chr1:6036600-6038800	Intermediate	pTE	NA	novel.pTE
chr1	6122770	6123680	Enh_chr1:6122770-6123680	Intermediate	pTE	NA	novel.pTE
chr1	6126850	6128040	Enh_chr1:6126850-6128040	Intermediate	pTE	NA	NA
chr1	6137270	6140890	Enh_chr1:6137270-6140890	Intermediate	pTE	NA	novel.pTE
chr1	6147390	6148850	Enh_chr1:6147390-6148850	Intermediate	NA	NA	NA
chr1	6245200	6246800	Enh_chr1:6245200-6246800	Static	NA	NA	NA
chr1	6258390	6260820	Enh_chr1:6258390-6260820	Intermediate	pTE	NA	NA
chr1	6293440	6294860	Enh_chr1:6293440-6294860	Static	pTE	NA	NA
chr1	6348800	6349000	Enh_chr1:6348800-6349000	Static	NA	NA	NA
chr1	6357400	6361200	Enh_chr1:6357400-6361200	Intermediate	pTE	NA	NA
chr1	6362400	6363800	Enh_chr1:6362400-6363800	Intermediate	pTE	NA	novel.pTE
chr1	6365000	6365600	Enh_chr1:6365000-6365600	Intermediate	NA	NA	novel.pTE
chr1	6399470	6403240	Enh_chr1:6399470-6403240	Intermediate	pTE	NA	novel.pTE
chr1	6414000	6415800	Enh_chr1:6414000-6415800	Static	pTE	NA	NA
chr1	6423400	6425400	Enh_chr1:6423400-6425400	Static	NA	NA	NA
chr1	6435100	6442270	Enh_chr1:6435100-6442270	Intermediate	pTE	NA	novel.pTE
chr1	6446560	6449000	Enh_chr1:6446560-6449000	Static	NA	NA	NA
chr1	6452940	6457180	Enh_chr1:6452940-6457180	Static	pTE	NA	NA
chr1	6459210	6461200	Enh_chr1:6459210-6461200	Static	pTE	NA	NA
chr1	6465560	6466060	Enh_chr1:6465560-6466060	Static	NA	NA	NA
chr1	6497200	6498000	Enh_chr1:6497200-6498000	Static	NA	NA	NA
chr1	6545180	6547620	Enh_chr1:6545180-6547620	Intermediate	pTE	NA	novel.pTE
chr1	6599450	6601790	Enh_chr1:6599450-6601790	Static	pTE	NA	NA
chr1	6625290	6628490	Enh_chr1:6625290-6628490	Static	pTE	NA	NA
chr1	6740250	6746200	Enh_chr1:6740250-6746200	Rapid	pTE	NA	novel.pTE
chr1	6750460	6754560	Enh_chr1:6750460-6754560	Intermediate	pTE	NA	novel.pTE
chr1	6770580	6771910	Enh_chr1:6770580-6771910	Static	NA	NA	NA
chr1	6799790	6803400	Enh_chr1:6799790-6803400	Intermediate	pTE	NA	NA
chr1	6818600	6827200	Enh_chr1:6818600-6827200	Static	pTE	NA	NA
chr1	6883200	6891200	Enh_chr1:6883200-6891200	Intermediate	pTE	NA	NA
chr1	6934160	6936780	Enh_chr1:6934160-6936780	Intermediate	NA	NA	novel.pTE
chr1	6961840	6964140	Enh_chr1:6961840-6964140	Intermediate	NA	NA	NA
chr1	6967400	6968000	Enh_chr1:6967400-6968000	Static	NA	NA	NA
chr1	6996200	6997200	Enh_chr1:6996200-6997200	Intermediate	NA	NA	NA
chr1	7548320	7550750	Enh_chr1:7548320-7550750	Rapid	NA	NA	NA
chr1	7643840	7653240	Enh_chr1:7643840-7653240	Intermediate	pTE	NA	NA
chr1	7679370	7681870	Enh_chr1:7679370-7681870	Intermediate	NA	NA	NA
chr1	7703290	7706240	Enh_chr1:7703290-7706240	Intermediate	NA	NA	NA
chr1	7771390	7773440	Enh_chr1:7771390-7773440	Static	pTE	NA	NA
chr1	7830840	7832230	Enh_chr1:7830840-7832230	Static	NA	NA	NA
chr1	7842400	7843000	Enh_chr1:7842400-7843000	Static	pTE	NA	NA
chr1	7899600	7903140	Enh_chr1:7899600-7903140	Rapid	pTE	NA	NA
chr1	7929190	7932220	Enh_chr1:7929190-7932220	Static	pTE	NA	NA
chr1	7940370	7943200	Enh_chr1:7940370-7943200	Intermediate	NA	NA	novel.pTE
chr1	7953500	7955330	Enh_chr1:7953500-7955330	Rapid	pTE	novel.pTE	novel.pTE
chr1	7982200	7983000	Enh_chr1:7982200-7983000	Static	pTE	NA	NA
chr1	7993000	7995800	Enh_chr1:7993000-7995800	Rapid	pTE	novel.pTE	novel.pTE
chr1	8003090	8006240	Enh_chr1:8003090-8006240	Intermediate	pTE	NA	novel.pTE
chr1	8093890	8099600	Enh_chr1:8093890-8099600	Static	pTE	NA	NA
chr1	8104000	8108170	Enh_chr1:8104000-8108170	Intermediate	pTE	NA	NA
chr1	8112500	8114330	Enh_chr1:8112500-8114330	Intermediate	pTE	NA	NA
chr1	8120310	8122960	Enh_chr1:8120310-8122960	Static	pTE	NA	NA
chr1	8126450	8129010	Enh_chr1:8126450-8129010	Static	pTE	NA	NA
chr1	8144830	8148800	Enh_chr1:8144830-8148800	Intermediate	pTE	NA	novel.pTE
chr1	8150760	8155600	Enh_chr1:8150760-8155600	Static	pTE	NA	novel.pTE
chr1	8165800	8171000	Enh_chr1:8165800-8171000	Intermediate	pTE	NA	novel.pTE
chr1	8210600	8214620	Enh_chr1:8210600-8214620	Static	pTE	NA	novel.pTE
chr1	8216140	8220720	Enh_chr1:8216140-8220720	Rapid	pTE	NA	novel.pTE
chr1	8223240	8225980	Enh_chr1:8223240-8225980	Intermediate	pTE	NA	NA
chr1	8281200	8285600	Enh_chr1:8281200-8285600	Static	pTE	NA	NA
chr1	8317600	8319600	Enh_chr1:8317600-8319600	Static	pTE	NA	NA
chr1	8348330	8350750	Enh_chr1:8348330-8350750	Intermediate	NA	NA	NA
chr1	8381630	8385720	Enh_chr1:8381630-8385720	Intermediate	pTE	NA	NA
chr1	8386200	8388490	Enh_chr1:8386200-8388490	Rapid	NA	novel.pTE	novel.pTE
chr1	8390000	8401800	Enh_chr1:8390000-8401800	Intermediate	pTE	NA	novel.pTE
chr1	8408200	8411600	Enh_chr1:8408200-8411600	Intermediate	pTE	NA	NA
chr1	8438100	8440290	Enh_chr1:8438100-8440290	Intermediate	pTE	NA	NA
chr1	8460800	8468270	Enh_chr1:8460800-8468270	Intermediate	pTE	NA	NA
chr1	8471600	8481200	Enh_chr1:8471600-8481200	Rapid	pTE	novel.pTE	NA
chr1	8491600	8498640	Enh_chr1:8491600-8498640	Intermediate	pTE	NA	novel.pTE
chr1	8509161	8512831	Enh_chr1:8509161-8512831	Rapid	pTE	novel.pTE	novel.pTE
chr1	8515741	8518571	Enh_chr1:8515741-8518571	Static	pTE	NA	NA
chr1	8521591	8528371	Enh_chr1:8521591-8528371	Intermediate	pTE	NA	NA
chr1	8529000	8535251	Enh_chr1:8529000-8535251	Rapid	pTE	novel.pTE	novel.pTE
chr1	8539600	8542400	Enh_chr1:8539600-8542400	Intermediate	pTE	NA	NA
chr1	8544400	8549600	Enh_chr1:8544400-8549600	Intermediate	pTE	NA	NA
chr1	8554301	8557200	Enh_chr1:8554301-8557200	Intermediate	pTE	NA	NA
chr1	8559400	8564600	Enh_chr1:8559400-8564600	Intermediate	pTE	NA	NA
chr1	8594800	8598000	Enh_chr1:8594800-8598000	Intermediate	pTE	NA	novel.pTE
chr1	8600141	8607331	Enh_chr1:8600141-8607331	Intermediate	pTE	NA	novel.pTE
chr1	8621101	8624301	Enh_chr1:8621101-8624301	Static	pTE	NA	NA
chr1	8624891	8631121	Enh_chr1:8624891-8631121	Static	pTE	NA	NA
chr1	8642771	8645771	Enh_chr1:8642771-8645771	Intermediate	pTE	NA	NA
chr1	8647531	8648461	Enh_chr1:8647531-8648461	Intermediate	pTE	NA	NA
chr1	8650671	8654881	Enh_chr1:8650671-8654881	Intermediate	pTE	NA	novel.pTE
chr1	8659971	8668901	Enh_chr1:8659971-8668901	Intermediate	pTE	NA	NA
chr1	8673600	8677400	Enh_chr1:8673600-8677400	Intermediate	pTE	NA	NA
chr1	8679000	8686000	Enh_chr1:8679000-8686000	Intermediate	pTE	NA	NA
chr1	8686400	8692000	Enh_chr1:8686400-8692000	Static	pTE	NA	novel.pTE
chr1	8699701	8705621	Enh_chr1:8699701-8705621	Intermediate	pTE	NA	NA
chr1	8709281	8724400	Enh_chr1:8709281-8724400	Rapid	pTE	NA	NA
chr1	8788531	8790991	Enh_chr1:8788531-8790991	Rapid	pTE	NA	NA
chr1	8829000	8830400	Enh_chr1:8829000-8830400	Intermediate	pTE	NA	novel.pTE
chr1	8848000	8849400	Enh_chr1:8848000-8849400	Intermediate	pTE	NA	NA
chr1	8853791	8862800	Enh_chr1:8853791-8862800	Intermediate	pTE	NA	novel.pTE
chr1	8898491	8901400	Enh_chr1:8898491-8901400	Intermediate	pTE	NA	NA
chr1	8907801	8909321	Enh_chr1:8907801-8909321	Intermediate	pTE	NA	novel.pTE
chr1	8920131	8931581	Enh_chr1:8920131-8931581	Intermediate	pTE	NA	novel.pTE
chr1	8945961	8948791	Enh_chr1:8945961-8948791	Static	pTE	NA	NA
chr1	8959001	8960601	Enh_chr1:8959001-8960601	Rapid	pTE	NA	novel.pTE
chr1	8967821	8973191	Enh_chr1:8967821-8973191	Intermediate	pTE	NA	NA
chr1	9003521	9004751	Enh_chr1:9003521-9004751	Static	pTE	NA	NA
chr1	9004881	9011800	Enh_chr1:9004881-9011800	Intermediate	pTE	NA	novel.pTE
chr1	9035800	9038800	Enh_chr1:9035800-9038800	Static	pTE	NA	NA
chr1	9063881	9069501	Enh_chr1:9063881-9069501	Rapid	pTE	novel.pTE	novel.pTE
chr1	9074200	9088000	Enh_chr1:9074200-9088000	Intermediate	pTE	NA	novel.pTE
chr1	9101400	9102000	Enh_chr1:9101400-9102000	Static	NA	NA	NA
chr1	9110600	9112400	Enh_chr1:9110600-9112400	Static	pTE	NA	NA
chr1	9121211	9123761	Enh_chr1:9121211-9123761	Intermediate	pTE	NA	novel.pTE
chr1	9134400	9137121	Enh_chr1:9134400-9137121	Static	pTE	NA	NA
chr1	9142200	9142800	Enh_chr1:9142200-9142800	Static	pTE	NA	NA
chr1	9159400	9167211	Enh_chr1:9159400-9167211	Intermediate	pTE	NA	novel.pTE
chr1	9173541	9176091	Enh_chr1:9173541-9176091	Static	pTE	NA	NA
chr1	9177421	9185591	Enh_chr1:9177421-9185591	Static	pTE	NA	NA
chr1	9195600	9204461	Enh_chr1:9195600-9204461	Static	NA	NA	NA
chr1	9228400	9229251	Enh_chr1:9228400-9229251	Intermediate	pTE	NA	novel.pTE
chr1	9238800	9245000	Enh_chr1:9238800-9245000	Intermediate	pTE	NA	NA
chr1	9273771	9282511	Enh_chr1:9273771-9282511	Intermediate	pTE	NA	novel.pTE
chr1	9282600	9284800	Enh_chr1:9282600-9284800	Intermediate	pTE	NA	NA
chr1	9299971	9301881	Enh_chr1:9299971-9301881	Static	pTE	NA	NA
chr1	9314600	9316921	Enh_chr1:9314600-9316921	Static	NA	NA	NA
chr1	9317400	9318200	Enh_chr1:9317400-9318200	Intermediate	pTE	NA	NA
chr1	9400600	9400800	Enh_chr1:9400600-9400800	Static	NA	NA	NA
chr1	9410400	9415000	Enh_chr1:9410400-9415000	Rapid	pTE	NA	NA
chr1	9476800	9477200	Enh_chr1:9476800-9477200	Intermediate	NA	NA	NA
chr1	9526000	9530351	Enh_chr1:9526000-9530351	Intermediate	pTE	NA	novel.pTE
chr1	9545400	9548600	Enh_chr1:9545400-9548600	Intermediate	pTE	NA	NA
chr1	9554600	9560800	Enh_chr1:9554600-9560800	Intermediate	pTE	NA	novel.pTE
chr1	9560912	9562112	Enh_chr1:9560912-9562112	Intermediate	pTE	NA	novel.pTE
chr1	9589042	9595882	Enh_chr1:9589042-9595882	Static	NA	NA	NA
chr1	9615800	9616200	Enh_chr1:9615800-9616200	Intermediate	pTE	NA	NA
chr1	9625602	9631972	Enh_chr1:9625602-9631972	Intermediate	pTE	NA	novel.pTE
chr1	9638122	9641722	Enh_chr1:9638122-9641722	Intermediate	pTE	NA	novel.pTE
chr1	9643200	9646600	Enh_chr1:9643200-9646600	Intermediate	pTE	NA	novel.pTE
chr1	9651802	9652602	Enh_chr1:9651802-9652602	Static	NA	NA	NA
chr1	9666600	9675112	Enh_chr1:9666600-9675112	Rapid	pTE	novel.pTE	novel.pTE
chr1	9686152	9689772	Enh_chr1:9686152-9689772	Intermediate	pTE	NA	novel.pTE
chr1	9711052	9718800	Enh_chr1:9711052-9718800	Intermediate	pTE	NA	novel.pTE
chr1	9718912	9719912	Enh_chr1:9718912-9719912	Static	pTE	NA	NA
chr1	9724000	9725400	Enh_chr1:9724000-9725400	Static	NA	NA	NA
chr1	9728000	9729600	Enh_chr1:9728000-9729600	Static	NA	NA	NA
chr1	9730702	9731202	Enh_chr1:9730702-9731202	Intermediate	NA	NA	NA
chr1	9785782	9793332	Enh_chr1:9785782-9793332	Intermediate	pTE	NA	novel.pTE
chr1	9794800	9801000	Enh_chr1:9794800-9801000	Intermediate	pTE	NA	novel.pTE
chr1	9858400	9868000	Enh_chr1:9858400-9868000	Intermediate	pTE	NA	novel.pTE
chr1	9880600	9883702	Enh_chr1:9880600-9883702	Intermediate	pTE	NA	NA
chr1	9888442	9895002	Enh_chr1:9888442-9895002	Intermediate	pTE	NA	NA
chr1	9898362	9902702	Enh_chr1:9898362-9902702	Static	pTE	NA	NA
chr1	9903200	9905800	Enh_chr1:9903200-9905800	Intermediate	NA	NA	novel.pTE
chr1	9949612	9952000	Enh_chr1:9949612-9952000	Intermediate	pTE	NA	novel.pTE
chr1	9960382	9962202	Enh_chr1:9960382-9962202	Intermediate	pTE	NA	NA
chr1	10018400	10019800	Enh_chr1:10018400-10019800	Intermediate	NA	NA	novel.pTE
chr1	10055192	10059042	Enh_chr1:10055192-10059042	Intermediate	pTE	NA	NA
chr1	10072752	10076692	Enh_chr1:10072752-10076692	Intermediate	pTE	NA	NA
chr1	10147602	10148882	Enh_chr1:10147602-10148882	Intermediate	pTE	NA	NA
chr1	10168000	10174200	Enh_chr1:10168000-10174200	Intermediate	pTE	NA	novel.pTE
chr1	10189200	10190600	Enh_chr1:10189200-10190600	Rapid	NA	novel.pTE	novel.pTE
chr1	10236000	10239200	Enh_chr1:10236000-10239200	Static	pTE	NA	NA
chr1	10250142	10255762	Enh_chr1:10250142-10255762	Static	pTE	NA	NA
chr1	10280200	10285000	Enh_chr1:10280200-10285000	Intermediate	pTE	NA	novel.pTE
chr1	10299000	10301600	Enh_chr1:10299000-10301600	Intermediate	pTE	NA	NA
chr1	10307600	10310400	Enh_chr1:10307600-10310400	Static	NA	NA	NA
chr1	10338052	10339762	Enh_chr1:10338052-10339762	Static	NA	NA	NA
chr1	10386933	10389023	Enh_chr1:10386933-10389023	Intermediate	pTE	NA	novel.pTE
chr1	10413253	10416983	Enh_chr1:10413253-10416983	Intermediate	pTE	NA	NA
chr1	10483123	10486233	Enh_chr1:10483123-10486233	Intermediate	pTE	NA	novel.pTE
chr1	10507200	10518533	Enh_chr1:10507200-10518533	Intermediate	pTE	NA	NA
chr1	10524063	10526053	Enh_chr1:10524063-10526053	Static	pTE	NA	NA
chr1	10543083	10545563	Enh_chr1:10543083-10545563	Intermediate	pTE	NA	NA
chr1	10591200	10592000	Enh_chr1:10591200-10592000	Intermediate	NA	NA	NA
chr1	10693903	10698193	Enh_chr1:10693903-10698193	Static	NA	NA	NA
chr1	10733173	10734783	Enh_chr1:10733173-10734783	Static	NA	NA	NA
chr1	10754973	10756623	Enh_chr1:10754973-10756623	Static	NA	NA	NA
chr1	10793800	10796800	Enh_chr1:10793800-10796800	Static	NA	NA	NA
chr1	10866800	10867800	Enh_chr1:10866800-10867800	Intermediate	NA	NA	NA
chr1	10902973	10907483	Enh_chr1:10902973-10907483	Static	pTE	NA	NA
chr1	10909800	10910200	Enh_chr1:10909800-10910200	Static	NA	NA	NA
chr1	10915453	10919073	Enh_chr1:10915453-10919073	Intermediate	pTE	NA	novel.pTE
chr1	10922000	10923800	Enh_chr1:10922000-10923800	Intermediate	NA	NA	novel.pTE
chr1	10931213	10933523	Enh_chr1:10931213-10933523	Intermediate	pTE	NA	novel.pTE
chr1	10939400	10943600	Enh_chr1:10939400-10943600	Static	NA	NA	NA
chr1	10961000	10970400	Enh_chr1:10961000-10970400	Intermediate	pTE	NA	novel.pTE
chr1	10978400	10982400	Enh_chr1:10978400-10982400	Intermediate	pTE	NA	novel.pTE
chr1	11012743	11013713	Enh_chr1:11012743-11013713	Static	NA	NA	NA
chr1	11037800	11038000	Enh_chr1:11037800-11038000	Intermediate	NA	NA	NA
chr1	11072200	11074400	Enh_chr1:11072200-11074400	Intermediate	pTE	NA	novel.pTE
chr1	11279303	11285643	Enh_chr1:11279303-11285643	Intermediate	pTE	NA	NA
chr1	11333503	11336943	Enh_chr1:11333503-11336943	Intermediate	pTE	NA	novel.pTE
chr1	11375323	11376200	Enh_chr1:11375323-11376200	Intermediate	pTE	NA	NA
chr1	11383200	11384800	Enh_chr1:11383200-11384800	Static	pTE	NA	NA
chr1	11406103	11409323	Enh_chr1:11406103-11409323	Intermediate	pTE	NA	novel.pTE
chr1	11650000	11651000	Enh_chr1:11650000-11651000	Static	NA	NA	NA
chr1	11707800	11708800	Enh_chr1:11707800-11708800	Static	pTE	NA	NA
chr1	11718493	11719583	Enh_chr1:11718493-11719583	Intermediate	pTE	NA	NA
chr1	11724053	11726083	Enh_chr1:11724053-11726083	Static	pTE	NA	NA
chr1	11729600	11732200	Enh_chr1:11729600-11732200	Intermediate	pTE	NA	NA
chr1	11736233	11745793	Enh_chr1:11736233-11745793	Rapid	pTE	NA	novel.pTE
chr1	11783600	11786800	Enh_chr1:11783600-11786800	Static	pTE	NA	NA
chr1	11790903	11792273	Enh_chr1:11790903-11792273	Static	NA	NA	NA
chr1	11796403	11799673	Enh_chr1:11796403-11799673	Static	pTE	NA	NA
chr1	11812743	11815843	Enh_chr1:11812743-11815843	Intermediate	pTE	NA	novel.pTE
chr1	11865583	11866843	Enh_chr1:11865583-11866843	Intermediate	pTE	NA	novel.pTE
chr1	11907083	11910323	Enh_chr1:11907083-11910323	Rapid	pTE	NA	NA
chr1	11960763	11962353	Enh_chr1:11960763-11962353	Intermediate	pTE	NA	novel.pTE
chr1	11983603	11987483	Enh_chr1:11983603-11987483	Intermediate	pTE	NA	novel.pTE
chr1	12002893	12007400	Enh_chr1:12002893-12007400	Intermediate	pTE	NA	NA
chr1	12037400	12042600	Enh_chr1:12037400-12042600	Intermediate	pTE	NA	NA
chr1	12044143	12048323	Enh_chr1:12044143-12048323	Static	pTE	NA	NA
chr1	12051743	12052663	Enh_chr1:12051743-12052663	Static	pTE	NA	NA
chr1	12067843	12069043	Enh_chr1:12067843-12069043	Static	pTE	NA	NA
chr1	12084683	12093903	Enh_chr1:12084683-12093903	Intermediate	pTE	NA	novel.pTE
chr1	12100463	12103893	Enh_chr1:12100463-12103893	Intermediate	pTE	NA	novel.pTE
chr1	12117223	12122123	Enh_chr1:12117223-12122123	Rapid	pTE	novel.pTE	novel.pTE
chr1	12123823	12126200	Enh_chr1:12123823-12126200	Static	pTE	NA	NA
chr1	12126233	12128803	Enh_chr1:12126233-12128803	Static	NA	NA	NA
chr1	12130013	12135253	Enh_chr1:12130013-12135253	Static	pTE	NA	NA
chr1	12144203	12156933	Enh_chr1:12144203-12156933	Intermediate	pTE	NA	novel.pTE
chr1	12167173	12186203	Enh_chr1:12167173-12186203	Intermediate	pTE	NA	NA
chr1	12197803	12201963	Enh_chr1:12197803-12201963	Static	pTE	NA	NA
chr1	12202173	12205803	Enh_chr1:12202173-12205803	Static	pTE	NA	NA
chr1	12295293	12297943	Enh_chr1:12295293-12297943	Intermediate	NA	NA	NA
chr1	12341600	12342663	Enh_chr1:12341600-12342663	Static	NA	NA	NA
chr1	12343053	12348623	Enh_chr1:12343053-12348623	Intermediate	pTE	NA	NA
chr1	12386331	12386941	Enh_chr1:12386331-12386941	Static	NA	NA	NA
chr1	12412087	12415077	Enh_chr1:12412087-12415077	Static	pTE	NA	NA
chr1	12417337	12419727	Enh_chr1:12417337-12419727	Intermediate	pTE	NA	novel.pTE
chr1	12432904	12443400	Enh_chr1:12432904-12443400	Intermediate	pTE	NA	novel.pTE
chr1	12446634	12455994	Enh_chr1:12446634-12455994	Static	pTE	NA	NA
chr1	12467200	12468000	Enh_chr1:12467200-12468000	Static	pTE	NA	NA
chr1	12469775	12482325	Enh_chr1:12469775-12482325	Static	pTE	NA	NA
chr1	12495596	12497156	Enh_chr1:12495596-12497156	Static	NA	NA	NA
chr1	12518766	12519726	Enh_chr1:12518766-12519726	Static	NA	NA	NA
chr1	12593667	12597037	Enh_chr1:12593667-12597037	Static	NA	NA	NA
chr1	12603800	12604800	Enh_chr1:12603800-12604800	Static	pTE	NA	NA
chr1	12629564	12633374	Enh_chr1:12629564-12633374	Rapid	pTE	NA	novel.pTE
chr1	13494000	13494800	Enh_chr1:13494000-13494800	Intermediate	pTE	NA	NA
chr1	13591855	13594885	Enh_chr1:13591855-13594885	Static	pTE	NA	NA
chr1	13641655	13644425	Enh_chr1:13641655-13644425	Intermediate	pTE	NA	novel.pTE
chr1	13646400	13647200	Enh_chr1:13646400-13647200	Intermediate	pTE	NA	NA
chr1	13661975	13668600	Enh_chr1:13661975-13668600	Rapid	pTE	novel.pTE	novel.pTE
chr1	13711165	13714795	Enh_chr1:13711165-13714795	Intermediate	pTE	NA	novel.pTE
chr1	13732885	13736545	Enh_chr1:13732885-13736545	Static	pTE	NA	NA
chr1	13736800	13738000	Enh_chr1:13736800-13738000	Static	NA	NA	NA
chr1	13749485	13765815	Enh_chr1:13749485-13765815	Intermediate	pTE	NA	NA
chr1	13766200	13771525	Enh_chr1:13766200-13771525	Static	pTE	NA	NA
chr1	13779800	13784400	Enh_chr1:13779800-13784400	Static	NA	NA	NA
chr1	13791800	13796000	Enh_chr1:13791800-13796000	Static	NA	NA	novel.pTE
chr1	13796165	13798845	Enh_chr1:13796165-13798845	Static	pTE	NA	NA
chr1	13811000	13812000	Enh_chr1:13811000-13812000	Static	pTE	NA	NA
chr1	13906800	13909000	Enh_chr1:13906800-13909000	Static	NA	NA	NA
chr1	14597600	14604200	Enh_chr1:14597600-14604200	Static	NA	NA	NA
chr1	14660600	14661600	Enh_chr1:14660600-14661600	Static	NA	NA	NA
chr1	14738944	14743324	Enh_chr1:14738944-14743324	Static	pTE	NA	NA
chr1	14752800	14758400	Enh_chr1:14752800-14758400	Intermediate	pTE	NA	NA
chr1	14760954	14764774	Enh_chr1:14760954-14764774	Intermediate	pTE	NA	novel.pTE
chr1	14777400	14779200	Enh_chr1:14777400-14779200	Rapid	pTE	NA	NA
chr1	14809664	14812544	Enh_chr1:14809664-14812544	Static	pTE	NA	NA
chr1	14881114	14883014	Enh_chr1:14881114-14883014	Intermediate	NA	NA	NA
chr1	14912000	14914800	Enh_chr1:14912000-14914800	Intermediate	pTE	NA	novel.pTE
chr1	14968224	14970534	Enh_chr1:14968224-14970534	Static	pTE	NA	NA
chr1	15082274	15087334	Enh_chr1:15082274-15087334	Static	pTE	NA	NA
chr1	15087624	15091514	Enh_chr1:15087624-15091514	Static	pTE	NA	NA
chr1	15111600	15113000	Enh_chr1:15111600-15113000	Intermediate	NA	NA	NA
chr1	15134834	15143974	Enh_chr1:15134834-15143974	Rapid	pTE	novel.pTE	novel.pTE
chr1	15146800	15147600	Enh_chr1:15146800-15147600	Intermediate	NA	NA	novel.pTE
chr1	15164924	15170894	Enh_chr1:15164924-15170894	Intermediate	pTE	NA	novel.pTE
chr1	15173800	15180514	Enh_chr1:15173800-15180514	Static	pTE	NA	NA
chr1	15228314	15233534	Enh_chr1:15228314-15233534	Intermediate	pTE	NA	novel.pTE
chr1	15243200	15245800	Enh_chr1:15243200-15245800	Intermediate	pTE	NA	NA
chr1	15246800	15250200	Enh_chr1:15246800-15250200	Static	pTE	NA	NA
chr1	15251800	15254600	Enh_chr1:15251800-15254600	Static	pTE	NA	NA
chr1	15256594	15267584	Enh_chr1:15256594-15267584	Intermediate	pTE	NA	novel.pTE
chr1	15275224	15278464	Enh_chr1:15275224-15278464	Intermediate	pTE	NA	novel.pTE
chr1	15289974	15292594	Enh_chr1:15289974-15292594	Intermediate	pTE	NA	novel.pTE
chr1	15296800	15297954	Enh_chr1:15296800-15297954	Static	pTE	NA	NA
chr1	15340104	15345074	Enh_chr1:15340104-15345074	Static	pTE	NA	NA
chr1	15345400	15349034	Enh_chr1:15345400-15349034	Intermediate	pTE	NA	NA
chr1	15351294	15352874	Enh_chr1:15351294-15352874	Static	pTE	NA	NA
chr1	15384200	15387000	Enh_chr1:15384200-15387000	Static	pTE	NA	NA
chr1	15410284	15420244	Enh_chr1:15410284-15420244	Intermediate	pTE	NA	novel.pTE
chr1	15491200	15491400	Enh_chr1:15491200-15491400	Static	NA	NA	NA
chr1	15507905	15511445	Enh_chr1:15507905-15511445	Intermediate	pTE	NA	novel.pTE
chr1	15562665	15565595	Enh_chr1:15562665-15565595	Intermediate	pTE	NA	novel.pTE
chr1	15571000	15573000	Enh_chr1:15571000-15573000	Intermediate	pTE	NA	NA
chr1	15577865	15581615	Enh_chr1:15577865-15581615	Static	pTE	NA	NA
chr1	15595200	15598600	Enh_chr1:15595200-15598600	Intermediate	pTE	NA	NA
chr1	15600785	15604935	Enh_chr1:15600785-15604935	Intermediate	pTE	NA	novel.pTE
chr1	15674400	15675000	Enh_chr1:15674400-15675000	Intermediate	NA	NA	novel.pTE
chr1	15684615	15688945	Enh_chr1:15684615-15688945	Intermediate	NA	NA	novel.pTE
chr1	15694095	15699445	Enh_chr1:15694095-15699445	Intermediate	pTE	NA	NA
chr1	15788165	15790305	Enh_chr1:15788165-15790305	Intermediate	pTE	NA	novel.pTE
chr1	15798800	15799800	Enh_chr1:15798800-15799800	Static	pTE	NA	NA
chr1	15813800	15816245	Enh_chr1:15813800-15816245	Intermediate	pTE	NA	novel.pTE
chr1	15827365	15834205	Enh_chr1:15827365-15834205	Intermediate	pTE	NA	novel.pTE
chr1	15836905	15839605	Enh_chr1:15836905-15839605	Static	pTE	NA	NA
chr1	15877200	15887905	Enh_chr1:15877200-15887905	Intermediate	pTE	NA	novel.pTE
chr1	15904000	15905000	Enh_chr1:15904000-15905000	Intermediate	pTE	NA	NA
chr1	15915200	15920800	Enh_chr1:15915200-15920800	Intermediate	pTE	NA	NA
chr1	15946800	15955485	Enh_chr1:15946800-15955485	Static	pTE	NA	NA
chr1	15961975	15969185	Enh_chr1:15961975-15969185	Intermediate	pTE	NA	NA
chr1	16004600	16007800	Enh_chr1:16004600-16007800	Intermediate	pTE	NA	NA
chr1	16026775	16027400	Enh_chr1:16026775-16027400	Static	NA	NA	NA
chr1	16048600	16049000	Enh_chr1:16048600-16049000	Intermediate	NA	NA	NA
chr1	16069835	16071565	Enh_chr1:16069835-16071565	Intermediate	pTE	NA	novel.pTE
chr1	16073000	16074600	Enh_chr1:16073000-16074600	Static	NA	NA	NA
chr1	16120805	16124335	Enh_chr1:16120805-16124335	Static	pTE	NA	NA
chr1	16153800	16156200	Enh_chr1:16153800-16156200	Static	pTE	NA	NA
chr1	16162400	16163200	Enh_chr1:16162400-16163200	Intermediate	NA	NA	novel.pTE
chr1	16167035	16169935	Enh_chr1:16167035-16169935	Intermediate	pTE	NA	NA
chr1	16171765	16177545	Enh_chr1:16171765-16177545	Intermediate	pTE	NA	NA
chr1	16186885	16188495	Enh_chr1:16186885-16188495	Static	pTE	NA	NA
chr1	16206345	16206945	Enh_chr1:16206345-16206945	Static	NA	NA	NA
chr1	16248000	16251000	Enh_chr1:16248000-16251000	Static	NA	NA	NA
chr1	16291325	16295000	Enh_chr1:16291325-16295000	Intermediate	pTE	NA	NA
chr1	16383200	16393015	Enh_chr1:16383200-16393015	Intermediate	pTE	NA	novel.pTE
chr1	16419685	16423000	Enh_chr1:16419685-16423000	Static	pTE	NA	NA
chr1	16432400	16435200	Enh_chr1:16432400-16435200	Intermediate	pTE	NA	NA
chr1	16449400	16454200	Enh_chr1:16449400-16454200	Intermediate	pTE	NA	NA
chr1	16492600	16495000	Enh_chr1:16492600-16495000	Intermediate	pTE	NA	NA
chr1	16511175	16517145	Enh_chr1:16511175-16517145	Intermediate	pTE	NA	novel.pTE
chr1	16531465	16537705	Enh_chr1:16531465-16537705	Intermediate	pTE	NA	NA
chr1	16540200	16540800	Enh_chr1:16540200-16540800	Static	NA	NA	NA
chr1	16544000	16545400	Enh_chr1:16544000-16545400	Intermediate	NA	NA	novel.pTE
chr1	16599075	16603545	Enh_chr1:16599075-16603545	Rapid	NA	NA	novel.pTE
chr1	16624995	16625565	Enh_chr1:16624995-16625565	Intermediate	NA	NA	novel.pTE
chr1	16676200	16678400	Enh_chr1:16676200-16678400	Rapid	NA	NA	novel.pTE
chr1	16682455	16688645	Enh_chr1:16682455-16688645	Rapid	NA	NA	NA
chr1	16691295	16695565	Enh_chr1:16691295-16695565	Rapid	pTE	NA	NA
chr1	16725825	16729000	Enh_chr1:16725825-16729000	Intermediate	pTE	NA	NA
chr1	16731745	16733945	Enh_chr1:16731745-16733945	Intermediate	pTE	NA	novel.pTE
chr1	16862400	16863800	Enh_chr1:16862400-16863800	Rapid	NA	NA	novel.pTE
chr1	16870015	16875665	Enh_chr1:16870015-16875665	Rapid	pTE	NA	NA
chr1	16893185	16898925	Enh_chr1:16893185-16898925	Rapid	pTE	novel.pTE	NA
chr1	16902415	16909415	Enh_chr1:16902415-16909415	Rapid	pTE	NA	novel.pTE
chr1	16911995	16915485	Enh_chr1:16911995-16915485	Rapid	pTE	NA	NA
chr1	16966575	16968195	Enh_chr1:16966575-16968195	Intermediate	NA	NA	novel.pTE
chr1	17022800	17025000	Enh_chr1:17022800-17025000	Static	NA	NA	NA
chr1	17059800	17061000	Enh_chr1:17059800-17061000	Static	NA	NA	NA
chr1	17074600	17076600	Enh_chr1:17074600-17076600	Intermediate	NA	NA	novel.pTE
chr1	17096225	17101200	Enh_chr1:17096225-17101200	Static	pTE	NA	NA
chr1	17117625	17121800	Enh_chr1:17117625-17121800	Static	pTE	NA	NA
chr1	17126000	17129565	Enh_chr1:17126000-17129565	Intermediate	pTE	NA	novel.pTE
chr1	17138600	17144105	Enh_chr1:17138600-17144105	Static	pTE	NA	NA
chr1	17180985	17182735	Enh_chr1:17180985-17182735	Intermediate	NA	NA	novel.pTE
chr1	17200400	17202400	Enh_chr1:17200400-17202400	Static	pTE	NA	NA
chr1	17206145	17209715	Enh_chr1:17206145-17209715	Intermediate	pTE	NA	NA
chr1	17211315	17214855	Enh_chr1:17211315-17214855	Intermediate	pTE	NA	NA
chr1	17232975	17235065	Enh_chr1:17232975-17235065	Intermediate	pTE	NA	NA
chr1	17249225	17253005	Enh_chr1:17249225-17253005	Static	pTE	NA	NA
chr1	17274400	17276000	Enh_chr1:17274400-17276000	Intermediate	pTE	NA	NA
chr1	17280795	17282845	Enh_chr1:17280795-17282845	Static	pTE	NA	NA
chr1	17285445	17288835	Enh_chr1:17285445-17288835	Intermediate	pTE	NA	NA
chr1	17308315	17312435	Enh_chr1:17308315-17312435	Intermediate	pTE	NA	novel.pTE
chr1	17393400	17393800	Enh_chr1:17393400-17393800	Intermediate	pTE	NA	NA
chr1	17398064	17398684	Enh_chr1:17398064-17398684	Rapid	NA	NA	NA
chr1	17430164	17438224	Enh_chr1:17430164-17438224	Intermediate	pTE	NA	novel.pTE
chr1	17535200	17537600	Enh_chr1:17535200-17537600	Static	pTE	NA	NA
chr1	17539600	17542200	Enh_chr1:17539600-17542200	Static	pTE	NA	NA
chr1	17567865	17571555	Enh_chr1:17567865-17571555	Static	NA	NA	NA
chr1	17616205	17619335	Enh_chr1:17616205-17619335	Static	NA	NA	NA
chr1	17630000	17630600	Enh_chr1:17630000-17630600	Static	NA	NA	NA
chr1	17635015	17637885	Enh_chr1:17635015-17637885	Intermediate	NA	NA	novel.pTE
chr1	18040656	18042186	Enh_chr1:18040656-18042186	Static	NA	NA	NA
chr1	18159376	18162546	Enh_chr1:18159376-18162546	Static	pTE	NA	NA
chr1	18580086	18583626	Enh_chr1:18580086-18583626	Static	pTE	NA	NA
chr1	18595306	18599186	Enh_chr1:18595306-18599186	Rapid	pTE	NA	novel.pTE
chr1	18650906	18656486	Enh_chr1:18650906-18656486	Static	pTE	NA	NA
chr1	18908000	18908600	Enh_chr1:18908000-18908600	Static	NA	NA	NA
chr1	18921606	18932226	Enh_chr1:18921606-18932226	Rapid	pTE	NA	NA
chr1	18943266	18955666	Enh_chr1:18943266-18955666	Intermediate	pTE	NA	novel.pTE
chr1	18965400	18966200	Enh_chr1:18965400-18966200	Static	NA	NA	NA
chr1	18973026	18973616	Enh_chr1:18973026-18973616	Static	pTE	NA	NA
chr1	19010126	19012200	Enh_chr1:19010126-19012200	Intermediate	NA	NA	NA
chr1	19042346	19046376	Enh_chr1:19042346-19046376	Rapid	pTE	novel.pTE	novel.pTE
chr1	19081576	19082806	Enh_chr1:19081576-19082806	Static	NA	NA	NA
chr1	19087000	19090800	Enh_chr1:19087000-19090800	Intermediate	NA	NA	NA
chr1	19123066	19125400	Enh_chr1:19123066-19125400	Static	pTE	NA	NA
chr1	19164200	19172000	Enh_chr1:19164200-19172000	Intermediate	pTE	NA	novel.pTE
chr1	19179226	19181376	Enh_chr1:19179226-19181376	Intermediate	pTE	NA	NA
chr1	19202626	19210066	Enh_chr1:19202626-19210066	Intermediate	pTE	NA	NA
chr1	19257526	19257826	Enh_chr1:19257526-19257826	Static	NA	NA	NA
chr1	19336600	19337000	Enh_chr1:19336600-19337000	Intermediate	NA	NA	NA
chr1	19360000	19360800	Enh_chr1:19360000-19360800	Static	NA	NA	NA
chr1	19387200	19388800	Enh_chr1:19387200-19388800	Static	NA	NA	NA
chr1	19389726	19396200	Enh_chr1:19389726-19396200	Static	pTE	NA	NA
chr1	19405706	19415600	Enh_chr1:19405706-19415600	Intermediate	pTE	NA	NA
chr1	19422556	19431676	Enh_chr1:19422556-19431676	Intermediate	pTE	NA	novel.pTE
chr1	19432200	19441000	Enh_chr1:19432200-19441000	Intermediate	pTE	NA	novel.pTE
chr1	19445200	19484186	Enh_chr1:19445200-19484186	Intermediate	pTE	NA	novel.pTE
chr1	19503816	19513366	Enh_chr1:19503816-19513366	Rapid	pTE	novel.pTE	novel.pTE
chr1	19533016	19534586	Enh_chr1:19533016-19534586	Static	pTE	NA	NA
chr1	19582200	19582800	Enh_chr1:19582200-19582800	Static	NA	NA	NA
chr1	19643400	19647000	Enh_chr1:19643400-19647000	Static	NA	NA	NA
chr1	19653600	19654400	Enh_chr1:19653600-19654400	Intermediate	pTE	NA	NA
chr1	19664400	19665600	Enh_chr1:19664400-19665600	Static	NA	NA	NA
chr1	19686987	19690847	Enh_chr1:19686987-19690847	Static	pTE	NA	NA
chr1	19708000	19713600	Enh_chr1:19708000-19713600	Static	pTE	NA	NA
chr1	19715200	19716000	Enh_chr1:19715200-19716000	Static	pTE	NA	NA
chr1	19790000	19791000	Enh_chr1:19790000-19791000	Static	pTE	NA	NA
chr1	19793200	19794600	Enh_chr1:19793200-19794600	Static	NA	NA	NA
chr1	20057717	20061400	Enh_chr1:20057717-20061400	Static	pTE	NA	NA
chr1	20075967	20082200	Enh_chr1:20075967-20082200	Intermediate	pTE	NA	NA
chr1	20122600	20128200	Enh_chr1:20122600-20128200	Static	pTE	NA	NA
chr1	20153600	20155000	Enh_chr1:20153600-20155000	Static	pTE	NA	NA
chr1	20170587	20172200	Enh_chr1:20170587-20172200	Rapid	NA	novel.pTE	novel.pTE
chr1	20185400	20187000	Enh_chr1:20185400-20187000	Static	NA	NA	NA
chr1	20212200	20213600	Enh_chr1:20212200-20213600	Static	NA	NA	NA
chr1	20248097	20250800	Enh_chr1:20248097-20250800	Static	pTE	NA	NA
chr1	20320400	20323200	Enh_chr1:20320400-20323200	Static	pTE	NA	NA
chr1	20355757	20356897	Enh_chr1:20355757-20356897	Static	NA	NA	NA
chr1	20426200	20427400	Enh_chr1:20426200-20427400	Static	NA	NA	NA
chr1	20493667	20494537	Enh_chr1:20493667-20494537	Intermediate	NA	NA	NA
chr1	20589287	20592347	Enh_chr1:20589287-20592347	Intermediate	pTE	NA	novel.pTE
chr1	20602447	20604927	Enh_chr1:20602447-20604927	Static	pTE	NA	NA
chr1	20633937	20635507	Enh_chr1:20633937-20635507	Static	pTE	NA	NA
chr1	20678200	20679967	Enh_chr1:20678200-20679967	Intermediate	pTE	NA	NA
chr1	20694267	20697437	Enh_chr1:20694267-20697437	Static	pTE	NA	NA
chr1	20717400	20718400	Enh_chr1:20717400-20718400	Static	NA	NA	NA
chr1	20851477	20853557	Enh_chr1:20851477-20853557	Intermediate	pTE	NA	NA
chr1	20927507	20929437	Enh_chr1:20927507-20929437	Static	pTE	NA	NA
chr1	20930997	20934000	Enh_chr1:20930997-20934000	Intermediate	pTE	NA	NA
chr1	20962617	20968967	Enh_chr1:20962617-20968967	Static	pTE	NA	novel.pTE
chr1	20996057	21000787	Enh_chr1:20996057-21000787	Intermediate	NA	NA	NA
chr1	21017387	21023337	Enh_chr1:21017387-21023337	Rapid	pTE	novel.pTE	novel.pTE
chr1	21050800	21052927	Enh_chr1:21050800-21052927	Rapid	pTE	novel.pTE	novel.pTE
chr1	21075137	21078157	Enh_chr1:21075137-21078157	Intermediate	pTE	NA	NA
chr1	21088600	21092657	Enh_chr1:21088600-21092657	Rapid	pTE	NA	novel.pTE
chr1	21097607	21102397	Enh_chr1:21097607-21102397	Intermediate	pTE	NA	NA
chr1	21121887	21128227	Enh_chr1:21121887-21128227	Intermediate	pTE	NA	novel.pTE
chr1	21147447	21151247	Enh_chr1:21147447-21151247	Intermediate	pTE	NA	novel.pTE
chr1	21164897	21166717	Enh_chr1:21164897-21166717	Static	pTE	NA	NA
chr1	21184000	21184600	Enh_chr1:21184000-21184600	Intermediate	pTE	NA	NA
chr1	21216600	21217200	Enh_chr1:21216600-21217200	Static	pTE	NA	NA
chr1	21257897	21258687	Enh_chr1:21257897-21258687	Intermediate	NA	NA	NA
chr1	21260457	21263387	Enh_chr1:21260457-21263387	Static	pTE	NA	NA
chr1	21278197	21279187	Enh_chr1:21278197-21279187	Intermediate	NA	NA	NA
chr1	21284687	21285887	Enh_chr1:21284687-21285887	Intermediate	NA	NA	novel.pTE
chr1	21306417	21309697	Enh_chr1:21306417-21309697	Static	pTE	NA	NA
chr1	21316697	21318747	Enh_chr1:21316697-21318747	Intermediate	pTE	NA	NA
chr1	21321107	21327807	Enh_chr1:21321107-21327807	Static	pTE	NA	NA
chr1	21328857	21345367	Enh_chr1:21328857-21345367	Intermediate	pTE	NA	novel.pTE
chr1	21364537	21365907	Enh_chr1:21364537-21365907	Intermediate	NA	NA	novel.pTE
chr1	21394317	21398757	Enh_chr1:21394317-21398757	Rapid	pTE	novel.pTE	novel.pTE
chr1	21452187	21458027	Enh_chr1:21452187-21458027	Intermediate	pTE	NA	NA
chr1	21487237	21490817	Enh_chr1:21487237-21490817	Intermediate	pTE	NA	novel.pTE
chr1	21508800	21509200	Enh_chr1:21508800-21509200	Static	NA	NA	NA
chr1	21512897	21521797	Enh_chr1:21512897-21521797	Intermediate	pTE	NA	NA
chr1	21606277	21608207	Enh_chr1:21606277-21608207	Intermediate	NA	NA	NA
chr1	21622200	21622600	Enh_chr1:21622200-21622600	Static	NA	NA	NA
chr1	21637267	21639987	Enh_chr1:21637267-21639987	Intermediate	pTE	NA	NA
chr1	21650377	21652000	Enh_chr1:21650377-21652000	Static	NA	NA	NA
chr1	21659400	21659800	Enh_chr1:21659400-21659800	Intermediate	NA	NA	NA
chr1	21669200	21670000	Enh_chr1:21669200-21670000	Static	NA	NA	NA
chr1	21721600	21722600	Enh_chr1:21721600-21722600	Static	pTE	NA	NA
chr1	21760737	21774317	Enh_chr1:21760737-21774317	Intermediate	pTE	NA	novel.pTE
chr1	21778887	21781007	Enh_chr1:21778887-21781007	Intermediate	NA	NA	novel.pTE
chr1	21789600	21793000	Enh_chr1:21789600-21793000	Intermediate	NA	NA	novel.pTE
chr1	21797400	21799400	Enh_chr1:21797400-21799400	Intermediate	pTE	NA	novel.pTE
chr1	21814000	21816000	Enh_chr1:21814000-21816000	Static	pTE	NA	NA
chr1	21852000	21853200	Enh_chr1:21852000-21853200	Static	NA	NA	NA
chr1	21864600	21868200	Enh_chr1:21864600-21868200	Static	pTE	NA	NA
chr1	21899387	21911477	Enh_chr1:21899387-21911477	Intermediate	pTE	NA	novel.pTE
chr1	21911607	21915907	Enh_chr1:21911607-21915907	Static	pTE	NA	NA
chr1	21955400	21958947	Enh_chr1:21955400-21958947	Static	pTE	NA	NA
chr1	22018287	22020200	Enh_chr1:22018287-22020200	Intermediate	pTE	NA	novel.pTE
chr1	22025647	22025967	Enh_chr1:22025647-22025967	Static	NA	NA	NA
chr1	22031600	22032000	Enh_chr1:22031600-22032000	Intermediate	NA	NA	novel.pTE
chr1	22036987	22045200	Enh_chr1:22036987-22045200	Intermediate	pTE	NA	novel.pTE
chr1	22045600	22049400	Enh_chr1:22045600-22049400	Intermediate	pTE	NA	novel.pTE
chr1	22052747	22070187	Enh_chr1:22052747-22070187	Intermediate	pTE	NA	novel.pTE
chr1	22071400	22080800	Enh_chr1:22071400-22080800	Intermediate	pTE	NA	novel.pTE
chr1	22086867	22094337	Enh_chr1:22086867-22094337	Rapid	NA	novel.pTE	novel.pTE
chr1	22099400	22106000	Enh_chr1:22099400-22106000	Intermediate	pTE	NA	NA
chr1	22142200	22144000	Enh_chr1:22142200-22144000	Static	NA	NA	NA
chr1	22175600	22180200	Enh_chr1:22175600-22180200	Static	NA	NA	NA
chr1	22184600	22187000	Enh_chr1:22184600-22187000	Static	pTE	NA	NA
chr1	22397277	22399957	Enh_chr1:22397277-22399957	Intermediate	pTE	NA	NA
chr1	22428617	22429067	Enh_chr1:22428617-22429067	Static	NA	NA	NA
chr1	22711047	22712777	Enh_chr1:22711047-22712777	Static	NA	NA	NA
chr1	22733557	22740937	Enh_chr1:22733557-22740937	Intermediate	pTE	NA	NA
chr1	22744867	22748587	Enh_chr1:22744867-22748587	Static	pTE	NA	NA
chr1	22749007	22751907	Enh_chr1:22749007-22751907	Static	pTE	NA	NA
chr1	22884167	22886057	Enh_chr1:22884167-22886057	Intermediate	pTE	NA	NA
chr1	23099000	23105207	Enh_chr1:23099000-23105207	Intermediate	pTE	NA	NA
chr1	23110217	23116277	Enh_chr1:23110217-23116277	Intermediate	pTE	NA	NA
chr1	23147400	23150200	Enh_chr1:23147400-23150200	Intermediate	pTE	NA	novel.pTE
chr1	23166317	23168757	Enh_chr1:23166317-23168757	Intermediate	pTE	NA	NA
chr1	23176600	23180200	Enh_chr1:23176600-23180200	Intermediate	pTE	NA	NA
chr1	23216800	23217800	Enh_chr1:23216800-23217800	Static	NA	NA	NA
chr1	23377800	23379200	Enh_chr1:23377800-23379200	Intermediate	pTE	NA	NA
chr1	23402877	23404607	Enh_chr1:23402877-23404607	Static	NA	NA	NA
chr1	23421677	23424557	Enh_chr1:23421677-23424557	Intermediate	NA	NA	NA
chr1	23424600	23425200	Enh_chr1:23424600-23425200	Static	NA	NA	NA
chr1	23451527	23452687	Enh_chr1:23451527-23452687	Static	NA	NA	NA
chr1	23497200	23497800	Enh_chr1:23497200-23497800	Intermediate	pTE	NA	NA
chr1	23522058	23524378	Enh_chr1:23522058-23524378	Intermediate	pTE	NA	NA
chr1	23524488	23526928	Enh_chr1:23524488-23526928	Static	NA	NA	NA
chr1	23537000	23542999	Enh_chr1:23537000-23542999	Intermediate	pTE	NA	novel.pTE
chr1	23553639	23557929	Enh_chr1:23553639-23557929	Static	NA	NA	NA
chr1	23567000	23569200	Enh_chr1:23567000-23569200	Intermediate	pTE	NA	novel.pTE
chr1	23572320	23587790	Enh_chr1:23572320-23587790	Intermediate	pTE	NA	novel.pTE
chr1	23588070	23605400	Enh_chr1:23588070-23605400	Rapid	pTE	NA	novel.pTE
chr1	23606200	23608400	Enh_chr1:23606200-23608400	Static	pTE	NA	NA
chr1	23610500	23617330	Enh_chr1:23610500-23617330	Intermediate	pTE	NA	novel.pTE
chr1	23623400	23635870	Enh_chr1:23623400-23635870	Intermediate	pTE	NA	novel.pTE
chr1	23637200	23637600	Enh_chr1:23637200-23637600	Static	pTE	NA	NA
chr1	23717600	23731290	Enh_chr1:23717600-23731290	Intermediate	pTE	NA	novel.pTE
chr1	23735000	23739200	Enh_chr1:23735000-23739200	Intermediate	pTE	NA	novel.pTE
chr1	23793220	23793700	Enh_chr1:23793220-23793700	Static	NA	NA	NA
chr1	23806510	23808130	Enh_chr1:23806510-23808130	Static	NA	NA	NA
chr1	23809600	23813800	Enh_chr1:23809600-23813800	Static	pTE	NA	NA
chr1	23816000	23819000	Enh_chr1:23816000-23819000	Static	pTE	NA	NA
chr1	23837660	23840230	Enh_chr1:23837660-23840230	Intermediate	pTE	NA	novel.pTE
chr1	23886230	23891410	Enh_chr1:23886230-23891410	Intermediate	pTE	NA	NA
chr1	23891630	23913240	Enh_chr1:23891630-23913240	Intermediate	pTE	NA	novel.pTE
chr1	23929600	23933850	Enh_chr1:23929600-23933850	Intermediate	pTE	NA	novel.pTE
chr1	23942620	23945010	Enh_chr1:23942620-23945010	Static	pTE	NA	NA
chr1	23960000	23960930	Enh_chr1:23960000-23960930	Rapid	NA	NA	NA
chr1	24201600	24205200	Enh_chr1:24201600-24205200	Intermediate	pTE	NA	novel.pTE
chr1	24226000	24229200	Enh_chr1:24226000-24229200	Intermediate	pTE	NA	novel.pTE
chr1	24236000	24236800	Enh_chr1:24236000-24236800	Static	NA	NA	NA
chr1	24277000	24278200	Enh_chr1:24277000-24278200	Static	pTE	NA	NA
chr1	24319400	24323000	Enh_chr1:24319400-24323000	Static	NA	NA	NA
chr1	24350800	24352800	Enh_chr1:24350800-24352800	Static	NA	NA	NA
chr1	24364690	24366250	Enh_chr1:24364690-24366250	Intermediate	NA	NA	NA
chr1	24371860	24374250	Enh_chr1:24371860-24374250	Intermediate	pTE	NA	novel.pTE
chr1	24384000	24388400	Enh_chr1:24384000-24388400	Static	NA	NA	NA
chr1	24390600	24394200	Enh_chr1:24390600-24394200	Intermediate	pTE	NA	NA
chr1	24479810	24490010	Enh_chr1:24479810-24490010	Intermediate	pTE	NA	novel.pTE
chr1	24533330	24539170	Enh_chr1:24533330-24539170	Intermediate	pTE	NA	novel.pTE
chr1	24540600	24541400	Enh_chr1:24540600-24541400	Static	NA	NA	NA
chr1	24583949	24588209	Enh_chr1:24583949-24588209	Intermediate	pTE	NA	NA
chr1	24688400	24689000	Enh_chr1:24688400-24689000	Intermediate	NA	NA	NA
chr1	24690829	24699449	Enh_chr1:24690829-24699449	Rapid	pTE	NA	novel.pTE
chr1	24699699	24711469	Enh_chr1:24699699-24711469	Intermediate	pTE	NA	novel.pTE
chr1	24726579	24729600	Enh_chr1:24726579-24729600	Static	pTE	NA	NA
chr1	24731589	24738400	Enh_chr1:24731589-24738400	Intermediate	pTE	NA	novel.pTE
chr1	24760529	24774829	Enh_chr1:24760529-24774829	Intermediate	pTE	NA	novel.pTE
chr1	24845609	24850829	Enh_chr1:24845609-24850829	Intermediate	pTE	NA	NA
chr1	24855000	24859449	Enh_chr1:24855000-24859449	Intermediate	pTE	NA	novel.pTE
chr1	24863800	24873419	Enh_chr1:24863800-24873419	Intermediate	pTE	NA	novel.pTE
chr1	24908119	24918659	Enh_chr1:24908119-24918659	Intermediate	pTE	NA	NA
chr1	24924419	24927569	Enh_chr1:24924419-24927569	Static	pTE	NA	NA
chr1	24927729	24929579	Enh_chr1:24927729-24929579	Static	NA	NA	NA
chr1	24946479	24951099	Enh_chr1:24946479-24951099	Static	pTE	NA	NA
chr1	24951209	24964509	Enh_chr1:24951209-24964509	Intermediate	pTE	NA	novel.pTE
chr1	24971400	24975000	Enh_chr1:24971400-24975000	Intermediate	pTE	NA	NA
chr1	24977209	24998269	Enh_chr1:24977209-24998269	Rapid	pTE	novel.pTE	novel.pTE
chr1	25006089	25014499	Enh_chr1:25006089-25014499	Static	pTE	NA	NA
chr1	25017129	25038459	Enh_chr1:25017129-25038459	Intermediate	pTE	NA	NA
chr1	25061519	25068019	Enh_chr1:25061519-25068019	Intermediate	NA	NA	novel.pTE
chr1	25093400	25097800	Enh_chr1:25093400-25097800	Intermediate	pTE	NA	NA
chr1	25098009	25101600	Enh_chr1:25098009-25101600	Static	pTE	NA	NA
chr1	25102869	25107200	Enh_chr1:25102869-25107200	Intermediate	pTE	NA	NA
chr1	25108899	25111200	Enh_chr1:25108899-25111200	Static	pTE	NA	NA
chr1	25139000	25143600	Enh_chr1:25139000-25143600	Intermediate	pTE	NA	novel.pTE
chr1	25197509	25199659	Enh_chr1:25197509-25199659	Static	NA	NA	NA
chr1	25232209	25232439	Enh_chr1:25232209-25232439	Static	NA	NA	NA
chr1	25238199	25241529	Enh_chr1:25238199-25241529	Intermediate	pTE	NA	novel.pTE
chr1	25247029	25247309	Enh_chr1:25247029-25247309	Static	NA	NA	NA
chr1	25288139	25290639	Enh_chr1:25288139-25290639	Rapid	pTE	NA	novel.pTE
chr1	25307829	25310529	Enh_chr1:25307829-25310529	Rapid	pTE	NA	NA
chr1	25330000	25331689	Enh_chr1:25330000-25331689	Intermediate	NA	NA	novel.pTE
chr1	25357059	25357789	Enh_chr1:25357059-25357789	Rapid	pTE	NA	NA
chr1	25381889	25384769	Enh_chr1:25381889-25384769	Static	pTE	NA	NA
chr1	25442209	25452849	Enh_chr1:25442209-25452849	Intermediate	pTE	NA	novel.pTE
chr1	25466600	25468699	Enh_chr1:25466600-25468699	Static	pTE	NA	NA
chr1	25504729	25506689	Enh_chr1:25504729-25506689	Rapid	NA	novel.pTE	novel.pTE
chr1	25543789	25553919	Enh_chr1:25543789-25553919	Intermediate	pTE	NA	novel.pTE
chr1	25554969	25557200	Enh_chr1:25554969-25557200	Static	NA	NA	NA
chr1	25557269	25563659	Enh_chr1:25557269-25563659	Intermediate	NA	NA	NA
chr1	25565199	25566839	Enh_chr1:25565199-25566839	Intermediate	NA	NA	NA
chr1	25568889	25569689	Enh_chr1:25568889-25569689	Static	NA	NA	NA
chr1	25584179	25588800	Enh_chr1:25584179-25588800	Intermediate	pTE	NA	novel.pTE
chr1	25607200	25609400	Enh_chr1:25607200-25609400	Static	pTE	NA	NA
chr1	25621209	25622889	Enh_chr1:25621209-25622889	Static	pTE	NA	NA
chr1	25628529	25633849	Enh_chr1:25628529-25633849	Intermediate	pTE	NA	novel.pTE
chr1	25640149	25646629	Enh_chr1:25640149-25646629	Intermediate	pTE	NA	NA
chr1	25656199	25658719	Enh_chr1:25656199-25658719	Intermediate	pTE	NA	novel.pTE
chr1	25668739	25680119	Enh_chr1:25668739-25680119	Intermediate	pTE	NA	novel.pTE
chr1	25696719	25698719	Enh_chr1:25696719-25698719	Static	pTE	NA	NA
chr1	25703179	25710299	Enh_chr1:25703179-25710299	Static	pTE	NA	NA
chr1	25710669	25713819	Enh_chr1:25710669-25713819	Intermediate	NA	NA	NA
chr1	25729649	25732529	Enh_chr1:25729649-25732529	Static	pTE	NA	NA
chr1	25737200	25737600	Enh_chr1:25737200-25737600	Static	NA	NA	NA
chr1	25753599	25757279	Enh_chr1:25753599-25757279	Static	NA	NA	NA
chr1	25764889	25767189	Enh_chr1:25764889-25767189	Intermediate	NA	NA	novel.pTE
chr1	25768699	25777729	Enh_chr1:25768699-25777729	Intermediate	pTE	NA	novel.pTE
chr1	25799600	25806200	Enh_chr1:25799600-25806200	Intermediate	pTE	NA	NA
chr1	25917469	25919249	Enh_chr1:25917469-25919249	Intermediate	pTE	NA	NA
chr1	25921309	25926189	Enh_chr1:25921309-25926189	Static	pTE	NA	NA
chr1	25926379	25934979	Enh_chr1:25926379-25934979	Intermediate	pTE	NA	novel.pTE
chr1	25942600	25945000	Enh_chr1:25942600-25945000	Intermediate	pTE	NA	NA
chr1	25947889	25959759	Enh_chr1:25947889-25959759	Intermediate	pTE	NA	novel.pTE
chr1	25970279	25972549	Enh_chr1:25970279-25972549	Static	pTE	NA	NA
chr1	25990869	25998029	Enh_chr1:25990869-25998029	Intermediate	pTE	NA	NA
chr1	26019400	26020200	Enh_chr1:26019400-26020200	Intermediate	NA	NA	novel.pTE
chr1	26026919	26028849	Enh_chr1:26026919-26028849	Static	pTE	NA	NA
chr1	26104629	26106159	Enh_chr1:26104629-26106159	Static	pTE	NA	NA
chr1	26117600	26129579	Enh_chr1:26117600-26129579	Intermediate	pTE	NA	NA
chr1	26143199	26147109	Enh_chr1:26143199-26147109	Static	pTE	NA	novel.pTE
chr1	26161600	26162400	Enh_chr1:26161600-26162400	Static	NA	NA	NA
chr1	26164000	26165800	Enh_chr1:26164000-26165800	Static	NA	NA	NA
chr1	26201519	26205779	Enh_chr1:26201519-26205779	Static	pTE	NA	NA
chr1	26225200	26225800	Enh_chr1:26225200-26225800	Static	NA	NA	NA
chr1	26259799	26261159	Enh_chr1:26259799-26261159	Static	pTE	NA	NA
chr1	26282939	26294199	Enh_chr1:26282939-26294199	Intermediate	pTE	NA	NA
chr1	26335169	26337249	Enh_chr1:26335169-26337249	Static	pTE	NA	NA
chr1	26363159	26364529	Enh_chr1:26363159-26364529	Intermediate	pTE	NA	NA
chr1	26368589	26372659	Enh_chr1:26368589-26372659	Intermediate	pTE	NA	novel.pTE
chr1	26373200	26375800	Enh_chr1:26373200-26375800	Static	pTE	NA	NA
chr1	26377200	26380739	Enh_chr1:26377200-26380739	Intermediate	pTE	NA	novel.pTE
chr1	26383259	26386639	Enh_chr1:26383259-26386639	Intermediate	pTE	NA	novel.pTE
chr1	26388269	26391179	Enh_chr1:26388269-26391179	Intermediate	pTE	NA	novel.pTE
chr1	26393729	26398969	Enh_chr1:26393729-26398969	Intermediate	pTE	NA	novel.pTE
chr1	26415689	26419389	Enh_chr1:26415689-26419389	Intermediate	pTE	NA	novel.pTE
chr1	26472629	26474569	Enh_chr1:26472629-26474569	Static	NA	NA	NA
chr1	26499079	26503489	Enh_chr1:26499079-26503489	Intermediate	pTE	NA	novel.pTE
chr1	26537129	26540849	Enh_chr1:26537129-26540849	Static	pTE	NA	NA
chr1	26574200	26576669	Enh_chr1:26574200-26576669	Rapid	NA	novel.pTE	novel.pTE
chr1	26578200	26584600	Enh_chr1:26578200-26584600	Intermediate	pTE	NA	novel.pTE
chr1	26594469	26596869	Enh_chr1:26594469-26596869	Rapid	pTE	novel.pTE	novel.pTE
chr1	26606869	26608159	Enh_chr1:26606869-26608159	Static	pTE	NA	NA
chr1	26618159	26622249	Enh_chr1:26618159-26622249	Intermediate	pTE	NA	novel.pTE
chr1	26625299	26634200	Enh_chr1:26625299-26634200	Rapid	pTE	NA	novel.pTE
chr1	26638999	26640959	Enh_chr1:26638999-26640959	Rapid	pTE	novel.pTE	NA
chr1	26647189	26649359	Enh_chr1:26647189-26649359	Intermediate	pTE	NA	novel.pTE
chr1	26666459	26668559	Enh_chr1:26666459-26668559	Intermediate	pTE	NA	novel.pTE
chr1	26676209	26678349	Enh_chr1:26676209-26678349	Static	pTE	NA	NA
chr1	26697539	26708409	Enh_chr1:26697539-26708409	Intermediate	pTE	NA	NA
chr1	26711299	26729189	Enh_chr1:26711299-26729189	Intermediate	pTE	NA	novel.pTE
chr1	26732789	26735059	Enh_chr1:26732789-26735059	Intermediate	NA	NA	NA
chr1	26737939	26748959	Enh_chr1:26737939-26748959	Intermediate	pTE	NA	novel.pTE
chr1	26788819	26790749	Enh_chr1:26788819-26790749	Static	NA	NA	NA
chr1	26798409	26802909	Enh_chr1:26798409-26802909	Rapid	pTE	novel.pTE	novel.pTE
chr1	26809049	26812600	Enh_chr1:26809049-26812600	Intermediate	pTE	NA	novel.pTE
chr1	26820000	26822200	Enh_chr1:26820000-26822200	Intermediate	pTE	NA	novel.pTE
chr1	26827139	26832439	Enh_chr1:26827139-26832439	Static	pTE	NA	NA
chr1	26832609	26835869	Enh_chr1:26832609-26835869	Intermediate	pTE	NA	NA
chr1	26838029	26840329	Enh_chr1:26838029-26840329	Intermediate	pTE	NA	NA
chr1	26877000	26878200	Enh_chr1:26877000-26878200	Static	pTE	NA	NA
chr1	26931649	26933669	Enh_chr1:26931649-26933669	Intermediate	NA	NA	novel.pTE
chr1	26959039	26960600	Enh_chr1:26959039-26960600	Static	NA	NA	NA
chr1	26990400	26992200	Enh_chr1:26990400-26992200	Intermediate	NA	NA	novel.pTE
chr1	26992800	26997389	Enh_chr1:26992800-26997389	Static	pTE	NA	novel.pTE
chr1	27000889	27003739	Enh_chr1:27000889-27003739	Static	pTE	NA	NA
chr1	27012400	27013600	Enh_chr1:27012400-27013600	Intermediate	NA	NA	novel.pTE
chr1	27029609	27032189	Enh_chr1:27029609-27032189	Rapid	pTE	NA	novel.pTE
chr1	27064679	27068689	Enh_chr1:27064679-27068689	Rapid	pTE	novel.pTE	novel.pTE
chr1	27073269	27080189	Enh_chr1:27073269-27080189	Intermediate	pTE	NA	novel.pTE
chr1	27097119	27100600	Enh_chr1:27097119-27100600	Static	pTE	NA	NA
chr1	27103309	27107569	Enh_chr1:27103309-27107569	Rapid	pTE	NA	novel.pTE
chr1	27109779	27113400	Enh_chr1:27109779-27113400	Static	pTE	NA	NA
chr1	27114289	27121159	Enh_chr1:27114289-27121159	Rapid	pTE	novel.pTE	novel.pTE
chr1	27122169	27123679	Enh_chr1:27122169-27123679	Intermediate	NA	NA	novel.pTE
chr1	27131600	27138400	Enh_chr1:27131600-27138400	Intermediate	pTE	NA	novel.pTE
chr1	27141359	27144039	Enh_chr1:27141359-27144039	Static	NA	NA	NA
chr1	27161200	27164849	Enh_chr1:27161200-27164849	Rapid	pTE	novel.pTE	NA
chr1	27193129	27203269	Enh_chr1:27193129-27203269	Intermediate	pTE	NA	novel.pTE
chr1	27234949	27240119	Enh_chr1:27234949-27240119	Intermediate	pTE	NA	novel.pTE
chr1	27247799	27256639	Enh_chr1:27247799-27256639	Intermediate	pTE	NA	novel.pTE
chr1	27267669	27281559	Enh_chr1:27267669-27281559	Intermediate	pTE	NA	novel.pTE
chr1	27298109	27301219	Enh_chr1:27298109-27301219	Static	NA	NA	NA
chr1	27332269	27333949	Enh_chr1:27332269-27333949	Static	NA	NA	NA
chr1	27342149	27345289	Enh_chr1:27342149-27345289	Intermediate	pTE	NA	NA
chr1	27364909	27366249	Enh_chr1:27364909-27366249	Static	NA	NA	NA
chr1	27368800	27370800	Enh_chr1:27368800-27370800	Intermediate	pTE	NA	novel.pTE
chr1	27398376	27405200	Enh_chr1:27398376-27405200	Static	pTE	NA	NA
chr1	27413200	27425400	Enh_chr1:27413200-27425400	Intermediate	pTE	NA	novel.pTE
chr1	27444857	27445967	Enh_chr1:27444857-27445967	Static	NA	NA	NA
chr1	27454209	27456800	Enh_chr1:27454209-27456800	Intermediate	pTE	NA	NA
chr1	27471369	27477869	Enh_chr1:27471369-27477869	Rapid	pTE	novel.pTE	novel.pTE
chr1	27477899	27484679	Enh_chr1:27477899-27484679	Rapid	pTE	novel.pTE	novel.pTE
chr1	27499000	27500800	Enh_chr1:27499000-27500800	Intermediate	pTE	NA	novel.pTE
chr1	27521200	27521800	Enh_chr1:27521200-27521800	Static	NA	NA	NA
chr1	27524479	27529589	Enh_chr1:27524479-27529589	Intermediate	pTE	NA	novel.pTE
chr1	27540269	27543939	Enh_chr1:27540269-27543939	Intermediate	pTE	NA	NA
chr1	27554600	27557800	Enh_chr1:27554600-27557800	Static	NA	NA	NA
chr1	27567689	27570069	Enh_chr1:27567689-27570069	Static	NA	NA	NA
chr1	27575200	27578849	Enh_chr1:27575200-27578849	Static	pTE	NA	NA
chr1	27594299	27603389	Enh_chr1:27594299-27603389	Static	NA	NA	NA
chr1	27606000	27612000	Enh_chr1:27606000-27612000	Static	pTE	NA	NA
chr1	27617299	27621549	Enh_chr1:27617299-27621549	Intermediate	pTE	NA	NA
chr1	27625149	27626039	Enh_chr1:27625149-27626039	Static	pTE	NA	NA
chr1	27631599	27635059	Enh_chr1:27631599-27635059	Intermediate	pTE	NA	novel.pTE
chr1	27643400	27644400	Enh_chr1:27643400-27644400	Static	NA	NA	NA
chr1	27649159	27653899	Enh_chr1:27649159-27653899	Intermediate	pTE	NA	NA
chr1	27654809	27657769	Enh_chr1:27654809-27657769	Rapid	pTE	NA	novel.pTE
chr1	27658489	27663839	Enh_chr1:27658489-27663839	Static	pTE	NA	NA
chr1	27773429	27781959	Enh_chr1:27773429-27781959	Intermediate	pTE	NA	NA
chr1	27789629	27790729	Enh_chr1:27789629-27790729	Intermediate	pTE	NA	NA
chr1	27858200	27858800	Enh_chr1:27858200-27858800	Static	NA	NA	NA
chr1	27862029	27870400	Enh_chr1:27862029-27870400	Intermediate	pTE	NA	novel.pTE
chr1	27872669	27876579	Enh_chr1:27872669-27876579	Intermediate	pTE	NA	novel.pTE
chr1	27883049	27885289	Enh_chr1:27883049-27885289	Static	NA	NA	NA
chr1	27885449	27885859	Enh_chr1:27885449-27885859	Static	NA	NA	NA
chr1	27886689	27891519	Enh_chr1:27886689-27891519	Intermediate	pTE	NA	novel.pTE
chr1	27902809	27906919	Enh_chr1:27902809-27906919	Rapid	pTE	NA	novel.pTE
chr1	27912519	27913909	Enh_chr1:27912519-27913909	Intermediate	pTE	NA	NA
chr1	27931400	27933000	Enh_chr1:27931400-27933000	Intermediate	NA	NA	novel.pTE
chr1	27934800	27935400	Enh_chr1:27934800-27935400	Static	NA	NA	NA
chr1	27941409	27945229	Enh_chr1:27941409-27945229	Rapid	pTE	NA	NA
chr1	27979000	27981400	Enh_chr1:27979000-27981400	Static	pTE	NA	NA
chr1	27989959	27995309	Enh_chr1:27989959-27995309	Static	pTE	NA	NA
chr1	28055200	28060800	Enh_chr1:28055200-28060800	Static	pTE	NA	NA
chr1	28061200	28068200	Enh_chr1:28061200-28068200	Static	pTE	NA	NA
chr1	28110289	28116899	Enh_chr1:28110289-28116899	Static	pTE	NA	novel.pTE
chr1	28121719	28131219	Enh_chr1:28121719-28131219	Rapid	pTE	novel.pTE	novel.pTE
chr1	28131749	28141919	Enh_chr1:28131749-28141919	Intermediate	pTE	NA	novel.pTE
chr1	28143009	28150200	Enh_chr1:28143009-28150200	Intermediate	pTE	NA	novel.pTE
chr1	28151400	28167609	Enh_chr1:28151400-28167609	Intermediate	pTE	NA	novel.pTE
chr1	28168159	28172449	Enh_chr1:28168159-28172449	Intermediate	pTE	NA	novel.pTE
chr1	28172529	28176589	Enh_chr1:28172529-28176589	Intermediate	pTE	NA	NA
chr1	28189659	28193099	Enh_chr1:28189659-28193099	Intermediate	pTE	NA	novel.pTE
chr1	28196800	28202000	Enh_chr1:28196800-28202000	Intermediate	pTE	NA	NA
chr1	28205800	28210800	Enh_chr1:28205800-28210800	Intermediate	pTE	NA	novel.pTE
chr1	28242229	28250359	Enh_chr1:28242229-28250359	Intermediate	pTE	NA	novel.pTE
chr1	28282489	28284129	Enh_chr1:28282489-28284129	Static	pTE	NA	NA
chr1	28313119	28318349	Enh_chr1:28313119-28318349	Intermediate	pTE	NA	novel.pTE
chr1	28320789	28325400	Enh_chr1:28320789-28325400	Intermediate	pTE	NA	NA
chr1	28365800	28367000	Enh_chr1:28365800-28367000	Rapid	NA	novel.pTE	novel.pTE
chr1	28369829	28371369	Enh_chr1:28369829-28371369	Static	pTE	NA	novel.pTE
chr1	28409479	28418879	Enh_chr1:28409479-28418879	Intermediate	pTE	NA	novel.pTE
chr1	28438429	28440169	Enh_chr1:28438429-28440169	Intermediate	NA	NA	novel.pTE
chr1	28445939	28452289	Enh_chr1:28445939-28452289	Rapid	pTE	NA	novel.pTE
chr1	28455319	28459079	Enh_chr1:28455319-28459079	Intermediate	pTE	NA	novel.pTE
chr1	28518308	28520058	Enh_chr1:28518308-28520058	Intermediate	pTE	NA	NA
chr1	28598600	28603600	Enh_chr1:28598600-28603600	Rapid	pTE	NA	novel.pTE
chr1	28648738	28650008	Enh_chr1:28648738-28650008	Intermediate	pTE	NA	NA
chr1	28668838	28671188	Enh_chr1:28668838-28671188	Static	pTE	NA	novel.pTE
chr1	28743988	28752068	Enh_chr1:28743988-28752068	Intermediate	pTE	NA	novel.pTE
chr1	28774188	28776728	Enh_chr1:28774188-28776728	Intermediate	pTE	NA	novel.pTE
chr1	28852808	28856238	Enh_chr1:28852808-28856238	Intermediate	pTE	NA	NA
chr1	28874618	28876698	Enh_chr1:28874618-28876698	Intermediate	pTE	NA	NA
chr1	28887208	28889988	Enh_chr1:28887208-28889988	Static	pTE	NA	NA
chr1	28893400	28894000	Enh_chr1:28893400-28894000	Static	NA	NA	NA
chr1	28914768	28919768	Enh_chr1:28914768-28919768	Static	pTE	NA	NA
chr1	28923778	28934128	Enh_chr1:28923778-28934128	Intermediate	pTE	NA	novel.pTE
chr1	28961600	28963200	Enh_chr1:28961600-28963200	Intermediate	pTE	NA	NA
chr1	28964648	28967428	Enh_chr1:28964648-28967428	Static	pTE	NA	NA
chr1	28983018	28984368	Enh_chr1:28983018-28984368	Intermediate	pTE	NA	NA
chr1	29121400	29125200	Enh_chr1:29121400-29125200	Static	NA	NA	NA
chr1	29175888	29181648	Enh_chr1:29175888-29181648	Intermediate	pTE	NA	novel.pTE
chr1	29202200	29203000	Enh_chr1:29202200-29203000	Static	NA	NA	NA
chr1	29209400	29211800	Enh_chr1:29209400-29211800	Static	pTE	NA	NA
chr1	29236000	29238938	Enh_chr1:29236000-29238938	Static	NA	NA	NA
chr1	29259200	29260200	Enh_chr1:29259200-29260200	Static	NA	NA	NA
chr1	29688000	29689800	Enh_chr1:29688000-29689800	Static	NA	NA	NA
chr1	29711400	29713493	Enh_chr1:29711400-29713493	Rapid	NA	novel.pTE	novel.pTE
chr1	29983353	29987943	Enh_chr1:29983353-29987943	Intermediate	pTE	NA	novel.pTE
chr1	30187943	30192343	Enh_chr1:30187943-30192343	Intermediate	pTE	NA	NA
chr1	30265763	30291543	Enh_chr1:30265763-30291543	Intermediate	pTE	NA	novel.pTE
chr1	30683963	30686573	Enh_chr1:30683963-30686573	Intermediate	NA	NA	NA
chr1	30744233	30757653	Enh_chr1:30744233-30757653	Intermediate	pTE	NA	NA
chr1	30762833	30770373	Enh_chr1:30762833-30770373	Static	pTE	NA	NA
chr1	30777200	30781000	Enh_chr1:30777200-30781000	Intermediate	NA	NA	novel.pTE
chr1	30782000	30784200	Enh_chr1:30782000-30784200	Static	pTE	NA	NA
chr1	30790193	30792183	Enh_chr1:30790193-30792183	Rapid	pTE	NA	NA
chr1	30822333	30826113	Enh_chr1:30822333-30826113	Intermediate	NA	NA	novel.pTE
chr1	30829903	30831663	Enh_chr1:30829903-30831663	Intermediate	pTE	NA	novel.pTE
chr1	30840333	30841913	Enh_chr1:30840333-30841913	Static	NA	NA	NA
chr1	30854053	30854433	Enh_chr1:30854053-30854433	Static	NA	NA	NA
chr1	30880600	30882733	Enh_chr1:30880600-30882733	Static	NA	NA	NA
chr1	30891123	30892833	Enh_chr1:30891123-30892833	Static	pTE	NA	NA
chr1	30908000	30910600	Enh_chr1:30908000-30910600	Intermediate	NA	NA	novel.pTE
chr1	30917423	30920503	Enh_chr1:30917423-30920503	Intermediate	pTE	NA	NA
chr1	30975503	30976783	Enh_chr1:30975503-30976783	Static	pTE	NA	NA
chr1	30981400	30993600	Enh_chr1:30981400-30993600	Static	pTE	NA	novel.pTE
chr1	31009253	31012493	Enh_chr1:31009253-31012493	Intermediate	pTE	NA	NA
chr1	31013063	31015003	Enh_chr1:31013063-31015003	Intermediate	pTE	NA	NA
chr1	31018923	31024413	Enh_chr1:31018923-31024413	Intermediate	pTE	NA	NA
chr1	31025923	31028793	Enh_chr1:31025923-31028793	Intermediate	pTE	NA	NA
chr1	31054123	31059203	Enh_chr1:31054123-31059203	Rapid	pTE	NA	novel.pTE
chr1	31154553	31155113	Enh_chr1:31154553-31155113	Static	NA	NA	NA
chr1	31169800	31173333	Enh_chr1:31169800-31173333	Intermediate	pTE	NA	NA
chr1	31181600	31182400	Enh_chr1:31181600-31182400	Static	NA	NA	NA
chr1	31239200	31240000	Enh_chr1:31239200-31240000	Static	NA	NA	NA
chr1	31347800	31349200	Enh_chr1:31347800-31349200	Static	pTE	NA	NA
chr1	31370213	31374200	Enh_chr1:31370213-31374200	Static	NA	NA	NA
chr1	31431673	31435000	Enh_chr1:31431673-31435000	Rapid	NA	NA	NA
chr1	31437400	31443400	Enh_chr1:31437400-31443400	Intermediate	pTE	NA	novel.pTE
chr1	31469023	31473600	Enh_chr1:31469023-31473600	Rapid	pTE	novel.pTE	novel.pTE
chr1	31475600	31488600	Enh_chr1:31475600-31488600	Intermediate	pTE	NA	novel.pTE
chr1	31504800	31513400	Enh_chr1:31504800-31513400	Intermediate	pTE	NA	NA
chr1	31522400	31527279	Enh_chr1:31522400-31527279	Intermediate	pTE	NA	NA
chr1	31532999	31538529	Enh_chr1:31532999-31538529	Intermediate	pTE	NA	novel.pTE
chr1	31546929	31551600	Enh_chr1:31546929-31551600	Static	pTE	NA	NA
chr1	31587600	31589400	Enh_chr1:31587600-31589400	Static	pTE	NA	NA
chr1	31595429	31598519	Enh_chr1:31595429-31598519	Rapid	pTE	NA	NA
chr1	31604399	31608859	Enh_chr1:31604399-31608859	Static	pTE	NA	NA
chr1	31617800	31618400	Enh_chr1:31617800-31618400	Static	NA	NA	NA
chr1	31637759	31644379	Enh_chr1:31637759-31644379	Intermediate	pTE	NA	NA
chr1	31698609	31701200	Enh_chr1:31698609-31701200	Static	pTE	NA	NA
chr1	31703600	31708600	Enh_chr1:31703600-31708600	Intermediate	pTE	NA	novel.pTE
chr1	31713319	31716799	Enh_chr1:31713319-31716799	Intermediate	pTE	NA	novel.pTE
chr1	31739400	31740000	Enh_chr1:31739400-31740000	Static	NA	NA	NA
chr1	31744000	31746000	Enh_chr1:31744000-31746000	Static	NA	NA	NA
chr1	31748959	31754189	Enh_chr1:31748959-31754189	Static	pTE	NA	NA
chr1	31760600	31764800	Enh_chr1:31760600-31764800	Static	NA	NA	NA
chr1	31769000	31769400	Enh_chr1:31769000-31769400	Static	NA	NA	NA
chr1	31780939	31787419	Enh_chr1:31780939-31787419	Intermediate	NA	NA	NA
chr1	31787819	31790119	Enh_chr1:31787819-31790119	Intermediate	NA	NA	NA
chr1	31798599	31799399	Enh_chr1:31798599-31799399	Static	NA	NA	NA
chr1	31825439	31830019	Enh_chr1:31825439-31830019	Intermediate	NA	NA	novel.pTE
chr1	31847679	31850439	Enh_chr1:31847679-31850439	Static	pTE	NA	NA
chr1	31868559	31874799	Enh_chr1:31868559-31874799	Static	pTE	NA	NA
chr1	31875800	31882309	Enh_chr1:31875800-31882309	Static	pTE	NA	NA
chr1	31888199	31893600	Enh_chr1:31888199-31893600	Intermediate	pTE	NA	novel.pTE
chr1	31900769	31906419	Enh_chr1:31900769-31906419	Static	pTE	NA	NA
chr1	31909800	31917600	Enh_chr1:31909800-31917600	Intermediate	pTE	NA	NA
chr1	31924659	31937979	Enh_chr1:31924659-31937979	Intermediate	pTE	NA	novel.pTE
chr1	31943389	31946059	Enh_chr1:31943389-31946059	Static	pTE	NA	NA
chr1	31952200	31964800	Enh_chr1:31952200-31964800	Intermediate	pTE	NA	novel.pTE
chr1	31979000	31986400	Enh_chr1:31979000-31986400	Rapid	pTE	NA	NA
chr1	32005200	32008600	Enh_chr1:32005200-32008600	Intermediate	pTE	NA	NA
chr1	32034599	32035679	Enh_chr1:32034599-32035679	Intermediate	NA	NA	novel.pTE
chr1	32045389	32047379	Enh_chr1:32045389-32047379	Intermediate	pTE	NA	novel.pTE
chr1	32062600	32063600	Enh_chr1:32062600-32063600	Static	NA	NA	NA
chr1	32065509	32067899	Enh_chr1:32065509-32067899	Intermediate	pTE	NA	novel.pTE
chr1	32073049	32074949	Enh_chr1:32073049-32074949	Static	pTE	NA	NA
chr1	32081759	32082889	Enh_chr1:32081759-32082889	Intermediate	pTE	NA	novel.pTE
chr1	32120639	32123800	Enh_chr1:32120639-32123800	Intermediate	pTE	NA	novel.pTE
chr1	32143800	32146200	Enh_chr1:32143800-32146200	Static	pTE	NA	NA
chr1	32179779	32180319	Enh_chr1:32179779-32180319	Intermediate	NA	NA	NA
chr1	32240669	32241129	Enh_chr1:32240669-32241129	Intermediate	NA	NA	NA
chr1	32251369	32268259	Enh_chr1:32251369-32268259	Intermediate	pTE	NA	novel.pTE
chr1	32271200	32274729	Enh_chr1:32271200-32274729	Intermediate	NA	NA	novel.pTE
chr1	32305400	32312600	Enh_chr1:32305400-32312600	Intermediate	pTE	NA	novel.pTE
chr1	32314800	32325200	Enh_chr1:32314800-32325200	Intermediate	pTE	NA	novel.pTE
chr1	32347959	32354179	Enh_chr1:32347959-32354179	Intermediate	pTE	NA	novel.pTE
chr1	32371800	32372800	Enh_chr1:32371800-32372800	Static	NA	NA	NA
chr1	32413600	32414200	Enh_chr1:32413600-32414200	Intermediate	NA	NA	novel.pTE
chr1	32426419	32430000	Enh_chr1:32426419-32430000	Intermediate	NA	NA	novel.pTE
chr1	32431200	32433400	Enh_chr1:32431200-32433400	Intermediate	pTE	NA	novel.pTE
chr1	32448000	32448800	Enh_chr1:32448000-32448800	Intermediate	NA	NA	novel.pTE
chr1	32464600	32466019	Enh_chr1:32464600-32466019	Static	pTE	NA	NA
chr1	32498069	32501539	Enh_chr1:32498069-32501539	Intermediate	pTE	NA	novel.pTE
chr1	32531749	32534139	Enh_chr1:32531749-32534139	Intermediate	NA	NA	novel.pTE
chr1	32539569	32542029	Enh_chr1:32539569-32542029	Rapid	pTE	NA	NA
chr1	32618400	32629800	Enh_chr1:32618400-32629800	Intermediate	pTE	NA	novel.pTE
chr1	32631879	32639189	Enh_chr1:32631879-32639189	Intermediate	pTE	NA	NA
chr1	32660699	32663569	Enh_chr1:32660699-32663569	Intermediate	pTE	NA	novel.pTE
chr1	32702400	32703400	Enh_chr1:32702400-32703400	Static	NA	NA	NA
chr1	32709200	32712600	Enh_chr1:32709200-32712600	Intermediate	pTE	NA	novel.pTE
chr1	32716279	32718579	Enh_chr1:32716279-32718579	Static	pTE	NA	NA
chr1	32724479	32726239	Enh_chr1:32724479-32726239	Static	pTE	NA	NA
chr1	32731600	32731800	Enh_chr1:32731600-32731800	Intermediate	NA	NA	novel.pTE
chr1	32741200	32743000	Enh_chr1:32741200-32743000	Static	NA	NA	NA
chr1	32752869	32755619	Enh_chr1:32752869-32755619	Intermediate	pTE	NA	NA
chr1	32759200	32762600	Enh_chr1:32759200-32762600	Intermediate	pTE	NA	NA
chr1	32797839	32801939	Enh_chr1:32797839-32801939	Rapid	pTE	novel.pTE	novel.pTE
chr1	32870400	32873000	Enh_chr1:32870400-32873000	Static	NA	NA	NA
chr1	32875400	32876800	Enh_chr1:32875400-32876800	Intermediate	NA	NA	NA
chr1	32893000	32894000	Enh_chr1:32893000-32894000	Intermediate	NA	NA	NA
chr1	32901000	32902000	Enh_chr1:32901000-32902000	Static	NA	NA	NA
chr1	32913879	32921409	Enh_chr1:32913879-32921409	Intermediate	pTE	NA	novel.pTE
chr1	32924499	32926349	Enh_chr1:32924499-32926349	Rapid	NA	NA	novel.pTE
chr1	32938529	32942249	Enh_chr1:32938529-32942249	Static	pTE	NA	NA
chr1	32956769	32964049	Enh_chr1:32956769-32964049	Intermediate	pTE	NA	NA
chr1	32979449	32999809	Enh_chr1:32979449-32999809	Rapid	pTE	novel.pTE	novel.pTE
chr1	33003709	33007719	Enh_chr1:33003709-33007719	Static	pTE	NA	NA
chr1	33024569	33026079	Enh_chr1:33024569-33026079	Intermediate	pTE	NA	NA
chr1	33031659	33036729	Enh_chr1:33031659-33036729	Intermediate	pTE	NA	novel.pTE
chr1	33057909	33059029	Enh_chr1:33057909-33059029	Static	NA	NA	NA
chr1	33060939	33062759	Enh_chr1:33060939-33062759	Intermediate	pTE	NA	novel.pTE
chr1	33080600	33081800	Enh_chr1:33080600-33081800	Static	NA	NA	NA
chr1	33087429	33089239	Enh_chr1:33087429-33089239	Intermediate	NA	NA	novel.pTE
chr1	33098179	33101129	Enh_chr1:33098179-33101129	Intermediate	pTE	NA	NA
chr1	33118119	33121200	Enh_chr1:33118119-33121200	Static	NA	NA	NA
chr1	33125969	33129479	Enh_chr1:33125969-33129479	Intermediate	pTE	NA	NA
chr1	33179989	33181019	Enh_chr1:33179989-33181019	Static	NA	NA	NA
chr1	33237299	33238229	Enh_chr1:33237299-33238229	Static	pTE	NA	NA
chr1	33270629	33275000	Enh_chr1:33270629-33275000	Intermediate	NA	NA	NA
chr1	33295400	33296000	Enh_chr1:33295400-33296000	Static	NA	NA	NA
chr1	33301579	33303799	Enh_chr1:33301579-33303799	Static	pTE	NA	novel.pTE
chr1	33326099	33328869	Enh_chr1:33326099-33328869	Intermediate	pTE	NA	NA
chr1	33338600	33340400	Enh_chr1:33338600-33340400	Static	pTE	NA	NA
chr1	33360769	33363059	Enh_chr1:33360769-33363059	Intermediate	pTE	NA	NA
chr1	33419879	33425319	Enh_chr1:33419879-33425319	Intermediate	pTE	NA	novel.pTE
chr1	33432539	33435649	Enh_chr1:33432539-33435649	Static	pTE	NA	NA
chr1	33455200	33456400	Enh_chr1:33455200-33456400	Intermediate	pTE	NA	NA
chr1	33458000	33465600	Enh_chr1:33458000-33465600	Intermediate	pTE	NA	novel.pTE
chr1	33512400	33513400	Enh_chr1:33512400-33513400	Static	NA	NA	NA
chr1	33867600	33868200	Enh_chr1:33867600-33868200	Static	NA	NA	NA
chr1	33901400	33906400	Enh_chr1:33901400-33906400	Intermediate	pTE	NA	NA
chr1	34163000	34165200	Enh_chr1:34163000-34165200	Static	NA	NA	NA
chr1	34528600	34533600	Enh_chr1:34528600-34533600	Rapid	pTE	novel.pTE	novel.pTE
chr1	34596519	34598169	Enh_chr1:34596519-34598169	Intermediate	pTE	NA	novel.pTE
chr1	34682479	34685659	Enh_chr1:34682479-34685659	Intermediate	pTE	NA	NA
chr1	34796400	34797800	Enh_chr1:34796400-34797800	Static	NA	NA	NA
chr1	34799600	34801400	Enh_chr1:34799600-34801400	Intermediate	pTE	NA	NA
chr1	34867629	34868579	Enh_chr1:34867629-34868579	Static	NA	NA	NA
chr1	34885400	34886400	Enh_chr1:34885400-34886400	Static	NA	NA	NA
chr1	34918349	34920649	Enh_chr1:34918349-34920649	Static	pTE	NA	NA
chr1	34967489	34969759	Enh_chr1:34967489-34969759	Rapid	pTE	novel.pTE	novel.pTE
chr1	35030719	35031809	Enh_chr1:35030719-35031809	Static	NA	NA	NA
chr1	35079439	35081269	Enh_chr1:35079439-35081269	Intermediate	pTE	NA	NA
chr1	35115859	35116869	Enh_chr1:35115859-35116869	Rapid	pTE	novel.pTE	novel.pTE
chr1	35145400	35146800	Enh_chr1:35145400-35146800	Intermediate	NA	NA	novel.pTE
chr1	35191529	35192219	Enh_chr1:35191529-35192219	Static	NA	NA	NA
chr1	35201800	35202800	Enh_chr1:35201800-35202800	Static	NA	NA	NA
chr1	35241579	35244839	Enh_chr1:35241579-35244839	Intermediate	pTE	NA	NA
chr1	35264800	35265600	Enh_chr1:35264800-35265600	Static	NA	NA	NA
chr1	35297400	35300000	Enh_chr1:35297400-35300000	Intermediate	pTE	NA	novel.pTE
chr1	35341749	35347789	Enh_chr1:35341749-35347789	Rapid	pTE	NA	novel.pTE
chr1	35361400	35366149	Enh_chr1:35361400-35366149	Intermediate	pTE	NA	novel.pTE
chr1	35369600	35370800	Enh_chr1:35369600-35370800	Static	NA	NA	NA
chr1	35410529	35413279	Enh_chr1:35410529-35413279	Intermediate	pTE	NA	novel.pTE
chr1	35442339	35442899	Enh_chr1:35442339-35442899	Static	NA	NA	NA
chr1	35451779	35455600	Enh_chr1:35451779-35455600	Static	pTE	NA	NA
chr1	35457149	35458800	Enh_chr1:35457149-35458800	Static	pTE	NA	NA
chr1	35461200	35463800	Enh_chr1:35461200-35463800	Static	pTE	NA	NA
chr1	35498999	35500369	Enh_chr1:35498999-35500369	Static	NA	NA	NA
chr1	35504400	35512200	Enh_chr1:35504400-35512200	Intermediate	pTE	NA	NA
chr1	35535799	35543679	Enh_chr1:35535799-35543679	Static	pTE	NA	NA
chr1	35544800	35545600	Enh_chr1:35544800-35545600	Static	NA	NA	NA
chr1	35574999	35579049	Enh_chr1:35574999-35579049	Intermediate	pTE	NA	NA
chr1	35593200	35593600	Enh_chr1:35593200-35593600	Static	pTE	NA	NA
chr1	35682600	35688079	Enh_chr1:35682600-35688079	Intermediate	pTE	NA	novel.pTE
chr1	35706779	35709659	Enh_chr1:35706779-35709659	Static	pTE	NA	NA
chr1	35735200	35737800	Enh_chr1:35735200-35737800	Static	pTE	NA	NA
chr1	35768359	35769849	Enh_chr1:35768359-35769849	Intermediate	pTE	NA	NA
chr1	35776000	35777400	Enh_chr1:35776000-35777400	Intermediate	pTE	NA	novel.pTE
chr1	35779400	35780400	Enh_chr1:35779400-35780400	Static	pTE	NA	NA
chr1	35796959	35799200	Enh_chr1:35796959-35799200	Rapid	pTE	novel.pTE	novel.pTE
chr1	35804600	35805000	Enh_chr1:35804600-35805000	Static	NA	NA	NA
chr1	35808439	35813249	Enh_chr1:35808439-35813249	Intermediate	pTE	NA	novel.pTE
chr1	35837179	35841159	Enh_chr1:35837179-35841159	Intermediate	pTE	NA	novel.pTE
chr1	35859249	35868139	Enh_chr1:35859249-35868139	Intermediate	pTE	NA	NA
chr1	35873200	35876000	Enh_chr1:35873200-35876000	Intermediate	pTE	NA	novel.pTE
chr1	35893600	35895600	Enh_chr1:35893600-35895600	Intermediate	NA	NA	NA
chr1	35942000	35944600	Enh_chr1:35942000-35944600	Intermediate	NA	NA	novel.pTE
chr1	36023199	36023839	Enh_chr1:36023199-36023839	Static	pTE	NA	NA
chr1	36034339	36036169	Enh_chr1:36034339-36036169	Intermediate	pTE	NA	novel.pTE
chr1	36084000	36084600	Enh_chr1:36084000-36084600	Intermediate	NA	NA	NA
chr1	36107859	36111889	Enh_chr1:36107859-36111889	Intermediate	pTE	NA	novel.pTE
chr1	36115749	36117389	Enh_chr1:36115749-36117389	Static	pTE	NA	NA
chr1	36117919	36125800	Enh_chr1:36117919-36125800	Rapid	pTE	NA	novel.pTE
chr1	36161059	36163929	Enh_chr1:36161059-36163929	Rapid	pTE	NA	NA
chr1	36174800	36176099	Enh_chr1:36174800-36176099	Static	NA	NA	NA
chr1	36187600	36188400	Enh_chr1:36187600-36188400	Static	pTE	NA	NA
chr1	36202789	36204859	Enh_chr1:36202789-36204859	Rapid	pTE	NA	novel.pTE
chr1	36206400	36208400	Enh_chr1:36206400-36208400	Intermediate	pTE	NA	novel.pTE
chr1	36209109	36210399	Enh_chr1:36209109-36210399	Intermediate	pTE	NA	novel.pTE
chr1	36230200	36241429	Enh_chr1:36230200-36241429	Intermediate	pTE	NA	novel.pTE
chr1	36246969	36250249	Enh_chr1:36246969-36250249	Intermediate	pTE	NA	NA
chr1	36254019	36259369	Enh_chr1:36254019-36259369	Intermediate	pTE	NA	novel.pTE
chr1	36277600	36282200	Enh_chr1:36277600-36282200	Intermediate	pTE	NA	NA
chr1	36284200	36286000	Enh_chr1:36284200-36286000	Static	NA	NA	NA
chr1	36346200	36354319	Enh_chr1:36346200-36354319	Static	pTE	NA	NA
chr1	36358839	36361219	Enh_chr1:36358839-36361219	Intermediate	pTE	NA	NA
chr1	36363269	36370600	Enh_chr1:36363269-36370600	Intermediate	pTE	NA	novel.pTE
chr1	36370839	36379429	Enh_chr1:36370839-36379429	Intermediate	pTE	NA	NA
chr1	36395399	36397759	Enh_chr1:36395399-36397759	Static	pTE	NA	novel.pTE
chr1	36411259	36413600	Enh_chr1:36411259-36413600	Rapid	pTE	novel.pTE	novel.pTE
chr1	36420400	36421000	Enh_chr1:36420400-36421000	Static	NA	NA	NA
chr1	36457979	36460039	Enh_chr1:36457979-36460039	Static	pTE	NA	NA
chr1	36473600	36475200	Enh_chr1:36473600-36475200	Static	pTE	NA	NA
chr1	36486400	36487200	Enh_chr1:36486400-36487200	Static	NA	NA	NA
chr1	36605289	36608119	Enh_chr1:36605289-36608119	Static	NA	NA	NA
chr1	37094200	37095200	Enh_chr1:37094200-37095200	Static	NA	NA	NA
chr1	37286600	37295200	Enh_chr1:37286600-37295200	Static	pTE	NA	NA
chr1	37368499	37370179	Enh_chr1:37368499-37370179	Static	NA	NA	NA
chr1	37449019	37450999	Enh_chr1:37449019-37450999	Intermediate	pTE	NA	NA
chr1	37486600	37488000	Enh_chr1:37486600-37488000	Static	pTE	NA	NA
chr1	37505200	37510000	Enh_chr1:37505200-37510000	Intermediate	pTE	NA	NA
chr1	37570800	37571800	Enh_chr1:37570800-37571800	Static	pTE	NA	NA
chr1	37575000	37576200	Enh_chr1:37575000-37576200	Static	NA	NA	NA
chr1	37672628	37678800	Enh_chr1:37672628-37678800	Intermediate	pTE	NA	NA
chr1	37705000	37706200	Enh_chr1:37705000-37706200	Intermediate	pTE	NA	NA
chr1	37755200	37756000	Enh_chr1:37755200-37756000	Static	NA	NA	NA
chr1	37765800	37766200	Enh_chr1:37765800-37766200	Static	NA	NA	NA
chr1	37776800	37777600	Enh_chr1:37776800-37777600	Intermediate	NA	NA	NA
chr1	37822718	37823708	Enh_chr1:37822718-37823708	Static	pTE	NA	NA
chr1	37823808	37826968	Enh_chr1:37823808-37826968	Intermediate	pTE	NA	NA
chr1	37841428	37857248	Enh_chr1:37841428-37857248	Intermediate	pTE	NA	NA
chr1	37890400	37895400	Enh_chr1:37890400-37895400	Intermediate	pTE	NA	novel.pTE
chr1	37899800	37903400	Enh_chr1:37899800-37903400	Intermediate	NA	NA	novel.pTE
chr1	37918178	37927888	Enh_chr1:37918178-37927888	Intermediate	pTE	NA	novel.pTE
chr1	37929758	37931668	Enh_chr1:37929758-37931668	Static	pTE	NA	NA
chr1	37999428	38005348	Enh_chr1:37999428-38005348	Static	pTE	NA	NA
chr1	38018800	38019400	Enh_chr1:38018800-38019400	Intermediate	NA	NA	NA
chr1	38025000	38033000	Enh_chr1:38025000-38033000	Static	pTE	NA	NA
chr1	38071600	38073800	Enh_chr1:38071600-38073800	Intermediate	NA	NA	NA
chr1	38092400	38096298	Enh_chr1:38092400-38096298	Static	NA	NA	NA
chr1	38114000	38115200	Enh_chr1:38114000-38115200	Static	NA	NA	NA
chr1	38190400	38192000	Enh_chr1:38190400-38192000	Static	NA	NA	NA
chr1	38212800	38214000	Enh_chr1:38212800-38214000	Static	NA	NA	NA
chr1	38297800	38298200	Enh_chr1:38297800-38298200	Static	NA	NA	NA
chr1	38472308	38478888	Enh_chr1:38472308-38478888	Static	NA	NA	NA
chr1	38480738	38483718	Enh_chr1:38480738-38483718	Static	pTE	NA	NA
chr1	38524588	38528800	Enh_chr1:38524588-38528800	Intermediate	pTE	NA	NA
chr1	38554400	38562438	Enh_chr1:38554400-38562438	Static	pTE	NA	NA
chr1	38803800	38804400	Enh_chr1:38803800-38804400	Intermediate	NA	NA	NA
chr1	38812200	38819000	Enh_chr1:38812200-38819000	Intermediate	pTE	NA	novel.pTE
chr1	38833088	38835178	Enh_chr1:38833088-38835178	Intermediate	pTE	NA	novel.pTE
chr1	38835200	38835400	Enh_chr1:38835200-38835400	Static	NA	NA	NA
chr1	38847200	38849828	Enh_chr1:38847200-38849828	Static	pTE	NA	NA
chr1	38857088	38859408	Enh_chr1:38857088-38859408	Static	pTE	NA	NA
chr1	38932268	38933798	Enh_chr1:38932268-38933798	Static	pTE	NA	NA
chr1	38976528	38978678	Enh_chr1:38976528-38978678	Intermediate	pTE	NA	novel.pTE
chr1	38991598	38998168	Enh_chr1:38991598-38998168	Intermediate	pTE	NA	NA
chr1	39001108	39004400	Enh_chr1:39001108-39004400	Intermediate	pTE	NA	novel.pTE
chr1	39026408	39027998	Enh_chr1:39026408-39027998	Intermediate	pTE	NA	NA
chr1	39036800	39040000	Enh_chr1:39036800-39040000	Intermediate	pTE	NA	novel.pTE
chr1	39046600	39052200	Enh_chr1:39046600-39052200	Intermediate	pTE	NA	novel.pTE
chr1	39080800	39082000	Enh_chr1:39080800-39082000	Intermediate	NA	NA	NA
chr1	39104598	39111668	Enh_chr1:39104598-39111668	Intermediate	pTE	NA	novel.pTE
chr1	39114578	39116548	Enh_chr1:39114578-39116548	Intermediate	NA	NA	NA
chr1	39182800	39187600	Enh_chr1:39182800-39187600	Static	pTE	NA	NA
chr1	39188400	39200478	Enh_chr1:39188400-39200478	Intermediate	pTE	NA	novel.pTE
chr1	39202278	39208588	Enh_chr1:39202278-39208588	Intermediate	pTE	NA	novel.pTE
chr1	39210868	39224628	Enh_chr1:39210868-39224628	Intermediate	pTE	NA	novel.pTE
chr1	39224668	39232728	Enh_chr1:39224668-39232728	Rapid	pTE	novel.pTE	novel.pTE
chr1	39271708	39274558	Enh_chr1:39271708-39274558	Intermediate	pTE	NA	novel.pTE
chr1	39327358	39328668	Enh_chr1:39327358-39328668	Static	NA	NA	NA
chr1	39391600	39393000	Enh_chr1:39391600-39393000	Static	NA	NA	NA
chr1	39393600	39400868	Enh_chr1:39393600-39400868	Intermediate	pTE	NA	novel.pTE
chr1	39424538	39427448	Enh_chr1:39424538-39427448	Intermediate	NA	NA	NA
chr1	39508400	39511200	Enh_chr1:39508400-39511200	Static	NA	NA	NA
chr1	39523118	39527600	Enh_chr1:39523118-39527600	Static	pTE	NA	NA
chr1	39538800	39539400	Enh_chr1:39538800-39539400	Static	NA	NA	NA
chr1	39541400	39545438	Enh_chr1:39541400-39545438	Intermediate	pTE	NA	novel.pTE
chr1	39558468	39559628	Enh_chr1:39558468-39559628	Static	NA	NA	NA
chr1	39573208	39575758	Enh_chr1:39573208-39575758	Static	pTE	NA	NA
chr1	39589200	39600600	Enh_chr1:39589200-39600600	Rapid	pTE	NA	novel.pTE
chr1	39657800	39658400	Enh_chr1:39657800-39658400	Static	NA	NA	NA
chr1	39684148	39684438	Enh_chr1:39684148-39684438	Intermediate	NA	NA	NA
chr1	39689488	39693000	Enh_chr1:39689488-39693000	Static	NA	NA	NA
chr1	39720200	39720600	Enh_chr1:39720200-39720600	Static	pTE	NA	NA
chr1	39816200	39818400	Enh_chr1:39816200-39818400	Static	pTE	NA	NA
chr1	39824200	39827000	Enh_chr1:39824200-39827000	Static	pTE	NA	NA
chr1	39831968	39835628	Enh_chr1:39831968-39835628	Static	pTE	NA	NA
chr1	39841918	39847400	Enh_chr1:39841918-39847400	Static	NA	NA	NA
chr1	39850258	39851800	Enh_chr1:39850258-39851800	Static	pTE	NA	NA
chr1	39874148	39879048	Enh_chr1:39874148-39879048	Intermediate	pTE	NA	novel.pTE
chr1	39890200	39895800	Enh_chr1:39890200-39895800	Intermediate	pTE	NA	NA
chr1	39906800	39910258	Enh_chr1:39906800-39910258	Intermediate	pTE	NA	novel.pTE
chr1	39915578	39922648	Enh_chr1:39915578-39922648	Intermediate	pTE	NA	novel.pTE
chr1	39925348	39930528	Enh_chr1:39925348-39930528	Rapid	pTE	novel.pTE	NA
chr1	39931438	39941748	Enh_chr1:39931438-39941748	Intermediate	pTE	NA	novel.pTE
chr1	39955388	39957078	Enh_chr1:39955388-39957078	Static	pTE	NA	NA
chr1	39958828	39962368	Enh_chr1:39958828-39962368	Rapid	pTE	novel.pTE	NA
chr1	39990298	39998200	Enh_chr1:39990298-39998200	Rapid	pTE	novel.pTE	novel.pTE
chr1	40000600	40007600	Enh_chr1:40000600-40007600	Rapid	pTE	novel.pTE	novel.pTE
chr1	40013468	40015978	Enh_chr1:40013468-40015978	Intermediate	pTE	NA	novel.pTE
chr1	40031600	40033000	Enh_chr1:40031600-40033000	Static	pTE	NA	NA
chr1	40034200	40035800	Enh_chr1:40034200-40035800	Intermediate	pTE	NA	NA
chr1	40040798	40059328	Enh_chr1:40040798-40059328	Intermediate	pTE	NA	novel.pTE
chr1	40059458	40060058	Enh_chr1:40059458-40060058	Static	NA	NA	NA
chr1	40060168	40061728	Enh_chr1:40060168-40061728	Static	NA	NA	NA
chr1	40064558	40066208	Enh_chr1:40064558-40066208	Static	pTE	NA	NA
chr1	40066318	40067488	Enh_chr1:40066318-40067488	Static	NA	NA	NA
chr1	40074188	40077400	Enh_chr1:40074188-40077400	Intermediate	pTE	NA	novel.pTE
chr1	40144200	40144600	Enh_chr1:40144200-40144600	Static	NA	NA	NA
chr1	40152178	40155168	Enh_chr1:40152178-40155168	Intermediate	pTE	NA	novel.pTE
chr1	40161638	40166398	Enh_chr1:40161638-40166398	Intermediate	pTE	NA	NA
chr1	40178200	40180000	Enh_chr1:40178200-40180000	Static	pTE	NA	NA
chr1	40181400	40190200	Enh_chr1:40181400-40190200	Intermediate	pTE	NA	novel.pTE
chr1	40214000	40228118	Enh_chr1:40214000-40228118	Intermediate	pTE	NA	novel.pTE
chr1	40228600	40234200	Enh_chr1:40228600-40234200	Intermediate	pTE	NA	novel.pTE
chr1	40237000	40244600	Enh_chr1:40237000-40244600	Intermediate	pTE	NA	NA
chr1	40269600	40274400	Enh_chr1:40269600-40274400	Intermediate	pTE	NA	novel.pTE
chr1	40312608	40312728	Enh_chr1:40312608-40312728	Static	NA	NA	NA
chr1	40314378	40315588	Enh_chr1:40314378-40315588	Static	NA	NA	NA
chr1	40315668	40317118	Enh_chr1:40315668-40317118	Static	NA	NA	NA
chr1	40332928	40339200	Enh_chr1:40332928-40339200	Intermediate	pTE	NA	novel.pTE
chr1	40343428	40345758	Enh_chr1:40343428-40345758	Static	pTE	NA	NA
chr1	40349458	40357718	Enh_chr1:40349458-40357718	Rapid	pTE	novel.pTE	novel.pTE
chr1	40363200	40364800	Enh_chr1:40363200-40364800	Static	pTE	NA	NA
chr1	40374708	40388348	Enh_chr1:40374708-40388348	Intermediate	pTE	NA	novel.pTE
chr1	40396888	40403168	Enh_chr1:40396888-40403168	Intermediate	pTE	NA	NA
chr1	40414238	40415268	Enh_chr1:40414238-40415268	Static	NA	NA	NA
chr1	40423328	40425658	Enh_chr1:40423328-40425658	Static	pTE	NA	NA
chr1	40451088	40451808	Enh_chr1:40451088-40451808	Static	NA	NA	NA
chr1	40508878	40509728	Enh_chr1:40508878-40509728	Intermediate	NA	NA	NA
chr1	40574018	40575948	Enh_chr1:40574018-40575948	Intermediate	NA	NA	novel.pTE
chr1	40583000	40584200	Enh_chr1:40583000-40584200	Intermediate	pTE	NA	NA
chr1	40625000	40631000	Enh_chr1:40625000-40631000	Intermediate	pTE	NA	novel.pTE
chr1	40633200	40634400	Enh_chr1:40633200-40634400	Intermediate	NA	NA	NA
chr1	40639828	40641708	Enh_chr1:40639828-40641708	Static	pTE	NA	NA
chr1	40697658	40702688	Enh_chr1:40697658-40702688	Intermediate	pTE	NA	NA
chr1	40707988	40712388	Enh_chr1:40707988-40712388	Static	NA	NA	NA
chr1	40712468	40714948	Enh_chr1:40712468-40714948	Static	pTE	NA	NA
chr1	40740600	40743800	Enh_chr1:40740600-40743800	Static	pTE	NA	NA
chr1	40750000	40756400	Enh_chr1:40750000-40756400	Intermediate	pTE	NA	NA
chr1	40759800	40766800	Enh_chr1:40759800-40766800	Intermediate	pTE	NA	novel.pTE
chr1	40783000	40784800	Enh_chr1:40783000-40784800	Static	NA	NA	NA
chr1	40793308	40798400	Enh_chr1:40793308-40798400	Static	pTE	NA	NA
chr1	40798538	40804938	Enh_chr1:40798538-40804938	Rapid	pTE	NA	NA
chr1	40808038	40810808	Enh_chr1:40808038-40810808	Static	pTE	NA	NA
chr1	40818678	40819338	Enh_chr1:40818678-40819338	Static	NA	NA	NA
chr1	40824800	40826600	Enh_chr1:40824800-40826600	Static	NA	NA	NA
chr1	40840000	40841600	Enh_chr1:40840000-40841600	Intermediate	NA	NA	NA
chr1	40844800	40845800	Enh_chr1:40844800-40845800	Static	pTE	NA	NA
chr1	40849800	40850000	Enh_chr1:40849800-40850000	Static	NA	NA	NA
chr1	40859588	40861048	Enh_chr1:40859588-40861048	Static	pTE	NA	NA
chr1	40874800	40879498	Enh_chr1:40874800-40879498	Intermediate	pTE	NA	novel.pTE
chr1	40894478	40899600	Enh_chr1:40894478-40899600	Intermediate	pTE	NA	NA
chr1	40904528	40907668	Enh_chr1:40904528-40907668	Intermediate	pTE	NA	novel.pTE
chr1	40938278	40940508	Enh_chr1:40938278-40940508	Intermediate	pTE	NA	novel.pTE
chr1	40952400	40952800	Enh_chr1:40952400-40952800	Static	NA	NA	NA
chr1	40954400	40957200	Enh_chr1:40954400-40957200	Intermediate	pTE	NA	novel.pTE
chr1	40979828	40982208	Enh_chr1:40979828-40982208	Static	NA	NA	NA
chr1	41002200	41006200	Enh_chr1:41002200-41006200	Static	pTE	NA	NA
chr1	41052228	41053898	Enh_chr1:41052228-41053898	Intermediate	pTE	NA	novel.pTE
chr1	41108048	41110728	Enh_chr1:41108048-41110728	Static	NA	NA	NA
chr1	41170400	41174600	Enh_chr1:41170400-41174600	Static	pTE	NA	NA
chr1	41240788	41242058	Enh_chr1:41240788-41242058	Static	NA	NA	NA
chr1	41271748	41279068	Enh_chr1:41271748-41279068	Static	pTE	NA	NA
chr1	41343768	41346200	Enh_chr1:41343768-41346200	Intermediate	NA	NA	novel.pTE
chr1	41352800	41354800	Enh_chr1:41352800-41354800	Static	pTE	NA	NA
chr1	41364478	41368658	Enh_chr1:41364478-41368658	Static	pTE	NA	NA
chr1	41380600	41383600	Enh_chr1:41380600-41383600	Rapid	NA	NA	NA
chr1	41395368	41398028	Enh_chr1:41395368-41398028	Intermediate	pTE	NA	NA
chr1	41403968	41405208	Enh_chr1:41403968-41405208	Static	NA	NA	NA
chr1	41414348	41418988	Enh_chr1:41414348-41418988	Static	NA	NA	NA
chr1	41427519	41430169	Enh_chr1:41427519-41430169	Static	NA	NA	NA
chr1	41431739	41433479	Enh_chr1:41431739-41433479	Static	NA	NA	NA
chr1	41481000	41488800	Enh_chr1:41481000-41488800	Static	pTE	NA	NA
chr1	41495600	41497000	Enh_chr1:41495600-41497000	Static	NA	NA	NA
chr1	41573800	41576800	Enh_chr1:41573800-41576800	Static	NA	NA	NA
chr1	41620000	41627800	Enh_chr1:41620000-41627800	Intermediate	pTE	NA	NA
chr1	41636689	41643600	Enh_chr1:41636689-41643600	Intermediate	pTE	NA	NA
chr1	41649229	41651699	Enh_chr1:41649229-41651699	Static	pTE	NA	NA
chr1	41652069	41668889	Enh_chr1:41652069-41668889	Static	pTE	NA	NA
chr1	41670000	41671000	Enh_chr1:41670000-41671000	Static	NA	NA	NA
chr1	41671139	41675969	Enh_chr1:41671139-41675969	Static	NA	NA	NA
chr1	41677219	41690719	Enh_chr1:41677219-41690719	Static	pTE	NA	NA
chr1	41694829	41695739	Enh_chr1:41694829-41695739	Static	NA	NA	NA
chr1	41698000	41702000	Enh_chr1:41698000-41702000	Static	NA	NA	NA
chr1	41716400	41722400	Enh_chr1:41716400-41722400	Static	pTE	NA	NA
chr1	41723600	41731400	Enh_chr1:41723600-41731400	Static	NA	NA	NA
chr1	41733189	41746619	Enh_chr1:41733189-41746619	Intermediate	pTE	NA	NA
chr1	41748209	41753269	Enh_chr1:41748209-41753269	Intermediate	pTE	NA	NA
chr1	41762399	41772869	Enh_chr1:41762399-41772869	Intermediate	pTE	NA	NA
chr1	41782729	41785509	Enh_chr1:41782729-41785509	Static	pTE	NA	NA
chr1	41789059	41795200	Enh_chr1:41789059-41795200	Static	pTE	NA	NA
chr1	41798799	41808539	Enh_chr1:41798799-41808539	Static	pTE	NA	novel.pTE
chr1	41810999	41811679	Enh_chr1:41810999-41811679	Static	NA	NA	NA
chr1	41818600	41820000	Enh_chr1:41818600-41820000	Static	NA	NA	NA
chr1	41849189	41856589	Enh_chr1:41849189-41856589	Rapid	pTE	novel.pTE	novel.pTE
chr1	41861399	41863619	Enh_chr1:41861399-41863619	Static	NA	NA	NA
chr1	41868000	41872400	Enh_chr1:41868000-41872400	Static	pTE	NA	NA
chr1	41873800	41884729	Enh_chr1:41873800-41884729	Static	pTE	NA	NA
chr1	41887800	41893779	Enh_chr1:41887800-41893779	Intermediate	pTE	NA	NA
chr1	41893949	41903889	Enh_chr1:41893949-41903889	Intermediate	pTE	NA	NA
chr1	41911959	41918409	Enh_chr1:41911959-41918409	Static	pTE	NA	NA
chr1	41933000	41937400	Enh_chr1:41933000-41937400	Intermediate	NA	NA	NA
chr1	41949600	41961400	Enh_chr1:41949600-41961400	Static	pTE	NA	novel.pTE
chr1	41980769	41982619	Enh_chr1:41980769-41982619	Static	NA	NA	NA
chr1	41994200	41995400	Enh_chr1:41994200-41995400	Static	pTE	NA	NA
chr1	42011200	42018600	Enh_chr1:42011200-42018600	Static	pTE	NA	NA
chr1	42052359	42053619	Enh_chr1:42052359-42053619	Static	pTE	NA	NA
chr1	42257400	42262600	Enh_chr1:42257400-42262600	Rapid	pTE	NA	NA
chr1	42298369	42303019	Enh_chr1:42298369-42303019	Static	pTE	NA	NA
chr1	42314400	42316000	Enh_chr1:42314400-42316000	Static	pTE	NA	NA
chr1	42316709	42323679	Enh_chr1:42316709-42323679	Intermediate	pTE	NA	NA
chr1	42324600	42325200	Enh_chr1:42324600-42325200	Static	pTE	NA	NA
chr1	42358600	42359800	Enh_chr1:42358600-42359800	Static	pTE	NA	NA
chr1	42461489	42468919	Enh_chr1:42461489-42468919	Intermediate	pTE	NA	novel.pTE
chr1	42475919	42481339	Enh_chr1:42475919-42481339	Intermediate	pTE	NA	novel.pTE
chr1	42550419	42552209	Enh_chr1:42550419-42552209	Intermediate	pTE	NA	novel.pTE
chr1	42682729	42683399	Enh_chr1:42682729-42683399	Static	NA	NA	NA
chr1	42731000	42731400	Enh_chr1:42731000-42731400	Static	NA	NA	NA
chr1	42736800	42738000	Enh_chr1:42736800-42738000	Intermediate	pTE	NA	NA
chr1	42833089	42835029	Enh_chr1:42833089-42835029	Intermediate	pTE	NA	NA
chr1	42837189	42840029	Enh_chr1:42837189-42840029	Static	pTE	NA	NA
chr1	42846659	42848329	Enh_chr1:42846659-42848329	Static	NA	NA	NA
chr1	42873800	42874400	Enh_chr1:42873800-42874400	Intermediate	NA	NA	novel.pTE
chr1	42922509	42925369	Enh_chr1:42922509-42925369	Intermediate	NA	NA	NA
chr1	42931209	42943219	Enh_chr1:42931209-42943219	Static	pTE	NA	NA
chr1	42943319	42954049	Enh_chr1:42943319-42954049	Intermediate	pTE	NA	NA
chr1	42979779	42981659	Enh_chr1:42979779-42981659	Static	pTE	NA	NA
chr1	42993199	42994479	Enh_chr1:42993199-42994479	Intermediate	NA	NA	novel.pTE
chr1	43033999	43036459	Enh_chr1:43033999-43036459	Intermediate	pTE	NA	NA
chr1	43068200	43068800	Enh_chr1:43068200-43068800	Intermediate	NA	NA	NA
chr1	43197200	43208200	Enh_chr1:43197200-43208200	Rapid	pTE	NA	novel.pTE
chr1	43219600	43222800	Enh_chr1:43219600-43222800	Intermediate	pTE	NA	novel.pTE
chr1	43227200	43227400	Enh_chr1:43227200-43227400	Static	NA	NA	NA
chr1	43238119	43243219	Enh_chr1:43238119-43243219	Static	pTE	NA	NA
chr1	43274049	43275219	Enh_chr1:43274049-43275219	Static	NA	NA	NA
chr1	43329039	43331339	Enh_chr1:43329039-43331339	Intermediate	pTE	NA	novel.pTE
chr1	43349359	43350629	Enh_chr1:43349359-43350629	Static	NA	NA	NA
chr1	43461000	43461400	Enh_chr1:43461000-43461400	Intermediate	NA	NA	novel.pTE
chr1	43473600	43474000	Enh_chr1:43473600-43474000	Static	NA	NA	NA
chr1	43530600	43532200	Enh_chr1:43530600-43532200	Static	NA	NA	NA
chr1	43550000	43550800	Enh_chr1:43550000-43550800	Static	NA	NA	NA
chr1	43563419	43566549	Enh_chr1:43563419-43566549	Static	NA	NA	NA
chr1	43568600	43569800	Enh_chr1:43568600-43569800	Static	NA	NA	NA
chr1	43581479	43583829	Enh_chr1:43581479-43583829	Intermediate	NA	NA	NA
chr1	43650249	43652769	Enh_chr1:43650249-43652769	Static	pTE	NA	NA
chr1	43779600	43787400	Enh_chr1:43779600-43787400	Static	pTE	NA	NA
chr1	43812048	43814888	Enh_chr1:43812048-43814888	Static	pTE	NA	NA
chr1	43830200	43838000	Enh_chr1:43830200-43838000	Intermediate	pTE	NA	novel.pTE
chr1	43845800	43848200	Enh_chr1:43845800-43848200	Intermediate	pTE	NA	NA
chr1	43851868	43855028	Enh_chr1:43851868-43855028	Static	NA	NA	NA
chr1	43864000	43866600	Enh_chr1:43864000-43866600	Intermediate	pTE	NA	novel.pTE
chr1	43867188	43869318	Enh_chr1:43867188-43869318	Static	pTE	NA	NA
chr1	43911958	43914988	Enh_chr1:43911958-43914988	Static	NA	NA	NA
chr1	43933400	43934800	Enh_chr1:43933400-43934800	Static	NA	NA	NA
chr1	44029018	44031308	Enh_chr1:44029018-44031308	Static	NA	NA	NA
chr1	44150200	44152400	Enh_chr1:44150200-44152400	Static	pTE	NA	NA
chr1	44226818	44228708	Enh_chr1:44226818-44228708	Static	NA	NA	NA
chr1	44238000	44238600	Enh_chr1:44238000-44238600	Intermediate	NA	NA	NA
chr1	44254400	44257148	Enh_chr1:44254400-44257148	Static	NA	NA	NA
chr1	44261108	44266958	Enh_chr1:44261108-44266958	Static	NA	NA	NA
chr1	44304538	44306878	Enh_chr1:44304538-44306878	Static	NA	NA	NA
chr1	44315000	44319618	Enh_chr1:44315000-44319618	Static	pTE	NA	NA
chr1	44405200	44409998	Enh_chr1:44405200-44409998	Static	NA	NA	NA
chr1	44412728	44430258	Enh_chr1:44412728-44430258	Static	pTE	NA	NA
chr1	44430658	44435088	Enh_chr1:44430658-44435088	Intermediate	pTE	NA	novel.pTE
chr1	44457028	44462148	Enh_chr1:44457028-44462148	Intermediate	pTE	NA	NA
chr1	44472200	44473400	Enh_chr1:44472200-44473400	Static	NA	NA	NA
chr1	44480638	44487358	Enh_chr1:44480638-44487358	Static	pTE	NA	NA
chr1	44498288	44500358	Enh_chr1:44498288-44500358	Static	NA	NA	NA
chr1	44518228	44521678	Enh_chr1:44518228-44521678	Intermediate	pTE	NA	novel.pTE
chr1	44531600	44533200	Enh_chr1:44531600-44533200	Static	NA	NA	NA
chr1	44630648	44635068	Enh_chr1:44630648-44635068	Static	NA	NA	NA
chr1	44663538	44666608	Enh_chr1:44663538-44666608	Static	pTE	NA	NA
chr1	44681948	44686728	Enh_chr1:44681948-44686728	Intermediate	pTE	NA	NA
chr1	44692600	44699868	Enh_chr1:44692600-44699868	Intermediate	pTE	NA	NA
chr1	44707800	44709200	Enh_chr1:44707800-44709200	Intermediate	NA	NA	NA
chr1	44711600	44716400	Enh_chr1:44711600-44716400	Intermediate	pTE	NA	NA
chr1	44716800	44724800	Enh_chr1:44716800-44724800	Rapid	pTE	NA	novel.pTE
chr1	44728400	44733600	Enh_chr1:44728400-44733600	Intermediate	pTE	NA	novel.pTE
chr1	44755800	44758400	Enh_chr1:44755800-44758400	Static	pTE	NA	NA
chr1	44805600	44812988	Enh_chr1:44805600-44812988	Static	pTE	NA	NA
chr1	44818908	44819848	Enh_chr1:44818908-44819848	Rapid	NA	NA	novel.pTE
chr1	44831000	44832000	Enh_chr1:44831000-44832000	Static	NA	NA	NA
chr1	44832338	44839538	Enh_chr1:44832338-44839538	Intermediate	pTE	NA	novel.pTE
chr1	44842600	44843800	Enh_chr1:44842600-44843800	Static	pTE	NA	NA
chr1	44859648	44863688	Enh_chr1:44859648-44863688	Intermediate	pTE	NA	novel.pTE
chr1	44999218	45002128	Enh_chr1:44999218-45002128	Intermediate	pTE	NA	novel.pTE
chr1	45050600	45054400	Enh_chr1:45050600-45054400	Intermediate	pTE	NA	novel.pTE
chr1	45115208	45121118	Enh_chr1:45115208-45121118	Intermediate	pTE	novel.pTE	novel.pTE
chr1	45271958	45274058	Enh_chr1:45271958-45274058	Intermediate	NA	NA	novel.pTE
chr1	45334400	45335000	Enh_chr1:45334400-45335000	Static	NA	NA	NA
chr1	45349200	45349800	Enh_chr1:45349200-45349800	Static	NA	NA	NA
chr1	45359600	45361800	Enh_chr1:45359600-45361800	Static	pTE	NA	NA
chr1	45392038	45396400	Enh_chr1:45392038-45396400	Intermediate	pTE	NA	novel.pTE
chr1	45406308	45414998	Enh_chr1:45406308-45414998	Intermediate	pTE	NA	novel.pTE
chr1	45465800	45475800	Enh_chr1:45465800-45475800	Intermediate	pTE	NA	NA
chr1	45540908	45547600	Enh_chr1:45540908-45547600	Intermediate	pTE	NA	novel.pTE
chr1	45584208	45587578	Enh_chr1:45584208-45587578	Intermediate	pTE	NA	novel.pTE
chr1	45606600	45611098	Enh_chr1:45606600-45611098	Intermediate	pTE	NA	NA
chr1	45614000	45616400	Enh_chr1:45614000-45616400	Static	pTE	NA	NA
chr1	45722128	45724008	Enh_chr1:45722128-45724008	Rapid	pTE	novel.pTE	novel.pTE
chr1	45734600	45736400	Enh_chr1:45734600-45736400	Rapid	NA	NA	novel.pTE
chr1	45784200	45789368	Enh_chr1:45784200-45789368	Intermediate	pTE	NA	novel.pTE
chr1	45834778	45844200	Enh_chr1:45834778-45844200	Intermediate	pTE	NA	NA
chr1	45861000	45863800	Enh_chr1:45861000-45863800	Intermediate	pTE	NA	NA
chr1	45886000	45887800	Enh_chr1:45886000-45887800	Static	pTE	NA	NA
chr1	45912600	45915000	Enh_chr1:45912600-45915000	Static	pTE	NA	NA
chr1	45928018	45930258	Enh_chr1:45928018-45930258	Intermediate	pTE	NA	NA
chr1	46002888	46004578	Enh_chr1:46002888-46004578	Intermediate	pTE	NA	NA
chr1	46017200	46019588	Enh_chr1:46017200-46019588	Intermediate	NA	NA	novel.pTE
chr1	46037000	46038200	Enh_chr1:46037000-46038200	Intermediate	NA	NA	NA
chr1	46039400	46048000	Enh_chr1:46039400-46048000	Static	pTE	NA	novel.pTE
chr1	46060800	46071718	Enh_chr1:46060800-46071718	Rapid	pTE	NA	novel.pTE
chr1	46096000	46099200	Enh_chr1:46096000-46099200	Static	pTE	NA	NA
chr1	46162800	46167800	Enh_chr1:46162800-46167800	Static	pTE	NA	novel.pTE
chr1	46171000	46175800	Enh_chr1:46171000-46175800	Intermediate	pTE	NA	novel.pTE
chr1	46181600	46186400	Enh_chr1:46181600-46186400	Static	pTE	NA	NA
chr1	46368868	46375818	Enh_chr1:46368868-46375818	Intermediate	pTE	NA	novel.pTE
chr1	46394000	46394800	Enh_chr1:46394000-46394800	Static	NA	NA	NA
chr1	46402208	46403858	Enh_chr1:46402208-46403858	Intermediate	pTE	NA	novel.pTE
chr1	46466400	46467200	Enh_chr1:46466400-46467200	Static	NA	NA	NA
chr1	46488488	46490868	Enh_chr1:46488488-46490868	Static	NA	NA	NA
chr1	46521200	46523200	Enh_chr1:46521200-46523200	Static	pTE	NA	NA
chr1	46549268	46551018	Enh_chr1:46549268-46551018	Static	NA	NA	NA
chr1	46580628	46583218	Enh_chr1:46580628-46583218	Static	pTE	NA	NA
chr1	46585978	46594108	Enh_chr1:46585978-46594108	Intermediate	pTE	NA	novel.pTE
chr1	46594278	46597268	Enh_chr1:46594278-46597268	Static	pTE	NA	NA
chr1	46613368	46614968	Enh_chr1:46613368-46614968	Static	NA	NA	NA
chr1	46657800	46661400	Enh_chr1:46657800-46661400	Intermediate	pTE	NA	novel.pTE
chr1	46675200	46677600	Enh_chr1:46675200-46677600	Static	NA	NA	NA
chr1	46698518	46701008	Enh_chr1:46698518-46701008	Static	NA	NA	NA
chr1	46744138	46749848	Enh_chr1:46744138-46749848	Intermediate	pTE	NA	NA
chr1	47180338	47183588	Enh_chr1:47180338-47183588	Static	NA	NA	NA
chr1	47208868	47216018	Enh_chr1:47208868-47216018	Static	pTE	NA	NA
chr1	47231038	47232400	Enh_chr1:47231038-47232400	Static	NA	NA	NA
chr1	47288118	47291400	Enh_chr1:47288118-47291400	Intermediate	pTE	NA	novel.pTE
chr1	47334118	47335958	Enh_chr1:47334118-47335958	Static	pTE	NA	NA
chr1	47350200	47353200	Enh_chr1:47350200-47353200	Rapid	pTE	novel.pTE	novel.pTE
chr1	47404998	47406068	Enh_chr1:47404998-47406068	Static	NA	NA	NA
chr1	47416800	47417000	Enh_chr1:47416800-47417000	Static	NA	NA	NA
chr1	47431000	47434600	Enh_chr1:47431000-47434600	Static	pTE	NA	NA
chr1	47444600	47446428	Enh_chr1:47444600-47446428	Static	NA	NA	NA
chr1	47507600	47508600	Enh_chr1:47507600-47508600	Static	NA	NA	NA
chr1	47709600	47710600	Enh_chr1:47709600-47710600	Static	NA	NA	NA
chr1	47997600	47998000	Enh_chr1:47997600-47998000	Static	NA	NA	NA
chr1	48003968	48007388	Enh_chr1:48003968-48007388	Static	pTE	NA	NA
chr1	48039000	48040000	Enh_chr1:48039000-48040000	Static	NA	NA	NA
chr1	48061400	48063600	Enh_chr1:48061400-48063600	Static	NA	NA	NA
chr1	48182400	48183000	Enh_chr1:48182400-48183000	Static	NA	NA	NA
chr1	48195798	48197248	Enh_chr1:48195798-48197248	Rapid	NA	novel.pTE	novel.pTE
chr1	48227400	48228200	Enh_chr1:48227400-48228200	Rapid	NA	NA	NA
chr1	48244798	48247328	Enh_chr1:48244798-48247328	Intermediate	pTE	NA	NA
chr1	48468568	48471948	Enh_chr1:48468568-48471948	Static	pTE	NA	NA
chr1	48617000	48618000	Enh_chr1:48617000-48618000	Static	NA	NA	NA
chr1	48676000	48681200	Enh_chr1:48676000-48681200	Intermediate	NA	NA	NA
chr1	48749548	48751918	Enh_chr1:48749548-48751918	Static	NA	NA	NA
chr1	48766218	48771128	Enh_chr1:48766218-48771128	Static	NA	NA	NA
chr1	48787800	48797738	Enh_chr1:48787800-48797738	Static	pTE	NA	NA
chr1	49392000	49393400	Enh_chr1:49392000-49393400	Intermediate	NA	NA	NA
chr1	50251468	50252608	Enh_chr1:50251468-50252608	Static	NA	NA	NA
chr1	50332800	50333800	Enh_chr1:50332800-50333800	Static	NA	NA	NA
chr1	50378478	50378918	Enh_chr1:50378478-50378918	Static	NA	NA	NA
chr1	50450768	50453388	Enh_chr1:50450768-50453388	Static	NA	NA	NA
chr1	50457708	50459618	Enh_chr1:50457708-50459618	Static	pTE	NA	NA
chr1	50490800	50492200	Enh_chr1:50490800-50492200	Static	NA	NA	NA
chr1	50507400	50508848	Enh_chr1:50507400-50508848	Intermediate	NA	NA	novel.pTE
chr1	50521600	50523400	Enh_chr1:50521600-50523400	Static	NA	NA	NA
chr1	50611528	50612848	Enh_chr1:50611528-50612848	Static	NA	NA	NA
chr1	50707800	50708200	Enh_chr1:50707800-50708200	Intermediate	pTE	NA	NA
chr1	50721578	50726000	Enh_chr1:50721578-50726000	Intermediate	pTE	NA	novel.pTE
chr1	50915800	50918200	Enh_chr1:50915800-50918200	Rapid	pTE	novel.pTE	novel.pTE
chr1	50929200	50932600	Enh_chr1:50929200-50932600	Intermediate	pTE	NA	novel.pTE
chr1	50976038	50979238	Enh_chr1:50976038-50979238	Static	NA	NA	NA
chr1	51099800	51101400	Enh_chr1:51099800-51101400	Intermediate	pTE	NA	NA
chr1	51169988	51171748	Enh_chr1:51169988-51171748	Intermediate	pTE	NA	novel.pTE
chr1	51172088	51176698	Enh_chr1:51172088-51176698	Intermediate	pTE	NA	novel.pTE
chr1	51202800	51204800	Enh_chr1:51202800-51204800	Static	pTE	NA	NA
chr1	51214000	51215848	Enh_chr1:51214000-51215848	Static	pTE	NA	NA
chr1	51244200	51248400	Enh_chr1:51244200-51248400	Intermediate	pTE	NA	novel.pTE
chr1	51262000	51270800	Enh_chr1:51262000-51270800	Intermediate	pTE	NA	novel.pTE
chr1	51282600	51286400	Enh_chr1:51282600-51286400	Intermediate	pTE	NA	novel.pTE
chr1	51300200	51306400	Enh_chr1:51300200-51306400	Static	NA	NA	NA
chr1	51313800	51315600	Enh_chr1:51313800-51315600	Intermediate	pTE	NA	NA
chr1	51330000	51332200	Enh_chr1:51330000-51332200	Static	NA	NA	NA
chr1	51421400	51425800	Enh_chr1:51421400-51425800	Static	pTE	NA	NA
chr1	51429528	51435888	Enh_chr1:51429528-51435888	Static	pTE	NA	novel.pTE
chr1	51438600	51449000	Enh_chr1:51438600-51449000	Intermediate	pTE	NA	NA
chr1	51472948	51474798	Enh_chr1:51472948-51474798	Static	NA	NA	NA
chr1	51488728	51493368	Enh_chr1:51488728-51493368	Intermediate	pTE	NA	novel.pTE
chr1	51500238	51502518	Enh_chr1:51500238-51502518	Intermediate	pTE	NA	novel.pTE
chr1	51504648	51505688	Enh_chr1:51504648-51505688	Static	pTE	NA	NA
chr1	51511118	51519198	Enh_chr1:51511118-51519198	Intermediate	pTE	NA	novel.pTE
chr1	51532800	51535600	Enh_chr1:51532800-51535600	Intermediate	pTE	NA	NA
chr1	51547968	51552800	Enh_chr1:51547968-51552800	Static	pTE	NA	NA
chr1	51563578	51565478	Enh_chr1:51563578-51565478	Static	pTE	NA	NA
chr1	51565838	51572038	Enh_chr1:51565838-51572038	Static	pTE	NA	NA
chr1	51574600	51579708	Enh_chr1:51574600-51579708	Intermediate	pTE	NA	NA
chr1	51604818	51606868	Enh_chr1:51604818-51606868	Intermediate	pTE	NA	novel.pTE
chr1	51617218	51619858	Enh_chr1:51617218-51619858	Static	pTE	NA	NA
chr1	51621408	51623458	Enh_chr1:51621408-51623458	Static	pTE	NA	NA
chr1	51647368	51650200	Enh_chr1:51647368-51650200	Static	pTE	NA	NA
chr1	51665708	51668000	Enh_chr1:51665708-51668000	Intermediate	pTE	NA	NA
chr1	51677800	51681000	Enh_chr1:51677800-51681000	Intermediate	pTE	NA	novel.pTE
chr1	51686400	51692058	Enh_chr1:51686400-51692058	Intermediate	pTE	NA	novel.pTE
chr1	51714600	51716000	Enh_chr1:51714600-51716000	Static	pTE	NA	NA
chr1	51719200	51719400	Enh_chr1:51719200-51719400	Static	NA	NA	NA
chr1	51761000	51765600	Enh_chr1:51761000-51765600	Static	pTE	NA	NA
chr1	51772400	51777600	Enh_chr1:51772400-51777600	Static	pTE	NA	NA
chr1	51792428	51794468	Enh_chr1:51792428-51794468	Static	NA	NA	NA
chr1	51843800	51844600	Enh_chr1:51843800-51844600	Intermediate	pTE	NA	NA
chr1	51850400	51851000	Enh_chr1:51850400-51851000	Static	pTE	NA	NA
chr1	51860600	51868400	Enh_chr1:51860600-51868400	Intermediate	pTE	NA	novel.pTE
chr1	51951800	51957600	Enh_chr1:51951800-51957600	Intermediate	pTE	NA	novel.pTE
chr1	51990400	51991200	Enh_chr1:51990400-51991200	Static	NA	NA	NA
chr1	52071200	52071800	Enh_chr1:52071200-52071800	Static	NA	NA	NA
chr1	52095800	52098600	Enh_chr1:52095800-52098600	Static	pTE	NA	NA
chr1	52101000	52104588	Enh_chr1:52101000-52104588	Intermediate	pTE	NA	novel.pTE
chr1	52142408	52143498	Enh_chr1:52142408-52143498	Static	NA	NA	NA
chr1	52237400	52242008	Enh_chr1:52237400-52242008	Intermediate	NA	NA	NA
chr1	52423800	52425348	Enh_chr1:52423800-52425348	Intermediate	NA	NA	NA
chr1	52522958	52524200	Enh_chr1:52522958-52524200	Static	pTE	NA	NA
chr1	52528758	52535348	Enh_chr1:52528758-52535348	Intermediate	pTE	NA	NA
chr1	52567918	52570508	Enh_chr1:52567918-52570508	Static	pTE	NA	NA
chr1	52587318	52589608	Enh_chr1:52587318-52589608	Intermediate	pTE	NA	novel.pTE
chr1	52592600	52593600	Enh_chr1:52592600-52593600	Static	NA	NA	NA
chr1	52632000	52642428	Enh_chr1:52632000-52642428	Intermediate	pTE	NA	NA
chr1	52658800	52660200	Enh_chr1:52658800-52660200	Intermediate	pTE	NA	NA
chr1	52686000	52686400	Enh_chr1:52686000-52686400	Intermediate	pTE	NA	NA
chr1	52858948	52861948	Enh_chr1:52858948-52861948	Intermediate	pTE	NA	novel.pTE
chr1	52865000	52869200	Enh_chr1:52865000-52869200	Intermediate	pTE	NA	novel.pTE
chr1	52927468	52929088	Enh_chr1:52927468-52929088	Static	pTE	NA	NA
chr1	53023800	53024800	Enh_chr1:53023800-53024800	Intermediate	pTE	NA	NA
chr1	53108758	53112558	Enh_chr1:53108758-53112558	Static	NA	NA	NA
chr1	53125358	53128968	Enh_chr1:53125358-53128968	Static	pTE	NA	NA
chr1	53134428	53136528	Enh_chr1:53134428-53136528	Intermediate	pTE	NA	NA
chr1	53172600	53173200	Enh_chr1:53172600-53173200	Static	NA	NA	NA
chr1	53285800	53287800	Enh_chr1:53285800-53287800	Static	NA	NA	NA
chr1	53291400	53297000	Enh_chr1:53291400-53297000	Static	NA	NA	NA
chr1	53315600	53320000	Enh_chr1:53315600-53320000	Static	pTE	NA	NA
chr1	53324788	53326868	Enh_chr1:53324788-53326868	Static	NA	NA	NA
chr1	53334400	53335800	Enh_chr1:53334400-53335800	Static	pTE	NA	NA
chr1	53344200	53346800	Enh_chr1:53344200-53346800	Static	pTE	NA	NA
chr1	53366288	53369338	Enh_chr1:53366288-53369338	Intermediate	NA	NA	novel.pTE
chr1	53389128	53391648	Enh_chr1:53389128-53391648	Static	pTE	NA	NA
chr1	53406738	53415818	Enh_chr1:53406738-53415818	Rapid	pTE	NA	NA
chr1	53498417	53500387	Enh_chr1:53498417-53500387	Static	pTE	NA	NA
chr1	53553877	53555247	Enh_chr1:53553877-53555247	Static	NA	NA	NA
chr1	53561517	53563417	Enh_chr1:53561517-53563417	Static	NA	NA	NA
chr1	53573957	53576517	Enh_chr1:53573957-53576517	Static	NA	NA	NA
chr1	53581457	53590447	Enh_chr1:53581457-53590447	Static	pTE	NA	NA
chr1	53600277	53602227	Enh_chr1:53600277-53602227	Static	NA	NA	NA
chr1	53678687	53683867	Enh_chr1:53678687-53683867	Static	NA	NA	NA
chr1	53737800	53740200	Enh_chr1:53737800-53740200	Static	NA	NA	NA
chr1	53765800	53768400	Enh_chr1:53765800-53768400	Static	NA	NA	NA
chr1	53783000	53784000	Enh_chr1:53783000-53784000	Intermediate	NA	NA	novel.pTE
chr1	53836537	53838207	Enh_chr1:53836537-53838207	Static	pTE	NA	NA
chr1	53869200	53870157	Enh_chr1:53869200-53870157	Intermediate	pTE	NA	NA
chr1	54079987	54084007	Enh_chr1:54079987-54084007	Static	pTE	NA	NA
chr1	54091787	54096277	Enh_chr1:54091787-54096277	Intermediate	pTE	NA	NA
chr1	54219017	54222127	Enh_chr1:54219017-54222127	Static	NA	NA	NA
chr1	54227157	54228247	Enh_chr1:54227157-54228247	Static	pTE	NA	NA
chr1	54228827	54231800	Enh_chr1:54228827-54231800	Intermediate	pTE	NA	NA
chr1	54276600	54281437	Enh_chr1:54276600-54281437	Static	pTE	NA	NA
chr1	54283000	54284000	Enh_chr1:54283000-54284000	Static	pTE	NA	NA
chr1	54284477	54294117	Enh_chr1:54284477-54294117	Intermediate	pTE	NA	NA
chr1	54351397	54359097	Enh_chr1:54351397-54359097	Static	pTE	NA	NA
chr1	54370897	54382927	Enh_chr1:54370897-54382927	Intermediate	pTE	NA	NA
chr1	54458737	54466187	Enh_chr1:54458737-54466187	Rapid	pTE	NA	NA
[truncated: 58,792 more rows]

## Sheet: Figure 1e
Figure 1e
[truncated: 60,333 more rows]

## Sheet: Figure 1g
Figure 1g
[truncated: 60,333 more rows]

## Sheet: Figure 2a
Figure 2a
[truncated: 65 more rows]

## Sheet: Figure 2b
Figure 2b
[truncated: 35 more rows]

[truncated: 38 more sheets: Figure 2c, Figure 2d, Figure 2e, Figure 2f, Figure 3a, Figure 3b, Figure 3c, Figure 1f, Figure 3d, Figure 3f, Figure 3g, Figure 4a, Figure 4d, Figure 4e, Figure 5a, Figure 5b, Figure 5c, Figure 5d, SuppFig1c, SuppFig1d …]
